# Supplementary material for: IGF1-mediated human embryonic stem cell self-renewal recapitulates the embryonic niche
Source: Nat Commun. 2020 Feb 7;11:764. doi: 10.1038/s41467-020-14629-x (PMC7005693; doi:10.1038/s41467-020-14629-x)
Supplement: Supplementary file 2 — Supplementary Data 1 [file 41467_2020_14629_MOESM2_ESM.xlsx]

## Sheet: EPI versus TE
Supplementary Data 1
Cluster	EnrichmentMap::Genes	EnrichmentMap::GS_DESCR	EnrichmentMap::gs_size	EnrichmentMap::Name	EnrichmentMap::ES (Epi_TE)	EnrichmentMap::NES (Epi_TE)	EnrichmentMap::pvalue (Epi_TE)	Pheno
1	GNG5|GNG7|GNG8|GNGT2|STX3|PLCB1|PLCB2|PLCB3|PLCB4|VAMP1|PLCD1|VAMP2|VAMP3|PLCD4|PLCE1|PLCG1|VAMP8|PLCG2|PLCZ1|PRKCD|PRKCZ|PRKCA|PRKCB|PRKCG|PRKCI|PRKCE|PRKCH|PRKCQ|GNA11|GNA14|GNAQ|CGA|GNG12|TRH|PLCL1|CACNA1A|TSHB|CACNA1B|CACNA1E|TRHR|GNB1|CACNB1|GNB2|GNB3|CACNB2|CACNB3|GNB4|GNB5|SNAP23|CACNB4|SNAP25|GNG10|SNAP29|GNG2|GNG3|GNG4	Thyrotropin-releasing hormone receptor signaling pathway	56	THYROTROPIN-RELEASING HORMONE RECEPTOR SIGNALING PATHWAY%PANTHER PATHWAY%P04394	0.5977	1.3962	0.0451	Epi
1	GNG5|GNG7|GNG8|GNG12|GNGT2|STX3|ADRB1|VAMP1|VAMP2|VAMP3|VAMP8|PRKACA|PRKACB|PRKACG|PRKX|ADCY2|ADCY7|GNAL|GNB1|GNB2|GNB3|GNB4|SNAP23|PRKAR2A|GNB5|SNAP25|GNG10|PRKAR2B|SNAP29|GNG2|GNG3|GNG4	Beta1 adrenergic receptor signaling pathway	32	BETA1 ADRENERGIC RECEPTOR SIGNALING PATHWAY%PANTHER PATHWAY%P04377	0.6605	1.4253	0.0372	Epi
1	GNAO1|GNG5|GNG7|GNG8|GNG12|GNGT2|STX3|VAMP1|VAMP2|KCNK3|VAMP3|KCNK9|SLC6A4|HTR1A|HTR1B|HTR1D|HTR1E|HTR1F|PRKACA|PRKACB|PRKACG|PRKX|ADCY2|ADCY7|GNAI1|GNAI2|GNAI3|GNB1|GNB2|GNB3|GNB4|GNB5|SNAP23|PRKAR2A|SNAP25|GNG10|PRKAR2B|GNG11|SNAP29|GNG2|GNG3|GNG4	5HT1 type receptor mediated signaling pathway	42	5HT1 TYPE RECEPTOR MEDIATED SIGNALING PATHWAY%PANTHER PATHWAY%P04373	0.6639	1.4879	0.0167	Epi
1	GNG5|GNG7|GNG8|GNG12|GNGT2|STX3|ADRB3|VAMP1|VAMP2|VAMP3|VAMP8|ADCY2|ADCY7|GNAL|GNB1|GNB2|GNB3|GNB4|SNAP23|GNB5|SNAP25|GNG10|SNAP29|GNG2|GNG3|GNG4	Beta3 adrenergic receptor signaling pathway	26	BETA3 ADRENERGIC RECEPTOR SIGNALING PATHWAY%PANTHER PATHWAY%P04379	0.7257	1.5228	0.0213	Epi
1	HTR4|GNG5|GNG7|GNG8|GNG12|GNGT2|STX3|VAMP1|VAMP2|KCNK3|VAMP3|KCNK9|SLC6A4|VAMP8|SLC18A1|SLC18A2|ADCY2|ADCY7|GNAL|GNB1|GNB2|GNB3|GNB4|GNB5|SNAP23|GNG10|SNAP25|SNAP29|GNG2|GNG3|GNG4	5HT4 type receptor mediated signaling pathway	31	5HT4 TYPE RECEPTOR MEDIATED SIGNALING PATHWAY%PANTHER PATHWAY%P04376	0.7237	1.5239	0.0075	Epi
1	GNG5|WNT9A|GNG7|WNT9B|GNG8|GNGT1|GNGT2|VIP|ADCYAP1|IAPP|ADM|PTH2|ADM2|ADCYAP1R1|CRH|RAMP1|RAMP2|RAMP3|CALCR|CALCRL|GNAS|ADGRE5|ADGRE3|DHH|IHH|PTCH1|PTCH2|SHH|GNG12|SMO|CRHR1|UCN|FZD1|FZD10|ADGRE1|ADGRE2|PTH|FZD2|CRHBP|FZD3|UCN3|FZD4|UCN2|FZD5|GHRH|FZD6|FZD7|FZD8|PTH1R|FZD9|PTH2R|GCG|SCTR|CALCA|CALCB|CD55|SCT|VIPR1|VIPR2|GCGR|GHRHR|WNT1|WNT10A|GIPR|WNT10B|WNT11|GLP1R|WNT16|GLP2R|WNT2|WNT2B|GNB1|WN…	Class B 2 (Secretin family receptors)	93	CLASS B 2 (SECRETIN FAMILY RECEPTORS)%REACTOME DATABASE ID RELEASE 69%373080	0.5843	1.4675	0.0079	Epi
1	GNG8|COMT|STX3|DDC|VAMP1|MAOA|VAMP2|MAOB|VAMP3|VAMP8|DBH|PRKACA|PRKACB|TH|PRKACG|PRKX|ADCY2|GNAZ|DRD1|DRD5|ADCY7|EPB41|EPB41L1|EPB41L2|EPB41L3|FLNA|PPP1R1B|CLIC6|DRD2|DRD4|KCNK3|KCNK9|SLC18A2|SLC6A3|PPP1CA|PPP1CC|GNAI1|GNAI2|GNAI3|GNB1|GNB2|GNB3|GNB4|SNAP23|PRKAR2A|SNAP25|PRKAR2B|GNG11|SNAP29|GNG3|GNG4	PNAT	51	PNAT%PANTHER PATHWAY%P05912	0.6601	1.5411	0.0089	Epi
1	GNG5|GNG7|GNG8|STX1A|GNGT2|STX1B|GRIN2B|GRIN3A|PLCB4|VAMP1|VAMP2|VAMP3|VAMP8|PRKCD|PRKCZ|PRKCA|PRKCB|PRKCG|CHRM1|SLC18A3|CHRM3|SLC5A7|PRKCI|PRKCE|PRKCH|PRKCQ|GNA11|GNA14|ACHE|GNAQ|CHAT|GRIN1|GRIN2A|GRIN2C|GRIN2D|BCHE|ITPR1|ITPR2|ITPR3|PKN2|PKN1|PKN3|GNB1|GNB2|GNB3|GNB4|SNAP23|GNB5|SNAP25|GNG10|SNAP29|GNG11|GNG3|GNG4	Muscarinic acetylcholine receptor 1 and 3 signaling pathway	54	MUSCARINIC ACETYLCHOLINE RECEPTOR 1 AND 3 SIGNALING PATHWAY%PANTHER PATHWAY%P00042	0.6224	1.4467	0.0388	Epi
1	GNG5|GNG7|GNG8|GNG12|GNGT2|STX3|PENK|PDYN|VAMP1|VAMP2|VAMP3|VAMP8|ADCY2|ADCY7|GNAI1|GNAI2|GNAI3|GNB1|GNB2|GNB3|GNB4|SNAP23|GNB5|OPRD1|SNAP25|GNG10|SNAP29|GNG2|GNG3|GNG4	Opioid proenkephalin pathway	30	OPIOID PROENKEPHALIN PATHWAY%PANTHER PATHWAY%P05915	0.741	1.563	0.0123	Epi
1	GNG5|GNG7|GNG8|GNG12|GNGT1|GNGT2|ADCY5|ADRA2A|ADCY6|CACNA1C|CACNA1D|ADRA2C|GNAI1|GNAI2|CACNA2D2|GNB1|GNB2|CACNB2|GNB3|CACNB3|GNB4|GNB5|GNG10|GNG11|GNG13|GNG2|GNG3|GNG4	Adrenaline,noradrenaline inhibits insulin secretion	28	ADRENALINE,NORADRENALINE INHIBITS INSULIN SECRETION%REACTOME%R-HSA-400042.1	0.6828	1.437	0.0482	Epi
1	GNAO1|GNG5|GNG7|GNG8|GNGT2|CNR1|CACNA1A|CACNA1B|PLCB1|PLCB2|PLCB3|CACNA1G|GNAI1|GNAI3|GNB1|GNB2|GNB3|GNB4|GRM1|GRM5|GNG11|GNG3|GNG4	Endogenous_cannabinoid_signaling	23	ENDOGENOUS_CANNABINOID_SIGNALING%PANTHER PATHWAY%P05730	0.7142	1.4777	0.0332	Epi
2	MYC|RPS27A|NOTCH1|HEY1|HEY2|HEYL|UBA52|ADAM17|APH1A|DLL1|UBC|DLL4|SNW1|HES1|HES5|CREBBP|CUL1|JAG1|JAG2|KAT2A|KAT2B|MAML1|MAML2|CCNC|MAML3|NCOR2|HDAC4|EP300|NCSTN|HDAC1|HDAC7|HDAC2|CDK8|PSEN2|PSENEN|RBPJ|HDAC10|RBX1|SKP1|MIB2|MIB1|NEURL1B|ADAM10|HDAC11|HDAC9|HDAC5|NEURL1|UBB|NCOR1|PSEN1|TBL1X|TBL1XR1|HDAC6|APH1B|HDAC3|HDAC8|MAMLD1	Constitutive Signaling by NOTCH1 PEST Domain Mutants	57	CONSTITUTIVE SIGNALING BY NOTCH1 PEST DOMAIN MUTANTS%REACTOME%R-HSA-2644606.1	0.6086	1.4363	0.0236	Epi
2	MYC|RPS27A|NOTCH1|HEY1|HEY2|HEYL|UBA52|ADAM17|APH1A|DLL1|UBC|DLL4|SNW1|HES1|HES5|CREBBP|CUL1|JAG1|JAG2|KAT2A|KAT2B|MAML1|MAML2|CCNC|MAML3|NCOR2|HDAC4|EP300|NCSTN|HDAC1|HDAC7|HDAC2|CDK8|PSEN2|PSENEN|RBPJ|HDAC10|RBX1|SKP1|MIB2|MIB1|NEURL1B|ADAM10|HDAC11|HDAC9|HDAC5|NEURL1|UBB|NCOR1|PSEN1|TBL1X|TBL1XR1|HDAC6|APH1B|HDAC3|HDAC8|MAMLD1	Signaling by NOTCH1 in Cancer	57	SIGNALING BY NOTCH1 IN CANCER%REACTOME%R-HSA-2644603.2	0.6086	1.4268	0.0455	Epi
2	DNER|MYC|RPS27A|NOTCH1|HEY1|HEY2|HEYL|DLK1|UBA52|ADAM17|APH1A|DLL1|UBC|DLL4|DTX1|DTX2|SNW1|DTX4|HES1|HES5|CREBBP|CUL1|JAG1|JAG2|KAT2A|ITCH|KAT2B|MAML1|MAML2|CCNC|MAML3|NCOR2|HDAC4|EP300|NCSTN|NUMB|HDAC1|HDAC7|HDAC2|CDK8|PSEN2|PSENEN|RBPJ|HDAC10|RBX1|SKP1|MIB2|MIB1|NEURL1B|ADAM10|HDAC11|HDAC9|HDAC5|NEURL1|UBB|NCOR1|HIF1A|PSEN1|CNTN1|ARRB1|ARRB2|TBL1X|TBL1XR1|TLE4|TLE2|TLE1|HDAC6|APH1B|HDAC3|HDAC8|…	Signaling by NOTCH1	71	SIGNALING BY NOTCH1%REACTOME%R-HSA-1980143.2	0.644	1.5892	0.0055	Epi
2	MYC|RPS27A|NOTCH1|HEY1|HEY2|HEYL|UBA52|ADAM17|APH1A|DLL1|UBC|DLL4|SNW1|HES1|HES5|CREBBP|CUL1|JAG1|JAG2|KAT2A|KAT2B|MAML1|MAML2|CCNC|MAML3|NCOR2|HDAC4|EP300|NCSTN|HDAC1|HDAC7|HDAC2|CDK8|PSEN2|PSENEN|RBPJ|HDAC10|RBX1|SKP1|MIB2|MIB1|NEURL1B|ADAM10|HDAC11|HDAC9|HDAC5|NEURL1|UBB|NCOR1|PSEN1|TBL1X|TBL1XR1|HDAC6|APH1B|HDAC3|HDAC8|MAMLD1	Constitutive Signaling by NOTCH1 HD+PEST Domain Mutants	57	CONSTITUTIVE SIGNALING BY NOTCH1 HD+PEST DOMAIN MUTANTS%REACTOME%R-HSA-2894862.1	0.6086	1.4382	0.0357	Epi
2	MYC|RPS27A|NOTCH1|HEY1|HEY2|HEYL|UBA52|ADAM17|APH1A|DLL1|UBC|DLL4|SNW1|HES1|HES5|CREBBP|CUL1|JAG1|JAG2|KAT2A|KAT2B|MAML1|MAML2|CCNC|MAML3|NCOR2|HDAC4|EP300|NCSTN|HDAC1|HDAC7|HDAC2|CDK8|PSEN2|PSENEN|RBPJ|HDAC10|RBX1|SKP1|MIB2|MIB1|NEURL1B|ADAM10|HDAC11|HDAC9|HDAC5|NEURL1|UBB|NCOR1|PSEN1|TBL1X|TBL1XR1|HDAC6|APH1B|HDAC3|HDAC8|MAMLD1	Signaling by NOTCH1 HD+PEST Domain Mutants in Cancer	57	SIGNALING BY NOTCH1 HD+PEST DOMAIN MUTANTS IN CANCER%REACTOME%R-HSA-2894858.1	0.6086	1.4289	0.0289	Epi
2	DNER|RPS27A|MIB2|MIB1|NEURL1B|NOTCH1|ADAM10|DLK1|UBA52|ADAM17|APH1A|DLL1|UBC|DLL4|NEURL1|DTX1|DTX2|DTX4|UBB|JAG1|PSEN1|JAG2|ITCH|CNTN1|ARRB1|ARRB2|NCSTN|NUMB|PSEN2|PSENEN|APH1B	Activated NOTCH1 Transmits Signal to the Nucleus	31	ACTIVATED NOTCH1 TRANSMITS SIGNAL TO THE NUCLEUS%REACTOME%R-HSA-2122948.2	0.7189	1.4936	0.0212	Epi
3	HIST1H2BA|HIST1H2BB|HIST1H2BC|HIST1H2BD|HIST1H2BE|HIST1H2BF|HIST1H2BG|HIST1H2BH|HIST1H2BI|HIST1H2BJ|HIST1H2BK|H2BFS|HIST1H2BL|HIST1H2BM|HIST1H2BN|HIST1H2BO|HIST1H3A|HIST1H3B|HIST1H3C|HIST1H3D|CDK2|HIST1H3E|HIST1H3F|CDK4|HIST1H3G|HIST1H3H|HIST1H3I|HIST1H3J|HIST1H4A|HIST1H4B|HIST1H4C|HIST1H4D|HIST1H4E|HIST1H4F|HIST1H4H|HIST1H4I|HIST1H4J|HIST1H4K|HIST1H4L|HIST2H2AA3|HIST2H2AA4|HIST2H2AC|HIST2H2BE|HI…	Meiosis	117	MEIOSIS%REACTOME%R-HSA-1500620.2	-0.4379	-1.3247	0.0273	TE
3	CCND1|COPRS|JAK2|HIST1H3A|HIST1H3B|HIST1H3C|HIST1H3D|HIST1H3E|HIST1H3F|CDK4|WDR5|HIST1H3G|HIST1H3H|HIST1H3I|HIST1H3J|HIST1H4A|HIST1H4B|ARID1B|HIST1H4C|HIST1H4D|HIST1H4E|HIST1H4F|DNMT3A|HIST1H4H|RBBP7|HIST1H4I|HIST1H4J|HIST1H4K|HIST1H4L|HIST2H2AA3|HIST2H2AA4|HIST2H2AB|HIST2H2AC|HIST2H3A|HIST2H3C|HIST2H3D|HIST2H4A|HIST2H4B|HIST3H2A|HIST4H4|WDR77|PRMT6|PBRM1|SMARCE1|PRMT7|SMARCB1|ACTL6B|PRMT3|CARM1|…	RMTs methylate histone arginines	79	RMTS METHYLATE HISTONE ARGININES%REACTOME%R-HSA-3214858.2	-0.5909	-1.6745	0	TE
3	HIST1H2BA|HIST1H2BB|HIST1H2BC|HIST1H2BD|HIST1H2BE|HIST1H2BF|HIST1H2BG|HIST1H2BH|HIST1H2BI|HIST1H2BJ|HIST1H2BK|HIST1H2BL|HIST1H2BM|HIST1H2BN|HIST1H2BO|HIST1H3A|HIST1H3B|HIST1H3C|HIST1H3D|HIST1H3E|HIST1H3F|HIST1H3G|HIST1H3H|HIST1H3I|HIST1H3J|HIST1H4A|HIST1H4B|HIST1H4C|HIST1H4D|HIST1H4E|HIST1H4F|HIST1H4G|HIST1H4H|HIST1H4I|HIST1H4J|HIST1H4K|HIST1H4L|HIST2H2AA3|HIST2H2AA4|HIST2H2AB|CD40|HIST2H2AC|CD40…	Systemic lupus erythematosus	136	SYSTEMIC LUPUS ERYTHEMATOSUS%KEGG%HSA05322	-0.4241	-1.3353	0.0354	TE
3	HIST1H2BA|ATXN7|HIST1H2BB|MBIP|HIST1H2BC|HIST1H2BD|IKBKAP|DMAP1|SAP130|HIST1H2BE|HIST1H2BF|DR1|HIST1H2BG|BRPF1|HIST1H2BH|BRPF3|HIST1H2BI|HIST1H2BJ|MRGBP|HIST1H2BK|YEATS2|HIST1H2BL|TADA3|HIST1H2BM|TADA1|HIST1H2BN|HIST1H2BO|HIST1H3A|HIST1H3B|HIST1H3C|HIST1H3D|HIST1H3E|VPS72|HIST1H3F|WDR5|HIST1H3G|HIST1H3H|HIST1H3I|HIST1H3J|MSL2|TAF10|HIST1H4A|MSL3|HIST1H4B|TAF12|HIST1H4C|MSL1|HIST1H4D|CREBBP|HIST1H…	HATs acetylate histones	143	HATS ACETYLATE HISTONES%REACTOME DATABASE ID RELEASE 69%3214847	-0.4173	-1.3128	0.0333	TE
3	HIST1H2BA|HIST1H2BB|ARID4B|HIST1H2BC|HIST1H2BD|HIST1H2BE|HIST1H2BF|HIST1H2BG|SAP30|HIST1H2BH|HIST1H2BI|HIST1H2BJ|SUDS3|HIST1H2BK|HIST1H2BL|HIST1H2BM|HIST1H2BN|HIST1H2BO|HIST1H3A|CHD4|HIST1H3B|CHD3|HIST1H3C|HIST1H3D|HIST1H3E|HIST1H3F|HIST1H3G|HIST1H3H|HIST1H3I|HIST1H3J|HIST1H4A|HIST1H4B|HIST1H4C|HIST1H4D|MTA1|HIST1H4E|RBBP4|HIST1H4F|SAP30L|HIST1H4H|RBBP7|HIST1H4I|MTA3|HIST1H4J|HIST1H4K|MBD3|HIST1H…	HDACs deacetylate histones	93	HDACS DEACETYLATE HISTONES%REACTOME%R-HSA-3214815.2	-0.5293	-1.5454	0.0042	TE
4	RPS27A|UBA52|TWIST1|NKX3-2|UBC|STAT1|ESR1|CUL1|PPARGC1B|ESRRA|PSMD9|PSMD5|PSMD10|PSMA1|PSMA2|SMURF1|PSMA3|PSMA4|PSMA5|PSMA6|NR3C1|STUB1|PSMA7|PSMA8|RBX1|PSMB1|PSMB10|PSMB11|SKP1|SKP2|PSMB2|PSMB3|PSMB4|PSMB5|PSMB6|PSMB7|PSMB8|PSMB9|PSMC1|PSMC2|HIVEP3|PSMC3|PSMC4|PSMC5|PSMC6|PSMD1|PSMD11|PSMD12|PSMD13|PSMD14|PSMD2|PSMD3|PSMD4|PSMD6|PSMD7|PSMD8|PSME1|PSME2|PSME3|PSME4|PSMF1|UBB|SHFM1|MSX2|CBFB|PPARG…	Regulation of RUNX2 expression and activity	71	REGULATION OF RUNX2 EXPRESSION AND ACTIVITY%REACTOME DATABASE ID RELEASE 69%8939902	0.6149	1.4912	0.0137	Epi
4	RPS27A|CCND1|SP7|TWIST2|UBA52|TWIST1|CDK1|CDK4|NKX3-2|UBC|HAND2|STAT1|CUL1|HDAC4|WWTR1|PSMD9|SATB2|PSMD5|YES1|PSMD10|RB1|RBX1|SKP1|SKP2|SMAD4|SMAD6|HIVEP3|AR|ABL1|YAP1|COL1A1|UBB|AKT1|AKT2|MSX2|AKT3|CDKN1A|CBFB|PPARGC1A|GSK3B|BAX|RBM14|LGALS3|PPM1D|HDAC3|SRC|MMP13|ITGA5|HEY1|HEY2|HES1|ESR1|UCMA|PPARGC1B|ESRRA|ITGBL1|PSMA1|PSMA2|SMURF1|PSMA3|PSMA4|PSMA5|PSMA6|NR3C1|STUB1|BGLAP|PSMA7|PSMA8|GLI2|PSM…	Transcriptional regulation by RUNX2	118	TRANSCRIPTIONAL REGULATION BY RUNX2%REACTOME DATABASE ID RELEASE 69%8878166	0.5352	1.3812	0.028	Epi
4	RPS27A|CDON|UBA52|CUL3|UBC|ITCH|NUMB|ULK3|PSMD9|PSMD5|PSMD10|GPR161|PSMA1|PSMA2|SMURF1|PSMA3|SMURF2|KIF7|CSNK1A1|PSMA4|KIF3A|PSMA5|DZIP1|DHH|PSMA6|SPOPL|GAS1|GLI1|PSMA7|SPOP|GLI2|PSMA8|RBX1|GLI3|PSMB1|PSMB10|HHIP|PSMB11|IHH|PSMB2|PTCH1|PSMB3|PSMB4|PSMB5|PSMB6|SHH|PSMB7|SMO|PSMB8|SUFU|PSMB9|PSMC1|PSMC2|PSMC3|PSMC4|PSMC5|PSMC6|PSMD1|PSMD11|PSMD12|PSMD13|PSMD14|PSMD2|PSMD3|PSMD4|PSMD6|PSMD7|PSMD8|PS…	Hedgehog 'on' state	85	HEDGEHOG 'ON' STATE%REACTOME%R-HSA-5632684.1	0.581	1.4159	0.0186	Epi
4	SHH|ARRB1|ARRB2|SMO|CDON|ADRBK1|EVC2|IQCE|KIF3A|CSNK1A1|EFCAB7|DHH|EVC|GAS1|BOC|GAS8|IHH|PTCH1	Activation of SMO	18	ACTIVATION OF SMO%REACTOME%R-HSA-5635838.1	0.7912	1.5388	0.0128	Epi
5	PCDHA8|PCDHA7|PCDHA6|PCDH20|PCDHGA10|PCDHGA11|PCDHGA12|PCDHB2|PCDHB1|PCDHB6|FAT1|PCDHB5|FAT2|FAT3|PCDHB4|LYN|DCHS1|PCDHB3|PCDHB8|PCDHB7|ACTA2|PCDHGB7|ACTG2|PCDHGB6|PCDHGB4|PCDHGB2|PCDHGA8|CTNND1|FER|PTPN1|YES1|CTNNB1|FZD1|FZD10|FZD2|FZD3|FZD4|FZD5|FZD6|FZD7|FZD8|FZD9|LEF1|ACTB|ACTG1|ERBB2|ERBB3|ERBB4|GSK3B|TCF7L1|TCF7L2|CSNK2A2|WNT1|CSNK2B|WNT10A|WNT10B|WNT11|WNT16|WNT2|WNT2B|WNT3|WNT3A|WNT4|WNT5…	Cadherin signaling pathway	150	CADHERIN SIGNALING PATHWAY%PANTHER PATHWAY%P00012	0.5092	1.3457	0.0434	Epi
5	PCDHA8|GNG5|PCDHA7|GNG7|PCDHA6|NFATC2|GNG8|PCDH20|NFATC4|PCDHGA10|PCDHGA11|PCDHGA12|NLK|PCDHB2|PCDHB1|PCDHB6|FAT1|PCDHB5|FAT2|FAT3|PCDHB4|DCHS1|PCDHB3|PCDHB8|PCDHB7|PCDHGB7|PCDHGB6|PRKCD|PCDHGB4|PRKCZ|PPP3CA|CTNNA1|PCDHGB2|PPP3CB|CTNNA2|PCDHGA8|PPP3CC|CTNNA3|PPP3R1|PPP3R2|PRKCA|PRKCB|PRKCG|PRKCE|PRKCH|PRKCQ|AXIN1|CER1|CSNK1A1|CSNK1A1L|CSNK1E|CTBP1|CTBP2|CTNNB1|DVL1|DVL2|DVL3|FZD1|FZD10|FZD2|FZD3|…	Wnt signaling pathway	264	WNT SIGNALING PATHWAY%PANTHER PATHWAY%P00057	0.4583	1.2884	0.034	Epi
5	PPP2R5D|PPP2R5E|DVL1|DVL2|DVL3|FRAT1|FRAT2|FZD1|FZD2|FZD5|AMER1|LRP5|LRP6|GSK3B|APC|WNT1|AXIN1|PPP2CA|PPP2CB|CAV1|PPP2R1A|PPP2R1B|CSNK1G2|CSNK1A1|WNT3A|CTNNB1|PPP2R5A|WNT8A|PPP2R5B|WNT8B|PPP2R5C	Disassembly of the destruction complex and recruitment of AXIN to the membrane	31	DISASSEMBLY OF THE DESTRUCTION COMPLEX AND RECRUITMENT OF AXIN TO THE MEMBRANE%REACTOME DATABASE ID RELEASE 69%4641262	0.6728	1.4586	0.0418	Epi
6	TLR1|DEFB105A|DEFB105B|DEFB106B|DEFB1|DEFB106A|DEFB129|DEFB128|DEFB127|DEFB126|DEFB125|DEFB124|DEFB123|DEFB107A|DEFB119|DEFB121|DEFB118|DEFB107B|DEFB4A|DEFB116|DEFB4B|DEFB115|DEFB114|DEFB113|DEFB112|DEFB136|DEFB110|CCR2|DEFB135|DEFB134|DEFB133|TLR2|DEFB108B|CCR6|DEFB132|DEFB131|DEFB103A|DEFB103B|DEFB104B|DEFB104A	Beta defensins	40	BETA DEFENSINS%REACTOME%R-HSA-1461957.1	0.9002	1.8547	0	Epi
6	DEFB105A|DEFB105B|DEFB106B|DEFB106A|DEFB129|DEFB128|DEFB127|DEFB126|DEFB125|DEFB124|DEFB123|DEFB107A|DEFB121|DEFB107B|DEFB4A|DEFB4B|DEFB136|CCR2|DEFB135|DEFB134|DEFB133|TLR2|DEFB108B|CCR6|DEFB132|DEFB131|DEFA1B|CD4|TLR1|PRSS2|PRSS3|DEFB1|DEFB119|DEFB118|DEFB116|DEFB115|DEFB114|DEFA6|DEFB113|DEFA4|DEFB112|DEFA5|DEFB110|DEFA3|DEFA1|DEFB103A|DEFB103B|ART1|DEFB104B|DEFB104A	Defensins	50	DEFENSINS%REACTOME%R-HSA-1461973.1	0.885	1.9138	0	Epi
6	BPIFB1|BPIFB4|BPIFB6|DEFB105A|DEFB105B|DEFB106B|EPPIN-WFDC6|DEFB106A|DEFB129|DEFB128|DEFB127|DEFB126|DEFB125|DEFB124|HTN3|DEFB123|DEFB107A|DEFB121|DCD|CLU|DEFB107B|DEFB4A|DEFB4B|LTF|DEFB136|CCR2|DEFB135|DEFB134|DEFB133|TLR2|DEFB108B|CCR6|DEFB132|DEFB131|SEMG1|PDZD11|EPPIN|BPIFB2|ATOX1|ATP7A|PGLYRP4|PGLYRP3|DEFA1B|PGLYRP2|CHGA|PGLYRP1|RNASE6|CD4|HTN1|TLR1|LYZ|RNASE8|RNASE7|CTSG|PRSS2|GNLY|PRSS3|DE…	Antimicrobial peptides	94	ANTIMICROBIAL PEPTIDES%REACTOME DATABASE ID RELEASE 69%6803157	0.6909	1.6695	0	Epi
7	HYAL1|HYAL3|IDS|IDUA|B3GALT6|B3GAT1|B3GAT2|B3GAT3|B4GALT7|CHPF|CHPF2|CHST11|CHST12|CHST13|CHST14|CHST15|VCAN|CHST3|CHST7|CHSY1|CHSY3|CSGALNACT1|CSGALNACT2|DSE|UST|XYLT1|XYLT2|GPC1|GPC3|GPC2|AGRN|GPC5|GPC4|GPC6|HEXA|HEXB|HSPG2|SDC1|SDC2|SDC3|SDC4|DCN|CSPG4|NCAN|BGN|CSPG5|BCAN|DSEL|ARSB	Chondroitin sulfate dermatan sulfate metabolism	49	CHONDROITIN SULFATE DERMATAN SULFATE METABOLISM%REACTOME%R-HSA-1793185.1	0.6383	1.4799	0.0203	Epi
7	DCN|CSPG4|NCAN|BGN|CSPG5|CHPF|CHPF2|CHST11|CHST12|CHST13|CHST15|VCAN|CHST3|CHST7|CHSY1|CHSY3|CSGALNACT1|CSGALNACT2|BCAN	Chondroitin sulfate biosynthesis	19	CHONDROITIN SULFATE BIOSYNTHESIS%REACTOME DATABASE ID RELEASE 69%2022870	0.7698	1.5316	0.0194	Epi
7	HYAL1|HYAL2|HYAL3|IDS|IDUA|NAGLU|SGSH|B3GALT6|ADPGK|B3GAT1|AKR1A1|B3GAT2|SLC9A1|B3GAT3|B4GALT7|CHPF|CHPF2|CHST11|SLC26A2|CHST12|SLC26A1|CHST13|CHST14|CHST15|VCAN|CHST3|ALDOA|ALDOB|CHST7|ALDOC|CHSY1|BPGM|CHSY3|CSGALNACT1|CSGALNACT2|ENO1|DSE|PRKACA|ENO2|UST|XYLT1|ENO3|PRKACB|XYLT2|PRKACG|FBP1|FBP2|G6PC|B3GNT2|B3GNT7|G6PC2|B4GALT4|CHST1|GAPDH|GAPDHS|CHST2|GCK|CHST6|GPI|EXT1|HK1|EXT2|HK2|HK3|GLCE|HS2…	Carbohydrate metabolism	279	CARBOHYDRATE METABOLISM%REACTOME DATABASE ID RELEASE 69%71387	0.4539	1.2731	0.0435	Epi
8	SC5D|TGS1|PPARA|FDPS|RXRA|GGPS1|GPAM|CHD9|IDI1|HELZ2|MVD|MVK|NCOA1|HMGCS1|NCOA2|PMVK|MED1|NCOA6|SP1|CARM1|CYP51A1|CREBBP|DHCR7|FDFT1|LSS|TBL1X|TBL1XR1|NFYA|NFYB|ACACA|NFYC|ACACB|SQLE|FASN|TM7SF2|ELOVL6|SCD|MTF1|SMARCD3|SREBF2	Activation of gene expression by SREBF (SREBP)	40	ACTIVATION OF GENE EXPRESSION BY SREBF (SREBP)%REACTOME%R-HSA-2426168.2	-0.5972	-1.5338	0.0157	TE
8	TGS1|PPARA|RXRA|RAN|CREBBP|NFYA|NFYB|ACACA|NFYC|ACACB|FASN|ELOVL6|SCD|INSIG2|INSIG1|SC5D|KPNB1|FDPS|GGPS1|GPAM|IDI1|CHD9|HELZ2|MVD|MVK|HMGCS1|NCOA1|PMVK|NCOA2|MED1|NCOA6|SP1|SCAP|CARM1|CYP51A1|DHCR7|FDFT1|MBTPS1|MBTPS2|LSS|TBL1X|TBL1XR1|SQLE|TM7SF2|MTF1|SAR1B|SEC23A|SEC24A|SREBF2|SMARCD3|SEC24B|SEC24C|SEC24D	Regulation of cholesterol biosynthesis by SREBP (SREBF)	53	REGULATION OF CHOLESTEROL BIOSYNTHESIS BY SREBP (SREBF)%REACTOME DATABASE ID RELEASE 69%1655829	-0.5865	-1.5765	0.0104	TE
8	ARV1|EBP|FDFT1|SC5D|HSD17B7|LSS|NSDHL|SQLE|TM7SF2|FDPS|GGPS1|IDI1|IDI2|MVD|MVK|LBR|HMGCS1|PMVK|CYP51A1|DHCR24|MSMO1|ACAT2|PPAPDC2|DHCR7	Cholesterol biosynthesis	24	CHOLESTEROL BIOSYNTHESIS%REACTOME%R-HSA-191273.4	-0.6824	-1.5333	0.0274	TE
9	PDX1|SLC2A2|BHLHA15|FOXA2|FOXA3|HHEX|HNF1A|HNF1B|HNF4A|HNF4G|IAPP|MNX1|NEUROD1|NEUROG3|NKX2-2|NKX6-1|NR5A2|ONECUT1|PAX4|PAX6|HES1|INS|GCK|MAFA|PKLR	Maturity onset diabetes of the young	25	MATURITY ONSET DIABETES OF THE YOUNG%KEGG%HSA04950	0.6999	1.4144	0.049	Epi
9	PDX1|AKT2|FOXO1|SLC2A2|AKT3|GCK|FOXA2|FOXA3|RFX6|HNF1A|HNF4G|IAPP|NEUROD1|NKX2-2|NKX6-1|PAX6|INS|AKT1|MAFA	Regulation of gene expression in beta cells	19	REGULATION OF GENE EXPRESSION IN BETA CELLS%REACTOME DATABASE ID RELEASE 69%210745	0.7479	1.4999	0.0324	Epi
10	KCNA10|KCNG1|KCNG2|KCNG3|KCNG4|KCNC1|KCNC2|KCNA1|KCNC3|KCNC4|KCNA2|KCNA3|KCNA4|KCNA5|KCNB1|KCNA6|KCNA7|KCNV1|KCNV2|KCNH1|KCNH2|KCNQ1|KCNF1|KCNQ2|KCNH3|KCNQ3|KCNQ4|KCNH4|KCNQ5|KCNH5|KCND1|KCNH6|KCND2|KCNH7|KCND3|KCNH8|KCNB2|KCNAB1|KCNAB3|KCNAB2|KCNS1|KCNS2|KCNS3	Voltage gated Potassium channels	43	VOLTAGE GATED POTASSIUM CHANNELS%REACTOME%R-HSA-1296072.1	0.6818	1.5363	0.0057	Epi
10	GNG5|GNG7|GNG8|GNGT1|GNGT2|KCNN2|KCNB1|KCNMA1|KCNMB1|KCNMB2|KCNMB3|KCNMB4|KCNA10|KCNG1|KCNG2|KCNG3|KCNK3|KCNG4|KCNK9|KCNC1|KCNC2|KCNA1|KCNC3|KCNC4|KCNA2|KCNA3|GABBR1|KCNA4|GABBR2|KCNA5|KCNA6|KCNA7|KCNV1|KCNV2|ABCC8|KCNH1|ABCC9|KCNH2|KCNF1|KCNH3|KCNH4|KCNH5|KCND1|KCNH6|KCND2|KCNH7|KCND3|KCNH8|KCNB2|KCNJ5|KCNAB1|KCNJ9|HCN2|KCNAB3|HCN1|KCNS1|HCN4|KCNS2|HCN3|KCNS3|KCNJ11|KCNJ3|KCNJ8|KCNJ1|KCNJ12|KCNJ…	Potassium Channels	99	POTASSIUM CHANNELS%REACTOME DATABASE ID RELEASE 69%1296071	0.5947	1.5081	0.0103	Epi
11	CCL2|DDIT3|EIF2AK3|HERPUD1|DCP2|IGFBP1|DIS3|HSPA5|EXOSC1|CEBPG|EXOSC2|CXCL8|EXOSC3|EIF2S1|EIF2S2|EXOSC4|ATF4|EIF2S3|EXOSC5|EXOSC6|EXOSC7|NFYA|EXOSC8|ASNS|NFYB|EXOSC9|NFYC|ATF6|ATF3|KHSRP|PARN	PERK regulates gene expression	31	PERK REGULATES GENE EXPRESSION%REACTOME%R-HSA-381042.1	0.6792	1.4856	0.0237	Epi
11	CCL2|DDIT3|HERPUD1|DCP2|IGFBP1|DIS3|EXOSC1|CEBPG|EXOSC2|CXCL8|EXOSC3|EXOSC4|ATF4|EXOSC5|EXOSC6|EXOSC7|NFYA|EXOSC8|ASNS|NFYB|EXOSC9|NFYC|ATF6|ATF3|KHSRP|PARN	ATF4 activates genes in response to endoplasmic reticulum stress	26	ATF4 ACTIVATES GENES IN RESPONSE TO ENDOPLASMIC RETICULUM STRESS%REACTOME%R-HSA-380994.2	0.7065	1.4825	0.0311	Epi
12	CEACAM1|CEACAM6|CEACAM8|PDGFA|PDGFB|VCAM1|VCAN|DMP1|PRKCA|CASK|FBN1|MUSK|FBN2|P3H2|FBN3|P3H1|LTBP4|P3H3|CAPN1|LTBP2|SERPINH1|CAPN2|FBLN1|DDR1|LTBP3|SH3PXD2A|FBLN2|MATN1|FBLN5|COL21A1|EFEMP2|MATN4|EFEMP1|DDR2|MFAP5|COL22A1|MFAP4|DSPP|MFAP1|ADAM19|MFAP3|ADAM12|MATN3|MFAP2|PPIB|NID2|COL28A1|CRTAP|COLGALT2|HAPLN1|ADAM10|COLGALT1|TRAPPC4|ASPN|PCOLCE2|TGFB1|CTSG|TGFB2|NCAN|TGFB3|BGN|MMP7|A2M|PSEN1|P4HB…	Extracellular matrix organization	292	EXTRACELLULAR MATRIX ORGANIZATION%REACTOME%R-HSA-1474244.2	0.5151	1.445	0.0011	Epi
12	THBS1|ITGA2|ITGA5|ITGAM|ITGAV|ITGB1|ITGB2|ITGB3|ITGB5|VCAM1|SPP1|TNC|VTN|AGRN|CD44|CD47|COL16A1|COL4A3|KDR|HSPG2|FBN1|COL13A1|ICAM4|ICAM5|CDH1|ITGAD|ITGAE|ITGAX|BSG|COL23A1|COL4A1|COL4A2|COL4A4|COMP|F11R|ICAM1|ICAM2|ICAM3|COL18A1|FN1|COL9A1|ITGAL|COL9A2|JAM2|LUM|COL9A3|JAM3|IBSP|ITGA1|ITGA10|ITGA11|ITGA2B|ITGA3|ITGA4|ITGA6|ITGA7|ITGA8|ITGA9|ITGB6|FGA|ITGB7|FGB|ITGB8|FGG	Integrin cell surface interactions	64	INTEGRIN CELL SURFACE INTERACTIONS%REACTOME DATABASE ID RELEASE 69%216083	0.5908	1.4141	0.0307	Epi
13	MMP1|APOB|VCAN|DMP1|LGALS1|MEN1|EVA1A|CHGB|IGFBP1|IGFBP5|IGFBP4|IGFBP2|PAPPA|MXRA8|SPARCL1|IGFALS|SCG2|MFI2|TGOLN2|STC2|IGFBP7|IGFBP6|AMELX|AMBN|TMEM132A|BPIFB2|HRC|CSF1|FBN1|PCSK9|MIA3|MSLN|BMP15|CHRDL1|PRSS23|CYR61|ANO8|MEPE|CKAP4|RCN1|VGF|ENAM|AMTN|FAM20C|VWA1|FAM20A|MFGE8|MATN3|PAPPA2|ITIH2|AFP|TF|FSTL3|GOLM1|DNAJC3|KTN1|ADAM10|NUCB1|NOTUM|APOE|PNPLA2|PENK|CTSG|APP|F2|MMP2|IGF1|HSP90B1|C4A|C3…	Regulation of IGF Activity by IGFBP	124	REGULATION OF IGF ACTIVITY BY IGFBP%REACTOME DATABASE ID RELEASE 69%381426	0.6142	1.6071	0.0037	Epi
13	APOB|VCAN|DMP1|LGALS1|MEN1|EVA1A|CHGB|IGFBP1|IGFBP5|IGFBP4|MXRA8|SPARCL1|SCG2|MFI2|TGOLN2|STC2|IGFBP7|AMELX|AMBN|TMEM132A|BPIFB2|HRC|CSF1|FBN1|PCSK9|MIA3|MSLN|BMP15|CHRDL1|PRSS23|CYR61|ANO8|MEPE|CKAP4|RCN1|VGF|ENAM|AMTN|FAM20C|VWA1|FAM20A|MFGE8|MATN3|ITIH2|AFP|TF|FSTL3|GOLM1|DNAJC3|KTN1|ADAM10|NUCB1|NOTUM|APOE|PNPLA2|PENK|APP|HSP90B1|C4A|C3|MBTPS1|P4HB|PDIA6|FN1|PRKCSH|CALU|IGFBP3|F5|FGA|FGG|QSOX…	Post-translational protein phosphorylation	107	POST-TRANSLATIONAL PROTEIN PHOSPHORYLATION%REACTOME DATABASE ID RELEASE 69%8957275	0.5776	1.4751	0.018	Epi
14	RPS27A|STAM|STAMBP|BRCA1|PSMD14|UBA52|UBC|NLRP3|BRCC3|BARD1|MYSM1|BABAM1|STAMBPL1|UBB|UIMC1|BRE|FAM175B|FAM175A|KAT2B|HIST2H2AA3|EP300|HIST2H2AA4|HIST2H2AB|HIST2H2AC|HIST3H2A|HIST1H2AA|HIST1H2AB|HIST1H2AC|HIST1H2AD|HIST1H2AE|HIST1H2AG|HIST1H2AH|HIST1H2AI|HIST1H2AJ|HIST1H2AK|HIST1H2AL|HIST1H2AM	Metalloprotease DUBs	37	METALLOPROTEASE DUBS%REACTOME DATABASE ID RELEASE 69%5689901	-0.7063	-1.6785	0	TE
14	MYC|ATXN7|SUDS3|TADA3|NFKBIA|RHOA|TAF10|USP11|BECN1|USP9X|TAF9B|PSMD9|PSMD5|ATXN3|PSMD10|ATXN3L|APC|AXIN1|AXIN2|USP4|USP2|OTUD7B|UCHL5|TAB1|USP21|TGFB1|USP17L4|USP17L5|USP17L8|TGFBR1|USP17L30|IDE|TGFBR2|RNF128|SNX3|RHOT1|TP53|RCE1|TRAF2|PTRH2|TRAF6|USP17L27|USP17L26|USP17L29|USP17L28|BRCC3|WDR20|MYSM1|USP17L21|BABAM1|USP17L20|STAMBPL1|USP17L22|UIMC1|USP17L25|UBB|BRE|USP17L24|UCHL1|FAM175B|USP17L1…	Deubiquitination	298	DEUBIQUITINATION%REACTOME%R-HSA-5688426.3	-0.3613	-1.2038	0.0261	TE
15	VWF|SRC|CRK|RAP1A|ITGB3|RAP1B|BCAR1|FN1|APBB1IP|ITGA2B|TLN1|PTK2|FGA|FGB|FGG	p130Cas linkage to MAPK signaling for integrins	15	P130CAS LINKAGE TO MAPK SIGNALING FOR INTEGRINS%REACTOME DATABASE ID RELEASE 69%372708	0.7557	1.4315	0.0486	Epi
15	SRC|PDPK1|CRK|ITGB3|F2|SYK|RAPGEF3|RAPGEF4|TLN1|THPO|AKT1|PTPN1|VWF|GP1BA|GP1BB|ADRA2A|GP5|RAP1A|GP9|ADRA2C|RAP1B|BCAR1|CSK|FN1|RASGRP1|RASGRP2|APBB1IP|ITGA2B|MPL|PTK2|SHC1|FGA|FGB|SOS1|FGG	Platelet Aggregation (Plug Formation)	35	PLATELET AGGREGATION (PLUG FORMATION)%REACTOME%R-HSA-76009.2	0.6542	1.4318	0.0421	Epi
16	CCL1|CCL13|PROKR1|PROKR2|CCL16|CCL19|CCL20|CCL21|UTS2|CCL25|C5AR2|CCL27|APLN|CCL28|NPFF|CCL5|CCR1|CCR10|CCR2|CCR3|CCR4|CCR5|CXCL8|CCR6|CCR7|CCR8|CCR9|CCK|AGTR2|APLNR|AVPR2|BRS3|C3AR1|C5AR1|CX3CL1|ACKR4|CX3CR1|CXCL1|CXCL10|CXCL11|CXCL12|CXCL13|CXCL16|CXCL2|CXCL3|CXCL5|CXCL6|CXCL9|CXCR1|CXCR2|ECE1|EDN2|CXCR3|EDN3|CXCR4|TRH|CXCR5|PENK|CXCR6|APP|PDYN|F2|MLN|F2RL1|F2RL2|F2RL3|FPR1|GAL|FPR2|GPR37|FPR3|…	Peptide ligand-binding receptors	185	PEPTIDE LIGAND-BINDING RECEPTORS%REACTOME%R-HSA-375276.5	0.5302	1.4384	0.0071	Epi
16	PPBP|CXCL2|CCL1|CXCL3|CXCL5|CXCL6|ACKR3|CCL13|CXCL9|CXCR1|CCL16|CXCR2|CXCR3|CXCR4|CCL19|CXCR5|CXCR6|CCL20|CCL21|CCL25|CCL27|CCL28|CCRL2|CCL5|CCR1|CCR10|CCR2|CCR3|CCR4|CXCL8|CCR5|CCR6|CCR7|CCR8|CCR9|XCL1|XCL2|XCR1|ACKR4|CX3CL1|CX3CR1|CXCL1|CXCL10|CXCL11|CXCL12|CXCL13|PF4|CXCL16	Chemokine receptors bind chemokines	48	CHEMOKINE RECEPTORS BIND CHEMOKINES%REACTOME%R-HSA-380108.3	0.6404	1.4622	0.0253	Epi
	PARD3|ADCYAP1R1|ADORA1|ADORA3|ADRA2A|ADRA2B|ADRA2C|AGTR2|APLNR|AVPR2|BRS3|C3AR1|C5AR1|CALCR|CALCRL|CGA|CHRM4|CHRNA1|CHRNA10|CHRNA2|CHRNA3|CHRNA4|CHRNA5|CHRNA6|CHRNA9|CHRNB1|CHRNB2|CHRNB3|CHRNB4|CHRND|CHRNE|CHRNG|CNR1|CNR2|CRHR1|CRHR2|CSH1|CTSG|DRD2|DRD3|DRD4|F2|F2RL1|F2RL2|F2RL3|FPR1|FPR2|FPR3|FSHB|FSHR|GABBR1|GABBR2|GABRA1|GABRA2|GABRA3|GABRA4|GABRA5|GABRA6|GABRB1|GABRB2|GABRB3|GABRD|GABRE|GABRG…	Neuroactive ligand-receptor interaction	272	NEUROACTIVE LIGAND-RECEPTOR INTERACTION%KEGG%HSA04080	0.4707	1.3101	0.026	Epi
	HLA-DRA|HLA-DRB1|HLA-DRB3|CD14|HLA-DRB4|HLA-DRB5|ITGA2|ITGA5|ITGAM|CD19|CD1A|CD1B|CD1C|ITGB3|CD1D|CD1E|CD24|CD33|CD37|CD3D|CD3E|CD3G|CD5|CD7|CD9|FCER2|GYPA|IL2RA|MS4A1|THPO|IL3|IL3RA|IL4|IL4R|IL5|TPO|IL5RA|IL6|IL6R|CD44|IL7|IL7R|GP1BA|GP1BB|IL9R|GP5|GP9|KIT|CSF1|KITLG|CSF1R|CSF2|CSF2RA|CSF3|CSF3R|MME|CD2|CD22|CD34|CD4|CD8A|ANPEP|CD8B|IL1A|IL1B|IL1R1|TFRC|IL1R2|EPO|TNF|EPOR|FLT3|FLT3LG|DNTT|CD55|C…	Hematopoietic cell lineage	88	HEMATOPOIETIC CELL LINEAGE%KEGG%HSA04640	0.5567	1.3868	0.035	Epi
	ATP1A3|ATP1A4|ATP1B1|SLC6A19|ATP1B2|ATP1B3|ATP1B4|FXYD2|ATP2B1|VDR|SLC46A1|ATOX1|ATP7A|CLCN2|CYBRD1|HEPH|MT1B|MT1E|SLC9A3|MT1F|MT1G|MT1H|MT1M|MT1X|MT2A|S100G|SLC26A6|SLC26A9|SLC30A1|SLC31A1|SLC34A2|SLC39A4|FTH1|SLC40A1|FTL|STEAP1|FTMT|STEAP2|TF|TRPM6|HMOX1|TRPM7|HMOX2|TRPV6|SLC11A1|SLC11A2|SLC26A3|SLC5A1|SLC8A1|ATP1A1|ATP1A2	Mineral absorption	51	MINERAL ABSORPTION%KEGG%HSA04978	0.6317	1.4632	0.0289	Epi
	HERC5|RPS27A|RNF216|UBA7|TAX1BP1|UBE2D1|UBE2D2|UBE2D3|TRAF3|RNF135|UBA52|UBE2K|UBC|UBE2L6|ATG12|UBB|ATG5|TNFAIP3|ITCH|DDX58|IFIH1|ISG15|MAVS|NLRX1|OTUD5|PIN1|RNF125|NLRC5|TRIM25|CYLD|IKBKE|IRF3|PCBP2|TBK1	Negative regulators of RIG-I MDA5 signaling	34	NEGATIVE REGULATORS OF RIG-I MDA5 SIGNALING%REACTOME%R-HSA-936440.4	-0.6018	-1.4491	0.0481	TE
	ATP1A3|CACNG7|ATP1A4|CACNG8|ATP1B1|ATP1B2|ATP1B3|ATP1B4|FXYD2|MYH6|MYH7|MYL2|MYL3|SLC9A1|SLC9A6|TNNI3|TNNT2|ATP2A2|TPM1|TPM2|TPM3|TPM4|UQCR10|UQCR11|UQCRB|UQCRC1|UQCRC2|UQCRFS1|UQCRH|UQCRHL|UQCRQ|COX1|COX2|COX3|COX4I1|COX4I2|COX5A|COX5B|COX6A1|COX6A2|COX6B1|COX6B2|COX6C|COX7A1|COX7A2|COX7A2L|COX7B|COX7B2|RYR2|COX7C|COX8A|COX8C|CYC1|CYTB|SLC8A1|CACNA1C|CACNA1D|CACNA1F|TNNC1|CACNA1S|CACNA2D1|CACNA2…	Cardiac muscle contraction	77	CARDIAC MUSCLE CONTRACTION%KEGG%HSA04260	-0.4839	-1.3809	0.0404	TE
	PDX1|PIK3CD|PKM2|PIK3CG|SLC2A2|IKBKB|TNF|PRKCD|PRKCZ|INS|INSR|ABCC8|GCK|HK1|CACNA1A|HK2|MAPK1|PRKCE|CACNA1B|HK3|MAPK10|CACNA1C|HKDC1|CACNA1D|MTOR|CACNA1E|CACNA1G|MAPK3|SLC2A4|MAPK8|IRS1|IRS2|ADIPOQ|IRS4|MAPK9|PIK3R1|SOCS1|PIK3R2|SOCS3|PIK3R3|PIK3R5|SOCS2|SOCS4|KCNJ11|PIK3CA|MAFA|PIK3CB|PKLR	Type II diabetes mellitus	48	TYPE II DIABETES MELLITUS%KEGG%HSA04930	0.624	1.4357	0.0341	Epi
	CEBPD|MYC|FSCN1|CCND1|CCL11|NDN|MMP1|SOX2|STAT6|CCL2|BATF|PTGS2|IL17F|JAK2|CCL22|JAK3|IRF4|TWIST1|VIM|VCAM1|FCER2|STAT1|STAT3|MUC1|CXCL8|NANOG|BCL2|MMP3|JAK1|JUNB|TGFB1|TNF|ITGAX|TP53|TYK2|MMP2|MMP9|HSP90AA1|HSP90B1|HGF|COL1A2|AKT1|FOXO1|CDKN1A|HSPA8|LCN2|RORA|RORC|BCL6|FN1|IL10|IL12A|IL12B|PIK3R1|F13A1|POMC|IL13|IL13RA1|IL17A|IL18|LAMA5|ITGAM|ITGB1|ITGB2|MAOA|IL23A|IGHG4|IL23R|IGHG1|ANXA1|IL2RG|…	Interleukin-4 and Interleukin-13 signaling	111	INTERLEUKIN-4 AND INTERLEUKIN-13 SIGNALING%REACTOME DATABASE ID RELEASE 69%6785807	0.5499	1.4267	0.0141	Epi
	TLR2|TLR1|CD14|TLR4|TLR6|APOB|S100A1|S100A9|S100A8|HMGB1|CD36|LBP|FGA|LY96|FGB|FGG	Regulation of TLR by endogenous ligand	16	REGULATION OF TLR BY ENDOGENOUS LIGAND%REACTOME%R-HSA-5686938.3	0.8365	1.6186	0.0063	Epi
	WNT9A|WNT9B|PRKACA|PRKACB|PRKACG|PRKX|BMP4|BMP5|BMP6|BMP8A|BMP8B|CSNK1D|CSNK1G1|CSNK1G2|CSNK1A1|CSNK1G3|CSNK1A1L|DHH|CSNK1E|GAS1|GLI1|GLI2|GLI3|HHIP|IHH|LRP2|PTCH1|PTCH2|RAB23|SHH|SMO|STK36|SUFU|ZIC2|BTRC|FBXW11|GSK3B|WNT1|WNT10A|WNT10B|WNT11|WNT16|WNT2|WNT2B|WNT3|WNT3A|WNT4|WNT5A|WNT5B|WNT6|BMP2|WNT7A|BMP7|WNT7B|WNT8A|WNT8B	Hedgehog signaling pathway	56	HEDGEHOG SIGNALING PATHWAY%KEGG%HSA04340	0.6219	1.4603	0.0126	Epi
	SLC3A2|ATP1B1|ATP1B2|SLC7A7|SLC7A8|ATP1B3|SLC7A9|MMP1|ITGB1|SPN|BSG|PPIA|SLC16A1|SLC16A8|SLC16A3|PPIL2|SLC7A11|SLC7A10|MAG|CAV1|SLC7A5|SLC7A6|ITGA3|ITGA6|L1CAM	Basigin interactions	25	BASIGIN INTERACTIONS%REACTOME%R-HSA-210991.1	-0.6654	-1.5052	0.0496	TE
	MMP1|PVRL1|ACTA2|ACTG2|MLLT4|CTNNB1|DVL1|DVL2|DVL3|FZD1|APP|FZD10|FZD2|BACE1|FZD3|BACE2|FZD4|FZD5|FZD6|LRP1|FZD7|FZD8|ERN1|FZD9|MMP2|LEF1|MMP9|LRP5|LRP6|MMP7|ACTB|ACTG1|PSEN1|PCSK2|ERBB4|PCSK1|PCSK7|GSK3B|PCSK6|PCSK4|TCF7L1|KAT5|TCF7L2|WNT1|WNT10A|APH1B|WNT10B|KAT7|WNT11|LRP1B|WNT16|MMP14|WNT2|MMP21|WNT2B|MMP20|WNT3|MMP25|WNT3A|MMP24|WNT4|MMP27|WNT5A|TRIM2|WNT5B|TRIM3|WNT6|TRPC7|ACTR2|WNT7A|TRPC5…	Alzheimer disease-presenilin pathway	110	ALZHEIMER DISEASE-PRESENILIN PATHWAY%PANTHER PATHWAY%P00004	0.5538	1.4304	0.0208	Epi
	FABP4|FABP5|FABP6|FABP7|ILK|MMP1|NR1H3|OLR1|PDPK1|PLIN1|PLTP|PPARA|PPARD|PPARG|FADS2|RXRA|RXRB|RXRG|SLC27A1|SLC27A2|SLC27A4|SLC27A6|SORBS1|UBC|UCP1|PCK1|PCK2|SCD|SCD5|ACAA1|ACADL|ACADM|ACOX1|ACOX3|ACSBG1|ACSBG2|ACSL1|ACSL3|ACSL4|ACSL5|ACSL6|CPT1A|CPT1B|CPT1C|CPT2|CYP4A11|CYP4A22|GK|GK2|EHHADH|ME1|LPL|HMGCS2|ACOX2|CYP27A1|ADIPOQ|ANGPTL4|CYP7A1|APOA1|APOA2|CYP8B1|APOA5|APOC3|AQP7|SCP2|CD36|SLC27A5|…	PPAR signaling pathway	71	PPAR SIGNALING PATHWAY%KEGG%HSA03320	-0.5098	-1.4291	0.0126	TE
	RPS27A|SOX2|ASH2L|UBA52|SOX3|YWHAZ|LEF1|SOX9|SOX6|BTRC|SOX7|UBC|SOX4|SOX13|MEN1|UBB|AKT1|RBBP5|AKT2|SOX17|HDAC1|TLE4|TCF7|BCL9L|TCF7L1|TLE3|CBY1|TCF7L2|TLE2|TLE1|XIAP|SRY|APC|PYGO1|PYGO2|BCL9|CHD8|XPO1|CTBP1|KMT2D|CTNNB1|CTNNBIP1	Deactivation of the beta-catenin transactivating complex	42	DEACTIVATION OF THE BETA-CATENIN TRANSACTIVATING COMPLEX%REACTOME%R-HSA-3769402.3	0.6304	1.4072	0.0422	Epi
	MMP13|PLAT|MMP1|PLAU|PLAUR|PLG|SERPINF2|CPB2|MMP9|LPA|MMP3|SERPINB2|FGA|FGB|SERPINE1|FGG	Plasminogen activating cascade	16	PLASMINOGEN ACTIVATING CASCADE%PANTHER PATHWAY%P00050	0.832	1.6099	0.0064	Epi
	BMPR2|NRAS|MAP3K7CL|CREBBP|EP300|INHBA|INHBB|INHBC|INHBE|ACVRL1|BMP10|BMP4|CITED1|BMP5|MSTN|BMP6|CITED2|BMP8A|BMP15|BMP8B|SNIP1|FOXH1|SMURF1|FKBP2|SMURF2|GDF10|GDF11|GDF15|GDF2|GDF1|JUNB|GDF3|FKBP1A|RRAS|SKI|BMP3|SMAD2|GDF9|SMAD3|BMP1|SMAD4|GDNF|BAMBI|SMAD6|FKBP1C|SMAD7|FKBP1B|HRAS|TLL2|TAB1|FOSL1|TLL1|ACVR1C|TGFB2|GDF6|TGFB3|GDF7|TGFBR1|JUN|TGFBR2|JUND|LEFTY1|LEFTY2|NODAL|GDF5|SMAD1|SMAD5|DCP1B|…	TGF-beta signaling pathway	92	TGF-BETA SIGNALING PATHWAY%PANTHER PATHWAY%P00052	0.5757	1.4732	0.0156	Epi
	EPHX2|LTA4H|LTC4S|CYP1A1|PTGS2|CYP3A4|HPGD|ALOX12|ALOX15|ALOX5|GSTM4|CYP2C8|CYP2C9|CYP2D6|CYP2E1|CYP1A2	Biosynthesis of DHA-derived SPMs	16	BIOSYNTHESIS OF DHA-DERIVED SPMS%REACTOME%R-HSA-9018677.1	0.7638	1.4461	0.0391	Epi
	SMAD3|SMAD4|DRAP1|CFC1|TDGF1|ACVR1C|DAND5|PCSK6|LEFTY1|FOXO3|LEFTY2|FURIN|NODAL|CER1|FOXH1|ACVR1B|ACVR2A|ACVR2B|GDF1|SMAD2	Signaling by NODAL	20	SIGNALING BY NODAL%REACTOME DATABASE ID RELEASE 69%1181150	0.8223	1.6364	0.0031	Epi
	SLC6A19|NNMT|COMT|STX7|DDC|VAMP1|MAOA|VAMP2|MAOB|VTI1B|SLC6A18|SLC6A17|DBH|SLC6A16|SLC18A1|SLC18A2|SLC6A15|SLC6A20|SLC6A3|SLC6A2|PNMT|TH|STX12|INMT|SNAP23|SNAP25|SNAP29	Adrenaline and noradrenaline biosynthesis	27	ADRENALINE AND NORADRENALINE BIOSYNTHESIS%PANTHER PATHWAY%P00001	0.7075	1.4535	0.0295	Epi

## Sheet: EPI versus PE
Cluster	EnrichmentMap::Genes	EnrichmentMap::GS_DESCR	EnrichmentMap::gs_size	EnrichmentMap::Name	EnrichmentMap::ES (Epi_PE)	EnrichmentMap::NES (Epi_PE)	EnrichmentMap::pvalue (Epi_PE)	Pheno
1	HIST1H2BA|HIST1H2BB|HIST1H2BC|HIST1H2BD|HIST1H2BE|HIST1H2BF|HIST1H2BG|HIST1H2BH|HIST1H2BI|HIST1H2BJ|HIST1H2BK|H2BFS|HIST1H2BL|HIST1H2BM|EZH2|HIST1H2BN|RXRA|HIST1H2BO|HIST1H3A|HIST1H3B|HIST1H3C|HIST1H3D|HIST1H3E|EED|HIST1H3F|WDR5|HIST1H3G|HIST1H3H|KDM6A|HIST1H3I|HIST1H3J|HIST1H4A|HIST1H4B|HIST1H4C|HIST1H4D|POLR2A|CREBBP|HIST1H4E|POLR2B|HIST1H4F|RBBP4|POLR2C|RBBP5|POLR2D|HIST1H4H|POLR2E|HIST1H4I|RB…	Activation of anterior HOX genes in hindbrain development during early embryogenesis	122	ACTIVATION OF ANTERIOR HOX GENES IN HINDBRAIN DEVELOPMENT DURING EARLY EMBRYOGENESIS%REACTOME%R-HSA-5617472.2	-0.4643	-1.4063	0.0415	PE
1	HIST1H2BA|HIST1H2BB|HIST1H2BC|HIST1H2BD|HIST1H2BE|HIST1H2BF|HIST1H2BG|HIST1H2BH|HIST1H2BI|HIST1H2BJ|HIST1H2BK|H2BFS|HIST1H2BL|HIST1H2BM|EZH2|HIST1H2BN|RXRA|HIST1H2BO|HIST1H3A|HIST1H3B|HIST1H3C|HIST1H3D|HIST1H3E|EED|HIST1H3F|WDR5|HIST1H3G|HIST1H3H|KDM6A|HIST1H3I|HIST1H3J|HIST1H4A|HIST1H4B|HIST1H4C|HIST1H4D|POLR2A|CREBBP|HIST1H4E|POLR2B|HIST1H4F|RBBP4|POLR2C|RBBP5|POLR2D|HIST1H4H|POLR2E|HIST1H4I|RB…	Activation of HOX genes during differentiation	122	ACTIVATION OF HOX GENES DURING DIFFERENTIATION%REACTOME%R-HSA-5619507.3	-0.4643	-1.4085	0.0354	PE
1	HIST1H2BA|HIST1H2BB|HIST1H2BC|HIST1H2BD|HIST1H2BE|HIST1H2BF|HIST1H2BG|HIST1H2BH|HIST1H2BI|HIST1H2BJ|HIST1H2BK|HIST1H2BL|H2BFS|HIST1H2BM|HIST1H2BN|HIST1H2BO|HIST1H3A|HIST1H3B|HIST1H3C|CDK1|HIST1H3D|HIST1H3E|HIST1H3F|HIST1H3G|HIST1H3H|HIST1H3I|HIST1H3J|HIST1H4A|HIST1H4B|HIST1H4C|HIST1H4D|HIST1H4E|HIST1H4F|HIST1H4H|HIST1H4I|HIST1H4J|HIST1H4K|HIST1H4L|HIST2H2AA3|HIST2H2AA4|HIST2H2AC|HIST2H2BE|HIST2H3…	Condensation of Prophase Chromosomes	73	CONDENSATION OF PROPHASE CHROMOSOMES%REACTOME%R-HSA-2299718.1	-0.5709	-1.6276	0.0109	PE
1	HIST1H2BA|HIST1H2BB|HIST1H2BC|HIST1H2BD|HIST1H2BE|HIST1H2BF|HIST1H2BG|HIST1H2BH|HIST1H2BI|HIST1H2BJ|HIST1H2BK|CBX3|HIST1H2BL|H2BFS|HIST1H2BM|HIST1H2BN|HIST1H2BO|HIST1H3A|CHD4|HIST1H3B|CHD3|HIST1H3C|HIST1H3D|HIST1H3E|HIST1H3F|HIST1H3G|HIST1H3H|HIST1H3I|HIST1H3J|HIST1H4A|HIST1H4B|HIST1H4C|HIST1H4D|MTA1|HIST1H4E|RBBP4|HIST1H4F|HIST1H4H|RBBP7|HIST1H4I|MTA3|HIST1H4J|HIST1H4K|MBD3|HIST1H4L|HIST2H2AA3|H…	Activation of rRNA Expression by ERCC6 (CSB) and EHMT2 (G9a)	76	ACTIVATION OF RRNA EXPRESSION BY ERCC6 (CSB) AND EHMT2 (G9A)%REACTOME DATABASE ID RELEASE 69%427389	-0.5568	-1.5733	0.0123	PE
1	HIST1H2BA|HIST1H2BB|HIST1H2BC|HIST1H2BD|HIST1H2BE|HIST1H2BF|HIST1H2BG|HIST1H2BH|HIST1H2BI|HIST1H2BJ|HIST1H2BK|HIST1H2BL|H2BFS|HIST1H2BM|HIST1H2BN|HIST1H2BO|HIST1H4A|HIST1H4B|HIST1H4C|MBD4|HIST1H4D|HIST1H4E|MPG|HIST1H4F|NEIL1|NEIL2|HIST1H4H|NEIL3|HIST1H4I|HIST1H4J|NTHL1|HIST1H4K|OGG1|HIST1H4L|HIST2H2AA3|HIST2H2AA4|HIST2H2AC|HIST2H2BE|SMUG1|TDG|HIST2H4A|HIST2H4B|HIST3H2BB|HIST3H3|HIST4H4|H2AFB1|H2A…	Base-Excision Repair, AP Site Formation	61	BASE-EXCISION REPAIR, AP SITE FORMATION%REACTOME%R-HSA-73929.2	-0.5381	-1.4669	0.0301	PE
1	MYC|H2BFS|RUNX3|MEN1|RBBP5|PSMD9|PSMD5|PSMD10|APC|AXIN1|AXIN2|CHD8|CSNK1A1|CSNK1E|CTBP1|CTNNB1|CTNNBIP1|DKK1|DKK2|DKK4|DVL1|DVL2|DVL3|FRAT1|FRAT2|FZD1|FZD2|FZD4|FZD5|FZD6|FZD8|LEF1|LRP5|LRP6|UBB|RSPO3|RUVBL1|SFRP1|SFRP2|SOX17|GSK3B|TCF7|TCF7L1|TCF7L2|CSNK2A1|WIF1|CSNK2A2|USP34|WNT1|CSNK2B|WNT3|WNT3A|WNT4|WNT5A|WNT8A|WNT8B|WNT9A|PIP5K1B|PSMA1|PSMA2|CSNK1G2|PSMA3|XPO1|PSMA4|PSMA5|PSMA6|PSMA7|PSMA8|…	TCF dependent signaling in response to WNT	231	TCF DEPENDENT SIGNALING IN RESPONSE TO WNT%REACTOME DATABASE ID RELEASE 69%201681	-0.3917	-1.2866	0.0338	PE
1	HIST1H2BA|HIST1H2BB|HIST1H2BC|HIST1H2BD|HIST1H2BE|HIST1H2BF|HIST1H2BG|HIST1H2BH|HIST1H2BI|HIST1H2BJ|HIST1H2BK|HIST1H2BL|H2BFS|HIST1H2BM|HIST1H2BN|HIST1H2BO|HIST1H3A|HIST1H3B|HIST1H3C|HIST1H3D|HIST1H3E|HIST1H3F|HIST1H3G|HIST1H3H|HIST1H3I|HIST1H3J|HIST1H4A|UHRF1|HIST1H4B|HIST1H4C|HIST1H4D|HIST1H4E|HIST1H4F|DNMT1|DNMT3A|HIST1H4H|HIST1H4I|DNMT3B|HIST1H4J|DNMT3L|HIST1H4K|HIST1H4L|HIST2H2AA3|HIST2H2AA4…	DNA methylation	65	DNA METHYLATION%REACTOME%R-HSA-5334118.1	-0.5539	-1.5616	0.0147	PE
1	HIST1H2BA|HIST1H2BB|HIST1H2BC|HIST1H2BD|HIST1H2BE|HIST1H2BF|HIST1H2BG|HIST1H2BH|HIST1H2BI|HIST1H2BJ|HIST1H2BK|HIST1H2BL|H2BFS|HIST1H2BM|HIST1H2BN|HIST1H2BO|HIST1H4A|HIST1H4B|HIST1H4C|MBD4|HIST1H4D|HIST1H4E|HIST1H4F|NEIL1|NEIL2|HIST1H4H|NEIL3|HIST1H4I|HIST1H4J|NTHL1|HIST1H4K|OGG1|HIST1H4L|HIST2H2AA3|HIST2H2AA4|HIST2H2AC|HIST2H2BE|SMUG1|TDG|HIST2H4A|HIST2H4B|HIST3H2BB|HIST3H3|HIST4H4|H2AFB1|H2AFJ|H…	Cleavage of the damaged pyrimidine	60	CLEAVAGE OF THE DAMAGED PYRIMIDINE%REACTOME%R-HSA-110329.2	-0.5403	-1.4802	0.0337	PE
1	HIST1H2BA|HIST1H2BB|CCNH|HIST1H2BC|HIST1H2BD|CDK7|HIST1H2BE|ERCC2|HIST1H2BF|ERCC3|CD3EAP|HIST1H2BG|HIST1H2BH|HIST1H2BI|HIST1H2BJ|HIST1H2BK|CBX3|HIST1H2BL|H2BFS|HIST1H2BM|HIST1H2BN|HIST1H2BO|GTF2H1|HIST1H3A|GTF2H2|HIST1H3B|HIST1H3C|HIST1H3D|GTF2H3|HIST1H3E|GTF2H4|HIST1H3F|GTF2H5|HIST1H3G|HIST1H3H|HIST1H3I|MNAT1|POLR1A|HIST1H3J|POLR1B|HIST1H4A|POLR1C|HIST1H4B|HIST1H4C|POLR1E|TAF1D|HIST1H4D|HIST1H4E…	RNA Polymerase I Promoter Escape	90	RNA POLYMERASE I PROMOTER ESCAPE%REACTOME DATABASE ID RELEASE 69%73772	-0.5082	-1.4788	0.0236	PE
1	HIST1H2BA|HIST1H2BB|HIST1H2BC|HIST1H2BD|HIST1H2BE|HIST1H2BF|HIST1H2BG|HIST1H2BH|HIST1H2BI|PDPK1|HIST1H2BJ|HIST1H2BK|HIST1H2BL|H2BFS|HIST1H2BM|CDC25C|MYL12B|HIST1H2BN|PAK1|HIST1H2BO|HIST1H3A|HIST1H3B|HIST1H3C|HIST1H3D|HIST1H3E|HIST1H3F|HIST1H3G|HIST1H3H|HIST1H3I|RHOA|HIST1H3J|HIST1H4A|HIST1H4B|HIST1H4C|HIST1H4D|HIST1H4E|HIST1H4F|RHOC|RHOB|KLK2|HIST1H4H|MYH11|HIST1H4I|MYL6|HIST1H4J|KDM4C|HIST1H4K|M…	RHO GTPases activate PKNs	94	RHO GTPASES ACTIVATE PKNS%REACTOME DATABASE ID RELEASE 69%5625740	-0.5048	-1.4689	0.0231	PE
1	HIST1H2BA|HIST1H2BB|HIST1H2BC|HIST1H2BD|HIST1H2BE|HIST1H2BF|HIST1H2BG|HIST1H2BH|SPAM1|HIST1H2BI|HIST1H2BJ|HIST1H2BK|H2BFS|HIST1H2BL|HIST1H2BM|HIST1H2BN|HIST1H2BO|HIST1H3A|HIST1H3B|HIST1H3C|HIST1H3D|CDK2|HIST1H3E|HIST1H3F|CDK4|HIST1H3G|CD9|HIST1H3H|HIST1H3I|HIST1H3J|HIST1H4A|HIST1H4B|HIST1H4C|HIST1H4D|HIST1H4E|HIST1H4F|KCNU1|HIST1H4H|HIST1H4I|HIST1H4J|HIST1H4K|HIST1H4L|HIST2H2AA3|HIST2H2AA4|HIST2H…	Reproduction	143	REPRODUCTION%REACTOME DATABASE ID RELEASE 69%1474165	-0.5311	-1.6278	0	PE
1	NFATC2|CCNH|OCLN|CDK7|H2BFS|SIN3B|DPY30|WDR5|MNAT1|ARID1B|LMO1|LMO2|RBBP5|PRKCB|NR4A3|MYL9|TJP1|PSMD9|PRKCQ|PSMD5|PSMD10|AXIN1|GPAM|ABL1|UBB|RSPO3|FOXP3|CBFB|CSNK2A1|CSNK2A2|CSNK2B|CR1|SIN3A|SRC|TCF3|LDB1|SERPINB13|KAT2B|HIPK2|IFNG|PSMA1|PSMA2|PSMA3|PSMA4|PSMA5|PSMA6|CTSK|PSMA7|PSMA8|PSMB1|PSMB10|PSMB11|PSMB2|PSMB3|PSMB4|PSMB5|PSMB6|PSMB7|PSMB8|PSMB9|PSMC1|PSMC2|PSMC3|PSMC4|PSMC5|PSMC6|PSMD1|PSMD…	Transcriptional regulation by RUNX1	236	TRANSCRIPTIONAL REGULATION BY RUNX1%REACTOME DATABASE ID RELEASE 69%8878171	-0.3915	-1.2935	0.0463	PE
1	HIST1H2BA|HIST1H2BB|HIST1H2BC|SYCP2|HIST1H2BD|SYCP1|HIST1H2BE|SYNE2|HIST1H2BF|SYNE1|HIST1H2BG|SUN2|HIST1H2BH|HIST1H2BI|SUN1|HIST1H2BJ|TEX12|HIST1H2BK|SYCE3|HIST1H2BL|SYCE2|H2BFS|HIST1H2BM|SYCE1|HIST1H2BN|SYCP3|HIST1H2BO|UBE2I|BRCA1|HIST1H4A|HIST1H4B|HIST1H4C|HIST1H4D|HIST1H4E|HIST1H4F|HIST1H4H|HIST1H4I|HIST1H4J|HIST1H4K|HIST1H4L|HIST2H2AA3|HIST2H2AA4|HIST2H2AC|HIST2H2BE|HIST2H4A|HIST2H4B|HIST3H2B…	Meiotic synapsis	77	MEIOTIC SYNAPSIS%REACTOME DATABASE ID RELEASE 69%1221632	-0.5028	-1.4291	0.0316	PE
1	HIST1H2BA|HIST1H2BB|HIST1H2BC|HIST1H2BD|HIST1H2BE|HIST1H2BF|HIST1H2BG|HIST1H2BH|HIST1H2BI|HIST1H2BJ|HIST1H2BK|H2BFS|HIST1H2BL|HIST1H2BM|HIST1H2BN|HIST1H2BO|HIST1H3A|HIST1H3B|HIST1H3C|HIST1H3D|AAAS|HIST1H3E|HIST1H3F|HIST1H3G|HIST1H3H|HIST1H3I|HIST1H3J|HIST1H4A|HIST1H4B|HIST1H4C|HIST1H4D|POLR2A|HIST1H4E|POLR2B|HIST1H4F|POLR2C|POLR2D|HIST1H4H|POLR2E|HIST1H4I|POLR2F|HIST1H4J|POLR2G|HIST1H4K|POLR2H|HI…	Transcriptional regulation by small RNAs	103	TRANSCRIPTIONAL REGULATION BY SMALL RNAS%REACTOME%R-HSA-5578749.3	-0.4724	-1.3991	0.0365	PE
1	HIST1H2BA|HIST1H2BB|ARID4B|CCNH|HIST1H2BC|HIST1H2BD|CDK7|SAP130|HIST1H2BE|ERCC2|SAP30BP|HIST1H2BF|ERCC3|CD3EAP|HIST1H2BG|SAP30|HIST1H2BH|BAZ2A|HIST1H2BI|SUDS3|HIST1H2BJ|HIST1H2BK|H2BFS|HIST1H2BL|HIST1H2BM|HIST1H2BN|GTF2H1|HIST1H2BO|HIST1H3A|GTF2H2|HIST1H3B|HIST1H3C|SIN3B|HIST1H3D|GTF2H3|HIST1H3E|GTF2H4|HIST1H3F|GTF2H5|HIST1H3G|HIST1H3H|HIST1H3I|MNAT1|HIST1H3J|POLR1A|HIST1H4A|POLR1B|HIST1H4B|POLR1…	NoRC negatively regulates rRNA expression	105	NORC NEGATIVELY REGULATES RRNA EXPRESSION%REACTOME%R-HSA-427413.2	-0.469	-1.3951	0.0417	PE
1	HIST1H2BA|HIST1H2BB|HIST1H2BC|HIST1H2BD|HIST1H2BE|HIST1H2BF|HIST1H2BG|HIST1H2BH|HIST1H2BI|HIST1H2BJ|HIST1H2BK|HIST1H2BL|H2BFS|HIST1H2BM|HIST1H2BN|HIST1H2BO|HIST1H3A|HIST1H3B|HIST1H3C|HIST1H3D|HIST1H3E|HIST1H3F|HIST1H3G|HIST1H3H|HIST1H3I|HIST1H3J|HIST1H4A|HIST1H4B|HIST1H4C|HIST1H4D|HIST1H4E|HIST1H4F|HIST1H4H|HIST1H4I|HIST1H4J|HIST1H4K|HIST1H4L|MBD2|HIST2H2AA3|HIST2H2AA4|HIST2H2AC|HIST2H2BE|HIST2H3…	RNA Polymerase I Promoter Opening	63	RNA POLYMERASE I PROMOTER OPENING%REACTOME DATABASE ID RELEASE 69%73728	-0.5842	-1.6285	0.0103	PE
1	HIST1H2BA|HIST1H2BB|HIST1H2BC|HIST1H2BD|HIST1H2BE|HIST1H2BF|HIST1H2BG|HIST1H2BH|HIST1H2BI|HIST1H2BJ|HIST1H2BK|HIST1H2BL|HIST1H2BM|HIST1H2BN|HIST1H2BO|HIST1H3A|HIST1H3B|HIST1H3C|HIST1H3D|HIST1H3E|HIST1H3F|HIST1H3G|HIST1H3H|HIST1H3I|HIST1H3J|HIST1H4A|HIST1H4B|HIST1H4C|HIST1H4D|HIST1H4E|HIST1H4F|HIST1H4G|HIST1H4H|HIST1H4I|HIST1H4J|HIST1H4K|HIST1H4L|HIST2H2AA3|HIST2H2AA4|HIST2H2AB|CD40|HIST2H2AC|CD40…	Systemic lupus erythematosus	136	SYSTEMIC LUPUS ERYTHEMATOSUS%KEGG%HSA05322	-0.5144	-1.5894	0	PE
1	HIST1H2BA|HIST1H2BB|HIST1H2BC|HIST1H2BD|HIST1H2BE|HIST1H2BF|HIST1H2BG|HIST1H2BH|HIST1H2BI|HIST1H2BJ|HIST1H2BK|HIST1H2BL|H2BFS|HIST1H2BM|HIST1H2BN|HIST1H2BO|HIST1H4A|HIST1H4B|HIST1H4C|HIST1H4D|HIST1H4E|MPG|HIST1H4F|HIST1H4H|NEIL3|HIST1H4I|HIST1H4J|HIST1H4K|OGG1|HIST1H4L|HIST2H2AA3|HIST2H2AA4|HIST2H2AC|HIST2H2BE|HIST2H4A|HIST2H4B|HIST3H2BB|HIST3H3|HIST4H4|H2AFB1|H2AFJ|H2AFV|TINF2|H2AFX|TERF1|TERF2|…	Depurination	55	DEPURINATION%REACTOME%R-HSA-73927.1	-0.5915	-1.5969	0.0182	PE
1	HIST1H2BA|HIST1H2BB|HIST1H2BC|HIST1H2BD|HIST1H2BE|HIST1H2BF|HIST1H2BG|HIST1H2BH|HIST1H2BI|HIST1H2BJ|HIST1H2BK|HIST1H2BL|H2BFS|HIST1H2BM|HIST1H2BN|HIST1H2BO|HIST1H3A|HIST1H3B|HIST1H3C|HIST1H3D|HIST1H3E|HIST1H3F|HIST1H3G|HIST1H3H|HIST1H3I|HIST1H3J|HIST1H4A|HIST1H4B|HIST1H4C|HIST1H4D|HIST1H4E|HIST1H4F|KLK2|HIST1H4H|HIST1H4I|HIST1H4J|KDM4C|HIST1H4K|HIST1H4L|HIST2H2AA3|HIST2H2AA4|HIST2H2AC|HIST2H2BE|H…	Activated PKN1 stimulates transcription of AR (androgen receptor) regulated genes KLK2 and KLK3	67	ACTIVATED PKN1 STIMULATES TRANSCRIPTION OF AR (ANDROGEN RECEPTOR) REGULATED GENES KLK2 AND KLK3%REACTOME%R-HSA-5625886.1	-0.5685	-1.603	0.0036	PE
1	HIST1H2BA|HIST1H2BB|HIST1H2BC|HIST1H2BD|HIST1H2BE|HIST1H2BF|CD3EAP|HIST1H2BG|HIST1H2BH|HIST1H2BI|HIST1H2BJ|CBX3|HIST1H2BK|H2BFS|HIST1H2BL|HIST1H2BM|HIST1H2BN|HIST1H2BO|HIST1H3A|CHD4|HIST1H3B|CHD3|HIST1H3C|HIST1H3D|HIST1H3E|HIST1H3F|HIST1H3G|HIST1H3H|BAZ1B|HIST1H3I|HIST1H3J|POLR1A|HIST1H4A|POLR1B|HIST1H4B|POLR1C|HIST1H4C|DDX21|HIST1H4D|POLR1E|TAF1D|HIST1H4E|MTA1|HIST1H4F|RBBP4|HIST1H4H|TWISTNB|POL…	Positive epigenetic regulation of rRNA expression	104	POSITIVE EPIGENETIC REGULATION OF RRNA EXPRESSION%REACTOME DATABASE ID RELEASE 69%5250913	-0.502	-1.4922	0.0151	PE
1	HIST1H2BA|HIST1H2BB|HIST1H2BC|SF3B1|HIST1H2BD|HIST1H2BE|HIST1H2BF|CD3EAP|HIST1H2BG|HIST1H2BH|HIST1H2BI|HIST1H2BJ|HIST1H2BK|HIST1H2BL|H2BFS|HIST1H2BM|HIST1H2BN|HIST1H2BO|HIST1H3A|HIST1H3B|HIST1H3C|HIST1H3D|HIST1H3E|HIST1H3F|HIST1H3G|BAZ1B|HIST1H3H|HIST1H3I|POLR1A|HIST1H3J|POLR1B|HIST1H4A|POLR1C|HIST1H4B|DDX21|HIST1H4C|POLR1E|TAF1D|HIST1H4D|HIST1H4E|HIST1H4F|KAT2A|TWISTNB|HIST1H4H|KAT2B|POLR2E|HIST…	B-WICH complex positively regulates rRNA expression	89	B-WICH COMPLEX POSITIVELY REGULATES RRNA EXPRESSION%REACTOME DATABASE ID RELEASE 69%5250924	-0.5301	-1.5374	0.0125	PE
1	HIST1H2BA|HIST1H2BB|HIST1H2BC|HIST1H2BD|HIST1H2BE|HIST1H2BF|HIST1H2BG|HIST1H2BH|HIST1H2BI|HIST1H2BJ|HIST1H2BK|H2BFS|HIST1H2BL|LEMD3|HIST1H2BM|LEMD2|HIST1H2BN|CTDNEP1|HIST1H2BO|HIST1H3A|CNEP1R1|HIST1H3B|HIST1H3C|CDK1|HIST1H3D|AAAS|HIST1H3E|HIST1H3F|HIST1H3G|HIST1H3H|HIST1H3I|HIST1H3J|HIST1H4A|HIST1H4B|HIST1H4C|HIST1H4D|HIST1H4E|HIST1H4F|PRKCA|PRKCB|HIST1H4H|RAB2A|HIST1H4I|HIST1H4J|HIST1H4K|HIST1H4…	Mitotic Prophase	134	MITOTIC PROPHASE%REACTOME%R-HSA-68875.4	-0.4621	-1.4164	0.024	PE
1	HIST1H2BA|HIST1H2BB|HIST1H2BC|HIST1H2BD|HIST1H2BE|HIST1H2BF|HIST1H2BG|HIST1H2BH|HIST1H2BI|HIST1H2BJ|HIST1H2BK|HIST1H2BL|H2BFS|HIST1H2BM|HIST1H2BN|HIST1H2BO|HIST1H4A|HIST1H4B|HIST1H4C|MBD4|HIST1H4D|HIST1H4E|HIST1H4F|NEIL1|NEIL2|HIST1H4H|NEIL3|HIST1H4I|HIST1H4J|NTHL1|HIST1H4K|OGG1|HIST1H4L|HIST2H2AA3|HIST2H2AA4|HIST2H2AC|HIST2H2BE|SMUG1|TDG|HIST2H4A|HIST2H4B|HIST3H2BB|HIST3H3|HIST4H4|H2AFB1|H2AFJ|H…	Recognition and association of DNA glycosylase with site containing an affected pyrimidine	60	RECOGNITION AND ASSOCIATION OF DNA GLYCOSYLASE WITH SITE CONTAINING AN AFFECTED PYRIMIDINE%REACTOME%R-HSA-110328.2	-0.5403	-1.5079	0.0332	PE
1	HIST1H2BA|HIST1H2BB|CCNH|HIST1H2BC|HIST1H2BD|CDK7|HIST1H2BE|ERCC2|HIST1H2BF|ERCC3|CD3EAP|HIST1H2BG|HIST1H2BH|HIST1H2BI|HIST1H2BJ|CBX3|HIST1H2BK|H2BFS|HIST1H2BL|HIST1H2BM|HIST1H2BN|GTF2H1|HIST1H2BO|HIST1H3A|GTF2H2|CHD4|HIST1H3B|CHD3|HIST1H3C|HIST1H3D|GTF2H3|HIST1H3E|GTF2H4|HIST1H3F|GTF2H5|HIST1H3G|HIST1H3H|HIST1H3I|MNAT1|HIST1H3J|POLR1A|HIST1H4A|POLR1B|HIST1H4B|POLR1C|HIST1H4C|HIST1H4D|POLR1E|TAF1…	RNA Polymerase I Promoter Clearance	109	RNA POLYMERASE I PROMOTER CLEARANCE%REACTOME%R-HSA-73854.3	-0.4724	-1.409	0.0252	PE
1	HIST1H2BA|HIST1H2BB|CCNH|HIST1H2BC|HIST1H2BD|CDK7|HIST1H2BE|ERCC2|HIST1H2BF|ERCC3|CD3EAP|HIST1H2BG|HIST1H2BH|HIST1H2BI|HIST1H2BJ|CBX3|HIST1H2BK|H2BFS|HIST1H2BL|HIST1H2BM|HIST1H2BN|GTF2H1|HIST1H2BO|HIST1H3A|GTF2H2|CHD4|HIST1H3B|CHD3|HIST1H3C|HIST1H3D|GTF2H3|HIST1H3E|GTF2H4|HIST1H3F|GTF2H5|HIST1H3G|HIST1H3H|HIST1H3I|MNAT1|HIST1H3J|POLR1A|HIST1H4A|POLR1B|HIST1H4B|POLR1C|HIST1H4C|HIST1H4D|POLR1E|TAF1…	RNA Polymerase I Transcription	110	RNA POLYMERASE I TRANSCRIPTION%REACTOME%R-HSA-73864.3	-0.4724	-1.4068	0.0405	PE
1	HIST1H2BA|HIST1H2BB|HIST1H2BC|HIST1H2BD|HIST1H2BE|HIST1H2BF|HIST1H2BG|HIST1H2BH|HIST1H2BI|HIST1H2BJ|HIST1H2BK|H2BFS|HIST1H2BL|HIST1H2BM|HIST1H2BN|HIST1H2BO|HIST1H3A|HIST1H3B|HIST1H3C|HIST1H3D|CDK2|HIST1H3E|HIST1H3F|CDK4|HIST1H3G|HIST1H3H|HIST1H3I|HIST1H3J|HIST1H4A|HIST1H4B|HIST1H4C|HIST1H4D|HIST1H4E|HIST1H4F|HIST1H4H|HIST1H4I|HIST1H4J|HIST1H4K|HIST1H4L|HIST2H2AA3|HIST2H2AA4|HIST2H2AC|HIST2H2BE|HI…	Meiosis	117	MEIOSIS%REACTOME%R-HSA-1500620.2	-0.4602	-1.4085	0.0269	PE
1	NFKB1|H2BFS|EZH2|EED|KDM6B|STAT3|RBBP4|RBBP7|CXCL8|SUZ12|IGFBP7|RELA|RPS6KA1|RPS6KA2|RPS6KA3|H1F0|HIST1H1D|HIST1H1E|HIST1H1A|HIST1H1B|HIST1H1C|ANAPC15|LMNB1|ANAPC16|TP53|UBB|CDKN1A|CDKN1B|ETS1|ETS2|TXN|CEBPB|EHMT1|ID1|EHMT2|HMGA2|SP1|CABIN1|ASF1A|UBN1|MOV10|TNIK|H2AFB1|AGO3|AGO4|AGO1|H2AFJ|H2AFV|TINF2|H2AFX|TERF1|TERF2|POT1|H2AFZ|TERF2IP|ANAPC1|ACD|MINK1|ANAPC10|HIRA|ANAPC11|H3F3A|H3F3B|HMGA1|ANA…	Cellular Senescence	193	CELLULAR SENESCENCE%REACTOME DATABASE ID RELEASE 69%2559583	-0.4448	-1.451	0.0129	PE
1	HIST1H2BA|HIST1H2BB|HIST1H2BC|RRP8|HIST1H2BD|HIST1H2BE|HIST1H2BF|HIST1H2BG|HIST1H2BH|HIST1H2BI|HIST1H2BJ|HIST1H2BK|HIST1H2BL|H2BFS|HIST1H2BM|HIST1H2BN|HIST1H2BO|HIST1H3A|HIST1H3B|HIST1H3C|HIST1H3D|HIST1H3E|HIST1H3F|HIST1H3G|HIST1H3H|HIST1H3I|HIST1H3J|HIST1H4A|HIST1H4B|HIST1H4C|TAF1D|HIST1H4D|HIST1H4E|HIST1H4F|HIST1H4H|HIST1H4I|HIST1H4J|HIST1H4K|HIST1H4L|HIST2H2AA3|HIST2H2AA4|HIST2H2AC|HIST2H2BE|H…	SIRT1 negatively regulates rRNA expression	68	SIRT1 NEGATIVELY REGULATES RRNA EXPRESSION%REACTOME DATABASE ID RELEASE 69%427359	-0.5589	-1.5669	0.0104	PE
1	HIST1H2BA|RPS27A|HIST1H2BB|HIST1H2BC|HIST1H2BD|HIST1H2BE|HIST1H2BF|HIST1H2BG|HIST1H2BH|APOA4|HIST1H2BI|HIST1H2BJ|HIST1H2BK|H2BFS|HIST1H2BL|HIST1H2BM|HIST1H2BN|HIST1H2BO|HIST1H3A|HIST1H3B|UBA52|HIST1H3C|HIST1H3D|HIST1H3E|HIST1H3F|HIST1H3G|UBC|HIST1H3H|HIST1H3I|HIST1H3J|HIST1H4A|HIST1H4B|HIST1H4C|LTF|HIST1H4D|HIST1H4E|HIST1H4F|HIST1H4H|HIST1H4I|HIST1H4J|HIST1H4K|HIST1H4L|HIST2H2AA3|HIST2H2AA4|USP9X…	Amyloid fiber formation	109	AMYLOID FIBER FORMATION%REACTOME DATABASE ID RELEASE 69%977225	-0.5451	-1.6411	0.0019	PE
1	HIST1H2BA|RPS27A|HIST1H2BB|CCNH|HIST1H2BC|HIST1H2BD|CDK7|HIST1H2BE|HIST1H2BF|HIST1H2BG|HIST1H2BH|HIST1H2BI|HIST1H2BJ|HIST1H2BK|H2BFS|HIST1H2BL|HIST1H2BM|HIST1H2BN|HIST1H2BO|HIST1H3A|HIST1H3B|UBA52|HIST1H3C|HIST1H3D|HIST1H3E|HIST1H3F|HIST1H3G|UBC|HIST1H3H|HIST1H3I|MNAT1|HIST1H3J|HIST1H4A|HIST1H4B|HIST1H4C|LMO1|HIST1H4D|LMO2|HIST1H4E|HIST1H4F|HIST1H4H|HIST1H4I|HIST1H4J|HIST1H4K|HIST1H4L|HIST2H2AA3|…	RUNX1 regulates transcription of genes involved in differentiation of HSCs	130	RUNX1 REGULATES TRANSCRIPTION OF GENES INVOLVED IN DIFFERENTIATION OF HSCS%REACTOME%R-HSA-8939236.1	-0.4423	-1.3465	0.0449	PE
1	HIST1H2BA|HIST1H2BB|HIST1H2BC|HIST1H2BD|HIST1H2BE|HIST1H2BF|HIST1H2BG|HIST1H2BH|HIST1H2BI|HIST1H2BJ|HIST1H2BK|HIST1H2BL|H2BFS|HIST1H2BM|HIST1H2BN|HIST1H2BO|HIST1H4A|HIST1H4B|HIST1H4C|HIST1H4D|HIST1H4E|MPG|HIST1H4F|HIST1H4H|NEIL3|HIST1H4I|HIST1H4J|HIST1H4K|OGG1|HIST1H4L|HIST2H2AA3|HIST2H2AA4|HIST2H2AC|HIST2H2BE|HIST2H4A|HIST2H4B|HIST3H2BB|HIST3H3|HIST4H4|H2AFB1|H2AFJ|H2AFV|TINF2|H2AFX|TERF1|TERF2|…	Recognition and association of DNA glycosylase with site containing an affected purine	55	RECOGNITION AND ASSOCIATION OF DNA GLYCOSYLASE WITH SITE CONTAINING AN AFFECTED PURINE%REACTOME DATABASE ID RELEASE 69%110330	-0.5915	-1.5919	0.0181	PE
1	HIST1H2BA|HIST1H2BB|ARID4B|HIST1H2BC|HIST1H2BD|HIST1H2BE|HIST1H2BF|HIST1H2BG|SAP30|HIST1H2BH|HIST1H2BI|HIST1H2BJ|SUDS3|HIST1H2BK|HIST1H2BL|HIST1H2BM|HIST1H2BN|HIST1H2BO|HIST1H3A|CHD4|HIST1H3B|CHD3|HIST1H3C|HIST1H3D|HIST1H3E|HIST1H3F|HIST1H3G|HIST1H3H|HIST1H3I|HIST1H3J|HIST1H4A|HIST1H4B|HIST1H4C|HIST1H4D|MTA1|HIST1H4E|RBBP4|HIST1H4F|SAP30L|HIST1H4H|RBBP7|HIST1H4I|MTA3|HIST1H4J|HIST1H4K|MBD3|HIST1H…	HDACs deacetylate histones	93	HDACS DEACETYLATE HISTONES%REACTOME%R-HSA-3214815.2	-0.5245	-1.5272	0.015	PE
1	HIST1H2BA|HIST1H2BB|HIST1H2BC|HIST1H2BD|HIST1H2BE|HIST1H2BF|HIST1H2BG|HIST1H2BH|HIST1H2BI|HIST1H2BJ|HIST1H2BK|HIST1H2BL|H2BFS|HIST1H2BM|HIST1H2BN|HIST1H2BO|HIST1H3A|BRCA1|HIST1H3B|HIST1H3C|HIST1H3D|CDK2|HIST1H3E|HIST1H3F|CDK4|HIST1H3G|HIST1H3H|HIST1H3I|HIST1H3J|HIST1H4A|HIST1H4B|HIST1H4C|HIST1H4D|HIST1H4E|HIST1H4F|HIST1H4H|HIST1H4I|HIST1H4J|HIST1H4K|HIST1H4L|HIST2H2AA3|HIST2H2AA4|HIST2H2AC|HIST2H…	Meiotic recombination	87	MEIOTIC RECOMBINATION%REACTOME DATABASE ID RELEASE 69%912446	-0.529	-1.5478	0.0165	PE
1	HIST1H2BA|RPS27A|HIST1H2BB|HIST1H2BC|HIST1H2BD|HIST1H2BE|HIST1H2BF|HIST1H2BG|HIST1H2BH|HIST1H2BI|HIST1H2BJ|HIST1H2BK|H2BFS|HIST1H2BL|HIST1H2BM|EZH2|HIST1H2BN|HIST1H2BO|HIST1H3A|HIST1H3B|UBA52|HIST1H3C|HIST1H3D|HIST1H3E|EED|HIST1H3F|CDK4|HIST1H3G|CDK6|UBC|HIST1H3H|HIST1H3I|CDKN2A|KDM6B|CDKN2B|HIST1H3J|HIST1H4A|CDKN2C|HIST1H4B|CDKN2D|HIST1H4C|HIST1H4D|HIST1H4E|HIST1H4F|RBBP4|E2F1|HIST1H4H|E2F2|HIST…	Oxidative Stress Induced Senescence	123	OXIDATIVE STRESS INDUCED SENESCENCE%REACTOME DATABASE ID RELEASE 69%2559580	-0.5287	-1.6053	0.0036	PE
1	HIST1H2BA|MYC|HIST1H2BB|HIST1H2BC|HIST1H2BD|HIST1H2BE|HIST1H2BF|HIST1H2BG|HIST1H2BH|HIST1H2BI|HIST1H2BJ|HIST1H2BK|HIST1H2BL|H2BFS|HIST1H2BM|HIST1H2BN|HIST1H2BO|HIST1H3A|HIST1H3B|HIST1H3C|HIST1H3D|RUNX3|HIST1H3E|HIST1H3F|HIST1H3G|HIST1H3H|HIST1H3I|HIST1H3J|HIST1H4A|MEN1|HIST1H4B|HIST1H4C|HIST1H4D|CREBBP|HIST1H4E|HIST1H4F|RBBP5|HIST1H4H|HIST1H4I|HIST1H4J|HIST1H4K|HIST1H4L|EP300|HIST2H2AA3|HIST2H2AA…	Formation of the beta-catenin:TCF transactivating complex	91	FORMATION OF THE BETA-CATENIN:TCF TRANSACTIVATING COMPLEX%REACTOME%R-HSA-201722.4	-0.5327	-1.5609	0.0089	PE
1	HIST1H2BA|HIST1H2BB|HIST1H2BC|HIST1H2BD|HIST1H2BE|HIST1H2BF|HIST1H2BG|HIST1H2BH|HIST1H2BI|HIST1H2BJ|HIST1H2BK|HIST1H2BL|H2BFS|HIST1H2BM|PHF19|HIST1H2BN|EZH2|HIST1H2BO|PHF1|HIST1H3A|HIST1H3B|HIST1H3C|HIST1H3D|JARID2|EED|HIST1H3E|HIST1H3F|HIST1H3G|HIST1H3H|AEBP2|HIST1H3I|MTF2|HIST1H3J|HIST1H4A|HIST1H4B|HIST1H4C|HIST1H4D|HIST1H4E|RBBP4|HIST1H4F|DNMT1|DNMT3A|HIST1H4H|RBBP7|HIST1H4I|DNMT3B|HIST1H4J|SU…	PRC2 methylates histones and DNA	73	PRC2 METHYLATES HISTONES AND DNA%REACTOME DATABASE ID RELEASE 69%212300	-0.5216	-1.4678	0.0342	PE
1	HIST1H2BA|HIST1H2BB|HIST1H2BC|HIST1H2BD|HIST1H2BE|HIST1H2BF|HIST1H2BG|HIST1H2BH|HIST1H2BI|HIST1H2BJ|HIST1H2BK|HIST1H2BL|H2BFS|HIST1H2BM|HIST1H2BN|HIST1H2BO|HIST1H4A|HIST1H4B|HIST1H4C|HIST1H4D|HIST1H4E|MPG|HIST1H4F|HIST1H4H|NEIL3|HIST1H4I|HIST1H4J|HIST1H4K|OGG1|HIST1H4L|HIST2H2AA3|HIST2H2AA4|HIST2H2AC|HIST2H2BE|HIST2H4A|HIST2H4B|HIST3H2BB|HIST3H3|HIST4H4|H2AFB1|H2AFJ|H2AFV|TINF2|H2AFX|TERF1|TERF2|…	Cleavage of the damaged purine	55	CLEAVAGE OF THE DAMAGED PURINE%REACTOME%R-HSA-110331.2	-0.5915	-1.5852	0.0225	PE
1	HIST1H2BA|HIST1H2BB|HIST1H2BC|HIST1H2BD|HIST1H2BE|HIST1H2BF|HIST1H2BG|HIST1H2BH|HIST1H2BI|HIST1H2BJ|HIST1H2BK|HIST1H2BL|H2BFS|HIST1H2BM|HIST1H2BN|MDC1|HIST1H2BO|BRCA1|BARD1|HIST1H4A|TP53BP1|HIST1H4B|HIST1H4C|HERC2|HIST1H4D|HIST1H4E|HIST1H4F|HIST1H4H|HIST1H4I|HIST1H4J|RNF168|HIST1H4K|RNF8|HIST1H4L|HIST2H2BE|POLL|PIAS4|HIST2H4A|HIST2H4B|HIST3H2BB|HIST3H3|HIST4H4|RIF1|TDP2|TDP1|MRE11A|NBN|RAD50|UBE2…	Nonhomologous End-Joining (NHEJ)	69	NONHOMOLOGOUS END-JOINING (NHEJ)%REACTOME%R-HSA-5693571.1	-0.5456	-1.5337	0.0215	PE
1	SPAM1|ADAM20|OVGP1|IZUMO3|IZUMO2|IZUMO4|IZUMO1|ADAM30|ADAM2|CD9|ACR|CATSPERB|CATSPERD|CATSPERG|ZP1|B4GALT1|ZP3|ZP2|ZP4|KCNU1|CATSPER1|CATSPER3|CATSPER2|CATSPER4|ADAM21|HVCN1	Fertilization	26	FERTILIZATION%REACTOME DATABASE ID RELEASE 69%1187000	-0.6858	-1.6315	0.0085	PE
1	HIST1H2BA|HIST1H2BB|HIST1H2BC|HIST1H2BD|HIST1H2BE|HIST1H2BF|HIST1H2BG|HIST1H2BH|HIST1H2BI|HIST1H2BJ|HIST1H2BK|HIST1H2BL|H2BFS|HIST1H2BM|HIST1H2BN|HIST1H2BO|HIST1H4A|HIST1H4B|HIST1H4C|HIST1H4D|HIST1H4E|HIST1H4F|HIST1H4H|HIST1H4I|HIST1H4J|HIST1H4K|HIST1H4L|HIST2H2AA3|HIST2H2AA4|HIST2H2AC|HIST2H2BE|HIST2H4A|HIST2H4B|HIST3H2BB|HIST3H3|HIST4H4|H2AFB1|H2AFJ|H2AFV|TINF2|H2AFX|TERF1|TERF2|POT1|H2AFZ|TERF…	Packaging Of Telomere Ends	52	PACKAGING OF TELOMERE ENDS%REACTOME%R-HSA-171306.1	-0.604	-1.6251	0.0126	PE
1	HIST1H2BA|HIST1H2BB|HIST1H2BC|HIST1H2BD|HIST1H2BE|HIST1H2BF|HIST1H2BG|HIST1H2BH|HIST1H2BI|HIST1H2BJ|HIST1H2BK|HIST1H2BL|H2BFS|HIST1H2BM|HIST1H2BN|HIST1H2BO|HIST1H4A|HIST1H4B|HIST1H4C|MBD4|HIST1H4D|HIST1H4E|HIST1H4F|NEIL1|NEIL2|HIST1H4H|NEIL3|HIST1H4I|HIST1H4J|NTHL1|HIST1H4K|OGG1|HIST1H4L|HIST2H2AA3|HIST2H2AA4|HIST2H2AC|HIST2H2BE|SMUG1|TDG|HIST2H4A|HIST2H4B|HIST3H2BB|HIST3H3|HIST4H4|H2AFB1|H2AFJ|H…	Depyrimidination	60	DEPYRIMIDINATION%REACTOME DATABASE ID RELEASE 69%73928	-0.5403	-1.4996	0.0281	PE
1	MYC|GNG5|GNG7|GNG8|GNGT1|ADH1A|GNGT2|ADH1C|ADH4|GTF2A1|GTF2A2|NRAS|H2BFS|ALDH1A3|GTF2F1|GTF2F2|PRKCZ|DLAT|DLD|PPP5C|POLR2A|POLR2B|POLR2C|ESR2|POLR2D|POLR2E|POLR2F|POLR2G|POLR2H|POLR2I|POLR2J|POLR2K|POLR2L|TBP|AXIN1|PDHA1|PDHA2|BCL2|PDHB|PDHX|SRF|GPAM|DDX5|CRABP1|SDR16C5|NCOA1|RDH14|NCOA2|MMP7|RDH13|MED1|AREG|HSP90AA1|HSP90AB1|BTC|CARM1|CBFB|CDKN1B|EREG|HBEGF|CDK9|CCNT1|PIK3R1|PIK3R2|PIK3R3|PTK2|P…	Signaling by Nuclear Receptors	259	SIGNALING BY NUCLEAR RECEPTORS%REACTOME%R-HSA-9006931.5	-0.4716	-1.5661	0.004	PE
1	HIST1H2BA|RPS27A|HIST1H2BB|HIST1H2BC|HIST1H2BD|HIST1H2BE|NFKB1|HIST1H2BF|HIST1H2BG|HIST1H2BH|CDC16|HIST1H2BI|HIST1H2BJ|CDC23|HIST1H2BK|H2BFS|HIST1H2BL|HIST1H2BM|CDC26|HIST1H2BN|CDC27|HIST1H2BO|HIST1H3A|HIST1H3B|UBA52|HIST1H3C|HIST1H3D|CDK2|HIST1H3E|HIST1H3F|CDK4|HIST1H3G|CDK6|UBC|HIST1H3H|HIST1H3I|CDKN2A|CDKN2B|HIST1H3J|HIST1H4A|CDKN2C|HIST1H4B|CDKN2D|HIST1H4C|HIST1H4D|HIST1H4E|STAT3|HIST1H4F|HIS…	Senescence-Associated Secretory Phenotype (SASP)	110	SENESCENCE-ASSOCIATED SECRETORY PHENOTYPE (SASP)%REACTOME%R-HSA-2559582.2	-0.5045	-1.516	0.0091	PE
1	HIST1H2BA|HIST1H2BB|HIST1H2BC|HIST1H2BD|HIST1H2BE|HIST1H2BF|HIST1H2BG|HIST1H2BH|HIST1H2BI|HIST1H2BJ|HIST1H2BK|H2BFS|HIST1H2BL|HIST1H2BM|HIST1H2BN|HIST1H2BO|HIST1H3A|HIST1H3B|HIST1H3C|SIN3B|HIST1H3D|DPY30|HIST1H3E|HIST1H3F|WDR5|HIST1H3G|HIST1H3H|HIST1H3I|HIST1H3J|HIST1H4A|HIST1H4B|HIST1H4C|HIST1H4D|HIST1H4E|HIST1H4F|RBBP5|HIST1H4H|HIST1H4I|NR4A3|HIST1H4J|HIST1H4K|MYL9|HIST1H4L|EP300|HIST2H2AA3|HIS…	RUNX1 regulates genes involved in megakaryocyte differentiation and platelet function	97	RUNX1 REGULATES GENES INVOLVED IN MEGAKARYOCYTE DIFFERENTIATION AND PLATELET FUNCTION%REACTOME DATABASE ID RELEASE 69%8936459	-0.5098	-1.5171	0.0141	PE
1	MYC|GNG5|GNG7|GNG8|GNGT1|GNGT2|GTF2A1|GTF2A2|NRAS|H2BFS|GTF2F1|GTF2F2|PRKCZ|PPP5C|POLR2A|POLR2B|POLR2C|ESR2|POLR2D|POLR2E|POLR2F|POLR2G|POLR2H|POLR2I|POLR2J|POLR2K|POLR2L|TBP|AXIN1|BCL2|SRF|GPAM|DDX5|NCOA1|NCOA2|MMP7|MED1|AREG|HSP90AA1|HSP90AB1|BTC|CARM1|CBFB|CDKN1B|EREG|HBEGF|CDK9|CCNT1|PIK3R1|PIK3R2|PIK3R3|PTK2|PIK3CA|SRC|TGFA|KAT2B|CTSD|XPO1|KPNA2|S1PR3|RUNX1|SP1|FKBP5|PPID|FOXA1|KDM1A|YY1|MYB…	ESR-mediated signaling	216	ESR-MEDIATED SIGNALING%REACTOME DATABASE ID RELEASE 69%8939211	-0.426	-1.3846	0.0192	PE
1	FLI1|HIST1H2BA|MYC|CEBPE|HIST1H2BB|HIST1H2BC|KLF5|HIST1H2BD|HIST1H2BE|HIST1H2BF|GFI1|HIST1H2BG|HIST1H2BH|HIST1H2BI|HIST1H2BJ|HIST1H2BK|HIST1H2BL|H2BFS|HIST1H2BM|HIST1H2BN|HIST1H2BO|RXRA|HIST1H3A|HIST1H3B|HIST1H3C|HIST1H3D|CDK2|HIST1H3E|HIST1H3F|CDK4|HIST1H3G|HIST1H3H|HIST1H3I|HIST1H3J|HIST1H4A|HIST1H4B|HIST1H4C|HIST1H4D|STAT3|HIST1H4E|HIST1H4F|E2F1|CEBPB|HIST1H4H|HIST1H4I|IL6R|HIST1H4J|HIST1H4K|H…	Transcriptional regulation of granulopoiesis	89	TRANSCRIPTIONAL REGULATION OF GRANULOPOIESIS%REACTOME%R-HSA-9616222.1	-0.5449	-1.6172	0.009	PE
2	RPS27A|HRAS|GAB1|NRAS|KRAS|UBA52|CDC37|PLCG1|UBC|PIK3R1|HSP90AA1|EGF|EGFR|UBB|SHC1|PIK3CA|SOS1|CBL	Constitutive Signaling by Ligand-Responsive EGFR Cancer Variants	18	CONSTITUTIVE SIGNALING BY LIGAND-RESPONSIVE EGFR CANCER VARIANTS%REACTOME%R-HSA-1236382.1	-0.7186	-1.5407	0.0397	PE
2	NF1|SPRY1|SPRY2|SPRY3|SPRY4|STAT4|STAT6|NRAS|PRKCD|PRKCZ|STAT1|STAT2|STAT3|PRKCA|PRKCB|PRKCG|PRKCI|RAC1|RAC2|PRKCE|PRKCH|RAF1|PRKCQ|RASA1|RASA2|GAB2|SFN|RRAS|PHLDB2|RRAS2|RASAL2|SOS1|RASA4B|SOS2|GAB3|RASA4|DAB2IP|PEBP1|PEBP4|YWHAB|YWHAE|YWHAG|YWHAH|YWHAQ|YWHAZ|ARAF|AREG|BTC|AKT1|CBL|CBLB|AKT2|CBLC|AKT3|ERBB2|ERBB3|ERBB4|EREG|BRAF|GAB1|HBEGF|NRG1|NRG2|NRG3|NRG4|PIK3R5|PIK3C2A|PIK3C2B|SHC1|PIK3C3|S…	EGF receptor signaling pathway	115	EGF RECEPTOR SIGNALING PATHWAY%PANTHER PATHWAY%P00018	-0.4682	-1.4204	0.0325	PE
2	MYC|PIK3CD|SHC4|PIK3CG|SRC|STAT5A|STAT5B|TGFA|CRK|NRAS|CRKL|PAK1|PAK2|PLCG1|PLCG2|EGF|EGFR|ELK1|PRKCA|PRKCB|PRKCG|RAF1|EIF4EBP1|SOS1|SOS2|GRB2|HRAS|JUN|KRAS|MAP2K1|MAP2K2|MAP2K4|ABL1|ABL2|ARAF|MAP2K7|AREG|BAD|BTC|CAMK2A|CAMK2B|CAMK2D|CAMK2G|AKT1|CBL|AKT2|CBLB|AKT3|CBLC|CDKN1A|CDKN1B|ERBB2|ERBB3|ERBB4|BRAF|EREG|GAB1|MAPK1|GSK3B|MAPK10|HBEGF|MTOR|NCK1|NCK2|MAPK3|NRG1|NRG2|MAPK8|NRG3|NRG4|PAK3|PAK4|…	ErbB signaling pathway	87	ERBB SIGNALING PATHWAY%KEGG%HSA04012	-0.5448	-1.5563	0.0035	PE
2	SRC|TGFA|PAG1|EREG|GAB1|HBEGF|CSK|EPGN|PIK3R1|PXN|AREG|BTC|PTPN11|EGF|EGFR|PIK3CA	GAB1 signalosome	16	GAB1 SIGNALOSOME%REACTOME DATABASE ID RELEASE 69%180292	-0.7978	-1.7478	0.0068	PE
2	RPS27A|TGFA|HRAS|EREG|GAB1|NRAS|HBEGF|KRAS|UBA52|CDC37|PLCG1|EPGN|UBC|PIK3R1|HSP90AA1|AREG|BTC|EGF|EGFR|UBB|SHC1|PIK3CA|SOS1|CBL	Signaling by EGFR in Cancer	24	SIGNALING BY EGFR IN CANCER%REACTOME DATABASE ID RELEASE 69%1643713	-0.7719	-1.7904	0.0032	PE
2	ADAM12|SRC|RPS27A|ARHGEF7|SH3KBP1|SPRY1|SPRY2|TGFA|HRAS|CDC42|PAG1|ADAM10|STAM|STAM2|NRAS|EPN1|EPS15|KRAS|UBA52|ADAM17|PLCG1|EPGN|UBC|HGS|PXN|AREG|BTC|EGF|EGFR|UBB|LRIG1|PTPRK|CBL|PTPN3|EPS15L1|PTPN12|EREG|GAB1|HBEGF|CSK|PIK3R1|PTPN11|SHC1|SH3GL1|PIK3CA|SH3GL2|SOS1|SH3GL3	Signaling by EGFR	48	SIGNALING BY EGFR%REACTOME%R-HSA-177929.1	-0.5873	-1.5508	0.0239	PE
2	RPS27A|HRAS|GAB1|NRAS|KRAS|UBA52|CDC37|PLCG1|UBC|PIK3R1|HSP90AA1|EGF|EGFR|UBB|SHC1|PIK3CA|SOS1|CBL	Signaling by Ligand-Responsive EGFR Variants in Cancer	18	SIGNALING BY LIGAND-RESPONSIVE EGFR VARIANTS IN CANCER%REACTOME DATABASE ID RELEASE 69%5637815	-0.7186	-1.5639	0.0275	PE
2	RPS27A|ARHGEF7|SH3KBP1|SPRY1|SPRY2|TGFA|CDC42|STAM|STAM2|EPN1|EPS15|UBA52|EPGN|UBC|HGS|AREG|BTC|EGF|EGFR|UBB|PTPRK|CBL|PTPN3|EPS15L1|PTPN12|EREG|HBEGF|SH3GL1|SH3GL2|SH3GL3	EGFR downregulation	30	EGFR DOWNREGULATION%REACTOME DATABASE ID RELEASE 69%182971	-0.6754	-1.6643	0.0175	PE
3	ATP1A3|SLC3A1|ATP1A4|SLC3A2|ATP1B1|SLC6A19|ATP1B2|SLC7A7|ATP1B3|SLC7A8|ATP1B4|SLC7A9|FXYD2|XPNPEP2|SLC1A1|SLC38A2|KCNQ1|ACE2|CPA3|SLC9A3|MME|KCNN4|PRSS1|PRSS2|PRSS3|CELA2A|CELA2B|CELA3A|COL11A1|CELA3B|COL11A2|COL1A1|CPA1|COL1A2|CPA2|COL2A1|CPB1|COL3A1|CTRB1|COL4A1|CTRL|COL4A2|COL4A4|COL4A5|COL4A6|COL5A1|COL5A2|COL5A3|COL6A1|SLC8A1|COL12A1|COL6A2|SLC8A2|COL14A1|COL6A3|SLC8A3|COL15A1|COL6A6|COL17A1…	Protein digestion and absorption	81	PROTEIN DIGESTION AND ABSORPTION%KEGG%HSA04974	-0.5465	-1.5921	0.0091	PE
3	MFAP3|MFAP2|ITGAV|ITGB1|TGFB1|ITGB3|TGFB2|TGFB3|ITGB5|LTBP1|GDF5|VTN|BMP10|BMP4|LTBP4|LTBP2|FBLN1|LTBP3|FBLN2|ITGA8|FBLN5|EFEMP2|BMP2|EFEMP1|ITGB6|BMP7|MFAP5|ITGB8|MFAP4|MFAP1	Molecules associated with elastic fibres	30	MOLECULES ASSOCIATED WITH ELASTIC FIBRES%REACTOME DATABASE ID RELEASE 69%2129379	-0.6002	-1.4586	0.0418	PE
3	P4HA3|LAMA3|MMP13|LAMB3|ADAMTS2|ADAMTS3|LAMC2|COL20A1|ADAMTS14|COL10A1|COL16A1|COL27A1|COL4A3|COL8A2|COL8A1|COL13A1|CTSB|P3H2|P3H1|P3H3|SERPINH1|MMP3|COL21A1|CTSS|COL22A1|BMP1|PPIB|COL28A1|CRTAP|COLGALT2|TLL2|TLL1|COLGALT1|PCOLCE2|LOXL2|LOX|PXDN|LOXL3|LOXL4|PCOLCE|LOXL1|MMP9|MMP7|PLOD1|PLOD2|PLOD3|COL11A1|COL11A2|COL1A1|COL1A2|COL23A1|COL2A1|COL3A1|COL4A1|COL4A2|COL4A4|COL4A5|COL4A6|COL5A1|COL5A2…	Collagen formation	89	COLLAGEN FORMATION%REACTOME%R-HSA-1474290.2	-0.4909	-1.4312	0.0301	PE
3	CEACAM1|CEACAM6|CEACAM8|PDGFA|PDGFB|VCAM1|VCAN|DMP1|PRKCA|CASK|FBN1|MUSK|FBN2|P3H2|FBN3|P3H1|LTBP4|P3H3|CAPN1|LTBP2|SERPINH1|CAPN2|FBLN1|DDR1|LTBP3|SH3PXD2A|FBLN2|MATN1|FBLN5|COL21A1|EFEMP2|MATN4|EFEMP1|DDR2|MFAP5|COL22A1|MFAP4|DSPP|MFAP1|ADAM19|MFAP3|ADAM12|MATN3|MFAP2|PPIB|NID2|COL28A1|CRTAP|COLGALT2|HAPLN1|ADAM10|COLGALT1|TRAPPC4|ASPN|PCOLCE2|TGFB1|CTSG|TGFB2|NCAN|TGFB3|BGN|MMP7|A2M|PSEN1|P4HB…	Extracellular matrix organization	292	EXTRACELLULAR MATRIX ORGANIZATION%REACTOME%R-HSA-1474244.2	-0.4315	-1.4543	0.0058	PE
3	THBS1|ITGA2|ITGA5|ITGAM|ITGAV|ITGB1|ITGB2|ITGB3|ITGB5|VCAM1|SPP1|TNC|VTN|AGRN|CD44|CD47|COL16A1|COL4A3|KDR|HSPG2|FBN1|COL13A1|ICAM4|ICAM5|CDH1|ITGAD|ITGAE|ITGAX|BSG|COL23A1|COL4A1|COL4A2|COL4A4|COMP|F11R|ICAM1|ICAM2|ICAM3|COL18A1|FN1|COL9A1|ITGAL|COL9A2|JAM2|LUM|COL9A3|JAM3|IBSP|ITGA1|ITGA10|ITGA11|ITGA2B|ITGA3|ITGA4|ITGA6|ITGA7|ITGA8|ITGA9|ITGB6|FGA|ITGB7|FGB|ITGB8|FGG	Integrin cell surface interactions	64	INTEGRIN CELL SURFACE INTERACTIONS%REACTOME DATABASE ID RELEASE 69%216083	-0.5035	-1.4144	0.0468	PE
3	P4HA3|ADAMTS2|ADAMTS3|COL20A1|ADAMTS14|COL10A1|COL16A1|COL27A1|COL4A3|COL8A2|COL8A1|COL13A1|P3H2|P3H1|P3H3|SERPINH1|COL21A1|COL22A1|BMP1|PPIB|COL28A1|CRTAP|COLGALT2|TLL2|TLL1|COLGALT1|PCOLCE2|PCOLCE|PLOD1|PLOD2|PLOD3|COL11A1|COL11A2|COL1A1|COL1A2|COL23A1|COL2A1|COL3A1|COL4A1|COL4A2|COL4A4|COL4A5|COL4A6|COL5A1|COL5A2|COL5A3|COL6A1|P4HB|COL12A1|COL6A2|COL14A1|COL6A3|COL6A6|COL15A1|COL17A1|COL6A5|CO…	Collagen biosynthesis and modifying enzymes	67	COLLAGEN BIOSYNTHESIS AND MODIFYING ENZYMES%REACTOME%R-HSA-1650814.3	-0.5607	-1.57	0.0104	PE
3	COL28A1|COL11A1|COL11A2|COL1A1|COL20A1|COL1A2|COL23A1|COL2A1|COL3A1|COL4A1|COL10A1|COL4A2|COL4A4|COL4A5|COL4A6|COL5A1|COL5A2|COL5A3|COL6A1|COL16A1|COL12A1|COL6A2|COL27A1|COL14A1|COL6A3|COL4A3|COL6A6|COL15A1|COL17A1|COL8A2|COL6A5|COL18A1|COL8A1|COL9A1|COL13A1|COL9A2|COL9A3|COL25A1|COL19A1|COL26A1|COL21A1|COL24A1|COL7A1|COL22A1	Collagen chain trimerization	44	COLLAGEN CHAIN TRIMERIZATION%REACTOME DATABASE ID RELEASE 69%8948216	-0.5721	-1.5063	0.0383	PE
4	FABP6|AKR1C1|AKR1C2|AKR1C3|CYP11A1|CYP11B1|CYP11B2|CYP17A1|PTGIS|PPARA|CYP19A1|CYP21A2|RXRA|SLC27A2|NR1H4|HSD11B1|HSD11B2|HSD17B1|SLC10A1|HSD17B12|SLC10A2|HSD17B2|HSD17B3|HSD3B1|SLCO1A2|SLCO1B1|HSD3B2|CREBBP|SLCO1B3|SRD5A1|SRD5A2|SRD5A3|CUBN|ELOVL6|SCD|CGA|INSIG2|INSIG1|MSMO1|PPAPDC2|ARV1|STARD3|SC5D|STARD4|STARD6|KPNB1|HSD17B14|ABCB11|HSD17B11|GPAM|CHD9|STARD3NL|HELZ2|GC|NCOA1|NCOA2|MED1|NCOA6|A…	Metabolism of steroids	147	METABOLISM OF STEROIDS%REACTOME%R-HSA-8957322.2	-0.4695	-1.4495	0.0157	PE
4	FABP6|AKR1C1|AKR1C2|AKR1C3|PTGIS|ABCB11|RXRA|SLC27A2|NR1H4|SLC10A1|NCOA1|NCOA2|SLC10A2|ABCC3|SLCO1A2|SLCO1B1|SLCO1B3|OSBP|OSBPL9|OSBPL7|STARD5|OSBPL6|OSBPL3|OSBPL2|ALB|ACOX2|AKR1C4|AKR1D1|AMACR|BAAT|CH25H|CYP27A1|CYP39A1|CYP46A1|CYP7A1|CYP7B1|CYP8B1|OSBPL1A|ACOT8|HSD17B4|HSD3B7|SLC27A5	Bile acid and bile salt metabolism	42	BILE ACID AND BILE SALT METABOLISM%REACTOME DATABASE ID RELEASE 69%194068	-0.6244	-1.6368	0.0164	PE
4	AKR1C1|AKR1C2|AKR1C3|PTGIS|ABCB11|RXRA|SLC27A2|NR1H4|NCOA1|NCOA2|OSBP|OSBPL9|OSBPL7|OSBPL6|OSBPL3|OSBPL2|ACOX2|AKR1C4|AKR1D1|AMACR|BAAT|CH25H|CYP27A1|CYP39A1|CYP46A1|CYP7A1|CYP7B1|CYP8B1|OSBPL1A|ACOT8|HSD17B4|HSD3B7|SLC27A5	Synthesis of bile acids and bile salts	33	SYNTHESIS OF BILE ACIDS AND BILE SALTS%REACTOME%R-HSA-192105.2	-0.6626	-1.6682	0.0086	PE
4	AKR1C1|AKR1C2|AKR1C3|PTGIS|ACOX2|AKR1C4|ABCB11|AKR1D1|RXRA|AMACR|BAAT|CYP27A1|NR1H4|SLC27A2|NCOA1|CYP7A1|NCOA2|CYP7B1|CYP8B1|ACOT8|HSD17B4|HSD3B7|SLC27A5	Synthesis of bile acids and bile salts via 7alpha-hydroxycholesterol	23	SYNTHESIS OF BILE ACIDS AND BILE SALTS VIA 7ALPHA-HYDROXYCHOLESTEROL%REACTOME%R-HSA-193368.1	-0.7124	-1.7007	0.0101	PE
4	ACOX2|AKR1C4|AKR1D1|AMACR|BAAT|CH25H|CYP27A1|CYP39A1|CYP46A1|CYP7A1|CYP7B1|CYP8B1|HSD17B4|HSD3B7|SCP2|SLC27A5	Primary bile acid biosynthesis	16	PRIMARY BILE ACID BIOSYNTHESIS%KEGG%HSA00120	-0.7816	-1.7597	0.0068	PE
5	SRC|PDPK1|CRK|ITGB3|SYK|RAPGEF3|RAPGEF4|TLN1|AKT1|PTPN1|VWF|RAP1A|RAP1B|BCAR1|CSK|FN1|RASGRP1|RASGRP2|APBB1IP|ITGA2B|PTK2|SHC1|FGA|FGB|SOS1|FGG	Integrin signaling	26	INTEGRIN SIGNALING%REACTOME DATABASE ID RELEASE 69%9006921	-0.6294	-1.5225	0.0466	PE
5	SRC|PEBP1|HRAS|NRAS|ITGB3|YWHAB|KRAS|MAP2K1|MAP2K2|ARAF|TLN1|IQGAP1|VCL|VWF|ARRB1|KSR1|ARRB2|CNKSR1|BRAF|MAPK1|RAF1|RAP1A|RAP1B|CSK|FN1|MAPK3|MARK3|KSR2|CNKSR2|APBB1IP|ITGA2B|FGA|FGB|FGG	Signaling by high-kinase activity BRAF mutants	34	SIGNALING BY HIGH-KINASE ACTIVITY BRAF MUTANTS%REACTOME%R-HSA-6802948.1	-0.6403	-1.6152	0.0193	PE
5	SRC|PEBP1|HRAS|NRAS|ITGB3|YWHAB|JAK2|KRAS|MAP2K1|MAP2K2|ARAF|TLN1|MAP3K11|CAMK2A|CAMK2B|CAMK2D|IQGAP1|CAMK2G|VCL|VWF|ARRB1|KSR1|ARRB2|CNKSR1|BRAF|MAPK1|RAF1|RAP1A|RAP1B|CSK|FN1|MAPK3|MARK3|BRAP|KSR2|CNKSR2|APBB1IP|ITGA2B|PHB|FGA|FGB|FGG	Paradoxical activation of RAF signaling by kinase inactive BRAF	42	PARADOXICAL ACTIVATION OF RAF SIGNALING BY KINASE INACTIVE BRAF%REACTOME%R-HSA-6802955.1	-0.6112	-1.5794	0.0133	PE
5	SRC|PEBP1|HRAS|NRAS|ITGB3|YWHAB|JAK2|KRAS|MAP2K1|MAP2K2|ARAF|TLN1|MAP3K11|CAMK2A|CAMK2B|CAMK2D|IQGAP1|CAMK2G|VCL|VWF|ARRB1|KSR1|ARRB2|CNKSR1|BRAF|MAPK1|RAF1|RAP1A|RAP1B|CSK|FN1|MAPK3|MARK3|BRAP|KSR2|CNKSR2|APBB1IP|ITGA2B|PHB|FGA|FGB|FGG	Signaling by moderate kinase activity BRAF mutants	42	SIGNALING BY MODERATE KINASE ACTIVITY BRAF MUTANTS%REACTOME%R-HSA-6802946.1	-0.6112	-1.5908	0.0214	PE
5	VWF|SRC|CRK|RAP1A|ITGB3|RAP1B|BCAR1|FN1|APBB1IP|ITGA2B|TLN1|PTK2|FGA|FGB|FGG	p130Cas linkage to MAPK signaling for integrins	15	P130CAS LINKAGE TO MAPK SIGNALING FOR INTEGRINS%REACTOME DATABASE ID RELEASE 69%372708	-0.8269	-1.8278	0	PE
6	DNM1|MYO6|DNM2|GJA1|GJD2|GJB2|GJC2|GJA3|GJA5|GJA4|AP2M1|GJA9|GJA8|GJD4|GJD3|CLTA|GJB1|CLTB|GJB4|CLTC|GJB3|GJB6|CLTCL1|GJB5|GJB7|GJC1|GJA10|DAB2	Gap junction trafficking	28	GAP JUNCTION TRAFFICKING%REACTOME%R-HSA-190828.1	-0.6777	-1.6814	0.0117	PE
6	GJC2|GJA3|GJA5|GJA4|GJA9|GJA8|GJD4|GJD3|GJB1|GJB4|GJB3|GJB6|GJB5|GJB7|GJC1|GJA1|GJD2|GJA10|GJB2	Gap junction assembly	19	GAP JUNCTION ASSEMBLY%REACTOME%R-HSA-190861.1	-0.7268	-1.6524	0.0146	PE
6	DNM1|MYO6|DNM2|GJA1|GJD2|GJB2|GJC2|GJA3|GJA5|GJA4|AP2M1|TJP1|GJA9|GJA8|GJD4|GJD3|CLTA|GJB1|CLTB|GJB4|CLTC|GJB3|GJB6|CLTCL1|GJB5|GJB7|GJC1|GJA10|DAB2	Gap junction trafficking and regulation	29	GAP JUNCTION TRAFFICKING AND REGULATION%REACTOME%R-HSA-157858.1	-0.6621	-1.6407	0.0116	PE
7	LCAT|APOA4|APOB|APOE|PCSK5|LIPC|LIPG|LPL|LPA|CREB3L3|CETP|MBTPS1|ABCG1|MBTPS2|ALB|PCSK6|FGF21|GPIHBP1|FURIN|ANGPTL3|ANGPTL4|C19ORF80|LMF2|APOA1|LMF1|APOA2|APOF|APOA5|APOC3|APOC2	Plasma lipoprotein remodeling	30	PLASMA LIPOPROTEIN REMODELING%REACTOME%R-HSA-8963899.1	-0.631	-1.5615	0.0204	PE
7	NR1H3|APOA4|APOB|MTTP|APOC4|APOC1|NCEH1|LPA|CREB3L3|PRKACA|PRKACB|CETP|AMN|PRKACG|CUBN|LDLR|LDLRAP1|APOBR|LSR|VLDLR|ALB|CLTA|FGF21|NR1H2|CLTC|PCSK9|FURIN|APOC2|ABCA1|LCAT|MYLIP|APOE|PCSK5|LIPC|CES3|LIPG|NPC1|LPL|NPC2|A2M|MBTPS1|LIPA|ABCG1|MBTPS2|AP2A1|AP2A2|AP2B1|AP2M1|SOAT1|AP2S1|SOAT2|P4HB|PCSK6|HDLBP|ZDHHC8|GPIHBP1|ANGPTL3|SAR1B|C19ORF80|ANGPTL4|LMF2|APOA1|LMF1|APOA2|APOF|APOA5|APOC3	Lipoprotein metabolism	67	LIPOPROTEIN METABOLISM%REACTOME DATABASE ID RELEASE 69%174824	-0.5457	-1.5271	0.0234	PE
7	APOA4|APOB|P4HB|APOE|MTTP|APOC4|APOC1|ZDHHC8|SAR1B|APOA1|APOA2|A2M|APOC3|APOC2|PRKACA|PRKACB|PRKACG|ABCA1	Plasma lipoprotein assembly	18	PLASMA LIPOPROTEIN ASSEMBLY%REACTOME%R-HSA-8963898.1	-0.7462	-1.706	0.0069	PE
8	BRPF3|SELP|PDGFB|ALDOA|VTI1B|CD9|CLU|TF|TTN|TGFB1|APP|TGFB2|TGFB3|FIGF|PFN1|ACTN1|ACTN2|ACTN4|A2M|IGF1|ABCC4|HGF|TMSB4X|CFD|APOOL|FN1|RARRES2|MANF|SCCPDH|CALU|MAGED2|HRG|ITGA2B|FERMT3|LGALS3BP|F13A1|SERPINA3|ECM1|ORM1|F5|WDR1|PLEK|F8|OLA1|ORM2|FGA|SERPINA4|SERPINE1|FGB|PHACTR2|FGG|TIMP3|QSOX1|KNG1|SRGN|CAP1|AHSG|ANXA5|THBS1|MMRN1|GAS6|TOR4A|PROS1|SERPINA1|ITIH4|ITIH3|CLEC3B|ITGB3|CDC37L1|SPP2|SER…	Platelet degranulation	124	PLATELET DEGRANULATION%REACTOME DATABASE ID RELEASE 69%114608	-0.5243	-1.5961	0.0056	PE
8	GNG5|GNG7|GNG8|GNGT1|GNGT2|STX4|BRPF3|LYN|SELP|PDGFB|VTI1B|PRKCD|ALDOA|PRKCZ|RHOA|CLU|GNA13|PRKCA|VAV1|PTPN1|PRKCB|VAV2|PRKCG|PTPN6|VAV3|RAC1|RAC2|PRKCE|PRKCH|RAF1|ADRA2A|RAP1A|PRKCQ|RAP1B|ADRA2C|RASGRP1|RASGRP2|APBB1IP|SOS1|TF|DGKA|DGKB|DGKD|DGKE|DGKG|PIK3R6|DGKH|APP|TGFB1|DGKI|TGFB2|DGKQ|TGFB3|DGKZ|F2|F2RL2|F2RL3|MGLL|A2M|ABCC4|CFD|F13A1|PIK3R1|PIK3R2|PIK3R3|PIK3R5|F5|PTK2|F8|SHC1|FGA|FGB|PIK3C…	Platelet activation, signaling and aggregation	253	PLATELET ACTIVATION, SIGNALING AND AGGREGATION%REACTOME DATABASE ID RELEASE 69%76002	-0.49	-1.6506	0	PE
8	STX4|BRPF3|SELP|PDGFB|ALDOA|VTI1B|CD9|CLU|PRKCA|PRKCB|PRKCG|TF|TTN|TGFB1|APP|TGFB2|TGFB3|FIGF|PFN1|ACTN1|ACTN2|ACTN4|A2M|IGF1|ABCC4|HGF|TMSB4X|CFD|APOOL|FN1|RARRES2|MANF|SCCPDH|CALU|MAGED2|HRG|ITGA2B|FERMT3|LGALS3BP|F13A1|SERPINA3|ECM1|ORM1|F5|WDR1|PLEK|F8|OLA1|ORM2|FGA|SERPINA4|SERPINE1|FGB|PHACTR2|FGG|TIMP3|QSOX1|KNG1|SRGN|CAP1|AHSG|ANXA5|THBS1|MMRN1|GAS6|TOR4A|PROS1|SERPINA1|ITIH4|ITIH3|CLEC3B…	Response to elevated platelet cytosolic Ca2+	129	RESPONSE TO ELEVATED PLATELET CYTOSOLIC CA2+%REACTOME%R-HSA-76005.2	-0.5169	-1.5917	0	PE
9	GNG5|GNG7|GNG8|GNGT1|GNG12|GNGT2|MAPK14|GNA11|GNA14|GNA15|GNAQ|GNB1|GNB2|GNB3|GNB4|GNB5|GNG10|GNG11|PLA2G4A|GNG13|GNG2|P2RY1|GNG3|GNG4	ADP signalling through P2Y purinoceptor 1	24	ADP SIGNALLING THROUGH P2Y PURINOCEPTOR 1%REACTOME DATABASE ID RELEASE 69%418592	-0.6716	-1.588	0.0393	PE
9	GNG5|GNG7|GNG8|GNG12|GNGT1|GNGT2|P2RY12|GNAT3|GNA13|PLA2G4A|MAPK14|TBXA2R|GNA11|GNA14|GNA15|GNAI1|GNAQ|GNAI2|GNAI3|GNB1|GNB2|GNB3|GNB4|GNB5|GNG10|GNG11|GNG13|GNG2|P2RY1|GNG3|GNG4	Signal amplification	31	SIGNAL AMPLIFICATION%REACTOME%R-HSA-392518.1	-0.6211	-1.566	0.0365	PE
9	GNG5|GNG7|GNG8|GNA12|GNG12|GNGT1|GNGT2|F2|F2RL2|F2RL3|GNA13|ARRB1|ARRB2|MAPK1|F2R|MAPK3|GNA11|GNA14|GNA15|GNAQ|GNB1|GNB2|GNB3|GNB4|GNB5|GNG10|GNG11|GNG13|GNG2|GNG3|GNG4	Thrombin signalling through proteinase activated receptors (PARs)	31	THROMBIN SIGNALLING THROUGH PROTEINASE ACTIVATED RECEPTORS (PARS)%REACTOME DATABASE ID RELEASE 69%456926	-0.6058	-1.4954	0.049	PE
10	MYC|BMPR2|RPS27A|ATP1B4|UBA52|PARD3|PPM1A|UBC|PRKCZ|RHOA|CDKN2B|MEN1|PARD6A|E2F4|CCNC|E2F5|PARP1|RNF111|WWTR1|TGIF2|USP9X|HDAC1|CDK8|TRIM33|ACVRL1|BMP10|CGN|CHRDL1|CER1|FOXH1|GDF2|RBL1|JUNB|FKBP1A|SKI|SMAD2|SMAD3|SMAD4|MTMR4|BAMBI|SMAD6|PMEPA1|SMAD7|UCHL5|FSTL3|GREM2|TFDP1|TFDP2|TGFB1|TGFBR1|TGFBR2|ZFYVE16|UBB|PPP1CA|TGIF1|CBL|PPP1CB|SKIL|PPP1CC|DRAP1|NEDD8|CDK9|PPP1R15A|CCNK|CCNT2|CCNT1|USP15|AR…	Signaling by TGF-beta family members	101	SIGNALING BY TGF-BETA FAMILY MEMBERS%REACTOME%R-HSA-9006936.4	-0.4682	-1.3958	0.0406	PE
10	BMPR2|SMAD4|SMAD6|SMAD7|GREM2|UBE2D1|UBE2D3|FSTL1|NOG|SMAD1|SMAD5|SMAD9|ZFYVE16|ACVRL1|BMP10|CHRDL1|CER1|SMURF1|SMURF2|ACVR2A|ACVR2B|GDF2|AMH|AMHR2|BMP2|SKI|BMPR1A|BMPR1B	Signaling by BMP	28	SIGNALING BY BMP%REACTOME DATABASE ID RELEASE 69%201451	-0.7003	-1.7097	0.0126	PE
10	BMPR2|MYC|THBS1|CDKN2B|RHOA|ROCK1|ROCK2|CREBBP|CUL1|THBS2|THBS3|THBS4|E2F4|E2F5|EP300|INHBA|INHBB|INHBC|INHBE|BMP4|BMP5|BMP6|BMP8A|IFNG|BMP8B|PPP2CA|PPP2CB|PPP2R1A|SMURF1|PPP2R1B|SMURF2|RBL1|RBX1|RBL2|SKP1|SMAD2|SMAD3|SMAD4|SMAD6|SMAD7|ACVR1C|TFDP1|CHRD|DCN|FST|TGFB1|GDF6|TGFB2|GDF7|TGFB3|ID1|TGFBR1|ID2|TGFBR2|ID3|TNF|ID4|LEFTY1|LEFTY2|LTBP1|NODAL|NOG|GDF5|PITX2|SMAD1|SMAD5|SMAD9|SP1|ZFYVE16|ZFYV…	TGF-beta signaling pathway	84	TGF-BETA SIGNALING PATHWAY%KEGG%HSA04350	-0.4831	-1.3892	0.0478	PE
11	AKR1C1|TTPA|AKR1C3|AKR1B10|APOA4|APOB|APOE|CLPS|APOM|LRP1|VKORC1|LPL|PNLIP|LRP10|LRP12|LDLR|GPC1|PLB1|GPC3|GPC2|AGRN|GPC5|GPC4|RBP2|GPC6|UBIAD1|AKR1C4|HSPG2|SDC1|RBP4|SDC2|RBP1|SDC3|LRAT|SDC4|VKORC1L1|RDH11|GPIHBP1|TTR|APOA1|BCO2|APOA2|RETSAT|BCO1|APOC3|APOC2|LRP8|LRP2	Metabolism of fat-soluble vitamins	48	METABOLISM OF FAT-SOLUBLE VITAMINS%REACTOME DATABASE ID RELEASE 69%6806667	-0.5971	-1.6049	0.0122	PE
11	PDE6A|PDE6B|OPN1SW|AKR1C1|GNGT1|PDE6G|AKR1C3|GRK1|AKR1B10|APOA4|APOB|GRK7|CLPS|FNTA|FNTB|RLBP1|OPN1LW|OPN1MW|OPN1MW2|HSD17B1|HSD17B6|PRKCA|LDLR|GPC1|GPC3|GPC2|AGRN|PPEF1|GPC5|RBP2|GPC4|STRA6|GPC6|AWAT2|PRKCQ|DHRS3|CNGB1|HSPG2|SDC1|GUCA1A|SDC2|DHRS9|GUCA1B|LRAT|SDC3|GUCA1C|SDC4|RDH10|RDH11|TTR|RDH12|RDH16|RDH5|BCO2|CNGA1|RETSAT|BCO1|RPE65|APOC2|GNAT1|METAP1|RCVRN|METAP2|RHO|LRP8|SLC24A1|LRP2|MYO7A…	Visual phototransduction	96	VISUAL PHOTOTRANSDUCTION%REACTOME DATABASE ID RELEASE 69%2187338	-0.4732	-1.3961	0.0432	PE
11	AKR1C1|AKR1C3|AKR1B10|APOA4|APOB|APOE|CLPS|APOM|LRP1|LPL|PNLIP|LRP10|LRP12|LDLR|GPC1|PLB1|GPC3|GPC2|AGRN|GPC5|GPC4|RBP2|GPC6|AKR1C4|HSPG2|SDC1|RBP4|SDC2|RBP1|SDC3|LRAT|SDC4|RDH11|GPIHBP1|TTR|APOA1|BCO2|APOA2|RETSAT|BCO1|APOC3|APOC2|LRP8|LRP2	Retinoid metabolism and transport	44	RETINOID METABOLISM AND TRANSPORT%REACTOME DATABASE ID RELEASE 69%975634	-0.6007	-1.5641	0.02	PE
12	IL6ST|IL31|CLCF1|CNTF|JAK2|CNTFR|CRLF1|LIF|TYK2|LIFR|IL11|IL11RA|CTF1|OSM|JAK1|OSMR|IL31RA	IL-6-type cytokine receptor ligand interactions	17	IL-6-TYPE CYTOKINE RECEPTOR LIGAND INTERACTIONS%REACTOME DATABASE ID RELEASE 69%6788467	-0.7238	-1.5528	0.0327	PE
12	IL6|IL6R|IL6ST|IL31|CLCF1|CNTF|JAK2|CNTFR|CRLF1|LIF|TYK2|LIFR|IL11|IL11RA|CTF1|SOCS3|OSM|JAK1|OSMR|STAT1|PTPN11|IL31RA|STAT3|CBL	Interleukin-6 family signaling	24	INTERLEUKIN-6 FAMILY SIGNALING%REACTOME%R-HSA-6783589.6	-0.6975	-1.6369	0.0196	PE
13	SLC3A2|ATP1B1|ATP1B2|SLC7A7|SLC7A8|ATP1B3|SLC7A9|MMP1|ITGB1|SPN|BSG|PPIA|SLC16A1|SLC16A8|SLC16A3|PPIL2|SLC7A11|SLC7A10|MAG|CAV1|SLC7A5|SLC7A6|ITGA3|ITGA6|L1CAM	Basigin interactions	25	BASIGIN INTERACTIONS%REACTOME%R-HSA-210991.1	-0.6818	-1.6125	0.0221	PE
13	SLC3A2|ATP1B1|ATP1B2|SLC7A7|SLC7A8|CEACAM3|ATP1B3|SLC7A9|MMP1|CEACAM1|CEACAM6|OLR1|CEACAM8|APOB|NRAS|SELE|SELL|SELP|LYN|SELPLG|SPN|GYPA|CD244|MIF|CD48|FCER1G|PTPN6|INPP5D|YES1|ANGPT1|TEK|IGLL1|LCK|SOS1|TGFB1|SIRPA|CXADR|SIRPG|F2|ITGAX|FN1|ITGA3|PIK3R1|ITGA4|PIK3R2|ITGA6|SHC1|PIK3CA|PIK3CB|IGKV3D-20|IGKV2D-28|IGKV4-1|IGKV2D-30|IGKV3-11|ITGA5|IGKV5-2|GAS6|ITGAM|PROC|ITGAV|PROS1|ITGB1|ITGB2|ITGB3|CD…	Cell surface interactions at the vascular wall	140	CELL SURFACE INTERACTIONS AT THE VASCULAR WALL%REACTOME%R-HSA-202733.4	-0.5404	-1.6795	0	PE
14	MYC|CCND1|CCND2|NFATC2|CCND3|NFATC4|NLK|PPARD|PPP3CA|PPP3CB|PPP3CC|RHOA|PPP3R1|ROCK1|PPP3R2|ROCK2|PRKACA|CREBBP|PRKACB|CUL1|PRKACG|PRKCA|PRKCB|PRKCG|PRKX|EP300|RAC1|RAC2|RAC3|APC|APC2|AXIN1|AXIN2|CACYBP|CER1|CHD8|CSNK1A1|CSNK1A1L|CSNK1E|CTBP1|CTBP2|RBX1|CTNNB1|CTNNBIP1|CXXC4|SKP1|DAAM1|DAAM2|SMAD2|DKK1|SMAD3|DKK2|SMAD4|DKK4|DVL1|DVL2|DVL3|FOSL1|FRAT1|FRAT2|FZD1|FZD10|FZD2|FZD3|FZD4|FZD5|FZD6|FZD7…	Wnt signaling pathway	150	WNT SIGNALING PATHWAY%KEGG%HSA04310	-0.4344	-1.365	0.0339	PE
14	WNT9A|DKK1|DKK2|SFRP1|DKK4|SFRP2|KREMEN1|KREMEN2|SOST|WIF1|LRP5|LRP6|WNT3A|WNT4|WNT5A	Negative regulation of TCF-dependent signaling by WNT ligand antagonists	15	NEGATIVE REGULATION OF TCF-DEPENDENT SIGNALING BY WNT LIGAND ANTAGONISTS%REACTOME DATABASE ID RELEASE 69%3772470	-0.7268	-1.6003	0.0315	PE
15	FGF1|RPS27A|SPRY2|FGF16|BRAF|MAPK1|FGF18|FGF2|FGF20|MAPK3|FGF23|FRS2|UBA52|FGF4|PPP2CA|PPP2CB|PPP2R1A|UBC|FGF9|PTPN11|UBB|MKNK1|CBL	Negative regulation of FGFR3 signaling	23	NEGATIVE REGULATION OF FGFR3 SIGNALING%REACTOME DATABASE ID RELEASE 69%5654732	0.7582	1.7792	0.0245	Epi
15	RPS27A|SPRY2|UBA52|UBC|KLB|UBB|CBL|FGF1|FGF16|BRAF|MAPK1|FGF18|FGF19|FGF2|FGF20|MAPK3|FGF23|FRS2|FGF4|PPP2CA|PPP2CB|FGF6|PPP2R1A|FGF9|FGFR4|PTPN11|MKNK1	Negative regulation of FGFR4 signaling	27	NEGATIVE REGULATION OF FGFR4 SIGNALING%REACTOME%R-HSA-5654733.1	0.6979	1.6328	0.049	Epi
16	RPS27A|DNM1|DNM2|DNM3|NFKB1|EEA1|NFKB2|APOB|UNC93B1|CNPY3|UBA52|NFKBIA|NFKBIB|UBC|HMGB1|CUL1|PIK3R4|BTK|CREB1|RELA|RPS6KA1|RPS6KA2|RPS6KA3|RPS6KA5|SKP1|TAB1|TAB2|TLR10|UBE2V1|APP|RBSN|S100A1|TRAF6|BTRC|S100A9|S100A8|FBXW11|HSP90B1|UBB|SIGIRR|LY86|ATF2|BPI|CASP8|PIK3C3|FGA|FGB|FGG|CD14|ITGAM|CHUK|ITGB2|BIRC2|BIRC3|PLCG2|DUSP3|DUSP4|DUSP6|DUSP7|ECSIT|ELK1|TLR2|TLR4|TLR6|ATF1|PPP2CA|CTSB|PPP2CB|PPP2…	Toll-like Receptor Cascades	149	TOLL-LIKE RECEPTOR CASCADES%REACTOME%R-HSA-168898.6	-0.4637	-1.4598	0.0147	PE
16	TLR2|TLR1|CD14|TLR4|TLR6|APOB|S100A1|S100A9|S100A8|HMGB1|CD36|LBP|FGA|LY96|FGB|FGG	Regulation of TLR by endogenous ligand	16	REGULATION OF TLR BY ENDOGENOUS LIGAND%REACTOME%R-HSA-5686938.3	-0.7017	-1.5601	0.0367	PE
17	GRIA4|CACNG8|MYO6|AKAP5|GRIP1|CAMK2A|CAMK2B|CAMK2D|CAMK2G|PRKCA|PRKCB|PRKCG|AP2A1|MDM2|NSF|EPB41L1|DLG1|PICK1|TSPAN7|CACNG2|CACNG3|CACNG4|GRIA1|GRIA2|DLG4|GRIA3	Glutamate binding, activation of AMPA receptors and synaptic plasticity	26	GLUTAMATE BINDING, ACTIVATION OF AMPA RECEPTORS AND SYNAPTIC PLASTICITY%REACTOME DATABASE ID RELEASE 69%399721	-0.663	-1.6068	0.0159	PE
17	GRIA4|CACNG8|MYO6|AKAP5|GRIP1|CAMK2A|CAMK2B|CAMK2D|CAMK2G|PRKCA|PRKCB|PRKCG|AP2A1|MDM2|NSF|EPB41L1|DLG1|PICK1|TSPAN7|CACNG2|CACNG3|CACNG4|GRIA1|GRIA2|DLG4|GRIA3	Trafficking of AMPA receptors	26	TRAFFICKING OF AMPA RECEPTORS%REACTOME%R-HSA-399719.1	-0.663	-1.5793	0.0297	PE
18	PIK3CD|SHC4|CCND1|PIK3CG|TGFA|NRAS|PDGFA|PDGFB|PDGFRA|PLCG1|PDGFRB|PLCG2|CDK4|CDK6|PTEN|CDKN2A|CALM1|CALM2|CALM3|EGF|CALML3|EGFR|CALML5|CALML6|PRKCA|E2F1|PRKCB|E2F2|PRKCG|E2F3|RAF1|MDM2|RB1|SOS1|SOS2|GRB2|HRAS|KRAS|MAP2K1|TP53|MAP2K2|ARAF|IGF1|CAMK2A|IGF1R|CAMK2B|CAMK2D|CAMK2G|AKT1|AKT2|AKT3|CDKN1A|BRAF|MAPK1|MTOR|MAPK3|PIK3R1|PIK3R2|PIK3R3|PIK3R5|SHC1|PIK3CA|SHC2|PIK3CB|SHC3	Glioma	65	GLIOMA%KEGG%HSA05214	-0.548	-1.5721	0.0195	PE
18	PIK3CD|CCND1|PIK3CG|CCNE1|NFKB1|TGFA|CCNE2|CHUK|PDPK1|NRAS|PDGFA|NFKBIA|PDGFB|PDGFRA|CDK2|CREB3|PDGFRB|CREB3L1|PDGFD|CREB3L2|PTEN|CREB3L3|CREB3L4|CREB5|EGF|EGFR|CREBBP|SRD5A2|E2F1|E2F2|E2F3|EP300|RAF1|MDM2|BCL2|CREB1|RELA|FGFR1|FGFR2|RB1|CTNNB1|PDGFC|SOS1|SOS2|GRB2|HRAS|IKBKB|IKBKG|INSRR|KLK3|KRAS|NKX3-1|MAP2K1|TP53|MAP2K2|AR|LEF1|ARAF|HSP90AA1|BAD|HSP90AB1|HSP90B1|IGF1|IGF1R|INS|AKT1|GSTP1|AKT2|…	Prostate cancer	89	PROSTATE CANCER%KEGG%HSA05215	-0.5054	-1.4588	0.0234	PE
19	IGKV3D-20|IGKV2D-28|MASP1|IGKV4-1|IGKV2D-30|IGKV3-11|IGKV5-2|APOB|APOL1|HBA1|HBA2|MARCO|HBB|HPR|SPARC|IGKV2-28|MSR1|IGKV1-12|SCARA5|SCGB3A2|ALB|CALR|STAB2|FTH1|FTL|APOE|HP|LRP1|SAA1|IGHA1|CD163|AMBP|HSP90AA1|JCHAIN|HSP90B1|HPX|SCARF1|COL1A1|COL1A2|HSPH1|HYOU1|COL3A1|COL4A1|COL4A2|COLEC11|COLEC12|STAB1|APOA1|CD36|SSC5D	Binding and Uptake of Ligands by Scavenger Receptors	50	BINDING AND UPTAKE OF LIGANDS BY SCAVENGER RECEPTORS%REACTOME DATABASE ID RELEASE 69%2173782	-0.6144	-1.6193	0.0206	PE
19	IGKV3D-20|IGKV2D-28|IGKV4-1|IGKV2D-30|IGKV3-11|IGKV5-2|ALB|APOL1|HBA1|HP|HBA2|HBB|LRP1|HPR|IGKV2-28|IGKV1-12|IGHA1|APOA1|CD163|AMBP|JCHAIN|HPX	Scavenging of heme from plasma	22	SCAVENGING OF HEME FROM PLASMA%REACTOME%R-HSA-2168880.1	-0.7096	-1.5776	0.0315	PE
20	FABP5|ADH1A|AKR1C3|ADH1C|ADH4|CPT1A|RARG|CPT1B|ALDH1A3|PPARD|RXRA|RXRB|RXRG|CRABP1|ALDH8A1|SDR16C5|RARA|RDH14|RARB|RDH13|DLAT|DLD|PDK4|PDK3|ALDH1A1|CRABP2|ALDH1A2|CYP26A1|CYP26B1|CYP26C1|PDK2|DHRS3|DHRS4|DHRS9|RDH10|PDHA1|RDH11|PDHA2|PDHB|RDH16|PDHX|RDH5|PDK1	Signaling by Retinoic Acid	43	SIGNALING BY RETINOIC ACID%REACTOME DATABASE ID RELEASE 69%5362517	-0.6278	-1.6246	0.0164	PE
20	PDK4|PDK3|PDK2|PPARD|RXRA|PDHA1|PDHA2|PDHB|PDHX|DLAT|PDK1|PDPR|GSTZ1|DLD|PDP1|PDP2	Regulation of pyruvate dehydrogenase (PDH) complex	16	REGULATION OF PYRUVATE DEHYDROGENASE (PDH) COMPLEX%REACTOME%R-HSA-204174.2	-0.7469	-1.7022	0.021	PE
	SLC3A1|SLC7A3|SLC3A2|SLC6A12|SLC6A19|SLC25A29|SLC7A7|SLC7A8|SLC36A4|SLC7A9|SLC6A6|SLC36A2|SLC38A1|SLC38A2|SLC38A3|SLC1A4|SLC6A18|SLC38A5|SLC6A15|SLC6A20|SLC38A4|SLC7A11|SLC7A10|SLC7A5|SLC7A6|SLC43A2|SLC16A10|SLC43A1|SLC1A5|SLC36A1|SLC7A1|SLC6A14	Amino acid transport across the plasma membrane	32	AMINO ACID TRANSPORT ACROSS THE PLASMA MEMBRANE%REACTOME%R-HSA-352230.3	-0.5827	-1.4959	0.0451	PE
	THOC4|NXF1|NXF2|NXF2B|NXF3|UPF1|NXF5|UPF2|NXT1|UPF3A|ACIN1|NXT2|UPF3B|CASC3|WIBG|CLP1|DDX39B|CPSF1|CPSF2|CPSF3|CPSF4|CPSF6|CPSF7|CSTF1|CSTF2|CSTF2T|CSTF3|DAZAP1|ETF1|FIP1L1|GSPT1|GSPT2|HBS1L|MSI1|MSI2|NUDT21|PABPN1|PABPN1L|PAPOLA|PAPOLB|PAPOLG|PCF11|PELO|EIF4A3|PPP2CA|PPP2CB|PPP2R1A|PPP2R1B|PPP2R2A|PPP2R2B|PPP2R2C|PPP2R2D|PPP2R3A|PPP2R3B|PPP2R3C|PPP2R5A|PPP2R5B|PPP2R5C|PPP2R5D|PPP2R5E|RNGTT|RNMT|…	mRNA surveillance pathway	84	MRNA SURVEILLANCE PATHWAY%KEGG%HSA03015	0.5257	1.4511	0.05	Epi
	NFKB1|CCL2|CD3D|NFKBIA|CD3E|CD3G|CCL3|CCL3L1|CCL3L3|CCL5|CD247|CALR|RELA|SMAD2|SMAD3|TGFB1|TGFB2|TGFB3|TGFBR1|TGFBR2|TNF|TNFRSF1A|TRAF6|C1QA|C1QB|C1QC|AKT1|AKT2|C3|AKT3|IFNB1|CASP8|IFNGR1|IFNGR2|IL10|IL12A|IL12B|PIK3R1|PIK3R2|PIK3R3|PIK3R5|PIK3CA|SERPINE1|PIK3CB|GNAO1|PIK3CD|PIK3CG|IL2|CHUK|PLCB1|PLCB2|PLCB3|PLCB4|BDKRB2|FAS|FASLG|IL6|TLR2|TLR4|ADCY1|TLR6|IL8|ACE|GNA11|GNA14|GNA15|GNAL|IFNG|GNAQ|…	Chagas disease (American trypanosomiasis)	104	CHAGAS DISEASE (AMERICAN TRYPANOSOMIASIS)%KEGG%HSA05142	-0.4581	-1.3948	0.0483	PE
	HLA-DRA|FCER1A|HLA-DRB1|CCL11|HLA-DRB3|MS4A2|HLA-DRB4|HLA-DRB5|TNF|IL3|IL4|FCER1G|IL5|EPX|PRG2|RNASE3|IL9|CD40|CD40LG|IL10|HLA-DMA|HLA-DMB|HLA-DOA|IL13|HLA-DOB|HLA-DPA1|HLA-DPB1|HLA-DQA1|HLA-DQA2|HLA-DQB1	Asthma	30	ASTHMA%KEGG%HSA05310	-0.6271	-1.5894	0.0247	PE
	MMP13|PLAT|MMP1|PLAU|PLAUR|PLG|SERPINF2|CPB2|MMP9|LPA|MMP3|SERPINB2|FGA|FGB|SERPINE1|FGG	Plasminogen activating cascade	16	PLASMINOGEN ACTIVATING CASCADE%PANTHER PATHWAY%P00050	-0.7005	-1.5238	0.0462	PE
	PDGFA|PDGFB|PDGFRA|PDGFRB|TGFB1|TGFB2|TGFB3|TGFBR1|TGFBR2|TNF|TNFRSF1A|IFNG|ACVR1|ACVR1B|ACVR2A|ACVR2B|AMH|AMHR2|BMP2|BMP7|BMPR1A|BMPR1B|BMPR2|CCL1|CCL11|CCL13|CCL14|CCL15|CCL16|CCL17|CCL18|CCL19|CCL2|CCL20|CCL21|CCL22|CCL23|CCL24|CCL25|CCL26|CCL27|CCL28|CCL3|CCL3L1|CCL3L3|CCL4|CCL4L1|CCL4L2|CCL5|CCL7|CCL8|CCR1|CCR10|CCR2|TPO|CCR3|CCR4|CCR5|CCR6|CCR7|CCR8|CCR9|CD27|CD40|CD40LG|CD70|CLCF1|CNTF|CNT…	Cytokine-cytokine receptor interaction	265	CYTOKINE-CYTOKINE RECEPTOR INTERACTION%KEGG%HSA04060	-0.4354	-1.4398	0.0079	PE
	CCL1|CCL13|PROKR1|PROKR2|CCL16|CCL19|CCL20|CCL21|UTS2|CCL25|C5AR2|CCL27|APLN|CCL28|NPFF|CCL5|CCR1|CCR10|CCR2|CCR3|CCR4|CCR5|CXCL8|CCR6|CCR7|CCR8|CCR9|CCK|AGTR2|APLNR|AVPR2|BRS3|C3AR1|C5AR1|CX3CL1|ACKR4|CX3CR1|CXCL1|CXCL10|CXCL11|CXCL12|CXCL13|CXCL16|CXCL2|CXCL3|CXCL5|CXCL6|CXCL9|CXCR1|CXCR2|ECE1|EDN2|CXCR3|EDN3|CXCR4|TRH|CXCR5|PENK|CXCR6|APP|PDYN|F2|MLN|F2RL1|F2RL2|F2RL3|FPR1|GAL|FPR2|GPR37|FPR3|…	Peptide ligand-binding receptors	185	PEPTIDE LIGAND-BINDING RECEPTORS%REACTOME%R-HSA-375276.5	0.439	1.3592	0.0435	Epi
	NFATC2|NFKB1|NFKB2|PPARG|NCF1|NFKBIA|PPP3CA|PPP3CB|PPP3CC|STAT1|STAT2|RAC1|CSF1|CSF1R|BLNK|BTK|CALCR|CREB1|CYLD|FHL2|RELA|FOSB|RELB|FOSL2|GAB2|IRF9|JAK1|JUNB|LCK|LCP2|LILRA1|LILRA2|LILRA3|LILRA4|LILRA6|LILRB1|LILRB2|LILRB3|TAB1|FOSL1|LILRB4|TAB2|LILRB5|MITF|OSCAR|SIRPA|TGFB1|SIRPB1|TGFB2|SIRPG|SPI1|TGFBR1|SQSTM1|TGFBR2|SYK|TNF|TEC|TNFRSF1A|TREM2|TRAF2|TYK2|TRAF6|TYROBP|NFATC1|AKT1|AKT2|AKT3|CYBA|…	Osteoclast differentiation	128	OSTEOCLAST DIFFERENTIATION%KEGG%HSA04380	-0.5218	-1.6149	0	PE
	CYP4F11|CYP4F2|CYP4F3|CYP4F8|LTA4H|LTC4S|CYP4A11|CYP4A22|PTGR1|DPEP2|DPEP1|ALOX15|DPEP3|ABCC1|MAPKAPK2|ALOX5|CYP4F22|CYP4B1|GGT1|GGT5|ALOX5AP	Synthesis of Leukotrienes (LT) and Eoxins (EX)	21	SYNTHESIS OF LEUKOTRIENES (LT) AND EOXINS (EX)%REACTOME%R-HSA-2142691.1	0.7442	1.6791	0.0376	Epi
	GRK1|GRK4|GRK5|GRK6|GRK7|NTRK1|PDGFRA|PARD3|PRKCZ|RHOA|TGFB1|TGFB2|TGFB3|TGFBR1|TGFBR2|TRAF6|CBL|CBLB|HSPA1A|CBLC|HSPA1B|HSPA1L|HSPA2|HSPA6|ERBB3|HSPA8|ERBB4|SRC|PIP5K1A|PIP5K1B|PIP5K1C|PIP5KL1|ADRB1|ADRB2|ADRB3|CLTA|CLTB|F2R|CLTC|CLTCL1|ACAP1|ACAP2|ACAP3|AGAP1|PLD1|AGAP2|PLD2|AP2A1|AP2A2|AP2B1|AP2M1|AP2S1|ARAP1|ARAP2|ARAP3|ARF6|ARFGAP1|ARFGAP2|ARFGAP3|ASAP1|ASAP2|ASAP3|CAV1|CAV2|CAV3|CHMP1B|CHMP…	Endocytosis	202	ENDOCYTOSIS%KEGG%HSA04144	-0.4308	-1.3931	0.0251	PE
	ATP1A3|ATP1A4|ATP1B1|UGT2B4|ATP1B2|ATP1B3|ATP1B4|FXYD2|SLC9A1|AQP8|AQP9|RXRA|CYP3A4|KCNN2|NCEH1|NR0B2|NR1H4|OSTALPHA|OSTBETA|SLC10A1|SLC10A2|SLC22A1|SLC22A7|SLC22A8|SLC4A5|SCARB1|SLCO1A2|EPHX1|PRKACA|SLCO1B1|PRKACB|SLCO1B3|PRKACG|SULT2A1|LDLR|PRKX|ADCY1|AQP4|ADCY2|ADCY3|ADCY4|ADCY5|ADCY6|ADCY7|ADCY8|ADCY9|AQP1|SLC4A4|GNAS|SLC9A3|ABCB1|SLC4A2|ABCB11|ABCB4|HMGCR|ABCC2|ABCC3|ABCC4|SCTR|CA2|ABCG2|ABC…	Bile secretion	71	BILE SECRETION%KEGG%HSA04976	-0.5149	-1.4566	0.0341	PE
	ABCA10|ABCA12|ABCA13|ABCA2|ABCA3|ABCA4|ABCA5|ABCA6|ABCA7|ABCA8|ABCA9|ABCB1|ABCB10|ABCB11|ABCB4|ABCB5|ABCB6|ABCB7|ABCB8|ABCB9|ABCC1|ABCC10|ABCC11|ABCC12|ABCC2|ABCC3|ABCC4|ABCC5|ABCC6|ABCC8|ABCC9|ABCD1|ABCD2|ABCD3|ABCD4|ABCG1|ABCG2|ABCG4|ABCG5|ABCG8|CFTR|TAP1|TAP2|ABCA1	ABC transporters	44	ABC TRANSPORTERS%KEGG%HSA02010	-0.5594	-1.4739	0.0499	PE
	RPS27A|MIB2|MIB1|NEURL1B|ADAM10|NOTCH2|UBA52|APH1A|MDK|DLL1|UBC|DLL4|NEURL1|FCER2|UBB|HES1|HES5|JAG1|GZMB|PSEN1|JAG2|CNTN1|MAML1|MAML2|MAML3|EP300|NCSTN|PSEN2|PSENEN|RBPJ|APH1B|CREB1|MAMLD1	Signaling by NOTCH2	33	SIGNALING BY NOTCH2%REACTOME%R-HSA-1980145.2	0.7068	1.7776	0.0229	Epi
	ATP1A3|PIK3CD|ATP1A4|PIK3CG|SLC2A2|ATP1B1|ATP1B2|ATP1B3|ATP1B4|FXYD2|PLCB2|GNAT3|TAS1R2|TAS1R3|AKT1|AKT2|G6PC|PRKCB|AKT3|G6PC2|LCT|SLC2A5|HK1|MGAM|SLC37A4|AMY1A|HK2|SLC5A1|AMY1B|HK3|AMY1C|HKDC1|AMY2A|CACNA1D|AMY2B|SI|PIK3R1|PIK3R2|PIK3R3|PIK3R5|ATP1A1|PIK3CA|ATP1A2|PIK3CB	Carbohydrate digestion and absorption	44	CARBOHYDRATE DIGESTION AND ABSORPTION%KEGG%HSA04973	-0.5944	-1.5589	0.0208	PE
	HRAS|NRAS|SIRPB1|SYK|KRAS|TREM2|B2M|PLCG1|TYROBP|PLCG2|CLEC5A|CD300E|HLA-B|HLA-C|HLA-E|KIR2DS4|VAV2|KLRK1|VAV3|KLRC2|KIR3DS1|KLRD1|NCR2|RAC1|KIR2DS2|BTK|CD300LB|GRAP2|PIK3R1|PIK3R2|FYN|TREM1|SIGLEC15|LCK|SIGLEC14|LCP2|PIK3CA|SOS1|PIK3CB	DAP12 interactions	39	DAP12 INTERACTIONS%REACTOME%R-HSA-2172127.1	-0.6327	-1.6392	0.0123	PE
	NFKB1|CD1D|PRKACA|PRKACB|PRKACG|PRKCA|PRKCB|PRKCG|PRKX|CSF2|RAB5A|RELA|RAB5B|RAB5C|RAB7A|CXCL1|CTSG|TGFB1|TGFB2|TGFB3|TNF|ACTN1|ACTN2|ACTN3|ACTN4|COL11A1|COL11A2|COL1A1|COL1A2|COL2A1|COL3A1|COL4A1|COL4A2|COL4A4|COL4A5|COL4A6|C8A|COL5A1|C8B|COL5A2|C8G|COL5A3|C9|FN1|IL10|IL12A|IL12B|PIK3R1|PIK3R2|PIK3R3|PIK3R5|PTK2|PIK3CA|LAMA1|PIK3CB|LAMA2|PIK3CD|LAMA3|PIK3CG|CASP3|LAMA4|CD14|LAMA5|LAMB1|LAMB2|MUC…	Amoebiasis	106	AMOEBIASIS%KEGG%HSA05146	-0.5613	-1.6574	0.0018	PE
	PRKCB|HOMER1|PRKX|GRIK1|ITPR1|GRIK5|GRIN2B|GRIN3A|PLCB4|GNA11|GNA15|GNAQ|GRIN1|GRIN2A|GRIN2C|PRKAR1A|GRINA|GRIN2D|PRKAR1B|GRM1|GRM5|PRKACA|PRKACB|PRKACG	Metabotropic glutamate receptor group I pathway	24	METABOTROPIC GLUTAMATE RECEPTOR GROUP I PATHWAY%PANTHER PATHWAY%P00041	-0.7449	-1.7928	0.0068	PE

## Sheet: TE versus PE
Cluster	EnrichmentMap::Genes	EnrichmentMap::GS_DESCR	EnrichmentMap::gs_size	EnrichmentMap::Name	EnrichmentMap::ES (TE_PE)	EnrichmentMap::NES (TE_PE)	EnrichmentMap::pvalue (TE_PE)	Pheno
7	BPIFB1|BPIFB4|BPIFB6|DEFB105A|DEFB105B|DEFB106B|EPPIN-WFDC6|DEFB106A|DEFB129|DEFB128|DEFB127|DEFB126|DEFB125|DEFB124|HTN3|DEFB123|DEFB107A|DEFB121|DCD|CLU|DEFB107B|DEFB4A|DEFB4B|LTF|DEFB136|CCR2|DEFB135|DEFB134|DEFB133|TLR2|DEFB108B|CCR6|DEFB132|DEFB131|SEMG1|PDZD11|EPPIN|BPIFB2|ATOX1|ATP7A|PGLYRP4|PGLYRP3|DEFA1B|PGLYRP2|CHGA|PGLYRP1|RNASE6|CD4|HTN1|TLR1|LYZ|RNASE8|RNASE7|CTSG|PRSS2|GNLY|PRSS3|DE…	Antimicrobial peptides	94	ANTIMICROBIAL PEPTIDES%REACTOME DATABASE ID RELEASE 69%6803157	-0.6787	-1.6804	0.0013	PE
8	APOA4|APOB|P4HB|APOE|MTTP|APOC4|APOC1|ZDHHC8|SAR1B|APOA1|APOA2|A2M|APOC3|APOC2|PRKACA|PRKACB|PRKACG|ABCA1	Plasma lipoprotein assembly	18	PLASMA LIPOPROTEIN ASSEMBLY%REACTOME%R-HSA-8963898.1	-0.7932	-1.5912	0.0059	PE
2	NF1|NRAS|HCK|JAK2|JAK3|PDGFB|PDGFRA|PDGFRB|KLB|PPP5C|IQGAP1|PIK3R4|CNKSR1|RAF1|RAP1A|PSMD9|RAP1B|PSMD5|RAPGEF2|PSMD10|RASA1|RASA2|RASGRF1|MARK3|BRAP|RASGRF2|KSR2|RASGRP1|CNKSR2|RASGRP3|APBB1IP|RASGRP4|PHB|SPRED3|SYNGAP1|RASA3|RASAL1|SOS1|RASAL2|RASAL3|KBTBD7|RASA4|DAB2IP|PEBP1|SPTAN1|ARAF|AREG|BTC|CAMK2A|UBB|CAMK2B|CAMK2D|CAMK2G|NEFL|PTPRA|ERBB2|EREG|GAB1|HBEGF|NRG1|NRG2|NRG3|NRG4|ARTN|PIK3R1|PIK…	FLT3 Signaling	249	FLT3 SIGNALING%REACTOME DATABASE ID RELEASE 69%9607240	-0.4929	-1.3652	0.0172	PE
15	RPS27A|NFKB1|NFKB2|CHUK|UBA52|NFKBIA|NFKBIB|UBC|ATG12|HMGB1|ATG5|CREBBP|ITCH|EP300|CYLD|RELA|IKBKE|IRF3|IRF7|TBK1|HERC5|RNF216|UBA7|TAX1BP1|IKBKB|UBE2D1|UBE2D2|IKBKG|UBE2D3|TRAF3|APP|RNF135|SAA1|TRAF2|TRAF6|UBE2K|UBE2L6|MAP3K1|AGER|IFNA1|UBB|NKIRAS1|TKFC|IFNA10|NKIRAS2|IFNA13|S100A12|IFNA14|S100B|TNFAIP3|IFNA16|IFNA17|IFNA2|IFNA21|IFNA4|DDX58|IFNA5|DHX58|IFNA6|IFIH1|IFNA7|ISG15|IFNA8|MAVS|NLRX1|O…	DDX58 IFIH1-mediated induction of interferon-alpha beta	78	DDX58 IFIH1-MEDIATED INDUCTION OF INTERFERON-ALPHA BETA%REACTOME DATABASE ID RELEASE 69%168928	0.5112	1.442	0.0262	TE
9	AKR1C1|AKR1C2|AKR1C3|PTGIS|ABCB11|RXRA|SLC27A2|NR1H4|NCOA1|NCOA2|OSBP|OSBPL9|OSBPL7|OSBPL6|OSBPL3|OSBPL2|ACOX2|AKR1C4|AKR1D1|AMACR|BAAT|CH25H|CYP27A1|CYP39A1|CYP46A1|CYP7A1|CYP7B1|CYP8B1|OSBPL1A|ACOT8|HSD17B4|HSD3B7|SLC27A5	Synthesis of bile acids and bile salts	33	SYNTHESIS OF BILE ACIDS AND BILE SALTS%REACTOME%R-HSA-192105.2	-0.6565	-1.4452	0.0446	PE
1	GNG5|GNG7|SLC2A2|GNG8|STX1A|GNGT1|GNGT2|PLCB1|PLCB2|PLCB3|VAMP2|KCNB1|AHCYL1|PRKACA|PRKACB|IQGAP1|SYT5|PRKACG|PRKCA|STXBP1|CHRM3|ADCY5|ADRA2A|ADCY6|RAP1A|ADRA2C|ADCY8|GNA11|GNA14|GNA15|GNAQ|GNAS|GNG12|ITPR1|ACSL3|ITPR2|ACSL4|AKAP5|ITPR3|FFAR1|MARCKS|KCNG2|KCNC2|RAPGEF3|RAPGEF4|GCG|INS|ABCC8|CACNA1A|CACNA1C|CACNA1D|CACNA1E|KCNS3|GLP1R|GNAI1|CACNA2D2|GNAI2|GNB1|GNB2|CACNB2|GNB3|PRKAR1A|CACNB3|GNB4|…	Regulation of insulin secretion	78	REGULATION OF INSULIN SECRETION%REACTOME%R-HSA-422356.2	-0.5898	-1.4576	0.0159	PE
8	MYLIP|NR1H3|APOB|APOE|APOC4|APOC1|NCEH1|LIPC|CES3|NPC1|NPC2|AMN|LDLR|CUBN|LDLRAP1|LIPA|AP2A1|AP2A2|APOBR|AP2B1|LSR|AP2M1|SOAT1|AP2S1|VLDLR|SOAT2|CLTA|NR1H2|CLTC|PCSK9|HDLBP|APOA1	Plasma lipoprotein clearance	32	PLASMA LIPOPROTEIN CLEARANCE%REACTOME%R-HSA-8964043.1	-0.6629	-1.4474	0.0496	PE
	SLC6A19|NNMT|COMT|STX7|DDC|VAMP1|MAOA|VAMP2|MAOB|VTI1B|SLC6A18|SLC6A17|DBH|SLC6A16|SLC18A1|SLC18A2|SLC6A15|SLC6A20|SLC6A3|SLC6A2|PNMT|TH|STX12|INMT|SNAP23|SNAP25|SNAP29	Adrenaline and noradrenaline biosynthesis	27	ADRENALINE AND NORADRENALINE BIOSYNTHESIS%PANTHER PATHWAY%P00001	-0.7125	-1.5122	0.0216	PE
10	PCDHA8|GNG5|PCDHA7|GNG7|PCDHA6|NFATC2|GNG8|PCDH20|NFATC4|PCDHGA10|PCDHGA11|PCDHGA12|NLK|PCDHB2|PCDHB1|PCDHB6|FAT1|PCDHB5|FAT2|FAT3|PCDHB4|DCHS1|PCDHB3|PCDHB8|PCDHB7|PCDHGB7|PCDHGB6|PRKCD|PCDHGB4|PRKCZ|PPP3CA|CTNNA1|PCDHGB2|PPP3CB|CTNNA2|PCDHGA8|PPP3CC|CTNNA3|PPP3R1|PPP3R2|PRKCA|PRKCB|PRKCG|PRKCE|PRKCH|PRKCQ|AXIN1|CER1|CSNK1A1|CSNK1A1L|CSNK1E|CTBP1|CTBP2|CTNNB1|DVL1|DVL2|DVL3|FZD1|FZD10|FZD2|FZD3|…	Wnt signaling pathway	264	WNT SIGNALING PATHWAY%PANTHER PATHWAY%P00057	-0.5016	-1.3965	0.0077	PE
11	MYC|RPS27A|NOTCH1|HEY1|HEY2|HEYL|UBA52|ADAM17|APH1A|DLL1|UBC|DLL4|SNW1|HES1|HES5|CREBBP|CUL1|JAG1|JAG2|KAT2A|KAT2B|MAML1|MAML2|CCNC|MAML3|NCOR2|HDAC4|EP300|NCSTN|HDAC1|HDAC7|HDAC2|CDK8|PSEN2|PSENEN|RBPJ|HDAC10|RBX1|SKP1|MIB2|MIB1|NEURL1B|ADAM10|HDAC11|HDAC9|HDAC5|NEURL1|UBB|NCOR1|PSEN1|TBL1X|TBL1XR1|HDAC6|APH1B|HDAC3|HDAC8|MAMLD1	Signaling by NOTCH1 HD+PEST Domain Mutants in Cancer	57	SIGNALING BY NOTCH1 HD+PEST DOMAIN MUTANTS IN CANCER%REACTOME%R-HSA-2894858.1	-0.5822	-1.3904	0.0408	PE
2	NF1|NRAS|JAK2|JAK3|PDGFB|PDGFRA|PDGFRB|KLB|PPP5C|IQGAP1|CNKSR1|RAF1|RAP1A|PSMD9|RAP1B|PSMD5|RAPGEF2|PSMD10|RASA1|RASA2|RASGRF1|MARK3|BRAP|RASGRF2|KSR2|RASGRP1|CNKSR2|RASGRP3|APBB1IP|RASGRP4|PHB|SPRED3|SYNGAP1|RASA3|RASAL1|SOS1|RASAL2|RASAL3|KBTBD7|RASA4|DAB2IP|PEBP1|SPTAN1|ARAF|AREG|BTC|CAMK2A|UBB|CAMK2B|CAMK2D|CAMK2G|NEFL|PTPRA|ERBB2|EREG|HBEGF|NRG1|NRG2|NRG3|NRG4|ARTN|PTK2|SHC1|FGA|SHC2|FGB|FGG…	ERK1 ERK2 pathway	236	ERK1 ERK2 PATHWAY%REACTOME DATABASE ID RELEASE 69%5684996	-0.5012	-1.3852	0.0079	PE
12	MYC|H2BFS|RUNX3|MEN1|RBBP5|PSMD9|PSMD5|PSMD10|APC|AXIN1|AXIN2|CHD8|CSNK1A1|CSNK1E|CTBP1|CTNNB1|CTNNBIP1|DKK1|DKK2|DKK4|DVL1|DVL2|DVL3|FRAT1|FRAT2|FZD1|FZD2|FZD4|FZD5|FZD6|FZD8|LEF1|LRP5|LRP6|UBB|RSPO3|RUVBL1|SFRP1|SFRP2|SOX17|GSK3B|TCF7|TCF7L1|TCF7L2|CSNK2A1|WIF1|CSNK2A2|USP34|WNT1|CSNK2B|WNT3|WNT3A|WNT4|WNT5A|WNT8A|WNT8B|WNT9A|PIP5K1B|PSMA1|PSMA2|CSNK1G2|PSMA3|XPO1|PSMA4|PSMA5|PSMA6|PSMA7|PSMA8|…	TCF dependent signaling in response to WNT	231	TCF DEPENDENT SIGNALING IN RESPONSE TO WNT%REACTOME DATABASE ID RELEASE 69%201681	-0.4749	-1.3065	0.027	PE
16	GNG5|GNG7|GNG8|GNGT1|GNGT2|KCNN2|KCNB1|KCNMA1|KCNMB1|KCNMB2|KCNMB3|KCNMB4|KCNA10|KCNG1|KCNG2|KCNG3|KCNK3|KCNG4|KCNK9|KCNC1|KCNC2|KCNA1|KCNC3|KCNC4|KCNA2|KCNA3|GABBR1|KCNA4|GABBR2|KCNA5|KCNA6|KCNA7|KCNV1|KCNV2|ABCC8|KCNH1|ABCC9|KCNH2|KCNF1|KCNH3|KCNH4|KCNH5|KCND1|KCNH6|KCND2|KCNH7|KCND3|KCNH8|KCNB2|KCNJ5|KCNAB1|KCNJ9|HCN2|KCNAB3|HCN1|KCNS1|HCN4|KCNS2|HCN3|KCNS3|KCNJ11|KCNJ3|KCNJ8|KCNJ1|KCNJ12|KCNJ…	Potassium Channels	99	POTASSIUM CHANNELS%REACTOME DATABASE ID RELEASE 69%1296071	-0.6082	-1.5377	0.0026	PE
	SMAD3|SMAD4|DRAP1|CFC1|TDGF1|ACVR1C|DAND5|PCSK6|LEFTY1|FOXO3|LEFTY2|FURIN|NODAL|CER1|FOXH1|ACVR1B|ACVR2A|ACVR2B|GDF1|SMAD2	Signaling by NODAL	20	SIGNALING BY NODAL%REACTOME DATABASE ID RELEASE 69%1181150	-0.815	-1.636	0.0045	PE
4	BRPF3|SELP|PDGFB|ALDOA|VTI1B|CD9|CLU|TF|TTN|TGFB1|APP|TGFB2|TGFB3|FIGF|PFN1|ACTN1|ACTN2|ACTN4|A2M|IGF1|ABCC4|HGF|TMSB4X|CFD|APOOL|FN1|RARRES2|MANF|SCCPDH|CALU|MAGED2|HRG|ITGA2B|FERMT3|LGALS3BP|F13A1|SERPINA3|ECM1|ORM1|F5|WDR1|PLEK|F8|OLA1|ORM2|FGA|SERPINA4|SERPINE1|FGB|PHACTR2|FGG|TIMP3|QSOX1|KNG1|SRGN|CAP1|AHSG|ANXA5|THBS1|MMRN1|GAS6|TOR4A|PROS1|SERPINA1|ITIH4|ITIH3|CLEC3B|ITGB3|CDC37L1|SPP2|SER…	Platelet degranulation	124	PLATELET DEGRANULATION%REACTOME DATABASE ID RELEASE 69%114608	-0.5375	-1.4061	0.0235	PE
16	KCNA10|KCNG1|KCNG2|KCNG3|KCNG4|KCNC1|KCNC2|KCNA1|KCNC3|KCNC4|KCNA2|KCNA3|KCNA4|KCNA5|KCNB1|KCNA6|KCNA7|KCNV1|KCNV2|KCNH1|KCNH2|KCNQ1|KCNF1|KCNQ2|KCNH3|KCNQ3|KCNQ4|KCNH4|KCNQ5|KCNH5|KCND1|KCNH6|KCND2|KCNH7|KCND3|KCNH8|KCNB2|KCNAB1|KCNAB3|KCNAB2|KCNS1|KCNS2|KCNS3	Voltage gated Potassium channels	43	VOLTAGE GATED POTASSIUM CHANNELS%REACTOME%R-HSA-1296072.1	-0.681	-1.5691	0.0113	PE
	PDX1|SLC2A2|BHLHA15|FOXA2|FOXA3|HHEX|HNF1A|HNF1B|HNF4A|HNF4G|IAPP|MNX1|NEUROD1|NEUROG3|NKX2-2|NKX6-1|NR5A2|ONECUT1|PAX4|PAX6|HES1|INS|GCK|MAFA|PKLR	Maturity onset diabetes of the young	25	MATURITY ONSET DIABETES OF THE YOUNG%KEGG%HSA04950	-0.7377	-1.4951	0.0216	PE
17	CCL2|DDIT3|HERPUD1|DCP2|IGFBP1|DIS3|EXOSC1|CEBPG|EXOSC2|CXCL8|EXOSC3|EXOSC4|ATF4|EXOSC5|EXOSC6|EXOSC7|NFYA|EXOSC8|ASNS|NFYB|EXOSC9|NFYC|ATF6|ATF3|KHSRP|PARN	ATF4 activates genes in response to endoplasmic reticulum stress	26	ATF4 ACTIVATES GENES IN RESPONSE TO ENDOPLASMIC RETICULUM STRESS%REACTOME%R-HSA-380994.2	-0.6932	-1.4634	0.0381	PE
5	THBS1|ITGA2|ITGA5|ITGAM|ITGAV|ITGB1|ITGB2|ITGB3|ITGB5|VCAM1|SPP1|TNC|VTN|AGRN|CD44|CD47|COL16A1|COL4A3|KDR|HSPG2|FBN1|COL13A1|ICAM4|ICAM5|CDH1|ITGAD|ITGAE|ITGAX|BSG|COL23A1|COL4A1|COL4A2|COL4A4|COMP|F11R|ICAM1|ICAM2|ICAM3|COL18A1|FN1|COL9A1|ITGAL|COL9A2|JAM2|LUM|COL9A3|JAM3|IBSP|ITGA1|ITGA10|ITGA11|ITGA2B|ITGA3|ITGA4|ITGA6|ITGA7|ITGA8|ITGA9|ITGB6|FGA|ITGB7|FGB|ITGB8|FGG	Integrin cell surface interactions	64	INTEGRIN CELL SURFACE INTERACTIONS%REACTOME DATABASE ID RELEASE 69%216083	-0.6025	-1.4501	0.0227	PE
13	RPS27A|OTUD7B|UBE2D1|IKBKG|TRAF3|RNF135|RNF128|VCP|OTUD3|UBA52|TP53|CDK1|OTUB2|YOD1|TRAF6|OTUD7A|VCPIP1|PTEN|ZRANB1|UBC|TNIP1|NOD1|RHOA|TNIP3|NOD2|UBB|RIPK2|ESR1|TNFAIP3|DDX58|TNIP2|IFIH1|MAVS|OTUD5|APC|TRIM25|OTUB1|RIPK1	Ovarian tumor domain proteases	38	OVARIAN TUMOR DOMAIN PROTEASES%REACTOME%R-HSA-5689896.3	0.5771	1.4591	0.0293	TE
4	GNG5|GNG7|GNG8|GNGT1|GNGT2|STX4|BRPF3|LYN|SELP|PDGFB|VTI1B|PRKCD|ALDOA|PRKCZ|RHOA|CLU|GNA13|PRKCA|VAV1|PTPN1|PRKCB|VAV2|PRKCG|PTPN6|VAV3|RAC1|RAC2|PRKCE|PRKCH|RAF1|ADRA2A|RAP1A|PRKCQ|RAP1B|ADRA2C|RASGRP1|RASGRP2|APBB1IP|SOS1|TF|DGKA|DGKB|DGKD|DGKE|DGKG|PIK3R6|DGKH|APP|TGFB1|DGKI|TGFB2|DGKQ|TGFB3|DGKZ|F2|F2RL2|F2RL3|MGLL|A2M|ABCC4|CFD|F13A1|PIK3R1|PIK3R2|PIK3R3|PIK3R5|F5|PTK2|F8|SHC1|FGA|FGB|PIK3C…	Platelet activation, signaling and aggregation	253	PLATELET ACTIVATION, SIGNALING AND AGGREGATION%REACTOME DATABASE ID RELEASE 69%76002	-0.4915	-1.3729	0.0093	PE
6	SHH|ARRB1|ARRB2|SMO|CDON|ADRBK1|EVC2|IQCE|KIF3A|CSNK1A1|EFCAB7|DHH|EVC|GAS1|BOC|GAS8|IHH|PTCH1	Activation of SMO	18	ACTIVATION OF SMO%REACTOME%R-HSA-5635838.1	-0.7807	-1.521	0.0281	PE
3	HYAL1|HYAL2|HYAL3|IDS|IDUA|NAGLU|SGSH|B3GALT6|ADPGK|B3GAT1|AKR1A1|B3GAT2|SLC9A1|B3GAT3|B4GALT7|CHPF|CHPF2|CHST11|SLC26A2|CHST12|SLC26A1|CHST13|CHST14|CHST15|VCAN|CHST3|ALDOA|ALDOB|CHST7|ALDOC|CHSY1|BPGM|CHSY3|CSGALNACT1|CSGALNACT2|ENO1|DSE|PRKACA|ENO2|UST|XYLT1|ENO3|PRKACB|XYLT2|PRKACG|FBP1|FBP2|G6PC|B3GNT2|B3GNT7|G6PC2|B4GALT4|CHST1|GAPDH|GAPDHS|CHST2|GCK|CHST6|GPI|EXT1|HK1|EXT2|HK2|HK3|GLCE|HS2…	Carbohydrate metabolism	279	CARBOHYDRATE METABOLISM%REACTOME DATABASE ID RELEASE 69%71387	-0.4522	-1.2677	0.0494	PE
18	APOB|VCAN|DMP1|LGALS1|MEN1|EVA1A|CHGB|IGFBP1|IGFBP5|IGFBP4|MXRA8|SPARCL1|SCG2|MFI2|TGOLN2|STC2|IGFBP7|AMELX|AMBN|TMEM132A|BPIFB2|HRC|CSF1|FBN1|PCSK9|MIA3|MSLN|BMP15|CHRDL1|PRSS23|CYR61|ANO8|MEPE|CKAP4|RCN1|VGF|ENAM|AMTN|FAM20C|VWA1|FAM20A|MFGE8|MATN3|ITIH2|AFP|TF|FSTL3|GOLM1|DNAJC3|KTN1|ADAM10|NUCB1|NOTUM|APOE|PNPLA2|PENK|APP|HSP90B1|C4A|C3|MBTPS1|P4HB|PDIA6|FN1|PRKCSH|CALU|IGFBP3|F5|FGA|FGG|QSOX…	Post-translational protein phosphorylation	107	POST-TRANSLATIONAL PROTEIN PHOSPHORYLATION%REACTOME DATABASE ID RELEASE 69%8957275	-0.5745	-1.469	0.0137	PE
1	GNG5|GNG7|GNG8|GNG12|GNGT2|STX3|PENK|PDYN|VAMP1|VAMP2|VAMP3|VAMP8|ADCY2|ADCY7|GNAI1|GNAI2|GNAI3|GNB1|GNB2|GNB3|GNB4|SNAP23|GNB5|OPRD1|SNAP25|GNG10|SNAP29|GNG2|GNG3|GNG4	Opioid proenkephalin pathway	30	OPIOID PROENKEPHALIN PATHWAY%PANTHER PATHWAY%P05915	-0.7378	-1.5491	0.0089	PE
9	FABP6|AKR1C1|AKR1C2|AKR1C3|PTGIS|ABCB11|RXRA|SLC27A2|NR1H4|SLC10A1|NCOA1|NCOA2|SLC10A2|ABCC3|SLCO1A2|SLCO1B1|SLCO1B3|OSBP|OSBPL9|OSBPL7|STARD5|OSBPL6|OSBPL3|OSBPL2|ALB|ACOX2|AKR1C4|AKR1D1|AMACR|BAAT|CH25H|CYP27A1|CYP39A1|CYP46A1|CYP7A1|CYP7B1|CYP8B1|OSBPL1A|ACOT8|HSD17B4|HSD3B7|SLC27A5	Bile acid and bile salt metabolism	42	BILE ACID AND BILE SALT METABOLISM%REACTOME DATABASE ID RELEASE 69%194068	-0.6824	-1.5345	0.0179	PE
7	DEFB105A|DEFB105B|DEFB106B|DEFB106A|DEFB129|DEFB128|DEFB127|DEFB126|DEFB125|DEFB124|DEFB123|DEFB107A|DEFB121|DEFB107B|DEFB4A|DEFB4B|DEFB136|CCR2|DEFB135|DEFB134|DEFB133|TLR2|DEFB108B|CCR6|DEFB132|DEFB131|DEFA1B|CD4|TLR1|PRSS2|PRSS3|DEFB1|DEFB119|DEFB118|DEFB116|DEFB115|DEFB114|DEFA6|DEFB113|DEFA4|DEFB112|DEFA5|DEFB110|DEFA3|DEFA1|DEFB103A|DEFB103B|ART1|DEFB104B|DEFB104A	Defensins	50	DEFENSINS%REACTOME%R-HSA-1461973.1	-0.8666	-1.8995	0	PE
17	CCL2|DDIT3|EIF2AK3|HERPUD1|DCP2|IGFBP1|DIS3|HSPA5|EXOSC1|CEBPG|EXOSC2|CXCL8|EXOSC3|EIF2S1|EIF2S2|EXOSC4|ATF4|EIF2S3|EXOSC5|EXOSC6|EXOSC7|NFYA|EXOSC8|ASNS|NFYB|EXOSC9|NFYC|ATF6|ATF3|KHSRP|PARN	PERK regulates gene expression	31	PERK REGULATES GENE EXPRESSION%REACTOME%R-HSA-381042.1	-0.668	-1.4445	0.0492	PE
3	GPC1|GPC3|GPC2|AGRN|GPC5|GPC4|GPC6|B3GALT6|DCN|CSPG4|NCAN|BGN|HSPG2|CSPG5|SDC1|SDC2|SDC3|SDC4|VCAN|BCAN	Defective B3GALT6 causes EDSP2 and SEMDJL1	20	DEFECTIVE B3GALT6 CAUSES EDSP2 AND SEMDJL1%REACTOME DATABASE ID RELEASE 69%4420332	-0.7113	-1.4249	0.0381	PE
3	DCN|CSPG4|NCAN|BGN|CSPG5|CHPF|CHPF2|CHST11|CHST12|CHST13|CHST15|VCAN|CHST3|CHST7|CHSY1|CHSY3|CSGALNACT1|CSGALNACT2|BCAN	Chondroitin sulfate biosynthesis	19	CHONDROITIN SULFATE BIOSYNTHESIS%REACTOME DATABASE ID RELEASE 69%2022870	-0.7775	-1.5517	0.0147	PE
5	KLKB1|MMP8|MMP13|MMP16|MMP1|MMP15|PLG|MMP17|CTSG|PRSS1|PRSS2|MMP2|MMP9|MMP7|CTRB2|CTRB1|KLK2|ELANE|CTSV|COL18A1|TIMP2|TIMP1|TPSAB1|CMA1|MMP14|FURIN|MMP10|MMP25|MMP11|MMP24|CTSK|MMP3|SPOCK3	Activation of Matrix Metalloproteinases	33	ACTIVATION OF MATRIX METALLOPROTEINASES%REACTOME%R-HSA-1592389.1	-0.6771	-1.4672	0.0271	PE
19	BMPR2|NRAS|MAP3K7CL|CREBBP|EP300|INHBA|INHBB|INHBC|INHBE|ACVRL1|BMP10|BMP4|CITED1|BMP5|MSTN|BMP6|CITED2|BMP8A|BMP15|BMP8B|SNIP1|FOXH1|SMURF1|FKBP2|SMURF2|GDF10|GDF11|GDF15|GDF2|GDF1|JUNB|GDF3|FKBP1A|RRAS|SKI|BMP3|SMAD2|GDF9|SMAD3|BMP1|SMAD4|GDNF|BAMBI|SMAD6|FKBP1C|SMAD7|FKBP1B|HRAS|TLL2|TAB1|FOSL1|TLL1|ACVR1C|TGFB2|GDF6|TGFB3|GDF7|TGFBR1|JUN|TGFBR2|JUND|LEFTY1|LEFTY2|NODAL|GDF5|SMAD1|SMAD5|DCP1B|…	TGF-beta signaling pathway	92	TGF-BETA SIGNALING PATHWAY%PANTHER PATHWAY%P00052	-0.5957	-1.5143	0.005	PE
8	NR1H3|APOA4|APOB|MTTP|APOC4|APOC1|NCEH1|LPA|CREB3L3|PRKACA|PRKACB|CETP|AMN|PRKACG|CUBN|LDLR|LDLRAP1|APOBR|LSR|VLDLR|ALB|CLTA|FGF21|NR1H2|CLTC|PCSK9|FURIN|APOC2|ABCA1|LCAT|MYLIP|APOE|PCSK5|LIPC|CES3|LIPG|NPC1|LPL|NPC2|A2M|MBTPS1|LIPA|ABCG1|MBTPS2|AP2A1|AP2A2|AP2B1|AP2M1|SOAT1|AP2S1|SOAT2|P4HB|PCSK6|HDLBP|ZDHHC8|GPIHBP1|ANGPTL3|SAR1B|C19ORF80|ANGPTL4|LMF2|APOA1|LMF1|APOA2|APOF|APOA5|APOC3	Lipoprotein metabolism	67	LIPOPROTEIN METABOLISM%REACTOME DATABASE ID RELEASE 69%174824	-0.6021	-1.4337	0.0295	PE
6	RPS27A|CDON|UBA52|CUL3|UBC|ITCH|NUMB|ULK3|PSMD9|PSMD5|PSMD10|GPR161|PSMA1|PSMA2|SMURF1|PSMA3|SMURF2|KIF7|CSNK1A1|PSMA4|KIF3A|PSMA5|DZIP1|DHH|PSMA6|SPOPL|GAS1|GLI1|PSMA7|SPOP|GLI2|PSMA8|RBX1|GLI3|PSMB1|PSMB10|HHIP|PSMB11|IHH|PSMB2|PTCH1|PSMB3|PSMB4|PSMB5|PSMB6|SHH|PSMB7|SMO|PSMB8|SUFU|PSMB9|PSMC1|PSMC2|PSMC3|PSMC4|PSMC5|PSMC6|PSMD1|PSMD11|PSMD12|PSMD13|PSMD14|PSMD2|PSMD3|PSMD4|PSMD6|PSMD7|PSMD8|PS…	Hedgehog 'on' state	85	HEDGEHOG 'ON' STATE%REACTOME%R-HSA-5632684.1	-0.5902	-1.4595	0.0136	PE
12	RSPO3|RPS27A|RSPO4|LGR6|LGR5|LGR4|RNF43|USP8|FZD4|FZD5|ZNRF3|FZD6|UBA52|FZD8|LRP5|LRP6|UBC|WNT3A|UBB|RSPO2|RSPO1	Regulation of FZD by ubiquitination	21	REGULATION OF FZD BY UBIQUITINATION%REACTOME%R-HSA-4641263.2	-0.7391	-1.494	0.0188	PE
	AANAT|ASMT|TSHB|DDC|TPH1|TPH2|DIO1|SLC5A5|CGA|DIO2|DIO3|DBH|IYD|DUOX1|DUOX2|PNMT|TH|TPO	Metabolism of amine-derived hormones	18	METABOLISM OF AMINE-DERIVED HORMONES%REACTOME%R-HSA-209776.2	-0.7803	-1.5333	0.015	PE
3	HYAL1|HYAL3|IDS|IDUA|B3GALT6|B3GAT1|B3GAT2|B3GAT3|B4GALT7|CHPF|CHPF2|CHST11|CHST12|CHST13|CHST14|CHST15|VCAN|CHST3|CHST7|CHSY1|CHSY3|CSGALNACT1|CSGALNACT2|DSE|UST|XYLT1|XYLT2|GPC1|GPC3|GPC2|AGRN|GPC5|GPC4|GPC6|HEXA|HEXB|HSPG2|SDC1|SDC2|SDC3|SDC4|DCN|CSPG4|NCAN|BGN|CSPG5|BCAN|DSEL|ARSB	Chondroitin sulfate dermatan sulfate metabolism	49	CHONDROITIN SULFATE DERMATAN SULFATE METABOLISM%REACTOME%R-HSA-1793185.1	-0.6913	-1.5801	0.0096	PE
1	GNG8|COMT|STX3|DDC|VAMP1|MAOA|VAMP2|MAOB|VAMP3|VAMP8|DBH|PRKACA|PRKACB|TH|PRKACG|PRKX|ADCY2|GNAZ|DRD1|DRD5|ADCY7|EPB41|EPB41L1|EPB41L2|EPB41L3|FLNA|PPP1R1B|CLIC6|DRD2|DRD4|KCNK3|KCNK9|SLC18A2|SLC6A3|PPP1CA|PPP1CC|GNAI1|GNAI2|GNAI3|GNB1|GNB2|GNB3|GNB4|SNAP23|PRKAR2A|SNAP25|PRKAR2B|GNG11|SNAP29|GNG3|GNG4	PNAT	51	PNAT%PANTHER PATHWAY%P05912	-0.6212	-1.4444	0.0304	PE
	SPAM1|ADAM20|OVGP1|IZUMO3|IZUMO2|IZUMO4|IZUMO1|ADAM30|ADAM2|CD9|ACR|CATSPERB|CATSPERD|CATSPERG|ZP1|B4GALT1|ZP3|ZP2|ZP4|KCNU1|CATSPER1|CATSPER3|CATSPER2|CATSPER4|ADAM21|HVCN1	Fertilization	26	FERTILIZATION%REACTOME DATABASE ID RELEASE 69%1187000	-0.753	-1.5612	0.0015	PE
	MMP13|PLAT|MMP1|PLAU|PLAUR|PLG|SERPINF2|CPB2|MMP9|LPA|MMP3|SERPINB2|FGA|FGB|SERPINE1|FGG	Plasminogen activating cascade	16	PLASMINOGEN ACTIVATING CASCADE%PANTHER PATHWAY%P00050	-0.8312	-1.6041	0.0045	PE
12	RPS27A|SOX2|ASH2L|UBA52|SOX3|YWHAZ|LEF1|SOX9|SOX6|BTRC|SOX7|UBC|SOX4|SOX13|MEN1|UBB|AKT1|RBBP5|AKT2|SOX17|HDAC1|TLE4|TCF7|BCL9L|TCF7L1|TLE3|CBY1|TCF7L2|TLE2|TLE1|XIAP|SRY|APC|PYGO1|PYGO2|BCL9|CHD8|XPO1|CTBP1|KMT2D|CTNNB1|CTNNBIP1	Deactivation of the beta-catenin transactivating complex	42	DEACTIVATION OF THE BETA-CATENIN TRANSACTIVATING COMPLEX%REACTOME%R-HSA-3769402.3	-0.664	-1.493	0.0228	PE
13	MYC|ATXN7|SUDS3|TADA3|NFKBIA|RHOA|TAF10|USP11|BECN1|USP9X|TAF9B|PSMD9|PSMD5|ATXN3|PSMD10|ATXN3L|APC|AXIN1|AXIN2|USP4|USP2|OTUD7B|UCHL5|TAB1|USP21|TGFB1|USP17L4|USP17L5|USP17L8|TGFBR1|USP17L30|IDE|TGFBR2|RNF128|SNX3|RHOT1|TP53|RCE1|TRAF2|PTRH2|TRAF6|USP17L27|USP17L26|USP17L29|USP17L28|BRCC3|WDR20|MYSM1|USP17L21|BABAM1|USP17L20|STAMBPL1|USP17L22|UIMC1|USP17L25|UBB|BRE|USP17L24|UCHL1|FAM175B|USP17L1…	Deubiquitination	298	DEUBIQUITINATION%REACTOME%R-HSA-5688426.3	0.3515	1.2437	0.0225	TE
2	NF1|NRAS|JAK2|JAK3|PDGFB|PDGFRA|PDGFRB|KLB|PPP5C|IQGAP1|CNKSR1|RAF1|RAP1A|PSMD9|RAP1B|PSMD5|RAPGEF2|PSMD10|RASA1|RASA2|RASGRF1|MARK3|BRAP|RASGRF2|KSR2|RASGRP1|CNKSR2|RASGRP3|APBB1IP|RASGRP4|PHB|SPRED3|SYNGAP1|RASA3|RASAL1|SOS1|RASAL2|RASAL3|KBTBD7|RASA4|DAB2IP|PEBP1|SPTAN1|ARAF|AREG|BTC|CAMK2A|UBB|CAMK2B|CAMK2D|CAMK2G|NEFL|PTPRA|ERBB2|EREG|HBEGF|NRG1|NRG2|NRG3|NRG4|ARTN|PTK2|SHC1|FGA|SHC2|FGB|FGG…	RAF MAP kinase cascade	231	RAF MAP KINASE CASCADE%REACTOME DATABASE ID RELEASE 69%5673001	-0.5007	-1.3806	0.0151	PE
14	ARV1|EBP|FDFT1|SC5D|HSD17B7|LSS|NSDHL|SQLE|TM7SF2|FDPS|GGPS1|IDI1|IDI2|MVD|MVK|LBR|HMGCS1|PMVK|CYP51A1|DHCR24|MSMO1|ACAT2|PPAPDC2|DHCR7	Cholesterol biosynthesis	24	CHOLESTEROL BIOSYNTHESIS%REACTOME%R-HSA-191273.4	0.69	1.6011	0.0266	TE
20	MYC|SPRED1|CCND1|SPRED2|CCND2|SPRY1|CCND3|SPRY2|SPRY3|SPRY4|STAT4|STAT6|JAK2|JAK3|STAT1|STAT2|CREBBP|STAT3|TPO|PTPN6|EP300|CLCF1|CNTF|CNTFR|CRLF2|CSF2|CSF2RA|CSF2RB|CSF3|CSF3R|CTF1|IRF9|JAK1|SOS1|SOS2|STAM|CSH1|STAM2|EPO|EPOR|TYK2|GH1|GH2|GHR|IFNA1|IFNA10|IFNA13|IFNA14|AKT1|CBL|IFNA16|AKT2|CBLB|IFNA17|AKT3|CBLC|IFNA2|IFNA21|IFNA4|IFNA5|IFNA6|IFNA7|IFNA8|IFNAR1|IFNAR2|IFNB1|IFNE|IFNGR1|IFNGR2|IFNK…	Jak-STAT signaling pathway	155	JAK-STAT SIGNALING PATHWAY%KEGG%HSA04630	-0.5254	-1.4146	0.0168	PE
1	GNG5|GNG7|SRC|CCND1|GNG8|GNGT1|GNGT2|TGFA|PDPK1|NRAS|PRKCZ|GNAT3|EGF|EGFR|ELK1|ESR1|ESR2|SPHK1|BCL2|CREB1|XPO1|MMP3|FOS|SRF|GNG12|HRAS|KRAS|MMP2|UHMK1|MMP9|EPGN|MMP7|S1PR3|AREG|HSP90AA1|BTC|IGF1R|AKT1|AKT2|AKT3|CDKN1B|EREG|MAPK1|HBEGF|PRMT1|MAPK3|FOXO3|GNAI1|CAV1|GNAI2|CAV2|GNAI3|GNB1|GNB2|PIK3R1|PIK3R2|GNB3|PIK3R3|GNB4|ZDHHC7|GNB5|STRN|GNG10|NOS3|PTK2|ZDHHC21|GNG11|GNG13|GNG2|GNG3|PIK3CA|GNG4	Extra-nuclear estrogen signaling	72	EXTRA-NUCLEAR ESTROGEN SIGNALING%REACTOME DATABASE ID RELEASE 69%9009391	-0.5696	-1.3981	0.0341	PE
	TH|ATP5A1|ATP5B|ATP5C1|ATP5D|ATP5E|ATP5F1|ATP5G1|ATP5G2|ATP5G3|ATP5H|ATP5J|ATP5O|ATP6|ATP8|COX1|SNCA|40791|SDHA|COX2|GPR37|SDHB|COX3|HTRA2|SDHC|COX4I1|LRRK2|SDHD|COX4I2|PARK7|COX5A|PINK1|COX5B|SLC18A1|COX6A1|SLC18A2|COX6A2|SLC6A3|COX6B1|SNCAIP|COX6B2|UBB|COX6C|UCHL1|COX7A1|COX7A2|COX7A2L|COX7B|COX7B2|COX7C|COX8A|COX8C|CYC1|APAF1|CYTB|ND1|ND2|ND3|ND4|CASP9|ND4L|ND5|ND6|NDUFA1|CYCS|NDUFA10|NDUFA11|…	Parkinson's disease	130	PARKINSON'S DISEASE%KEGG%HSA05012	0.4525	1.3709	0.031	TE
5	P4HA3|ADAMTS2|ADAMTS3|COL20A1|ADAMTS14|COL10A1|COL16A1|COL27A1|COL4A3|COL8A2|COL8A1|COL13A1|P3H2|P3H1|P3H3|SERPINH1|COL21A1|COL22A1|BMP1|PPIB|COL28A1|CRTAP|COLGALT2|TLL2|TLL1|COLGALT1|PCOLCE2|PCOLCE|PLOD1|PLOD2|PLOD3|COL11A1|COL11A2|COL1A1|COL1A2|COL23A1|COL2A1|COL3A1|COL4A1|COL4A2|COL4A4|COL4A5|COL4A6|COL5A1|COL5A2|COL5A3|COL6A1|P4HB|COL12A1|COL6A2|COL14A1|COL6A3|COL6A6|COL15A1|COL17A1|COL6A5|CO…	Collagen biosynthesis and modifying enzymes	67	COLLAGEN BIOSYNTHESIS AND MODIFYING ENZYMES%REACTOME%R-HSA-1650814.3	-0.587	-1.4195	0.0313	PE
14	TGS1|PPARA|RXRA|RAN|CREBBP|NFYA|NFYB|ACACA|NFYC|ACACB|FASN|ELOVL6|SCD|INSIG2|INSIG1|SC5D|KPNB1|FDPS|GGPS1|GPAM|IDI1|CHD9|HELZ2|MVD|MVK|HMGCS1|NCOA1|PMVK|NCOA2|MED1|NCOA6|SP1|SCAP|CARM1|CYP51A1|DHCR7|FDFT1|MBTPS1|MBTPS2|LSS|TBL1X|TBL1XR1|SQLE|TM7SF2|MTF1|SAR1B|SEC23A|SEC24A|SREBF2|SMARCD3|SEC24B|SEC24C|SEC24D	Regulation of cholesterol biosynthesis by SREBP (SREBF)	53	REGULATION OF CHOLESTEROL BIOSYNTHESIS BY SREBP (SREBF)%REACTOME DATABASE ID RELEASE 69%1655829	0.5564	1.5139	0.0272	TE
4	SRC|PDPK1|CRK|ITGB3|F2|SYK|RAPGEF3|RAPGEF4|TLN1|THPO|AKT1|PTPN1|VWF|GP1BA|GP1BB|ADRA2A|GP5|RAP1A|GP9|ADRA2C|RAP1B|BCAR1|CSK|FN1|RASGRP1|RASGRP2|APBB1IP|ITGA2B|MPL|PTK2|SHC1|FGA|FGB|SOS1|FGG	Platelet Aggregation (Plug Formation)	35	PLATELET AGGREGATION (PLUG FORMATION)%REACTOME%R-HSA-76009.2	-0.6888	-1.5097	0.0199	PE
1	HTR4|GNG5|GNG7|GNG8|GNG12|GNGT2|STX3|VAMP1|VAMP2|KCNK3|VAMP3|KCNK9|SLC6A4|VAMP8|SLC18A1|SLC18A2|ADCY2|ADCY7|GNAL|GNB1|GNB2|GNB3|GNB4|GNB5|SNAP23|GNG10|SNAP25|SNAP29|GNG2|GNG3|GNG4	5HT4 type receptor mediated signaling pathway	31	5HT4 TYPE RECEPTOR MEDIATED SIGNALING PATHWAY%PANTHER PATHWAY%P04376	-0.7164	-1.5219	0.0122	PE
1	GNG5|GNG7|GNG8|GNG12|GNGT2|STX3|ADRB3|VAMP1|VAMP2|VAMP3|VAMP8|ADCY2|ADCY7|GNAL|GNB1|GNB2|GNB3|GNB4|SNAP23|GNB5|SNAP25|GNG10|SNAP29|GNG2|GNG3|GNG4	Beta3 adrenergic receptor signaling pathway	26	BETA3 ADRENERGIC RECEPTOR SIGNALING PATHWAY%PANTHER PATHWAY%P04379	-0.7149	-1.5044	0.0188	PE
2	RHOG|PIK3CD|SRC|PIP4K2A|PIP4K2B|TGFA|IL1RL1|PIP4K2C|PIP5K1A|PIP5K1B|CD19|PIP5K1C|PDGFB|PDGFRA|PDGFRB|KLB|EGF|IER3|EGFR|INSR|ESR1|VAV1|ESR2|FGF1|FGF10|RAC1|FGF16|RAC2|FGF18|FGF19|FGF2|FGF20|KIT|FGF22|FGF23|FGF3|FGF4|PPP2CA|FGF6|PPP2CB|FGF7|PPP2R1A|PPP2R1B|FGF9|MET|FGFR4|LCK|CD28|PPP2R5A|PPP2R5B|PPP2R5C|PIK3AP1|PPP2R5D|PPP2R5E|CD80|CD86|TRAF6|EPGN|AREG|BTC|HGF|INS|TRAT1|AKT1|ERBB2|EREG|MAPK1|GAB1|H…	PI5P, PP2A and IER3 Regulate PI3K AKT Signaling	89	PI5P, PP2A AND IER3 REGULATE PI3K AKT SIGNALING%REACTOME%R-HSA-6811558.2	-0.5394	-1.3532	0.0469	PE
20	PDGFA|PDGFB|PDGFRA|PDGFRB|TGFB1|TGFB2|TGFB3|TGFBR1|TGFBR2|TNF|TNFRSF1A|IFNG|ACVR1|ACVR1B|ACVR2A|ACVR2B|AMH|AMHR2|BMP2|BMP7|BMPR1A|BMPR1B|BMPR2|CCL1|CCL11|CCL13|CCL14|CCL15|CCL16|CCL17|CCL18|CCL19|CCL2|CCL20|CCL21|CCL22|CCL23|CCL24|CCL25|CCL26|CCL27|CCL28|CCL3|CCL3L1|CCL3L3|CCL4|CCL4L1|CCL4L2|CCL5|CCL7|CCL8|CCR1|CCR10|CCR2|TPO|CCR3|CCR4|CCR5|CCR6|CCR7|CCR8|CCR9|CD27|CD40|CD40LG|CD70|CLCF1|CNTF|CNT…	Cytokine-cytokine receptor interaction	265	CYTOKINE-CYTOKINE RECEPTOR INTERACTION%KEGG%HSA04060	-0.4901	-1.3597	0.0181	PE
	TLR2|TLR1|CD14|TLR4|TLR6|APOB|S100A1|S100A9|S100A8|HMGB1|CD36|LBP|FGA|LY96|FGB|FGG	Regulation of TLR by endogenous ligand	16	REGULATION OF TLR BY ENDOGENOUS LIGAND%REACTOME%R-HSA-5686938.3	-0.8196	-1.606	0.0105	PE
	CEBPD|MYC|FSCN1|CCND1|CCL11|NDN|MMP1|SOX2|STAT6|CCL2|BATF|PTGS2|IL17F|JAK2|CCL22|JAK3|IRF4|TWIST1|VIM|VCAM1|FCER2|STAT1|STAT3|MUC1|CXCL8|NANOG|BCL2|MMP3|JAK1|JUNB|TGFB1|TNF|ITGAX|TP53|TYK2|MMP2|MMP9|HSP90AA1|HSP90B1|HGF|COL1A2|AKT1|FOXO1|CDKN1A|HSPA8|LCN2|RORA|RORC|BCL6|FN1|IL10|IL12A|IL12B|PIK3R1|F13A1|POMC|IL13|IL13RA1|IL17A|IL18|LAMA5|ITGAM|ITGB1|ITGB2|MAOA|IL23A|IGHG4|IL23R|IGHG1|ANXA1|IL2RG|…	Interleukin-4 and Interleukin-13 signaling	111	INTERLEUKIN-4 AND INTERLEUKIN-13 SIGNALING%REACTOME DATABASE ID RELEASE 69%6785807	-0.5267	-1.3648	0.0325	PE
5	CEACAM1|CEACAM6|CEACAM8|PDGFA|PDGFB|VCAM1|VCAN|DMP1|PRKCA|CASK|FBN1|MUSK|FBN2|P3H2|FBN3|P3H1|LTBP4|P3H3|CAPN1|LTBP2|SERPINH1|CAPN2|FBLN1|DDR1|LTBP3|SH3PXD2A|FBLN2|MATN1|FBLN5|COL21A1|EFEMP2|MATN4|EFEMP1|DDR2|MFAP5|COL22A1|MFAP4|DSPP|MFAP1|ADAM19|MFAP3|ADAM12|MATN3|MFAP2|PPIB|NID2|COL28A1|CRTAP|COLGALT2|HAPLN1|ADAM10|COLGALT1|TRAPPC4|ASPN|PCOLCE2|TGFB1|CTSG|TGFB2|NCAN|TGFB3|BGN|MMP7|A2M|PSEN1|P4HB…	Extracellular matrix organization	292	EXTRACELLULAR MATRIX ORGANIZATION%REACTOME%R-HSA-1474244.2	-0.5509	-1.5389	0	PE
1	GNG5|GNG7|GNG8|STX1A|GNGT1|GNGT2|NRAS|VAMP2|ALDH2|SLC22A1|PRKACA|PRKACB|PRKACG|PRKCA|PRKCB|PRKCG|PRKX|PRKAA1|PRKAA2|RAC1|CASK|RASGRF1|RASGRF2|EPB41L1|CHRNA1|RPS6KA1|CHRNA2|RPS6KA2|CHRNA3|RPS6KA3|CHRNA4|CHRNA5|RPS6KA6|CHRNA6|CHRNA9|CHRNB2|CHRNB3|SLC6A13|CHRNB4|SLC6A12|CHRND|SLC6A11|CHRNE|SLC6A1|CHRNG|DNAJC5|ARHGEF9|GABBR1|GABBR2|GABRA1|SLC18A2|GABRA2|SLC6A3|GABRA3|CAMK2A|GABRA4|CAMK2B|GABRA5|CAMK2…	Transmission across Chemical Synapses	240	TRANSMISSION ACROSS CHEMICAL SYNAPSES%REACTOME%R-HSA-112315.5	-0.4535	-1.2603	0.0434	PE
	HTR4|HTR5A|HTR6|HTR7|ADRA1A|ADRA1B|ADRA1D|ADRB1|ADRB2|DRD2|DRD3|ADRB3|DRD4|HRH3|HRH4|HTR1A|HTR1B|HTR1D|HTR1E|HTR1F|GPR143|TAAR1|TAAR2|TAAR5|CHRM1|TAAR6|CHRM2|TAAR8|CHRM3|TAAR9|CHRM5|DRD1|ADRA2A|DRD5|ADRA2C|CHRM4|HRH1|HRH2|HTR2A|HTR2B|HTR2C	Amine ligand-binding receptors	41	AMINE LIGAND-BINDING RECEPTORS%REACTOME DATABASE ID RELEASE 69%375280	-0.6667	-1.493	0.0288	PE
6	RPS27A|CCND1|SP7|TWIST2|UBA52|TWIST1|CDK1|CDK4|NKX3-2|UBC|HAND2|STAT1|CUL1|HDAC4|WWTR1|PSMD9|SATB2|PSMD5|YES1|PSMD10|RB1|RBX1|SKP1|SKP2|SMAD4|SMAD6|HIVEP3|AR|ABL1|YAP1|COL1A1|UBB|AKT1|AKT2|MSX2|AKT3|CDKN1A|CBFB|PPARGC1A|GSK3B|BAX|RBM14|LGALS3|PPM1D|HDAC3|SRC|MMP13|ITGA5|HEY1|HEY2|HES1|ESR1|UCMA|PPARGC1B|ESRRA|ITGBL1|PSMA1|PSMA2|SMURF1|PSMA3|PSMA4|PSMA5|PSMA6|NR3C1|STUB1|BGLAP|PSMA7|PSMA8|GLI2|PSM…	Transcriptional regulation by RUNX2	118	TRANSCRIPTIONAL REGULATION BY RUNX2%REACTOME DATABASE ID RELEASE 69%8878166	-0.5814	-1.5024	0.0037	PE
2	TXLNA|NF1|STX1A|IFNLR1|IL16|STX3|STX4|IL32|NRAS|IL34|HCK|JAK2|VAMP2|JAK3|IFNL1|PDGFB|PDGFRA|PDGFRB|KLB|PPP5C|IQGAP1|PIK3R4|CNKSR1|RAF1|RAP1A|PSMD9|RAP1B|PSMD5|RAPGEF2|PSMD10|RASA1|RASA2|RASGRF1|MARK3|BRAP|RASGRF2|KSR2|RASGRP1|CNKSR2|RASGRP3|APBB1IP|RASGRP4|PHB|SPRED3|SYNGAP1|RASA3|RASAL1|SOS1|RASAL2|RASAL3|KBTBD7|RASA4|DAB2IP|PEBP1|SPTAN1|ARAF|AREG|BTC|CAMK2A|UBB|CAMK2B|CAMK2D|CAMK2G|NEFL|PTPRA|E…	Other interleukin signaling	272	OTHER INTERLEUKIN SIGNALING%REACTOME DATABASE ID RELEASE 69%449836	-0.4977	-1.3915	0.0101	PE
21	RPS27A|STEAP3|UBA52|UBC|TCIRG1|CUL1|FBXL5|SLC46A1|CYBRD1|HEPH|ATP6AP1|ATP6V0A1|IREB2|ATP6V0A2|ATP6V0A4|ATP6V0B|ATP6V0C|CP|ATP6V0D1|ATP6V0D2|SKP1|ATP6V0E1|ATP6V0E2|ATP6V1A|SLC40A1|FTH1|ATP6V1B1|ATP6V1B2|FTL|STEAP2|FTMT|ATP6V1C1|ACO1|TF|ATP6V1C2|ATP6V1D|ATP6V1E1|HMOX1|ATP6V1E2|HMOX2|ATP6V1F|ATP6V1G1|ATP6V1G2|TFRC|ATP6V1G3|ATP6V1H|MCOLN1|SLC11A2|UBB|HFE|SLC22A17|FLVCR1|GLRX3|TFR2|ABCG2|NEDD8|CAND1|L…	Iron uptake and transport	58	IRON UPTAKE AND TRANSPORT%REACTOME DATABASE ID RELEASE 69%917937	0.5288	1.4499	0.0392	TE
22	PPBP|CXCL2|CCL1|CXCL3|CXCL5|CXCL6|ACKR3|CCL13|CXCL9|CXCR1|CCL16|CXCR2|CXCR3|CXCR4|CCL19|CXCR5|CXCR6|CCL20|CCL21|CCL25|CCL27|CCL28|CCRL2|CCL5|CCR1|CCR10|CCR2|CCR3|CCR4|CXCL8|CCR5|CCR6|CCR7|CCR8|CCR9|XCL1|XCL2|XCR1|ACKR4|CX3CL1|CX3CR1|CXCL1|CXCL10|CXCL11|CXCL12|CXCL13|PF4|CXCL16	Chemokine receptors bind chemokines	48	CHEMOKINE RECEPTORS BIND CHEMOKINES%REACTOME%R-HSA-380108.3	-0.6044	-1.3755	0.0489	PE
6	RPS27A|UBA52|TWIST1|NKX3-2|UBC|STAT1|ESR1|CUL1|PPARGC1B|ESRRA|PSMD9|PSMD5|PSMD10|PSMA1|PSMA2|SMURF1|PSMA3|PSMA4|PSMA5|PSMA6|NR3C1|STUB1|PSMA7|PSMA8|RBX1|PSMB1|PSMB10|PSMB11|SKP1|SKP2|PSMB2|PSMB3|PSMB4|PSMB5|PSMB6|PSMB7|PSMB8|PSMB9|PSMC1|PSMC2|HIVEP3|PSMC3|PSMC4|PSMC5|PSMC6|PSMD1|PSMD11|PSMD12|PSMD13|PSMD14|PSMD2|PSMD3|PSMD4|PSMD6|PSMD7|PSMD8|PSME1|PSME2|PSME3|PSME4|PSMF1|UBB|SHFM1|MSX2|CBFB|PPARG…	Regulation of RUNX2 expression and activity	71	REGULATION OF RUNX2 EXPRESSION AND ACTIVITY%REACTOME DATABASE ID RELEASE 69%8939902	-0.6596	-1.5961	0.0026	PE
1	GNG5|GNG7|GNG8|STX1A|GNGT1|GNGT2|VAMP2|KCNB1|PRKACA|PRKACB|IQGAP1|PRKACG|SYT5|PRKCA|STXBP1|PRKAA2|ADRA2A|RAP1A|ADRA2C|AGPAT1|ACLY|AKAP5|MARCKS|KCNG2|KCNC2|RAPGEF3|GCG|RAPGEF4|INS|ABCC8|TALDO1|TKT|CACNA1A|PRKAB2|CACNA1C|MLXIPL|CACNA1D|PRKAG2|CACNA1E|GCGR|KCNS3|GLP1R|CACNA2D2|CACNB2|ADIPOR1|CACNB3|ADIPOR2|SLC2A1|KCNJ11|SLC2A2|PLCB1|PLCB2|PLCB3|PFKFB1|AHCYL1|CHRM3|ADCY1|ADCY2|ADCY3|ADCY4|ACACA|ADCY5…	Integration of energy metabolism	107	INTEGRATION OF ENERGY METABOLISM%REACTOME%R-HSA-163685.1	-0.5648	-1.4392	0.0142	PE
13	RPS27A|STAM|STAMBP|BRCA1|PSMD14|UBA52|UBC|NLRP3|BRCC3|BARD1|MYSM1|BABAM1|STAMBPL1|UBB|UIMC1|BRE|FAM175B|FAM175A|KAT2B|HIST2H2AA3|EP300|HIST2H2AA4|HIST2H2AB|HIST2H2AC|HIST3H2A|HIST1H2AA|HIST1H2AB|HIST1H2AC|HIST1H2AD|HIST1H2AE|HIST1H2AG|HIST1H2AH|HIST1H2AI|HIST1H2AJ|HIST1H2AK|HIST1H2AL|HIST1H2AM	Metalloprotease DUBs	37	METALLOPROTEASE DUBS%REACTOME DATABASE ID RELEASE 69%5689901	0.6625	1.6276	0.0091	TE
2	RHOG|PIK3CD|SRC|TGFA|CD19|PDGFB|PDGFRA|PDGFRB|KLB|EGF|EGFR|ESR1|VAV1|ESR2|FGF1|FGF10|RAC1|FGF16|RAC2|FGF18|FGF19|FGF2|FGF20|KIT|FGF22|FGF23|FGF3|FGF4|FGF6|FGF7|FGF9|MET|FGFR4|LCK|CD28|PIK3AP1|CD80|CD86|EPGN|AREG|BTC|HGF|TRAT1|ERBB2|EREG|GAB1|HBEGF|NRG1|NRG2|NRG3|FRS2|NRG4|IRS1|IRS2|PIK3R1|PIK3R2|PIK3R3|STRN|FYN|PTPN11|PIK3CA|PIK3CB	Constitutive Signaling by Aberrant PI3K in Cancer	62	CONSTITUTIVE SIGNALING BY ABERRANT PI3K IN CANCER%REACTOME%R-HSA-2219530.1	-0.5902	-1.4055	0.039	PE
14	SC5D|TGS1|PPARA|FDPS|RXRA|GGPS1|GPAM|CHD9|IDI1|HELZ2|MVD|MVK|NCOA1|HMGCS1|NCOA2|PMVK|MED1|NCOA6|SP1|CARM1|CYP51A1|CREBBP|DHCR7|FDFT1|LSS|TBL1X|TBL1XR1|NFYA|NFYB|ACACA|NFYC|ACACB|SQLE|FASN|TM7SF2|ELOVL6|SCD|MTF1|SMARCD3|SREBF2	Activation of gene expression by SREBF (SREBP)	40	ACTIVATION OF GENE EXPRESSION BY SREBF (SREBP)%REACTOME%R-HSA-2426168.2	0.5893	1.5439	0.0206	TE
10	MYC|CCND1|CCND2|NFATC2|CCND3|NFATC4|NLK|PPARD|PPP3CA|PPP3CB|PPP3CC|RHOA|PPP3R1|ROCK1|PPP3R2|ROCK2|PRKACA|CREBBP|PRKACB|CUL1|PRKACG|PRKCA|PRKCB|PRKCG|PRKX|EP300|RAC1|RAC2|RAC3|APC|APC2|AXIN1|AXIN2|CACYBP|CER1|CHD8|CSNK1A1|CSNK1A1L|CSNK1E|CTBP1|CTBP2|RBX1|CTNNB1|CTNNBIP1|CXXC4|SKP1|DAAM1|DAAM2|SMAD2|DKK1|SMAD3|DKK2|SMAD4|DKK4|DVL1|DVL2|DVL3|FOSL1|FRAT1|FRAT2|FZD1|FZD10|FZD2|FZD3|FZD4|FZD5|FZD6|FZD7…	Wnt signaling pathway	150	WNT SIGNALING PATHWAY%KEGG%HSA04310	-0.5087	-1.3453	0.0339	PE
22	CCL1|CCL13|PROKR1|PROKR2|CCL16|CCL19|CCL20|CCL21|UTS2|CCL25|C5AR2|CCL27|APLN|CCL28|NPFF|CCL5|CCR1|CCR10|CCR2|CCR3|CCR4|CCR5|CXCL8|CCR6|CCR7|CCR8|CCR9|CCK|AGTR2|APLNR|AVPR2|BRS3|C3AR1|C5AR1|CX3CL1|ACKR4|CX3CR1|CXCL1|CXCL10|CXCL11|CXCL12|CXCL13|CXCL16|CXCL2|CXCL3|CXCL5|CXCL6|CXCL9|CXCR1|CXCR2|ECE1|EDN2|CXCR3|EDN3|CXCR4|TRH|CXCR5|PENK|CXCR6|APP|PDYN|F2|MLN|F2RL1|F2RL2|F2RL3|FPR1|GAL|FPR2|GPR37|FPR3|…	Peptide ligand-binding receptors	185	PEPTIDE LIGAND-BINDING RECEPTORS%REACTOME%R-HSA-375276.5	-0.4797	-1.3004	0.0399	PE
4	VWF|SRC|CRK|RAP1A|ITGB3|RAP1B|BCAR1|FN1|APBB1IP|ITGA2B|TLN1|PTK2|FGA|FGB|FGG	p130Cas linkage to MAPK signaling for integrins	15	P130CAS LINKAGE TO MAPK SIGNALING FOR INTEGRINS%REACTOME DATABASE ID RELEASE 69%372708	-0.8236	-1.632	0.0064	PE
3	IDS|IDUA|NAGLU|SGSH|B3GALT6|B3GAT1|B3GAT2|B3GAT3|B4GALT7|VCAN|SLC35D2|XYLT1|XYLT2|GLB1L|GPC1|GPC3|GPC2|AGRN|GLB1|GPC5|GPC4|GPC6|EXT1|EXT2|GLCE|HSPG2|HS2ST1|HS3ST1|SDC1|HS3ST2|SDC2|HS3ST3A1|SDC3|SDC4|HS3ST3B1|HS3ST5|HS6ST1|HS6ST2|HS6ST3|NDST1|NDST2|NDST3|NDST4|DCN|CSPG4|NCAN|BGN|CSPG5|BCAN|GUSB|HS3ST6|HS3ST4|HPSE|HPSE2	Heparan sulfate heparin (HS-GAG) metabolism	54	HEPARAN SULFATE HEPARIN (HS-GAG) METABOLISM%REACTOME DATABASE ID RELEASE 69%1638091	-0.6027	-1.4133	0.0418	PE
15	HERC5|RPS27A|RNF216|UBA7|TAX1BP1|UBE2D1|UBE2D2|UBE2D3|TRAF3|RNF135|UBA52|UBE2K|UBC|UBE2L6|ATG12|UBB|ATG5|TNFAIP3|ITCH|DDX58|IFIH1|ISG15|MAVS|NLRX1|OTUD5|PIN1|RNF125|NLRC5|TRIM25|CYLD|IKBKE|IRF3|PCBP2|TBK1	Negative regulators of RIG-I MDA5 signaling	34	NEGATIVE REGULATORS OF RIG-I MDA5 SIGNALING%REACTOME%R-HSA-936440.4	0.6176	1.5367	0.025	TE
	ATP1A3|ATP1A4|ATP1B1|SLC6A19|ATP1B2|ATP1B3|ATP1B4|FXYD2|ATP2B1|VDR|SLC46A1|ATOX1|ATP7A|CLCN2|CYBRD1|HEPH|MT1B|MT1E|SLC9A3|MT1F|MT1G|MT1H|MT1M|MT1X|MT2A|S100G|SLC26A6|SLC26A9|SLC30A1|SLC31A1|SLC34A2|SLC39A4|FTH1|SLC40A1|FTL|STEAP1|FTMT|STEAP2|TF|TRPM6|HMOX1|TRPM7|HMOX2|TRPV6|SLC11A1|SLC11A2|SLC26A3|SLC5A1|SLC8A1|ATP1A1|ATP1A2	Mineral absorption	51	MINERAL ABSORPTION%KEGG%HSA04978	-0.6184	-1.4364	0.0343	PE
19	BMPR2|MYC|THBS1|CDKN2B|RHOA|ROCK1|ROCK2|CREBBP|CUL1|THBS2|THBS3|THBS4|E2F4|E2F5|EP300|INHBA|INHBB|INHBC|INHBE|BMP4|BMP5|BMP6|BMP8A|IFNG|BMP8B|PPP2CA|PPP2CB|PPP2R1A|SMURF1|PPP2R1B|SMURF2|RBL1|RBX1|RBL2|SKP1|SMAD2|SMAD3|SMAD4|SMAD6|SMAD7|ACVR1C|TFDP1|CHRD|DCN|FST|TGFB1|GDF6|TGFB2|GDF7|TGFB3|ID1|TGFBR1|ID2|TGFBR2|ID3|TNF|ID4|LEFTY1|LEFTY2|LTBP1|NODAL|NOG|GDF5|PITX2|SMAD1|SMAD5|SMAD9|SP1|ZFYVE16|ZFYV…	TGF-beta signaling pathway	84	TGF-BETA SIGNALING PATHWAY%KEGG%HSA04350	-0.5574	-1.3762	0.0435	PE
11	MYC|RPS27A|NOTCH1|HEY1|HDAC11|HEY2|HDAC9|HEYL|HDAC5|UBA52|UBC|SNW1|UBB|HES1|HES5|CREBBP|CUL1|NCOR1|HIF1A|KAT2A|KAT2B|MAML1|MAML2|CCNC|MAML3|NCOR2|HDAC4|EP300|TBL1X|TBL1XR1|HDAC1|HDAC7|HDAC2|TLE4|CDK8|TLE2|RBPJ|TLE1|HDAC6|HDAC10|HDAC3|HDAC8|RBX1|SKP1|MAMLD1	NOTCH1 Intracellular Domain Regulates Transcription	45	NOTCH1 INTRACELLULAR DOMAIN REGULATES TRANSCRIPTION%REACTOME DATABASE ID RELEASE 69%2122947	-0.609	-1.389	0.0468	PE
10	PCDHA8|PCDHA7|PCDHA6|PCDH20|PCDHGA10|PCDHGA11|PCDHGA12|PCDHB2|PCDHB1|PCDHB6|FAT1|PCDHB5|FAT2|FAT3|PCDHB4|LYN|DCHS1|PCDHB3|PCDHB8|PCDHB7|ACTA2|PCDHGB7|ACTG2|PCDHGB6|PCDHGB4|PCDHGB2|PCDHGA8|CTNND1|FER|PTPN1|YES1|CTNNB1|FZD1|FZD10|FZD2|FZD3|FZD4|FZD5|FZD6|FZD7|FZD8|FZD9|LEF1|ACTB|ACTG1|ERBB2|ERBB3|ERBB4|GSK3B|TCF7L1|TCF7L2|CSNK2A2|WNT1|CSNK2B|WNT10A|WNT10B|WNT11|WNT16|WNT2|WNT2B|WNT3|WNT3A|WNT4|WNT5…	Cadherin signaling pathway	150	CADHERIN SIGNALING PATHWAY%PANTHER PATHWAY%P00012	-0.51	-1.3564	0.0398	PE
2	MYC|NF1|NRAS|JAK2|PAK1|JAK3|PAK2|PDGFB|PDGFRA|PDGFRB|KLB|PPP5C|PRKACA|IQGAP1|PRKACB|PRKACG|CNKSR1|RAC1|RAF1|RAP1A|PSMD9|RAP1B|PSMD5|RAPGEF2|PSMD10|RASA1|RASA2|RASGRF1|MARK3|BRAP|RASGRF2|KSR2|RASGRP1|CNKSR2|RASGRP3|APBB1IP|RASGRP4|PHB|SPRED3|SYNGAP1|RASA3|RASAL1|SOS1|RASAL2|RASAL3|DNAJB1|KBTBD7|RASA4|DAB2IP|PEBP1|SPTAN1|ARAF|AREG|BTC|CAMK2A|UBB|CAMK2B|CAMK2D|CAMK2G|NEFL|PTPRA|ERBB2|EREG|HBEGF|NRG1…	MAPK family signaling cascades	275	MAPK FAMILY SIGNALING CASCADES%REACTOME%R-HSA-5683057.3	-0.491	-1.3647	0.0156	PE
21	ATP6V1A|ATP6V1B1|ATP6V1B2|STEAP2|ATP6V1C1|TF|STEAP3|ATP6V1C2|ATP6V1D|ATP6V1E1|ATP6V1E2|ATP6V1F|ATP6V1G1|ATP6V1G2|TFRC|ATP6V1G3|ATP6V1H|MCOLN1|TCIRG1|HFE|TFR2|ATP6AP1|ATP6V0A1|ATP6V0A2|ATP6V0A4|ATP6V0B|ATP6V0C|ATP6V0D1|ATP6V0D2|ATP6V0E1|ATP6V0E2	Transferrin endocytosis and recycling	31	TRANSFERRIN ENDOCYTOSIS AND RECYCLING%REACTOME%R-HSA-917977.1	0.627	1.5003	0.0328	TE
11	DNER|MYC|RPS27A|NOTCH1|HEY1|HEY2|HEYL|DLK1|UBA52|ADAM17|APH1A|DLL1|UBC|DLL4|DTX1|DTX2|SNW1|DTX4|HES1|HES5|CREBBP|CUL1|JAG1|JAG2|KAT2A|ITCH|KAT2B|MAML1|MAML2|CCNC|MAML3|NCOR2|HDAC4|EP300|NCSTN|NUMB|HDAC1|HDAC7|HDAC2|CDK8|PSEN2|PSENEN|RBPJ|HDAC10|RBX1|SKP1|MIB2|MIB1|NEURL1B|ADAM10|HDAC11|HDAC9|HDAC5|NEURL1|UBB|NCOR1|HIF1A|PSEN1|CNTN1|ARRB1|ARRB2|TBL1X|TBL1XR1|TLE4|TLE2|TLE1|HDAC6|APH1B|HDAC3|HDAC8|…	Signaling by NOTCH1	71	SIGNALING BY NOTCH1%REACTOME%R-HSA-1980143.2	-0.6113	-1.4828	0.0144	PE
	CCND1|COPRS|JAK2|HIST1H3A|HIST1H3B|HIST1H3C|HIST1H3D|HIST1H3E|HIST1H3F|CDK4|WDR5|HIST1H3G|HIST1H3H|HIST1H3I|HIST1H3J|HIST1H4A|HIST1H4B|ARID1B|HIST1H4C|HIST1H4D|HIST1H4E|HIST1H4F|DNMT3A|HIST1H4H|RBBP7|HIST1H4I|HIST1H4J|HIST1H4K|HIST1H4L|HIST2H2AA3|HIST2H2AA4|HIST2H2AB|HIST2H2AC|HIST2H3A|HIST2H3C|HIST2H3D|HIST2H4A|HIST2H4B|HIST3H2A|HIST4H4|WDR77|PRMT6|PBRM1|SMARCE1|PRMT7|SMARCB1|ACTL6B|PRMT3|CARM1|…	RMTs methylate histone arginines	79	RMTS METHYLATE HISTONE ARGININES%REACTOME%R-HSA-3214858.2	0.5321	1.524	0.0157	TE
9	ACOX2|AKR1C4|AKR1D1|AMACR|BAAT|CH25H|CYP27A1|CYP39A1|CYP46A1|CYP7A1|CYP7B1|CYP8B1|HSD17B4|HSD3B7|SCP2|SLC27A5	Primary bile acid biosynthesis	16	PRIMARY BILE ACID BIOSYNTHESIS%KEGG%HSA00120	-0.7641	-1.5076	0.0289	PE
18	MMP1|APOB|VCAN|DMP1|LGALS1|MEN1|EVA1A|CHGB|IGFBP1|IGFBP5|IGFBP4|IGFBP2|PAPPA|MXRA8|SPARCL1|IGFALS|SCG2|MFI2|TGOLN2|STC2|IGFBP7|IGFBP6|AMELX|AMBN|TMEM132A|BPIFB2|HRC|CSF1|FBN1|PCSK9|MIA3|MSLN|BMP15|CHRDL1|PRSS23|CYR61|ANO8|MEPE|CKAP4|RCN1|VGF|ENAM|AMTN|FAM20C|VWA1|FAM20A|MFGE8|MATN3|PAPPA2|ITIH2|AFP|TF|FSTL3|GOLM1|DNAJC3|KTN1|ADAM10|NUCB1|NOTUM|APOE|PNPLA2|PENK|CTSG|APP|F2|MMP2|IGF1|HSP90B1|C4A|C3…	Regulation of IGF Activity by IGFBP	124	REGULATION OF IGF ACTIVITY BY IGFBP%REACTOME DATABASE ID RELEASE 69%381426	-0.6083	-1.5934	0	PE
7	TLR1|DEFB105A|DEFB105B|DEFB106B|DEFB1|DEFB106A|DEFB129|DEFB128|DEFB127|DEFB126|DEFB125|DEFB124|DEFB123|DEFB107A|DEFB119|DEFB121|DEFB118|DEFB107B|DEFB4A|DEFB116|DEFB4B|DEFB115|DEFB114|DEFB113|DEFB112|DEFB136|DEFB110|CCR2|DEFB135|DEFB134|DEFB133|TLR2|DEFB108B|CCR6|DEFB132|DEFB131|DEFB103A|DEFB103B|DEFB104B|DEFB104A	Beta defensins	40	BETA DEFENSINS%REACTOME%R-HSA-1461957.1	-0.9188	-1.8891	0	PE
