# Supplementary material for: IGF1-mediated human embryonic stem cell self-renewal recapitulates the embryonic niche
Source: Nat Commun. 2020 Feb 7;11:764. doi: 10.1038/s41467-020-14629-x (PMC7005693; doi:10.1038/s41467-020-14629-x)
Supplement: Supplementary file 3 — Supplementary Data 2 [file 41467_2020_14629_MOESM3_ESM.xlsx]

## Sheet: ligand_receptors_rpkm
Supplementary Data 2
Ligand	Median RPKM expression			Receptor	Median RPKM expression
	EPI	PE	TE		EPI	PE	TE
ADAM17	1.55326	2.91313	2.28889	ERBB4	0	0	0
ADAM17	1.55326	2.91313	2.28889	NOTCH1	0	0	0
ADAM17	1.55326	2.91313	2.28889	CDH1	10.5656	1.40879	56.3013
ADAM17	1.55326	2.91313	2.28889	TNFRSF1A	1.12496	3.30168	0.0831073
ADAM17	1.55326	2.91313	2.28889	CFTR	0	0	0
ADAM17	1.55326	2.91313	2.28889	JAG1	5.53095	0	0
ADAM17	1.55326	2.91313	2.28889	ITGB1	13.3282	31.4355	33.7735
ADAM17	1.55326	2.91313	2.28889	PTCH1	0.168481	0.208626	0.00668352
ADAM17	1.55326	2.91313	2.28889	TNFRSF1B	0.0418285	0.212695	0
ADAM17	1.55326	2.91313	2.28889	NOTCH2	0.0101747	0.0169961	0.00825684
ADAM17	1.55326	2.91313	2.28889	NOTCH3	0.00477185	0.0277871	0
ADCYAP1	0	0	0	VIPR2	0	0.035415	0
ADCYAP1	0	0	0	ADCYAP1R1	0	0	0
ADIPOQ	0.354815	0.226014	0	ADIPOR2	3.91228	8.69599	14.9576
ADIPOQ	0.354815	0.226014	0	ADIPOR1	52.8581	34.1376	33.7983
AGRN	0	0.0285407	0	CACNA1A	0	0	0
AGRN	0	0.0285407	0	DAG1	1.60111	17.8292	57.4556
AGRN	0	0.0285407	0	INSR	19.4494	1.14124	1.2784
AGT	0	0	0	AGTR1	0	0	0
AMH	0	0	0	EGFR	0	0	0
AMH	0	0	0	AMHR2	0	0	0
ANGPT1	0.0986405	2.15987	1.07729	TEK	0	0	0
ANGPT1	0.0986405	2.15987	1.07729	ITGA5	0	5.06324	0.142152
ANGPT2	0.155124	0.165943	0.00793154	ITGAV	0	0.377104	0
ANGPT2	0.155124	0.165943	0.00793154	TEK	0	0	0
ANGPT2	0.155124	0.165943	0.00793154	ITGB1	13.3282	31.4355	33.7735
ANGPT2	0.155124	0.165943	0.00793154	ITGA5	0	5.06324	0.142152
ANGPT4	0	0	0	TEK	0	0	0
APLN	0	0	0	APLNR	0	0	0
AREG	0	0	0	EGFR	0	0	0
AREG	0	0	0	ADCY9	0.0286381	0.0366269	0.00840723
AVP	0	0	0	AVPR1A	0	0	0
AVP	0	0	0	OXTR	0	0	0
AVP	0	0	0	AVPR2	0	0	0
AVP	0	0	0	AVPR1B	0	0	0
BDNF	0.49961	0	0	KDR	0	0	0
BDNF	0.49961	0	0	NTRK2	0	0	0
BDNF	0.49961	0	0	NGFR	0	0	0
BMP2	0	33.8355	0	BMPR2	0.84892	1.40022	1.58633
BMP2	0	33.8355	0	BMPR1B	0	0	0
BMP2	0	33.8355	0	BMPR1A	2.07032	4.02004	4.15534
BMP2	0	33.8355	0	ACVR1	0.0520579	9.88159	13.2744
BMP2	0	33.8355	0	ACVR2A	0.00709072	0.478986	0.925059
BMP4	0.0338271	0	0	KIT	0.0278019	8.25607	0
BMP4	0.0338271	0	0	KDR	0	0	0
BMP4	0.0338271	0	0	FGFR2	2.59057	42.4741	0.925171
BMP4	0.0338271	0	0	BMPR2	0.84892	1.40022	1.58633
BMP4	0.0338271	0	0	FGFR1	30.4848	58.3168	0.166348
BMP4	0.0338271	0	0	BMPR1B	0	0	0
BMP4	0.0338271	0	0	BMPR1A	2.07032	4.02004	4.15534
BMP4	0.0338271	0	0	ACVR1	0.0520579	9.88159	13.2744
BMP4	0.0338271	0	0	ACVR2A	0.00709072	0.478986	0.925059
BMP5	0	0	0	BMPR1A	2.07032	4.02004	4.15534
BMP6	0.0193347	34.9865	0	BMPR2	0.84892	1.40022	1.58633
BMP6	0.0193347	34.9865	0	AMHR2	0	0	0
BMP6	0.0193347	34.9865	0	BMPR1B	0	0	0
BMP6	0.0193347	34.9865	0	BMPR1A	2.07032	4.02004	4.15534
BMP6	0.0193347	34.9865	0	ACVR1	0.0520579	9.88159	13.2744
BMP6	0.0193347	34.9865	0	ACVR2A	0.00709072	0.478986	0.925059
BMP7	0.231904	0.287724	0.00809193	BMPR2	0.84892	1.40022	1.58633
BMP7	0.231904	0.287724	0.00809193	BMPR1B	0	0	0
BMP7	0.231904	0.287724	0.00809193	BMPR1A	2.07032	4.02004	4.15534
BMP7	0.231904	0.287724	0.00809193	ACVR1	0.0520579	9.88159	13.2744
BMP7	0.231904	0.287724	0.00809193	ACVR2A	0.00709072	0.478986	0.925059
BTC	0	0	0	ERBB4	0	0	0
BTC	0	0	0	ERBB2	0.409194	0.327013	0.322765
BTC	0	0	0	EGFR	0	0	0
CD40LG	0	0	0	CD40	0	0	0
CGA	0	0	0	FSHR	0	0	0
CGA	0	0	0	LHCGR	0.070995	0.1484	0
CHAD	0	0	0	ITGAV	0	0.377104	0
CHAD	0	0	0	ITGA9	0	0	0
CHAD	0	0	0	ITGB3	0	0	0
CHAD	0	0	0	ITGA2B	0.0204602	0.0891526	0
CHAD	0	0	0	ITGA6	3.39578	15.9413	2.42895
CHAD	0	0	0	ITGB4	0	0	0
CHAD	0	0	0	ITGA3	0.397575	0.588656	0
CHAD	0	0	0	ITGB1	13.3282	31.4355	33.7735
CHAD	0	0	0	ITGA4	0	0	0
CHAD	0	0	0	ITGB5	18.1981	24.7444	7.31826
CHAD	0	0	0	ITGA2	0.117485	0.061171	0
CHAD	0	0	0	ITGA11	0	0	0
CHRD	0.0209033	0.47603	0	CD36	0.0570954	0.136774	0
CHRD	0.0209033	0.47603	0	F2R	0.215892	0.350787	0.110722
CNTF	0	0	0	IL6ST	3.37065	7.0047	4.06047
CNTF	0	0	0	EGFR	0	0	0
CNTF	0	0	0	IL6R	10.4386	50.3734	0.0842806
CNTF	0	0	0	LIFR	0	0.546327	0.0475828
CNTF	0	0	0	CNTFR	0	0	0
COL1A1	0.0902354	0.303592	0.0139782	ITGA7	0	0	0
COL1A1	0.0902354	0.303592	0.0139782	CD36	0.0570954	0.136774	0
COL1A1	0.0902354	0.303592	0.0139782	ITGAV	0	0.377104	0
COL1A1	0.0902354	0.303592	0.0139782	ITGA9	0	0	0
COL1A1	0.0902354	0.303592	0.0139782	ITGB3	0	0	0
COL1A1	0.0902354	0.303592	0.0139782	ITGA2B	0.0204602	0.0891526	0
COL1A1	0.0902354	0.303592	0.0139782	EGFR	0	0	0
COL1A1	0.0902354	0.303592	0.0139782	ITGB4	0	0	0
COL1A1	0.0902354	0.303592	0.0139782	ITGB8	0.465206	0.399362	0.00989607
COL1A1	0.0902354	0.303592	0.0139782	ITGA3	0.397575	0.588656	0
COL1A1	0.0902354	0.303592	0.0139782	ITGB1	13.3282	31.4355	33.7735
COL1A1	0.0902354	0.303592	0.0139782	ITGA4	0	0	0
COL1A1	0.0902354	0.303592	0.0139782	DNM3	0	0	0
COL1A1	0.0902354	0.303592	0.0139782	ITGB5	18.1981	24.7444	7.31826
COL1A1	0.0902354	0.303592	0.0139782	ITGA2	0.117485	0.061171	0
COL1A1	0.0902354	0.303592	0.0139782	ITGA5	0	5.06324	0.142152
COL1A1	0.0902354	0.303592	0.0139782	CD44	0	0	0
COL1A1	0.0902354	0.303592	0.0139782	LPAR1	0	0	0
COL1A1	0.0902354	0.303592	0.0139782	ITGA11	0	0	0
COL1A2	0.00495248	0.025501	0	ITGA7	0	0	0
COL1A2	0.00495248	0.025501	0	CD36	0.0570954	0.136774	0
COL1A2	0.00495248	0.025501	0	ITGAV	0	0.377104	0
COL1A2	0.00495248	0.025501	0	ITGA9	0	0	0
COL1A2	0.00495248	0.025501	0	ITGB3	0	0	0
COL1A2	0.00495248	0.025501	0	ITGA2B	0.0204602	0.0891526	0
COL1A2	0.00495248	0.025501	0	EGFR	0	0	0
COL1A2	0.00495248	0.025501	0	ITGA6	3.39578	15.9413	2.42895
COL1A2	0.00495248	0.025501	0	ITGB4	0	0	0
COL1A2	0.00495248	0.025501	0	ITGB8	0.465206	0.399362	0.00989607
COL1A2	0.00495248	0.025501	0	ITGA3	0.397575	0.588656	0
COL1A2	0.00495248	0.025501	0	ITGB1	13.3282	31.4355	33.7735
COL1A2	0.00495248	0.025501	0	ITGA4	0	0	0
COL1A2	0.00495248	0.025501	0	ITGB5	18.1981	24.7444	7.31826
COL1A2	0.00495248	0.025501	0	ITGA2	0.117485	0.061171	0
COL1A2	0.00495248	0.025501	0	ITGA5	0	5.06324	0.142152
COL1A2	0.00495248	0.025501	0	CD44	0	0	0
COL1A2	0.00495248	0.025501	0	ITGA11	0	0	0
COL2A1	0	0	0	ITGA7	0	0	0
COL2A1	0	0	0	ITGAV	0	0.377104	0
COL2A1	0	0	0	ITGA9	0	0	0
COL2A1	0	0	0	ITGB3	0	0	0
COL2A1	0	0	0	ITGA2B	0.0204602	0.0891526	0
COL2A1	0	0	0	ITGB4	0	0	0
COL2A1	0	0	0	ITGA3	0.397575	0.588656	0
COL2A1	0	0	0	ITGB1	13.3282	31.4355	33.7735
COL2A1	0	0	0	ITGA4	0	0	0
COL2A1	0	0	0	ITGB5	18.1981	24.7444	7.31826
COL2A1	0	0	0	ITGA5	0	5.06324	0.142152
COL2A1	0	0	0	ITGA11	0	0	0
COL4A2	0	19.1333	0	ITGA7	0	0	0
COL4A2	0	19.1333	0	ITGAV	0	0.377104	0
COL4A2	0	19.1333	0	ITGA9	0	0	0
COL4A2	0	19.1333	0	ITGB3	0	0	0
COL4A2	0	19.1333	0	ITGA6	3.39578	15.9413	2.42895
COL4A2	0	19.1333	0	ITGB8	0.465206	0.399362	0.00989607
COL4A2	0	19.1333	0	ITGA3	0.397575	0.588656	0
COL4A2	0	19.1333	0	ITGB1	13.3282	31.4355	33.7735
COL4A2	0	19.1333	0	ITGA4	0	0	0
COL4A2	0	19.1333	0	ITGB5	18.1981	24.7444	7.31826
COL4A2	0	19.1333	0	ITGA11	0	0	0
COL4A5	0	0	0	ITGA7	0	0	0
COL4A5	0	0	0	ITGAV	0	0.377104	0
COL4A5	0	0	0	ITGA9	0	0	0
COL4A5	0	0	0	ITGB3	0	0	0
COL4A5	0	0	0	ITGA2B	0.0204602	0.0891526	0
COL4A5	0	0	0	ITGB4	0	0	0
COL4A5	0	0	0	ITGA3	0.397575	0.588656	0
COL4A5	0	0	0	ITGB5	18.1981	24.7444	7.31826
COL4A5	0	0	0	ITGA2	0.117485	0.061171	0
COL4A5	0	0	0	ITGA5	0	5.06324	0.142152
COL4A5	0	0	0	ITGA11	0	0	0
COL4A6	0	0	0	NOTCH1	0	0	0
COL6A1	0	0	0	ITGA7	0	0	0
COL6A1	0	0	0	ITGAV	0	0.377104	0
COL6A1	0	0	0	ITGA9	0	0	0
COL6A1	0	0	0	ITGB3	0	0	0
COL6A1	0	0	0	ITGB4	0	0	0
COL6A1	0	0	0	ITGA3	0.397575	0.588656	0
COL6A1	0	0	0	ITGB1	13.3282	31.4355	33.7735
COL6A1	0	0	0	ITGB5	18.1981	24.7444	7.31826
COL6A3	0.511277	0.320378	0.00653981	ATP1A1	23.7919	37.6398	64.3549
COL9A3	0.0260952	0.0235211	3.14185	EGFR	0	0	0
CSF1	0	0	0	CSF1R	0	0	0
CSF2	0	0	0	CSF2RA	0.276032	0.341403	0.303701
CSF2	0	0	0	EPOR	0	0	0
CSF2	0	0	0	CSF3R	0.0299853	0.126716	0
CSF2	0	0	0	CSF2RB	0	0	0
CSF2	0	0	0	IL3RA	0	0	0
CSF3	0	0	0	CSF3R	0.0299853	0.126716	0
CSH1	0	0	0	PRLR	0	0	0
CSH2	0	0	0	PRLR	0	0	0
CTF1	0	0	0	IL6ST	3.37065	7.0047	4.06047
CTF1	0	0	0	LIFR	0	0.546327	0.0475828
DCN	0.125305	0.335129	0	MET	0.00866914	0.118345	0.0708183
DCN	0.125305	0.335129	0	EGFR	0	0	0
DCN	0.125305	0.335129	0	INSR	19.4494	1.14124	1.2784
DHH	0	0	0	PTCH1	0.168481	0.208626	0.00668352
DHH	0	0	0	PTCH2	0	0	0
DHH	0	0	0	BOC	0	0.0056276	0
DHH	0	0	0	CDON	0.0654664	0.080725	0
DHH	0	0	0	HHIP	0.0249533	0.132348	0
DKK1	0	0	0	LRP5	0	0	0
DKK1	0	0	0	LRP6	2.13673	1.66616	1.67785
DKK2	0	0	0	LRP5	0	0	0
DKK2	0	0	0	LRP6	2.13673	1.66616	1.67785
DKK4	0	0	0	LRP5	0	0	0
DMP1	0	0	0	CD44	0	0	0
EDA	0.021891	0.0142022	0	APLNR	0	0	0
EDA	0.021891	0.0142022	0	EDAR	0	0	0
EDA	0.021891	0.0142022	0	FSHR	0	0	0
EDA	0.021891	0.0142022	0	IL9R	0	0	0
EDA	0.021891	0.0142022	0	EDA2R	0	0	0
EDN1	0	0	0	EDNRB	0	0	0
EDN1	0	0	0	EDNRA	0	0	0
EDN3	0	0	0	EDNRB	0	0	0
EDN3	0	0	0	EDNRA	0	0	0
EFNA1	0.0484935	0.604641	65.1327	EPHA2	0	0	0
EFNA2	0	0	0	EPHA2	0	0	0
EFNA3	0	0	0	EPHA2	0	0	0
EFNA4	0.168484	0.0972333	1.88674	EPHA2	0	0	0
EFNA5	0	0	0	EPHA2	0	0	0
EGF	0	0	0	TGFBR2	0	0	0
EGF	0	0	0	FLT1	0.0101367	0.149626	0
EGF	0	0	0	KDR	0	0	0
EGF	0	0	0	ERBB2	0.409194	0.327013	0.322765
EGF	0	0	0	ERBB3	0.991708	0.540775	4.31667
EGF	0	0	0	CDH1	10.5656	1.40879	56.3013
EGF	0	0	0	NTRK2	0	0	0
EGF	0	0	0	MET	0.00866914	0.118345	0.0708183
EGF	0	0	0	EGFR	0	0	0
EGF	0	0	0	FLT4	0	0	0
EGF	0	0	0	ITGB4	0	0	0
EGF	0	0	0	CSF1R	0	0	0
EGF	0	0	0	INSR	19.4494	1.14124	1.2784
EGF	0	0	0	ITGB1	13.3282	31.4355	33.7735
EGF	0	0	0	IGF1R	1.21117	0	0.567511
EGF	0	0	0	ITGA2	0.117485	0.061171	0
EGF	0	0	0	CD44	0	0	0
EPO	0	0	0	EPOR	0	0	0
EREG	0.197854	0.612504	0	ERBB4	0	0	0
EREG	0.197854	0.612504	0	EGFR	0	0	0
F2	0	0	0	ITGA2B	0.0204602	0.0891526	0
F2	0	0	0	GP1BA	0	0	0
F2	0	0	0	GP5	0.0251954	0.0249321	0
F2	0	0	0	GP9	0	0	0
F2	0	0	0	F2R	0.215892	0.350787	0.110722
FASLG	0	0	0	TNFRSF1A	1.12496	3.30168	0.0831073
FASLG	0	0	0	CACNB4	0.0442923	0.126119	0
FASLG	0	0	0	CACNB3	1.4086	0.331865	0.0829301
FASLG	0	0	0	FAS	0	0	0
FGF1	0	0	0	KDR	0	0	0
FGF1	0	0	0	FGFR2	2.59057	42.4741	0.925171
FGF1	0	0	0	PDGFRB	0	0	0
FGF1	0	0	0	PDGFRA	0.0142029	99.5182	0
FGF1	0	0	0	FGFR3	3.61222	0.182369	5.27682
FGF1	0	0	0	FGFR1	30.4848	58.3168	0.166348
FGF1	0	0	0	SDC4	2.79998	81.1898	44.926
FGF1	0	0	0	CSF1R	0	0	0
FGF1	0	0	0	FGFR4	1.32396	14.7432	9.2397
FGF10	0	0	0	FGFR2	2.59057	42.4741	0.925171
FGF10	0	0	0	FGFR3	3.61222	0.182369	5.27682
FGF10	0	0	0	FGFR1	30.4848	58.3168	0.166348
FGF17	0	0	0	FGFR2	2.59057	42.4741	0.925171
FGF17	0	0	0	FGFR3	3.61222	0.182369	5.27682
FGF17	0	0	0	FGFR1	30.4848	58.3168	0.166348
FGF17	0	0	0	FGFR4	1.32396	14.7432	9.2397
FGF18	0	8.2823	0.0385023	FGFR2	2.59057	42.4741	0.925171
FGF18	0	8.2823	0.0385023	FGFR3	3.61222	0.182369	5.27682
FGF18	0	8.2823	0.0385023	FGFR1	30.4848	58.3168	0.166348
FGF18	0	8.2823	0.0385023	FGFR4	1.32396	14.7432	9.2397
FGF19	0	0	0	FGFR2	2.59057	42.4741	0.925171
FGF19	0	0	0	FGFR3	3.61222	0.182369	5.27682
FGF19	0	0	0	FGFR1	30.4848	58.3168	0.166348
FGF19	0	0	0	FGFR4	1.32396	14.7432	9.2397
FGF2	0.00644216	0	0	FLT1	0.0101367	0.149626	0
FGF2	0.00644216	0	0	KDR	0	0	0
FGF2	0.00644216	0	0	FGFR2	2.59057	42.4741	0.925171
FGF2	0.00644216	0	0	GPC4	0.00485285	0	0
FGF2	0.00644216	0	0	PDGFRB	0	0	0
FGF2	0.00644216	0	0	PDGFRA	0.0142029	99.5182	0
FGF2	0.00644216	0	0	FGFR3	3.61222	0.182369	5.27682
FGF2	0.00644216	0	0	FGFR1	30.4848	58.3168	0.166348
FGF2	0.00644216	0	0	FLT4	0	0	0
FGF2	0.00644216	0	0	SDC4	2.79998	81.1898	44.926
FGF2	0.00644216	0	0	FGFR4	1.32396	14.7432	9.2397
FGF2	0.00644216	0	0	SDC1	0	0	0
FGF2	0.00644216	0	0	CD44	0	0	0
FGF23	0	0	0	FGFR2	2.59057	42.4741	0.925171
FGF23	0	0	0	FGFR3	3.61222	0.182369	5.27682
FGF23	0	0	0	FGFR1	30.4848	58.3168	0.166348
FGF3	0	0	0	FGFR2	2.59057	42.4741	0.925171
FGF3	0	0	0	PDGFRA	0.0142029	99.5182	0
FGF3	0	0	0	FGFR3	3.61222	0.182369	5.27682
FGF3	0	0	0	FGFR1	30.4848	58.3168	0.166348
FGF3	0	0	0	FGFR4	1.32396	14.7432	9.2397
FGF4	0.0271238	0	0	FGFR2	2.59057	42.4741	0.925171
FGF4	0.0271238	0	0	FGFR3	3.61222	0.182369	5.27682
FGF4	0.0271238	0	0	FGFR1	30.4848	58.3168	0.166348
FGF4	0.0271238	0	0	FGFR4	1.32396	14.7432	9.2397
FGF5	0.0591616	0.19912	0	FGFR2	2.59057	42.4741	0.925171
FGF5	0.0591616	0.19912	0	PDGFRA	0.0142029	99.5182	0
FGF5	0.0591616	0.19912	0	FGFR3	3.61222	0.182369	5.27682
FGF5	0.0591616	0.19912	0	FGFR1	30.4848	58.3168	0.166348
FGF5	0.0591616	0.19912	0	FGFR4	1.32396	14.7432	9.2397
FGF6	0	0	0	FGFR2	2.59057	42.4741	0.925171
FGF6	0	0	0	PDGFRA	0.0142029	99.5182	0
FGF6	0	0	0	FGFR3	3.61222	0.182369	5.27682
FGF6	0	0	0	FGFR1	30.4848	58.3168	0.166348
FGF6	0	0	0	FGFR4	1.32396	14.7432	9.2397
FGF7	0	0	0	FGFR2	2.59057	42.4741	0.925171
FGF7	0	0	0	PDGFRB	0	0	0
FGF7	0	0	0	PDGFRA	0.0142029	99.5182	0
FGF7	0	0	0	FGFR3	3.61222	0.182369	5.27682
FGF7	0	0	0	FGFR1	30.4848	58.3168	0.166348
FGF7	0	0	0	FGFR4	1.32396	14.7432	9.2397
FGF8	0	0	0	FGFR2	2.59057	42.4741	0.925171
FGF8	0	0	0	PDGFRA	0.0142029	99.5182	0
FGF8	0	0	0	FGFR3	3.61222	0.182369	5.27682
FGF8	0	0	0	FGFR1	30.4848	58.3168	0.166348
FGF8	0	0	0	VANGL1	0	0.00548512	0.119021
FGF8	0	0	0	FGFR4	1.32396	14.7432	9.2397
FGF8	0	0	0	VANGL2	0.554676	0.883571	0
FGF9	0	0	0	FGFR2	2.59057	42.4741	0.925171
FGF9	0	0	0	FGFR3	3.61222	0.182369	5.27682
FGF9	0	0	0	FGFR1	30.4848	58.3168	0.166348
FGF9	0	0	0	FGFR4	1.32396	14.7432	9.2397
FLT3LG	0.540167	1.37724	0	FLT3	0	0	0
FN1	0.073794	48.7265	0.140502	ITGA7	0	0	0
FN1	0.073794	48.7265	0.140502	TGFBR1	0.00877243	2.47994	0.917004
FN1	0.073794	48.7265	0.140502	TGFBR2	0	0	0
FN1	0.073794	48.7265	0.140502	ITGAV	0	0.377104	0
FN1	0.073794	48.7265	0.140502	ITGA9	0	0	0
FN1	0.073794	48.7265	0.140502	ITGB3	0	0	0
FN1	0.073794	48.7265	0.140502	ITGA2B	0.0204602	0.0891526	0
FN1	0.073794	48.7265	0.140502	DNM2	1.94412	6.64128	3.10241
FN1	0.073794	48.7265	0.140502	EGFR	0	0	0
FN1	0.073794	48.7265	0.140502	FLT4	0	0	0
FN1	0.073794	48.7265	0.140502	ITGB4	0	0	0
FN1	0.073794	48.7265	0.140502	ITGB8	0.465206	0.399362	0.00989607
FN1	0.073794	48.7265	0.140502	TSHR	0	0	0
FN1	0.073794	48.7265	0.140502	ITGA3	0.397575	0.588656	0
FN1	0.073794	48.7265	0.140502	ITGB1	13.3282	31.4355	33.7735
FN1	0.073794	48.7265	0.140502	ITGA4	0	0	0
FN1	0.073794	48.7265	0.140502	ITGB6	0	0	0
FN1	0.073794	48.7265	0.140502	ITGB7	0	0	0
FN1	0.073794	48.7265	0.140502	ITGB5	18.1981	24.7444	7.31826
FN1	0.073794	48.7265	0.140502	ITGA8	0	0.0533574	0
FN1	0.073794	48.7265	0.140502	ITGA5	0	5.06324	0.142152
FN1	0.073794	48.7265	0.140502	CD44	0	0	0
FN1	0.073794	48.7265	0.140502	SLC3A2	110.824	198.229	304.652
FN1	0.073794	48.7265	0.140502	ITGA11	0	0	0
FN1	0.073794	48.7265	0.140502	IGHA1	0	0	0
FSHB	0	0	0	FSHR	0	0	0
FST	0.0182134	7.3781	0.0603426	BMPR2	0.84892	1.40022	1.58633
FST	0.0182134	7.3781	0.0603426	BMPR1A	2.07032	4.02004	4.15534
GCG	0	0	0	GLP1R	0	0	0
GCG	0	0	0	GIPR	0.357037	0.566729	0
GDF5	0.0549569	0.205767	0	BMPR2	0.84892	1.40022	1.58633
GDF5	0.0549569	0.205767	0	BMPR1B	0	0	0
GDF5	0.0549569	0.205767	0	BMPR1A	2.07032	4.02004	4.15534
GDF5	0.0549569	0.205767	0	ACVR1	0.0520579	9.88159	13.2744
GDF5	0.0549569	0.205767	0	ACVR2A	0.00709072	0.478986	0.925059
GDF6	0	0.0220543	0	BMPR2	0.84892	1.40022	1.58633
GDF6	0	0.0220543	0	BMPR1B	0	0	0
GDF6	0	0.0220543	0	BMPR1A	2.07032	4.02004	4.15534
GH1	0	0	0	PRLR	0	0	0
GH1	0	0	0	GHR	0.00844597	0.401518	0
GH2	0	0	0	GHR	0.00844597	0.401518	0
GHRL	0	0	0	PTGER3	0	0	0
GHRL	0	0	0	TBXA2R	0.365279	0.58151	0.0764472
GHRL	0	0	0	GHSR	0	0	0
GIP	0	0	0	GIPR	0.357037	0.566729	0
GREM1	0	0	0	KDR	0	0	0
HBEGF	0	0	0	ERBB4	0	0	0
HBEGF	0	0	0	ERBB2	0.409194	0.327013	0.322765
HBEGF	0	0	0	EGFR	0	0	0
HBEGF	0	0	0	CD44	0	0	0
HGF	0	0	0	KDR	0	0	0
HGF	0	0	0	ERBB2	0.409194	0.327013	0.322765
HGF	0	0	0	PDGFRB	0	0	0
HGF	0	0	0	PDGFRA	0.0142029	99.5182	0
HGF	0	0	0	EPHA2	0	0	0
HGF	0	0	0	MET	0.00866914	0.118345	0.0708183
HGF	0	0	0	FLT4	0	0	0
HGF	0	0	0	FGFR4	1.32396	14.7432	9.2397
HGF	0	0	0	SDC1	0	0	0
HGF	0	0	0	CD44	0	0	0
HSPG2	0.0191126	0.117738	0	FLT1	0.0101367	0.149626	0
HSPG2	0.0191126	0.117738	0	KDR	0	0	0
HSPG2	0.0191126	0.117738	0	CACNA1A	0	0	0
HSPG2	0.0191126	0.117738	0	FGFR3	3.61222	0.182369	5.27682
HSPG2	0.0191126	0.117738	0	FGFR1	30.4848	58.3168	0.166348
HSPG2	0.0191126	0.117738	0	ITGB1	13.3282	31.4355	33.7735
HSPG2	0.0191126	0.117738	0	IGF1R	1.21117	0	0.567511
HSPG2	0.0191126	0.117738	0	ITGA2	0.117485	0.061171	0
IFNA1	0	0	0	IFNAR2	0	0.00940367	0
IFNA1	0	0	0	IFNAR1	0.370963	0.2747	0.645333
IFNA13	0	0	0	IFNAR2	0	0.00940367	0
IFNA13	0	0	0	IFNAR1	0.370963	0.2747	0.645333
IFNA2	0	0	0	IFNAR2	0	0.00940367	0
IFNA2	0	0	0	IFNAR1	0.370963	0.2747	0.645333
IFNA5	0	0	0	IFNAR2	0	0.00940367	0
IFNA8	0	0	0	IFNAR2	0	0.00940367	0
IFNA8	0	0	0	IFNAR1	0.370963	0.2747	0.645333
IFNB1	0	0	0	IFNAR2	0	0.00940367	0
IFNB1	0	0	0	IFNAR1	0.370963	0.2747	0.645333
IFNG	0	0	0	IFNGR2	0	0	0
IFNG	0	0	0	IFNGR1	4.22719	3.66755	5.28123
IFNL1	0	0	0	IFNLR1	0.0866644	0.518165	0.0149911
IFNL1	0	0	0	ATP2B2	0	0	0
IFNL2	0	0	0	IFNLR1	0.0866644	0.518165	0.0149911
IFNL2	0	0	0	IL10RB	0.0845592	2.49243	2.39631
IFNL3	0	0	0	IL10RB	0.0845592	2.49243	2.39631
IFNW1	0	0	0	IFNAR2	0	0.00940367	0
IFNW1	0	0	0	IFNAR1	0.370963	0.2747	0.645333
IGF1	0.051704	5.73391	0.046967	FLT1	0.0101367	0.149626	0
IGF1	0.051704	5.73391	0.046967	KDR	0	0	0
IGF1	0.051704	5.73391	0.046967	ERBB2	0.409194	0.327013	0.322765
IGF1	0.051704	5.73391	0.046967	PDGFRB	0	0	0
IGF1	0.051704	5.73391	0.046967	PDGFRA	0.0142029	99.5182	0
IGF1	0.051704	5.73391	0.046967	MET	0.00866914	0.118345	0.0708183
IGF1	0.051704	5.73391	0.046967	FLT4	0	0	0
IGF1	0.051704	5.73391	0.046967	INSR	19.4494	1.14124	1.2784
IGF1	0.051704	5.73391	0.046967	IGF1R	1.21117	0	0.567511
IGF2	0	0	0	INSR	19.4494	1.14124	1.2784
IGF2	0	0	0	IGF1R	1.21117	0	0.567511
IHH	0	0	0	PTCH1	0.168481	0.208626	0.00668352
IHH	0	0	0	PTCH2	0	0	0
IHH	0	0	0	BOC	0	0.0056276	0
IHH	0	0	0	CDON	0.0654664	0.080725	0
IHH	0	0	0	HHIP	0.0249533	0.132348	0
IL10	0.094862	0.450192	0	IL10RA	0	0	0
IL10	0.094862	0.450192	0	IL10RB	0.0845592	2.49243	2.39631
IL11	0.0472217	0.162117	0	IL6ST	3.37065	7.0047	4.06047
IL11	0.0472217	0.162117	0	IL11RA	0	0	0
IL12A	0	0	0	IL12RB1	0.180946	0.869236	0
IL12A	0	0	0	IL12RB2	0	0	0
IL12B	0	0	0	IL12RB1	0.180946	0.869236	0
IL12B	0	0	0	IL12RB2	0	0	0
IL12B	0	0	0	IL23R	0	0.101768	0
IL13	0	0	0	IL13RA1	0	0.0759199	0
IL13	0	0	0	IL4R	2.30582	0.0887376	0
IL13	0	0	0	IL13RA2	0	0	0
IL15	0.114536	0.0451906	0.0143711	IL2RB	0	0	0
IL15	0.114536	0.0451906	0.0143711	IL2RG	0	0.0216487	0
IL15	0.114536	0.0451906	0.0143711	IL15RA	0	0	0
IL15	0.114536	0.0451906	0.0143711	IL12RB1	0.180946	0.869236	0
IL15	0.114536	0.0451906	0.0143711	IL7R	0	0.0484436	0
IL19	0	0	0	IL20RA	0	0	0
IL19	0	0	0	IL20RB	0	0.0183095	0
IL1A	0	0	0	IL1RAP	0.021941	0.600065	0
IL1A	0	0	0	TLR2	0.0257272	0	0
IL1A	0	0	0	IL1R1	0.0698118	0.0397712	0
IL1B	0	0	0	IL1RAP	0.021941	0.600065	0
IL1B	0	0	0	ADRB2	0	0	0
IL1B	0	0	0	TLR2	0.0257272	0	0
IL1B	0	0	0	IL1R1	0.0698118	0.0397712	0
IL2	0	0	0	IL6ST	3.37065	7.0047	4.06047
IL2	0	0	0	IL2RB	0	0	0
IL2	0	0	0	NGFR	0	0	0
IL2	0	0	0	IL2RG	0	0.0216487	0
IL2	0	0	0	IL12RB1	0.180946	0.869236	0
IL2	0	0	0	IL2RA	0	0.0793815	0
IL2	0	0	0	IL7R	0	0.0484436	0
IL2	0	0	0	IL21R	0	0	0
IL20	0	0	0	IL20RA	0	0	0
IL20	0	0	0	IL22RA1	0	0	0
IL20	0	0	0	IL20RB	0	0.0183095	0
IL21	0	0	0	IL2RG	0	0.0216487	0
IL21	0	0	0	IL21R	0	0	0
IL22	0	0	0	IL22RA2	0	0	0
IL22	0	0	0	IL22RA1	0	0	0
IL22	0	0	0	IL10RB	0.0845592	2.49243	2.39631
IL23A	0	0	0	IL12RB1	0.180946	0.869236	0
IL23A	0	0	0	IL23R	0	0.101768	0
IL24	0	0	0	HMMR	0.113704	52.4712	43.41
IL24	0	0	0	IL20RA	0	0	0
IL24	0	0	0	NOTCH2	0.0101747	0.0169961	0.00825684
IL3	0	0	0	CSF2RB	0	0	0
IL3	0	0	0	IL3RA	0	0	0
IL4	0	0	0	IL13RA1	0	0.0759199	0
IL4	0	0	0	IL2RG	0	0.0216487	0
IL4	0	0	0	IL4R	2.30582	0.0887376	0
IL4	0	0	0	IL13RA2	0	0	0
IL5	0	0	0	CSF2RB	0	0	0
IL5	0	0	0	IL5RA	0	0	0
IL6	0	0	0	IL6ST	3.37065	7.0047	4.06047
IL6	0	0	0	OSMR	0.0347126	0.110994	0
IL6	0	0	0	GHR	0.00844597	0.401518	0
IL6	0	0	0	IL6R	10.4386	50.3734	0.0842806
IL6	0	0	0	LIFR	0	0.546327	0.0475828
IL6	0	0	0	CNTFR	0	0	0
IL6	0	0	0	HRH1	0	0.0799765	0.018237
IL7	0	0	0	IL2RG	0	0.0216487	0
IL7	0	0	0	IL7R	0	0.0484436	0
IL9	0	0	0	IL9R	0	0	0
INHBA	0	0	0	ACVR1	0.0520579	9.88159	13.2744
INHBA	0	0	0	ACVR2A	0.00709072	0.478986	0.925059
INHBB	0	0	0	BMPR2	0.84892	1.40022	1.58633
INHBB	0	0	0	ACVR1	0.0520579	9.88159	13.2744
INHBB	0	0	0	ACVR2A	0.00709072	0.478986	0.925059
INHBC	0	0	0	ACVR1	0.0520579	9.88159	13.2744
INHBC	0	0	0	ACVR2A	0.00709072	0.478986	0.925059
INS	0	0	0	LRP2	0.0107193	3.61282	26.038
INS	0	0	0	INSR	19.4494	1.14124	1.2784
INS	0	0	0	IGF1R	1.21117	0	0.567511
KITLG	0	0	0	KIT	0.0278019	8.25607	0
KITLG	0	0	0	EPOR	0	0	0
KNG1	0	0.0327333	0	GP1BA	0	0	0
KNG1	0	0.0327333	0	BDKRB2	0	0	0
KNG1	0	0.0327333	0	BDKRB1	0	0	0
LAMA1	1.81444	85.7796	28.143	DAG1	1.60111	17.8292	57.4556
LAMA1	1.81444	85.7796	28.143	ITGA1	0.0967346	0.19481	0.00924023
LAMA1	1.81444	85.7796	28.143	ITGB1	13.3282	31.4355	33.7735
LAMA1	1.81444	85.7796	28.143	ITGA2	0.117485	0.061171	0
LAMA2	0	0	0	DAG1	1.60111	17.8292	57.4556
LAMA3	0	0	0	ITGAV	0	0.377104	0
LAMA3	0	0	0	ITGA9	0	0	0
LAMA3	0	0	0	ITGB3	0	0	0
LAMA3	0	0	0	ITGA2B	0.0204602	0.0891526	0
LAMA3	0	0	0	ITGB4	0	0	0
LAMA3	0	0	0	ITGB8	0.465206	0.399362	0.00989607
LAMA3	0	0	0	TSHR	0	0	0
LAMA3	0	0	0	ITGA3	0.397575	0.588656	0
LAMA3	0	0	0	ITGB1	13.3282	31.4355	33.7735
LAMA3	0	0	0	SDC1	0	0	0
LAMA3	0	0	0	ITGB5	18.1981	24.7444	7.31826
LAMA3	0	0	0	ITGA2	0.117485	0.061171	0
LAMA3	0	0	0	ITGA5	0	5.06324	0.142152
LAMA3	0	0	0	CD44	0	0	0
LAMA3	0	0	0	ITGA11	0	0	0
LAMA5	0.71877	0.519338	0.748845	ITGAV	0	0.377104	0
LAMA5	0.71877	0.519338	0.748845	ITGA9	0	0	0
LAMA5	0.71877	0.519338	0.748845	ITGB3	0	0	0
LAMA5	0.71877	0.519338	0.748845	ITGA2B	0.0204602	0.0891526	0
LAMA5	0.71877	0.519338	0.748845	CFTR	0	0	0
LAMA5	0.71877	0.519338	0.748845	DAG1	1.60111	17.8292	57.4556
LAMA5	0.71877	0.519338	0.748845	ITGA6	3.39578	15.9413	2.42895
LAMA5	0.71877	0.519338	0.748845	ITGB4	0	0	0
LAMA5	0.71877	0.519338	0.748845	ITGB8	0.465206	0.399362	0.00989607
LAMA5	0.71877	0.519338	0.748845	ITGA3	0.397575	0.588656	0
LAMA5	0.71877	0.519338	0.748845	ITGB1	13.3282	31.4355	33.7735
LAMA5	0.71877	0.519338	0.748845	SV2A	0	0.0524793	0
LAMA5	0.71877	0.519338	0.748845	ITGB5	18.1981	24.7444	7.31826
LAMA5	0.71877	0.519338	0.748845	ITGA2	0.117485	0.061171	0
LAMA5	0.71877	0.519338	0.748845	ITGA11	0	0	0
LAMB1	12.3863	95.1996	63.5256	ITGA7	0	0	0
LAMB1	12.3863	95.1996	63.5256	ITGAV	0	0.377104	0
LAMB1	12.3863	95.1996	63.5256	ITGA9	0	0	0
LAMB1	12.3863	95.1996	63.5256	NTRK1	0	0	0
LAMB1	12.3863	95.1996	63.5256	ITGB3	0	0	0
LAMB1	12.3863	95.1996	63.5256	ITGA2B	0.0204602	0.0891526	0
LAMB1	12.3863	95.1996	63.5256	CACNA1A	0	0	0
LAMB1	12.3863	95.1996	63.5256	ITGA6	3.39578	15.9413	2.42895
LAMB1	12.3863	95.1996	63.5256	ITGB4	0	0	0
LAMB1	12.3863	95.1996	63.5256	ITGA3	0.397575	0.588656	0
LAMB1	12.3863	95.1996	63.5256	ITGB1	13.3282	31.4355	33.7735
LAMB1	12.3863	95.1996	63.5256	ITGA4	0	0	0
LAMB1	12.3863	95.1996	63.5256	ITGB5	18.1981	24.7444	7.31826
LAMB1	12.3863	95.1996	63.5256	ITGA2	0.117485	0.061171	0
LAMB1	12.3863	95.1996	63.5256	ITGA5	0	5.06324	0.142152
LAMB1	12.3863	95.1996	63.5256	ITGA11	0	0	0
LAMB3	0	0	0	CFTR	0	0	0
LAMC1	16.0373	81.3693	42.5691	ITGA7	0	0	0
LAMC1	16.0373	81.3693	42.5691	ITGAV	0	0.377104	0
LAMC1	16.0373	81.3693	42.5691	ITGA9	0	0	0
LAMC1	16.0373	81.3693	42.5691	ITGB3	0	0	0
LAMC1	16.0373	81.3693	42.5691	ITGA2B	0.0204602	0.0891526	0
LAMC1	16.0373	81.3693	42.5691	ITGB4	0	0	0
LAMC1	16.0373	81.3693	42.5691	ITGB8	0.465206	0.399362	0.00989607
LAMC1	16.0373	81.3693	42.5691	ITGA3	0.397575	0.588656	0
LAMC1	16.0373	81.3693	42.5691	ITGB1	13.3282	31.4355	33.7735
LAMC1	16.0373	81.3693	42.5691	ITGA4	0	0	0
LAMC1	16.0373	81.3693	42.5691	ITGB5	18.1981	24.7444	7.31826
LAMC1	16.0373	81.3693	42.5691	ITGA2	0.117485	0.061171	0
LAMC1	16.0373	81.3693	42.5691	ITGA5	0	5.06324	0.142152
LAMC1	16.0373	81.3693	42.5691	ITGA11	0	0	0
LAMC1	16.0373	81.3693	42.5691	LGR4	11.7812	5.5876	11.0453
LAMC2	0.282748	0.323332	0.199937	ITGAV	0	0.377104	0
LAMC2	0.282748	0.323332	0.199937	ITGA9	0	0	0
LAMC2	0.282748	0.323332	0.199937	ITGB3	0	0	0
LAMC2	0.282748	0.323332	0.199937	ITGA2B	0.0204602	0.0891526	0
LAMC2	0.282748	0.323332	0.199937	ITGB4	0	0	0
LAMC2	0.282748	0.323332	0.199937	ITGA3	0.397575	0.588656	0
LAMC2	0.282748	0.323332	0.199937	ITGB1	13.3282	31.4355	33.7735
LAMC2	0.282748	0.323332	0.199937	ITGA4	0	0	0
LAMC2	0.282748	0.323332	0.199937	ITGB5	18.1981	24.7444	7.31826
LAMC2	0.282748	0.323332	0.199937	ITGA2	0.117485	0.061171	0
LAMC2	0.282748	0.323332	0.199937	ITGA11	0	0	0
LBP	0	0	0	CD14	0	0	0
LEP	0	0.0517854	0	LEPR	0.149145	0.0846316	0.0114303
LFNG	0	0	0	NOTCH1	0	0	0
LFNG	0	0	0	NOTCH2	0.0101747	0.0169961	0.00825684
LTA	0	0	0	TNFRSF1A	1.12496	3.30168	0.0831073
LTA	0	0	0	LTBR	0.519433	1.60521	0.329637
LTA	0	0	0	TNFRSF1B	0.0418285	0.212695	0
LTB	0	0	0	TNFRSF1A	1.12496	3.30168	0.0831073
LTB	0	0	0	LTBR	0.519433	1.60521	0.329637
MFNG	0	0	0	NOTCH1	0	0	0
MFNG	0	0	0	DLL1	0	0	0
MFNG	0	0	0	JAG1	5.53095	0	0
MFNG	0	0	0	NOTCH2	0.0101747	0.0169961	0.00825684
MFNG	0	0	0	NOTCH3	0.00477185	0.0277871	0
NGF	0	0	0	NTRK1	0	0	0
NGF	0	0	0	NGFR	0	0	0
NGF	0	0	0	ROR1	0	0	0
NODAL	35.4968	0	0	ACVR2A	0.00709072	0.478986	0.925059
NPNT	0	0	0	ITGA8	0	0.0533574	0
NPPA	0	0	0	NPR1	0	0	0
NPPA	0	0	0	NPR2	0	0	0
NPPB	0	0	0	NPR1	0	0	0
NPPB	0	0	0	NPR2	0	0	0
NPPC	0	0	0	NPR1	0	0	0
NPPC	0	0	0	NPR2	0	0	0
NPY	0	0	0	NPY1R	0	0	0
NRG1	0.0506928	0	0	ERBB4	0	0	0
NRG1	0.0506928	0	0	ERBB2	0.409194	0.327013	0.322765
NRG1	0.0506928	0	0	ERBB3	0.991708	0.540775	4.31667
NRG1	0.0506928	0	0	EGFR	0	0	0
NRG1	0.0506928	0	0	LGR4	11.7812	5.5876	11.0453
NRG2	0	0	0	ERBB4	0	0	0
NRG2	0	0	0	ERBB3	0.991708	0.540775	4.31667
NRG3	0	0	0	ERBB4	0	0	0
NRG4	0.010103	0.0953484	0	ERBB4	0	0	0
NTF3	0	0	0	NTRK1	0	0	0
NTF3	0	0	0	NTRK2	0	0	0
NTF3	0	0	0	NGFR	0	0	0
NTF4	0	0	0	NTRK2	0	0	0
NTF4	0	0	0	NGFR	0	0	0
OSM	0	0	0	IL6ST	3.37065	7.0047	4.06047
OSM	0	0	0	OSMR	0.0347126	0.110994	0
OSM	0	0	0	LIFR	0	0.546327	0.0475828
OXT	6.7952	1.41352	0.193757	OXTR	0	0	0
PDGFA	16.1619	0.028077	28.588	FLT1	0.0101367	0.149626	0
PDGFA	16.1619	0.028077	28.588	KDR	0	0	0
PDGFA	16.1619	0.028077	28.588	FGFR2	2.59057	42.4741	0.925171
PDGFA	16.1619	0.028077	28.588	ERBB2	0.409194	0.327013	0.322765
PDGFA	16.1619	0.028077	28.588	PDGFRB	0	0	0
PDGFA	16.1619	0.028077	28.588	PDGFRA	0.0142029	99.5182	0
PDGFA	16.1619	0.028077	28.588	MET	0.00866914	0.118345	0.0708183
PDGFA	16.1619	0.028077	28.588	FGFR1	30.4848	58.3168	0.166348
PDGFA	16.1619	0.028077	28.588	FLT4	0	0	0
PDGFA	16.1619	0.028077	28.588	IGF1R	1.21117	0	0.567511
PDGFB	0	0	0	FLT1	0.0101367	0.149626	0
PDGFB	0	0	0	FGFR2	2.59057	42.4741	0.925171
PDGFB	0	0	0	PDGFRB	0	0	0
PDGFB	0	0	0	PDGFRA	0.0142029	99.5182	0
PDGFB	0	0	0	MET	0.00866914	0.118345	0.0708183
PDGFB	0	0	0	FGFR1	30.4848	58.3168	0.166348
PDGFB	0	0	0	FLT4	0	0	0
PDGFB	0	0	0	CSF1R	0	0	0
PDGFB	0	0	0	IGF1R	1.21117	0	0.567511
PDGFC	0	0	0	FLT1	0.0101367	0.149626	0
PDGFC	0	0	0	KDR	0	0	0
PDGFC	0	0	0	ERBB2	0.409194	0.327013	0.322765
PDGFC	0	0	0	PDGFRB	0	0	0
PDGFC	0	0	0	PDGFRA	0.0142029	99.5182	0
PDGFC	0	0	0	MET	0.00866914	0.118345	0.0708183
PDGFC	0	0	0	FGFR1	30.4848	58.3168	0.166348
PDGFC	0	0	0	FLT4	0	0	0
PDGFC	0	0	0	IGF1R	1.21117	0	0.567511
PDGFD	0	0	0	FLT1	0.0101367	0.149626	0
PDGFD	0	0	0	FGFR2	2.59057	42.4741	0.925171
PDGFD	0	0	0	PDGFRB	0	0	0
PDGFD	0	0	0	LRP2	0.0107193	3.61282	26.038
PDGFD	0	0	0	MET	0.00866914	0.118345	0.0708183
PDGFD	0	0	0	FGFR1	30.4848	58.3168	0.166348
PDGFD	0	0	0	FLT4	0	0	0
PDGFD	0	0	0	IGF1R	1.21117	0	0.567511
PGF	0.0412021	0.243559	0	FLT1	0.0101367	0.149626	0
POMC	0	0	0.036604	MC2R	0	0.00839754	0
PRL	0	0	0	PRLR	0	0	0
RFNG	0.333441	0.0591966	0.533802	NOTCH2	0.0101747	0.0169961	0.00825684
RSPO1	0.171282	0.175276	0	RNF43	0.0778445	0.102483	0.0610621
RSPO1	0.171282	0.175276	0	ZNRF3	1.31324	1.11659	1.54047
RSPO1	0.171282	0.175276	0	LGR4	11.7812	5.5876	11.0453
RSPO2	0	0	0	FZD7	0	0.107057	0
RSPO2	0	0	0	ZNRF3	1.31324	1.11659	1.54047
RSPO2	0	0	0	LGR4	11.7812	5.5876	11.0453
RSPO3	0	114.778	0	ZNRF3	1.31324	1.11659	1.54047
RSPO3	0	114.778	0	LGR4	11.7812	5.5876	11.0453
RSPO4	0	0	0	LGR4	11.7812	5.5876	11.0453
SERPINF1	0.907957	1.52269	0.472064	LRP6	2.13673	1.66616	1.67785
SFRP1	0	1.51641	0	FZD1	0	0	0
SFRP1	0	1.51641	0	FZD4	0.0711466	2.99948	0.0500467
SFRP1	0	1.51641	0	FZD9	0	0	0
SFRP1	0	1.51641	0	FZD7	0	0.107057	0
SFRP1	0	1.51641	0	FZD6	0	0	0.0144062
SFRP2	0	0	0	FZD1	0	0	0
SFRP2	0	0	0	CDH1	10.5656	1.40879	56.3013
SFRP2	0	0	0	BMPR1A	2.07032	4.02004	4.15534
SFRP2	0	0	0	FZD4	0.0711466	2.99948	0.0500467
SFRP2	0	0	0	FZD9	0	0	0
SFRP2	0	0	0	FZD7	0	0.107057	0
SFRP4	0	0	0	ERBB2	0.409194	0.327013	0.322765
SFRP4	0	0	0	BMPR1A	2.07032	4.02004	4.15534
SHH	0	0	0	PTCH1	0.168481	0.208626	0.00668352
SHH	0	0	0	PTCH2	0	0	0
SHH	0	0	0	GAS1	0	0	0
SHH	0	0	0	HHIP	0.0249533	0.132348	0
SOST	0	0	0	LRP2	0.0107193	3.61282	26.038
SOST	0	0	0	LRP5	0	0	0
SOST	0	0	0	LRP6	2.13673	1.66616	1.67785
SPP1	12.1758	1.20812	0	ITGA7	0	0	0
SPP1	12.1758	1.20812	0	ITGAV	0	0.377104	0
SPP1	12.1758	1.20812	0	ITGA9	0	0	0
SPP1	12.1758	1.20812	0	ITGB3	0	0	0
SPP1	12.1758	1.20812	0	ITGA2B	0.0204602	0.0891526	0
SPP1	12.1758	1.20812	0	ITGA6	3.39578	15.9413	2.42895
SPP1	12.1758	1.20812	0	ITGB8	0.465206	0.399362	0.00989607
SPP1	12.1758	1.20812	0	ITGA3	0.397575	0.588656	0
SPP1	12.1758	1.20812	0	ITGB1	13.3282	31.4355	33.7735
SPP1	12.1758	1.20812	0	ITGA4	0	0	0
SPP1	12.1758	1.20812	0	ITGB5	18.1981	24.7444	7.31826
SPP1	12.1758	1.20812	0	ITGA2	0.117485	0.061171	0
SPP1	12.1758	1.20812	0	ITGA5	0	5.06324	0.142152
SPP1	12.1758	1.20812	0	DRD2	0	0	0
SPP1	12.1758	1.20812	0	CD44	0	0	0
SPP1	12.1758	1.20812	0	ITGA11	0	0	0
SPP1	12.1758	1.20812	0	CACNG4	0	0	0
SST	0	0	0	SSTR2	0	0	0
SST	0	0	0	SSTR5	0	0	0
SST	0	0	0	SSTR1	0	0	0
TGFA	0	0	0	ERBB4	0	0	0
TGFA	0	0	0	ERBB2	0.409194	0.327013	0.322765
TGFA	0	0	0	EGFR	0	0	0
TGFB1	0	0	0	TGFBR1	0.00877243	2.47994	0.917004
TGFB1	0	0	0	TGFBR2	0	0	0
TGFB1	0	0	0	ERBB2	0.409194	0.327013	0.322765
TGFB1	0	0	0	ITGAV	0	0.377104	0
TGFB1	0	0	0	CDH1	10.5656	1.40879	56.3013
TGFB1	0	0	0	EPHA2	0	0	0
TGFB1	0	0	0	BMPR2	0.84892	1.40022	1.58633
TGFB1	0	0	0	EGFR	0	0	0
TGFB1	0	0	0	ITGB8	0.465206	0.399362	0.00989607
TGFB1	0	0	0	TLR2	0.0257272	0	0
TGFB1	0	0	0	BMPR1A	2.07032	4.02004	4.15534
TGFB1	0	0	0	ITGB6	0	0	0
TGFB1	0	0	0	ATP1A3	0.0544163	0.120123	0
TGFB2	0	0	0	TGFBR1	0.00877243	2.47994	0.917004
TGFB2	0	0	0	TGFBR2	0	0	0
TGFB3	0.228091	0	0	TGFBR1	0.00877243	2.47994	0.917004
TGFB3	0.228091	0	0	TGFBR2	0	0	0
TGFB3	0.228091	0	0	ITGAV	0	0.377104	0
TGFB3	0.228091	0	0	SDC4	2.79998	81.1898	44.926
THBS1	0.00278013	0.00482053	0	ITGA7	0	0	0
THBS1	0.00278013	0.00482053	0	CD36	0.0570954	0.136774	0
THBS1	0.00278013	0.00482053	0	ITGAV	0	0.377104	0
THBS1	0.00278013	0.00482053	0	ITGA9	0	0	0
THBS1	0.00278013	0.00482053	0	LRP2	0.0107193	3.61282	26.038
THBS1	0.00278013	0.00482053	0	ITGB3	0	0	0
THBS1	0.00278013	0.00482053	0	LRP5	0	0	0
THBS1	0.00278013	0.00482053	0	ITGA2B	0.0204602	0.0891526	0
THBS1	0.00278013	0.00482053	0	CD47	1.82953	0.110391	4.81665
THBS1	0.00278013	0.00482053	0	ITGA6	3.39578	15.9413	2.42895
THBS1	0.00278013	0.00482053	0	ITGB4	0	0	0
THBS1	0.00278013	0.00482053	0	ITGB8	0.465206	0.399362	0.00989607
THBS1	0.00278013	0.00482053	0	JAG1	5.53095	0	0
THBS1	0.00278013	0.00482053	0	ITGA3	0.397575	0.588656	0
THBS1	0.00278013	0.00482053	0	ITGB1	13.3282	31.4355	33.7735
THBS1	0.00278013	0.00482053	0	ITGA4	0	0	0
THBS1	0.00278013	0.00482053	0	ITGB5	18.1981	24.7444	7.31826
THBS1	0.00278013	0.00482053	0	ITGA11	0	0	0
THBS3	0	0	0	DNM3	0	0	0
THPO	0	0	0	MPL	0	0	0
THSD4	0.00669597	0	0	ATP1A1	23.7919	37.6398	64.3549
TNC	0	0	0	ITGA7	0	0	0
TNC	0	0	0	ITGAV	0	0.377104	0
TNC	0	0	0	ITGA9	0	0	0
TNC	0	0	0	ITGB3	0	0	0
TNC	0	0	0	ITGA2B	0.0204602	0.0891526	0
TNC	0	0	0	MET	0.00866914	0.118345	0.0708183
TNC	0	0	0	EGFR	0	0	0
TNC	0	0	0	ITGA6	3.39578	15.9413	2.42895
TNC	0	0	0	ITGB4	0	0	0
TNC	0	0	0	TLR4	0	0	0
TNC	0	0	0	ITGA3	0.397575	0.588656	0
TNC	0	0	0	ITGB1	13.3282	31.4355	33.7735
TNC	0	0	0	ITGA4	0	0	0
TNC	0	0	0	ITGB5	18.1981	24.7444	7.31826
TNC	0	0	0	ITGA2	0.117485	0.061171	0
TNC	0	0	0	ITGA5	0	5.06324	0.142152
TNC	0	0	0	ITGA11	0	0	0
TNF	0	0	0	TNFRSF1A	1.12496	3.30168	0.0831073
TNF	0	0	0	DAG1	1.60111	17.8292	57.4556
TNF	0	0	0	FLT4	0	0	0
TNF	0	0	0	LTBR	0.519433	1.60521	0.329637
TNF	0	0	0	FAS	0	0	0
TNF	0	0	0	TNFRSF1B	0.0418285	0.212695	0
TNFSF11	0	0	0	TNFRSF11A	0	0	0
TNFSF13B	0	0	0	ITGA7	0	0	0
TNFSF13B	0	0	0	ITGAV	0	0.377104	0
TNFSF13B	0	0	0	ITGB1	13.3282	31.4355	33.7735
TNFSF13B	0	0	0	TNFRSF13C	0	0	0
TNFSF14	0.0664327	0.183457	0	LTBR	0.519433	1.60521	0.329637
TNR	0	0	0	ITGA7	0	0	0
TNR	0	0	0	ITGAV	0	0.377104	0
TNR	0	0	0	ITGA9	0	0	0
TNR	0	0	0	ITGB3	0	0	0
TNR	0	0	0	ITGA2B	0.0204602	0.0891526	0
TNR	0	0	0	ITGA6	3.39578	15.9413	2.42895
TNR	0	0	0	ITGB4	0	0	0
TNR	0	0	0	ITGB8	0.465206	0.399362	0.00989607
TNR	0	0	0	TLR4	0	0	0
TNR	0	0	0	ITGA3	0.397575	0.588656	0
TNR	0	0	0	ITGB1	13.3282	31.4355	33.7735
TNR	0	0	0	ITGA4	0	0	0
TNR	0	0	0	ITGB5	18.1981	24.7444	7.31826
TNR	0	0	0	ITGA2	0.117485	0.061171	0
TNR	0	0	0	ITGA5	0	5.06324	0.142152
TNR	0	0	0	ITGA11	0	0	0
TSHB	0	0	0	TSHR	0	0	0
TSLP	0	0	0	IL7R	0	0.0484436	0
TSLP	0	0	0	CRLF2	0	0	0
VEGFA	0	0.00265955	0.189887	KIT	0.0278019	8.25607	0
VEGFA	0	0.00265955	0.189887	FLT1	0.0101367	0.149626	0
VEGFA	0	0.00265955	0.189887	KDR	0	0	0
VEGFA	0	0.00265955	0.189887	ERBB2	0.409194	0.327013	0.322765
VEGFA	0	0.00265955	0.189887	PDGFRB	0	0	0
VEGFA	0	0.00265955	0.189887	PDGFRA	0.0142029	99.5182	0
VEGFA	0	0.00265955	0.189887	MET	0.00866914	0.118345	0.0708183
VEGFA	0	0.00265955	0.189887	FGFR1	30.4848	58.3168	0.166348
VEGFA	0	0.00265955	0.189887	FLT3	0	0	0
VEGFA	0	0.00265955	0.189887	FLT4	0	0	0
VEGFA	0	0.00265955	0.189887	IGF1R	1.21117	0	0.567511
VEGFB	0	0	0	FLT1	0.0101367	0.149626	0
VEGFB	0	0	0	KDR	0	0	0
VEGFB	0	0	0	PDGFRB	0	0	0
VEGFB	0	0	0	MET	0.00866914	0.118345	0.0708183
VEGFB	0	0	0	ADRB2	0	0	0
VEGFB	0	0	0	FLT4	0	0	0
VEGFC	0	0	0	FLT1	0.0101367	0.149626	0
VEGFC	0	0	0	KDR	0	0	0
VEGFC	0	0	0	MET	0.00866914	0.118345	0.0708183
VEGFC	0	0	0	FLT4	0	0	0
VEGFC	0	0	0	IGF1R	1.21117	0	0.567511
VIP	0	0	0	LRP2	0.0107193	3.61282	26.038
VIP	0	0	0	AVPR1A	0	0	0
VIP	0	0	0	VIPR2	0	0.035415	0
VTN	0	0	0	ITGAV	0	0.377104	0
VTN	0	0	0	ITGA9	0	0	0
VTN	0	0	0	ITGB3	0	0	0
VTN	0	0	0	ITGA2B	0.0204602	0.0891526	0
VTN	0	0	0	CFTR	0	0	0
VTN	0	0	0	ITGA6	3.39578	15.9413	2.42895
VTN	0	0	0	ITGB4	0	0	0
VTN	0	0	0	ITGB8	0.465206	0.399362	0.00989607
VTN	0	0	0	ITGA3	0.397575	0.588656	0
VTN	0	0	0	ITGB1	13.3282	31.4355	33.7735
VTN	0	0	0	ITGA4	0	0	0
VTN	0	0	0	ITGB6	0	0	0
VTN	0	0	0	ITGB5	18.1981	24.7444	7.31826
VTN	0	0	0	ITGA8	0	0.0533574	0
VTN	0	0	0	ITGA2	0.117485	0.061171	0
VTN	0	0	0	ITGA5	0	5.06324	0.142152
VTN	0	0	0	ITGA11	0	0	0
VWF	0	0	0	ITGAV	0	0.377104	0
VWF	0	0	0	ITGB3	0	0	0
VWF	0	0	0	ITGA2B	0.0204602	0.0891526	0
VWF	0	0	0	GP1BA	0	0	0
VWF	0	0	0	CACNA1A	0	0	0
VWF	0	0	0	ITGA6	3.39578	15.9413	2.42895
VWF	0	0	0	ITGB4	0	0	0
VWF	0	0	0	ITGB8	0.465206	0.399362	0.00989607
VWF	0	0	0	ITGA3	0.397575	0.588656	0
VWF	0	0	0	ITGB1	13.3282	31.4355	33.7735
VWF	0	0	0	ITGA4	0	0	0
VWF	0	0	0	ITGB5	18.1981	24.7444	7.31826
VWF	0	0	0	ITGA5	0	5.06324	0.142152
VWF	0	0	0	ITGA11	0	0	0
WIF1	0	0	0	FGFR4	1.32396	14.7432	9.2397
WNT1	0	0	0	ROR2	0	0	0
WNT1	0	0	0	FZD1	0	0	0
WNT1	0	0	0	LRP5	0	0	0
WNT1	0	0	0	FZD4	0.0711466	2.99948	0.0500467
WNT1	0	0	0	FZD8	4.08314	0.00611528	0
WNT1	0	0	0	FZD9	0	0	0
WNT1	0	0	0	FZD7	0	0.107057	0
WNT1	0	0	0	LRP6	2.13673	1.66616	1.67785
WNT1	0	0	0	RYK	0.130838	11.9054	4.25528
WNT10B	0	0	0	LRP6	2.13673	1.66616	1.67785
WNT2	0	0	0	FZD1	0	0	0
WNT2	0	0	0	FZD9	0	0	0
WNT3	0.0372126	0	0	FZD1	0	0	0
WNT3	0.0372126	0	0	FZD7	0	0.107057	0
WNT3A	0	0	0	NOTCH1	0	0	0
WNT3A	0	0	0	FZD1	0	0	0
WNT3A	0	0	0	FZD4	0.0711466	2.99948	0.0500467
WNT3A	0	0	0	FZD8	4.08314	0.00611528	0
WNT3A	0	0	0	FZD9	0	0	0
WNT3A	0	0	0	FZD2	0	0	0
WNT3A	0	0	0	LRP6	2.13673	1.66616	1.67785
WNT3A	0	0	0	RYK	0.130838	11.9054	4.25528
WNT4	0	0	0	P2RX4	0.404168	0.883174	0.837103
WNT4	0	0	0	FZD7	0	0.107057	0
WNT4	0	0	0	FZD6	0	0	0.0144062
WNT4	0	0	0	LRP6	2.13673	1.66616	1.67785
WNT5A	0	0	0	FZD5	11.3156	5.87945	0.871876
WNT5A	0	0	0	ROR2	0	0	0
WNT5A	0	0	0	FZD1	0	0	0
WNT5A	0	0	0	FZD7	0	0.107057	0
WNT5A	0	0	0	FZD2	0	0	0
WNT5A	0	0	0	LRP6	2.13673	1.66616	1.67785
WNT5A	0	0	0	ROR1	0	0	0
WNT6	0	0	0	LRP5	0	0	0
WNT6	0	0	0	FZD9	0	0	0
WNT6	0	0	0	FZD7	0	0.107057	0
WNT6	0	0	0	LRP6	2.13673	1.66616	1.67785
WNT7A	0	0	0.408213	FZD5	11.3156	5.87945	0.871876
WNT7A	0	0	0.408213	FZD9	0	0	0
WNT7B	0.180224	0.551544	0.840458	FZD1	0	0	0
WNT7B	0.180224	0.551544	0.840458	FZD4	0.0711466	2.99948	0.0500467
WNT7B	0.180224	0.551544	0.840458	FZD7	0	0.107057	0
WNT7B	0.180224	0.551544	0.840458	LRP6	2.13673	1.66616	1.67785
