# Supplementary material for: IGF1-mediated human embryonic stem cell self-renewal recapitulates the embryonic niche
Source: Nat Commun. 2020 Feb 7;11:764. doi: 10.1038/s41467-020-14629-x (PMC7005693; doi:10.1038/s41467-020-14629-x)
Supplement: Supplementary file 4 — Supplementary Data 3 [file 41467_2020_14629_MOESM4_ESM.xlsx]

## Sheet: AI vs EPI
Supplementary Data 3
gene	log2FoldChange	pvalue	padj	baseMean	lfcSE	stat
CER1	27.5525	3.65018e-181	4.6579e-178	204.405	0.959965	28.7015
FEZF1	26.779	9.49063e-205	2.42214e-201	249.875	0.87705	30.5331
SERPINB4	25.6321	1.39836e-61	1.71108e-59	25.8922	1.548	16.5581
PCDHB5	25.4165	0	0	103.931	0.618934	41.065
TNFAIP6	25.1927	3.45034e-194	5.60366e-191	33.9444	0.847473	29.7269
RCAN2	25.0671	9.75006e-198	1.93539e-194	57.1809	0.835564	30.0002
TMEM178A	24.7737	3.17454e-291	2.83565e-287	50.4886	0.679269	36.4712
ENSG00000284874	24.2742	6.40597e-76	1.20466e-73	7.61924	1.31647	18.4389
ARC	24.2359	1.19274e-182	1.6391e-179	47.1044	0.840931	28.8203
FAM189A1	24.2161	3.48289e-195	6.22219e-192	35.9245	0.812517	29.8038
NPY5R	24.155	1.06821e-131	5.96362e-129	12.4272	0.989179	24.4192
ZNF853	24.1421	1.74977e-178	1.95373e-175	36.8134	0.847509	28.4859
ENSG00000254899	24.1253	7.36643e-06	2.9923e-05	3.83082	5.38174	4.48282
ENSG00000276886	24.0557	4.23625e-22	1.05112e-20	25.3271	2.48889	9.66524
LRRC3B	23.9342	3.95417e-147	2.71697e-144	20.6773	0.926562	25.8312
DIO3	23.8644	7.8877e-101	2.51632e-98	7.05068	1.1195	21.317
TIFA	23.8433	3.44014e-171	3.61518e-168	16.0477	0.854879	27.8909
SPIN2A	23.7903	8.6181e-180	1.02642e-176	27.6724	0.83208	28.5913
CENPVL2	23.726	9.344e-171	9.27392e-168	25.0978	0.851765	27.8551
RXRG	23.6987	4.34383e-72	7.32099e-70	4.39388	1.31985	17.9555
RNF175	23.6898	1.77465e-161	1.37844e-158	37.228	0.874864	27.0783
TBL1Y	23.6427	1.07622e-117	4.68944e-115	28.9086	1.02511	23.0635
SCNN1B	23.5841	8.53714e-37	4.94696e-35	6.53991	1.86123	12.6712
C1orf94	23.5569	1.23575e-164	1.05127e-161	42.7186	0.861468	27.3451
PNMA6A	23.5057	8.24387e-143	5.45469e-140	46.276	0.923823	25.4439
SEMG1	23.4846	4.02769e-94	1.16056e-91	16.5803	1.14106	20.5814
MAGEE1	23.3753	1.52738e-200	3.41082e-197	20.8002	0.773646	30.2145
SFRP5	23.1265	7.53418e-168	7.08411e-165	22.5492	0.837488	27.6141
SYT4	23.1125	1.14923e-137	7.33249e-135	21.4748	0.925433	24.9748
CNRIP1	23.098	1.09392e-218	3.90858e-215	18.1877	0.731744	31.5656
TSLP	23.0626	1.35919e-107	4.95548e-105	12.0402	1.04668	22.034
PPP4R4	23.0146	4.96298e-163	4.03016e-160	25.0162	0.845819	27.2099
PCDHGA2	22.8488	2.59772e-99	8.14181e-97	4.73071	1.08018	21.1528
KRT222	22.8061	4.34668e-40	2.87605e-38	7.31284	1.72085	13.2528
CA7	22.6603	3.25916e-114	1.38631e-111	8.90409	0.997635	22.714
KCTD8	22.6591	6.81547e-68	9.98019e-66	11.8468	1.30143	17.4109
SBK2	22.6084	1.01548e-82	2.35606e-80	7.14332	1.17342	19.2671
TSPEAR	22.588	2.58214e-82	5.76625e-80	6.55455	1.17531	19.2187
DCLK3	22.5455	1.3642e-123	6.58686e-121	51.3462	0.953543	23.6439
POSTN	22.5323	1.96164e-108	7.30099e-106	99.7267	1.01857	22.1215
AATK	22.4171	4.8977e-70	7.81227e-68	8.26881	1.26713	17.6912
EMILIN3	22.3604	1.72234e-106	6.15393e-104	14.8046	1.02015	21.9187
DUSP26	22.3596	1.27438e-74	2.32315e-72	6.55654	1.22341	18.2765
B3GNT8	22.3081	3.56148e-79	7.06954e-77	15.2621	1.18409	18.8398
C6orf223	22.2814	3.71816e-91	9.91417e-89	18.6434	1.10044	20.2478
UBXN10	22.2448	1.37091e-110	5.44253e-108	17.4122	0.995545	22.3443
CLCF1	22.2356	5.21051e-82	1.14921e-79	8.93387	1.15918	19.1822
G0S2	22.1556	3.42806e-51	3.27499e-49	6.47285	1.47209	15.0505
ARHGAP36	22.136	9.23016e-55	9.69981e-53	3.74194	1.42036	15.5848
PAK5	22.115	1.65821e-69	2.53196e-67	5.39873	1.25494	17.6224
ACOX2	22.0954	5.19337e-98	1.59965e-95	12.5043	1.05161	21.0111
RAMP3	21.9982	8.87803e-54	9.11529e-52	6.97309	1.4248	15.4395
DUSP15	21.9951	1.00818e-102	3.39831e-100	16.9138	1.02207	21.5202
SLC7A10	21.98	5.31934e-103	1.8275e-100	13.5919	1.01996	21.5498
HRH3	21.923	4.52423e-136	2.78708e-133	19.0007	0.883013	24.8275
PCDHA7	21.8272	1.12294e-80	2.33271e-78	11.0088	1.14748	19.0219
HMSD	21.7511	2.33436e-63	3.02198e-61	18.748	1.2945	16.8026
FAM131C	21.718	2.73931e-44	2.11852e-42	5.65376	1.55574	13.9599
CTAGE8	21.7024	3.96378e-41	2.71314e-39	17.7152	1.61581	13.4313
UBE2QL1	21.691	6.49479e-67	9.35721e-65	7.02506	1.25517	17.2814
CD79B	21.6516	6.79e-82	1.47931e-79	5.73557	1.12954	19.1685
IL20RA	21.6318	7.36141e-63	9.46126e-61	8.20499	1.29266	16.7344
PTX3	21.5369	2.58134e-60	3.09501e-58	16.1372	1.31469	16.3818
RARRES3	21.4974	2.2435e-89	5.80871e-87	6.85809	1.07247	20.0447
IDUA	21.4072	1.10436e-85	2.70265e-83	7.01528	1.09125	19.6171
TMEM26	21.2919	1.40042e-35	7.72176e-34	5.29555	1.71021	12.4499
ATOH7	21.2764	1.59603e-38	9.96963e-37	1.99334	1.63921	12.9797
PCDH20	21.2476	5.69908e-94	1.6161e-91	14.7686	1.03321	20.5646
INKA1	21.2222	3.01592e-70	4.89814e-68	8.7529	1.19774	17.7185
PCDHGB1	21.1943	9.26701e-66	1.30358e-63	4.32176	1.23745	17.1274
CCK	21.1496	4.68091e-131	2.53408e-128	16.9556	0.868256	24.3588
AHSG	21.0227	3.80485e-54	3.95196e-52	6.69514	1.35683	15.4941
CXCL1	20.9831	3.71039e-52	3.64209e-50	21.1016	1.38076	15.1968
CHSY3	20.8541	5.54767e-68	8.19084e-66	6.49126	1.19695	17.4227
SGCG	20.843	1.04538e-63	1.38339e-61	2.35144	1.23696	16.8502
BCHE	20.6872	1.8488e-46	1.53623e-44	6.93913	1.44548	14.3117
PTGER2	20.6868	1.03374e-62	1.30977e-60	6.87273	1.23768	16.7142
HMX2	20.3109	3.65506e-39	2.33206e-37	15.1682	1.55139	13.0921
COLGALT2	20.3096	1.15559e-68	1.74954e-66	6.96754	1.15974	17.5122
KCNIP1	20.2987	6.86124e-62	8.57175e-60	16.0353	1.22274	16.6009
DEUP1	20.2275	5.78841e-71	9.66448e-69	1.85996	1.13566	17.8112
TGFB2	20.0693	9.02999e-70	1.3907e-67	17.5103	1.13664	17.6567
LHX5	19.978	1.02707e-41	7.16744e-40	7.82456	1.47647	13.5309
ERAS	19.8386	1.79918e-31	8.22057e-30	7.35494	1.69986	11.6707
SHBG	19.821	4.43299e-54	4.57777e-52	4.39279	1.28008	15.4842
ENSG00000277475	19.6617	4.85645e-34	2.5221e-32	1.55337	1.61644	12.1636
AREG	19.5905	2.26943e-33	1.13567e-31	5.21973	1.62752	12.037
IRX5	19.5094	2.20027e-45	1.77863e-43	5.62241	1.37988	14.1385
HGF	18.572	2.79217e-43	2.04435e-41	7.75552	1.34644	13.7934
TBC1D3H	18.4729	0.000616856	0.00174923	6.27338	5.39498	3.42409
DBH	18.0169	1.90686e-12	2.07215e-11	2.68016	2.5588	7.04113
DKK2	17.7332	5.91343e-37	3.44115e-35	5.10878	1.39632	12.7
ZBBX	17.0068	4.78921e-40	3.15717e-38	3.8964	1.28396	13.2455
PCDHGB3	15.289	3.43184e-30	1.44259e-28	5.04966	1.33912	11.4172
CXCL5	12.9551	7.08475e-43	5.16609e-41	54.1298	0.943826	13.7261
ACSM4	12.2241	1.26156e-08	8.18069e-08	15.2276	2.14791	5.69119
IGFBP4	11.9855	1.32682e-87	3.29216e-85	367.684	0.604087	19.8407
NTS	11.9739	3.88367e-64	5.17774e-62	569.921	0.70815	16.9087
FGF17	11.9544	1.06729e-27	3.83644e-26	114.852	1.09603	10.907
MFAP4	11.9123	2.75433e-53	2.76439e-51	164.848	0.775221	15.3663
SNAI3	11.9004	1.72425e-46	1.43942e-44	62.0517	0.831234	14.3166
CYYR1	11.8267	3.04266e-102	1.00661e-99	256.462	0.550875	21.4689
GFRA1	11.4748	8.55645e-37	4.94696e-35	49.6395	0.905592	12.671
GPRIN2	11.4374	1.71144e-51	1.6527e-49	30.138	0.757626	15.0964
NPPC	11.4005	3.40494e-25	1.05241e-23	14.1505	1.0994	10.3697
RARRES2	11.395	1.21197e-83	2.84893e-81	799.239	0.588073	19.3768
FGFBP3	11.3818	1.95503e-73	3.52795e-71	411.34	0.627897	18.1269
COLCA2	11.3156	8.41082e-30	3.44631e-28	10.3395	0.997935	11.339
AFP	11.2256	4.96282e-44	3.7728e-42	112.723	0.806583	13.9175
LPL	11.2035	2.17108e-28	8.1143e-27	41.264	1.01381	11.0509
MAMDC2	11.1175	4.21157e-72	7.16568e-70	63.5221	0.619112	17.9573
TMEM47	11.1115	2.71049e-72	4.70125e-70	178.49	0.617933	17.9817
PLPPR3	11.0995	3.79068e-39	2.40998e-37	43.7184	0.847983	13.0893
PCDHB15	11.0204	1.41608e-46	1.19331e-44	21.9941	0.76903	14.3303
GAL3ST3	11.0089	8.82183e-53	8.75567e-51	148.506	0.719977	15.2907
BEX1	10.977	1.65696e-97	5.01721e-95	649.214	0.523814	20.9559
FAM43A	10.9165	9.33622e-32	4.30986e-30	13.3163	0.930936	11.7264
NCS1	10.7588	2.01217e-66	2.87579e-64	178.708	0.624928	17.2161
STC1	10.5815	3.84133e-79	7.54124e-77	285.195	0.561774	18.8358
SLC22A3	10.5646	1.70009e-32	8.1209e-31	34.0066	0.890046	11.8697
LIN7A	10.5099	1.257e-27	4.50931e-26	100.55	0.964906	10.8921
TRBC2	10.4861	1.28701e-49	1.16123e-47	115.378	0.708102	14.8087
DOK5	10.4729	1.1956e-58	1.37802e-56	42.8544	0.648604	16.1468
SH3RF3	10.4683	5.63658e-17	9.65461e-16	10.2405	1.2503	8.37259
OLFM1	10.4584	8.95733e-130	4.70655e-127	242.332	0.431499	24.2375
CPXM1	10.4178	1.74917e-53	1.77551e-51	193.265	0.676667	15.3957
TSPAN7	10.3686	1.83281e-42	1.31499e-40	93.4683	0.759213	13.657
FAM19A5	10.281	2.08233e-64	2.83976e-62	130.936	0.606712	16.9454
SOSTDC1	10.2245	3.03551e-21	7.14485e-20	9.88984	1.08064	9.4615
DLK1	10.1955	4.85676e-31	2.153e-29	78.5647	0.87999	11.5859
VAT1L	9.95843	2.92246e-89	7.45853e-87	355.109	0.497136	20.0316
CPE	9.93732	5.6983e-50	5.19389e-48	101.475	0.668578	14.8634
TMEFF1	9.86345	2.76675e-49	2.4714e-47	413.571	0.668384	14.7572
POU3F4	9.82944	7.36968e-18	1.34634e-16	10.827	1.14176	8.60901
SCARF2	9.77154	2.30799e-33	1.15174e-31	44.7023	0.811883	12.0357
TRPC4	9.72402	2.84339e-38	1.76379e-36	89.892	0.75174	12.9353
MATN3	9.70231	1.10222e-37	6.67496e-36	66.8794	0.756174	12.8308
NCAN	9.66913	9.0965e-34	4.6698e-32	21.6016	0.798294	12.1122
UBE2L6	9.66367	1.31225e-53	1.33962e-51	321.301	0.62693	15.4143
MOXD1	9.58038	2.42855e-23	6.56369e-22	18.6326	0.96249	9.95375
GPRASP1	9.5289	1.12389e-15	1.6958e-14	19.8931	1.18925	8.01251
RAB4B-EGLN2	9.52171	1.00753e-26	3.44159e-25	70.731	0.889801	10.7009
PCDH7	9.5158	2.77808e-33	1.3748e-31	156.102	0.791641	12.0203
GLIPR1L1	9.51338	3.01652e-18	5.70266e-17	51.0904	1.09213	8.71083
CCND2	9.50303	4.26119e-46	3.50812e-44	748.717	0.666714	14.2535
PDE9A	9.48788	2.05252e-64	2.82064e-62	82.468	0.559882	16.9462
PTGS1	9.47544	3.4463e-25	1.06152e-23	9.10043	0.913862	10.3686
CCDC177	9.40854	3.31194e-19	6.76204e-18	40.1014	1.05032	8.95781
PCDHB12	9.36755	2.72886e-15	3.94745e-14	8.6563	1.18536	7.90272
DKK1	9.33062	6.7281e-18	1.23787e-16	50.465	1.08251	8.61944
C1QL1	9.32207	2.29541e-26	7.7227e-25	34.4782	0.877423	10.6244
SPTSSB	9.31813	5.41719e-26	1.76603e-24	93.5697	0.883741	10.544
SEL1L3	9.27876	1.22052e-74	2.2479e-72	242.826	0.507624	18.2788
RGS6	9.27342	9.46787e-14	1.1787e-12	5.88328	1.24507	7.44812
CNMD	9.27111	9.07694e-60	1.06684e-57	1211.17	0.568602	16.3051
KLHL4	9.25122	4.99735e-30	2.08107e-28	118.079	0.812618	11.3845
IKBKE	9.22658	6.66743e-27	2.29065e-25	37.6547	0.859156	10.7391
RHPN1	9.19696	1.81464e-23	4.96454e-22	36.7796	0.92129	9.9827
FREM1	9.19662	1.65399e-21	3.96625e-20	27.6053	0.965547	9.52478
TMEM35A	9.12501	1.60563e-43	1.19023e-41	24.4437	0.659642	13.8333
SYNDIG1	9.10113	3.08791e-37	1.83274e-35	43.275	0.713772	12.7507
EPDR1	9.09193	3.28898e-37	1.94562e-35	53.1068	0.713326	12.7458
IGSF21	9.05448	2.10572e-22	5.36644e-21	50.4111	0.929947	9.73655
ADAMTS19	9.04082	1.82144e-56	1.98414e-54	118.079	0.570986	15.8337
CXCL6	9.02814	3.38236e-26	1.11693e-24	54.2457	0.852665	10.5881
WFIKKN1	8.99304	3.07983e-19	6.32428e-18	58.4203	1.00304	8.96582
TSPAN2	8.99273	1.70573e-38	1.06177e-36	46.9213	0.693105	12.9746
COL22A1	8.98448	3.59317e-17	6.25652e-16	29.4207	1.06635	8.42547
HTRA1	8.98201	9.18977e-44	6.92722e-42	63.0748	0.647429	13.8733
CYP26A1	8.97368	1.68506e-24	5.0006e-23	496.136	0.878413	10.2158
ADGRB3	8.96424	6.32802e-15	8.8806e-14	6.40762	1.14967	7.79723
RAB32	8.94564	2.09668e-25	6.57145e-24	49.0816	0.85884	10.416
CBARP	8.94442	3.7417e-22	9.33596e-21	18.4397	0.924207	9.67794
KIF1A	8.93818	1.09214e-82	2.50141e-80	402.412	0.464001	19.2633
CACNG4	8.935	4.51119e-31	2.00978e-29	19.5191	0.770774	11.5923
ACTA1	8.90806	2.80933e-79	5.63917e-77	641.433	0.472516	18.8524
TCEAL2	8.88845	5.10028e-51	4.82098e-49	101.647	0.591611	15.0242
PLEKHN1	8.86843	1.65774e-15	2.46181e-14	3.08079	1.11348	7.96459
OCA2	8.86801	2.58491e-14	3.43086e-13	6.24273	1.16415	7.61757
HTR7	8.80865	1.47232e-21	3.5401e-20	33.9044	0.923643	9.53685
CNTFR	8.8084	2.47898e-18	4.71137e-17	17.8543	1.00863	8.73305
GJB2	8.79941	1.14834e-07	6.387e-07	4.73135	1.65979	5.30153
KCNJ12	8.78823	2.42779e-19	5.02577e-18	10.4614	0.977339	8.992
CALCR	8.78721	6.50757e-18	1.19853e-16	45.5134	1.01901	8.62326
TP53I11	8.7743	5.69303e-56	6.12686e-54	213.806	0.556679	15.7619
PLA2G3	8.77422	3.68569e-29	1.44397e-27	55.7514	0.782787	11.2089
TSPAN11	8.75517	2.18666e-21	5.22255e-20	30.164	0.922011	9.49573
ALKAL2	8.74145	1.04828e-20	2.39177e-19	27.0135	0.936813	9.33105
SH3GL2	8.7332	9.24627e-31	4.02889e-29	33.3615	0.757391	11.5306
GPR162	8.72838	2.83374e-21	6.69641e-20	16.6368	0.921815	9.46869
PRR36	8.72256	3.5112e-35	1.91828e-33	63.5289	0.704779	12.3763
RHBDL3	8.72195	9.98561e-38	6.06779e-36	56.5754	0.679362	12.8384
CRMP1	8.67629	6.26218e-60	7.40886e-58	764.147	0.531382	16.3278
GPSM1	8.67504	5.69873e-30	2.36213e-28	54.7285	0.762774	11.373
STUM	8.66003	1.92213e-10	1.61366e-09	22.533	1.36005	6.36744
KHDRBS2	8.65896	8.21167e-43	5.96347e-41	43.7974	0.631331	13.7154
GDF1	8.65811	7.13335e-11	6.42325e-10	24.1305	1.32837	6.51783
TMEM200A	8.64821	3.00138e-29	1.18628e-27	71.6163	0.770297	11.2271
FAM20C	8.62488	2.90483e-44	2.22724e-42	56.4307	0.618019	13.9557
PTP4A3	8.60379	5.18251e-49	4.58344e-47	60.3496	0.584704	14.7148
LCN10	8.59593	5.01723e-14	6.41609e-13	2.96778	1.14134	7.53147
F8A2	8.59271	4.75019e-13	5.57204e-12	21.3408	1.18811	7.23226
TMEM238	8.58329	5.66138e-40	3.7184e-38	23.2648	0.648629	13.233
COL25A1	8.57106	1.28549e-19	2.69229e-18	19.3566	0.945866	9.0616
PDE4B	8.56474	3.78896e-27	1.32986e-25	43.5813	0.793679	10.7912
PCDHGB4	8.53017	2.23324e-21	5.31957e-20	24.6539	0.898524	9.49354
ADAMTS7	8.52279	2.39782e-33	1.19323e-31	49.1613	0.708314	12.0325
BAHCC1	8.51675	9.98428e-16	1.51486e-14	9.98101	1.06101	8.02705
GPRASP2	8.51252	7.56227e-51	7.0733e-49	120.864	0.567576	14.998
HAPLN4	8.49861	1.12615e-31	5.15865e-30	44.1902	0.725726	11.7105
LGR5	8.48271	9.90246e-12	9.82819e-11	33.5717	1.24601	6.80791
FBN3	8.47835	5.1872e-35	2.79968e-33	111.067	0.686787	12.3449
RTN1	8.46716	8.10577e-23	2.10479e-21	39.2906	0.861085	9.83313
RNF182	8.46646	2.89157e-44	2.22663e-42	44.921	0.606653	13.956
NAP1L3	8.46366	1.23823e-48	1.08436e-46	205.494	0.577498	14.6557
WDR86	8.45866	1.07656e-23	3.00512e-22	18.3954	0.84297	10.0344
DBNDD1	8.43932	7.50645e-70	1.16611e-67	488.313	0.477684	17.6672
FGF19	8.43487	2.69687e-31	1.22283e-29	101.365	0.72488	11.6362
SERTM1	8.42824	6.0579e-18	1.11918e-16	12.8538	0.976457	8.63145
GPC6	8.4149	8.74032e-35	4.67503e-33	161.897	0.683978	12.3029
FZD2	8.39669	3.12181e-38	1.9298e-36	65.312	0.649488	12.9282
TTC29	8.38704	3.39615e-11	3.17489e-10	12.6282	1.26534	6.62828
FGF16	8.3548	6.32686e-21	1.46222e-19	17.5614	0.890285	9.38441
RTN4R	8.34398	5.2944e-38	3.2392e-36	108.883	0.647448	12.8875
PPP1R14C	8.341	2.17778e-13	2.62524e-12	3.06185	1.13678	7.3374
IRS4	8.32797	1.091e-15	1.65175e-14	21.5559	1.0389	8.01616
COL11A1	8.31663	3.55741e-29	1.39985e-27	91.4128	0.741756	11.2121
PSMB8	8.30248	2.2357e-45	1.79914e-43	102.886	0.587273	14.1373
DPYSL4	8.29286	4.96059e-39	3.14259e-37	54.1055	0.634551	13.0689
MYH2	8.26525	3.11544e-10	2.53449e-09	13.9146	1.31342	6.29292
TRDN	8.2507	1.2226e-19	2.56659e-18	92.6137	0.909963	9.06707
SLC4A4	8.23109	8.62429e-14	1.08046e-12	21.0168	1.1033	7.46043
C9orf24	8.21911	8.23246e-17	1.38487e-15	6.06133	0.986943	8.32785
SERPINB3	8.21632	2.30373e-05	8.61366e-05	10.2595	1.94092	4.23322
NAP1L2	8.20568	2.61819e-53	2.6426e-51	61.5568	0.53389	15.3696
ECEL1	8.20468	9.06785e-28	3.27929e-26	47.6216	0.75122	10.9218
KLHL13	8.19431	7.24277e-32	3.37839e-30	57.6275	0.697515	11.7479
RTN4RL2	8.17731	7.89804e-29	3.03438e-27	61.8415	0.733965	11.1413
COL4A6	8.17224	7.94857e-24	2.25042e-22	68.8339	0.812006	10.0643
IGFBPL1	8.1688	2.91841e-25	9.05163e-24	28.7392	0.786637	10.3845
CENPVL3	8.15448	2.48572e-20	5.54398e-19	28.7257	0.882605	9.2391
ACTC1	8.10955	5.98953e-26	1.94905e-24	1003.48	0.769808	10.5345
KLKB1	8.10727	3.34814e-30	1.41072e-28	104.361	0.709961	11.4193
LHFPL1	8.09577	9.36859e-14	1.16797e-12	7.84102	1.08675	7.44951
COL9A2	8.09319	2.25088e-21	5.34733e-20	34.4315	0.852569	9.49272
CFC1	8.07587	3.13761e-14	4.12158e-13	15.5936	1.06366	7.59251
LRRC17	8.07196	6.55366e-28	2.3992e-26	31.063	0.737081	10.9513
SLC17A6	8.05197	2.03504e-05	7.66679e-05	1.41277	1.88969	4.26101
RND3	8.03257	1.88742e-32	8.94395e-31	342.462	0.677227	11.861
BEX5	8.0232	3.41559e-39	2.18708e-37	35.9863	0.612588	13.0972
CTU1	8.01682	2.23011e-26	7.51714e-25	56.6444	0.754377	10.6271
AKR1C3	8.01652	8.57545e-21	1.96159e-19	17.2907	0.85717	9.35231
NR0B1	7.99456	2.15661e-07	1.147e-06	6.98288	1.54177	5.18531
TNFRSF10D	7.97623	2.78943e-33	1.37661e-31	87.479	0.663579	12.02
NETO1	7.96533	6.8296e-24	1.95217e-22	17.8932	0.790276	10.0792
PLPPR5	7.95965	1.03221e-19	2.17459e-18	15.8663	0.876083	9.0855
TMEM132D	7.9532	7.70388e-25	2.32091e-23	42.3522	0.7728	10.2914
GNG11	7.95075	2.49477e-28	9.28524e-27	37.8816	0.720282	11.0384
JPH4	7.94635	5.29911e-34	2.74402e-32	99.2627	0.653672	12.1565
NLGN4Y	7.9409	1.41987e-43	1.05692e-41	260.742	0.573677	13.8421
CALY	7.93341	6.65679e-24	1.90583e-22	10.4109	0.786912	10.0817
ECSCR	7.91132	2.54028e-08	1.57631e-07	11.4497	1.42022	5.57049
JAKMIP2	7.90659	9.12203e-73	1.61352e-70	571.493	0.438233	18.042
SSC4D	7.89963	1.92781e-29	7.68758e-28	34.1531	0.701182	11.2662
RASL12	7.89185	1.49126e-30	6.43513e-29	57.647	0.686881	11.4894
ANGPTL2	7.89076	9.41604e-21	2.15112e-19	35.1025	0.844616	9.34242
SH2B2	7.87817	2.19852e-21	5.24387e-20	33.4857	0.829703	9.49517
NRTN	7.87438	3.59364e-19	7.30379e-18	24.1713	0.879937	8.9488
TMEM59L	7.86265	2.72397e-24	7.97765e-23	35.3742	0.77319	10.1691
FAM13C	7.86193	2.18208e-11	2.08353e-10	7.99506	1.1746	6.69329
TAGLN	7.84121	8.85332e-35	4.72133e-33	971.897	0.637401	12.3018
PLPPR4	7.8353	5.48224e-12	5.62875e-11	10.8746	1.13679	6.89249
DUSP2	7.82317	2.86944e-21	6.77179e-20	43.5858	0.826329	9.46738
TMSB4Y	7.80692	4.95396e-18	9.22863e-17	67.258	0.902072	8.65443
SLC38A5	7.79648	1.69385e-58	1.93979e-56	137.573	0.483493	16.1253
KCNK17	7.78056	4.12729e-16	6.54251e-15	7.0956	0.956458	8.13477
COL5A2	7.76672	1.16919e-21	2.82265e-20	365.666	0.812355	9.56074
GPR143	7.7392	1.1475e-42	8.29962e-41	312.583	0.565272	13.6911
TMSB15A	7.72332	3.86731e-37	2.27268e-35	352.695	0.60655	12.7332
SLC2A12	7.71547	9.63841e-16	1.47045e-14	27.4244	0.960666	8.03138
SNCB	7.69485	1.7647e-18	3.40457e-17	31.9854	0.877266	8.77139
SEMA5B	7.69245	9.42967e-29	3.5996e-27	41.0837	0.691426	11.1255
SEMA3A	7.66113	3.65405e-33	1.79339e-31	262.993	0.638551	11.9977
NEURL1B	7.6588	2.78065e-16	4.46328e-15	18.6486	0.936	8.18248
CYTL1	7.65674	2.3706e-13	2.84233e-12	34.2739	1.04514	7.32604
MAGEL2	7.6562	7.32187e-18	1.34089e-16	12.4283	0.889247	8.60975
EPHB6	7.6512	3.49321e-30	1.46493e-28	91.2099	0.670238	11.4156
TGFBR3L	7.64926	7.31425e-21	1.68388e-19	19.6052	0.816434	9.36912
ARTN	7.64839	2.7222e-22	6.85926e-21	34.028	0.787648	9.71042
CPNE7	7.64759	6.26238e-30	2.58975e-28	77.9945	0.67292	11.3648
MFSD6L	7.61681	3.39828e-14	4.43156e-13	10.3627	1.00457	7.58217
C5orf38	7.61426	2.97827e-20	6.5445e-19	23.7476	0.825865	9.21974
IRX1	7.6077	2.29612e-10	1.90969e-09	5.6462	1.19993	6.3401
STON1-GTF2A1L	7.60496	1.65623e-07	9.00443e-07	16.9907	1.45291	5.23429
SRPX	7.58672	1.3769e-22	3.54443e-21	44.6518	0.775766	9.77965
BAALC	7.57726	1.48817e-19	3.10586e-18	16.0818	0.837672	9.04562
CA10	7.57608	3.91092e-10	3.14865e-09	3.83124	1.21071	6.25754
SEPT5	7.57028	8.30177e-22	2.02334e-20	24.6646	0.788891	9.59611
KBTBD11	7.5555	3.91954e-20	8.54976e-19	25.1717	0.822122	9.19024
ZXDA	7.55213	1.43001e-10	1.22176e-09	7.06493	1.17769	6.41266
TCEAL7	7.54705	1.96599e-24	5.81497e-23	60.8529	0.739848	10.2008
PDZD4	7.54652	3.64142e-47	3.11263e-45	109.982	0.523182	14.4243
FLT1	7.5396	1.23285e-65	1.7207e-63	346.608	0.440634	17.1108
ENSG00000283765	7.53228	1.05507e-09	7.98341e-09	19.8409	1.23463	6.10085
SLC35F3	7.52983	6.60982e-13	7.6282e-12	13.9441	1.04766	7.18727
ERICH2	7.52325	1.09702e-15	1.65947e-14	10.5838	0.93859	8.01549
CD177	7.51267	4.44826e-07	2.2474e-06	13.5956	1.48804	5.0487
CTXN1	7.51011	2.37667e-39	1.52731e-37	51.1529	0.572211	13.1247
LDB2	7.50699	1.5588e-29	6.27207e-28	173.91	0.665226	11.2849
MMP23B	7.48048	3.84926e-16	6.11807e-15	14.5139	0.918615	8.14321
PIANP	7.48	9.15381e-30	3.74217e-28	38.2568	0.660102	11.3316
FHL1	7.46837	1.09679e-34	5.8143e-33	250.328	0.607949	12.2845
COL12A1	7.46783	2.30797e-15	3.38521e-14	190.442	0.942484	7.92356
CORO2B	7.45669	4.72706e-14	6.06238e-13	18.0958	0.989051	7.53924
MEGF6	7.44115	9.03468e-15	1.24733e-13	21.8467	0.959882	7.75215
UNC5A	7.43494	3.14798e-13	3.73431e-12	21.9578	1.02017	7.28791
ENSG00000268173	7.4268	1.21276e-10	1.04414e-09	64.5717	1.15364	6.43773
DPP7	7.41887	7.16242e-25	2.16509e-23	39.0728	0.720388	10.2984
CTSO	7.40988	6.35344e-13	7.36563e-12	7.58546	1.0302	7.19267
PRKCB	7.4075	1.62797e-32	7.79723e-31	135.063	0.623876	11.8734
TRAF1	7.40409	2.24454e-10	1.87115e-09	15.6527	1.16717	6.3436
LRP3	7.3912	1.84513e-22	4.71577e-21	153.884	0.758074	9.74998
ENSG00000261611	7.3865	5.72868e-08	3.34126e-07	6.21158	1.36105	5.42707
SMIM10L2B	7.38298	1.90641e-13	2.31216e-12	17.6144	1.00378	7.3552
UGT3A2	7.3746	1.15348e-28	4.38444e-27	165.131	0.66393	11.1075
ADCY8	7.37268	6.88694e-08	3.96632e-07	13.3759	1.36681	5.3941
PLCB2	7.3715	8.7472e-19	1.73055e-17	27.8339	0.832932	8.85006
FAM110C	7.37073	3.46334e-27	1.21796e-25	52.9237	0.68251	10.7994
UNC93B1	7.3671	7.09346e-22	1.74072e-20	53.0385	0.766423	9.61232
ELOVL2	7.35845	3.47091e-12	3.65828e-11	16.3476	1.05767	6.9572
KLHDC7A	7.3524	1.62116e-22	4.14928e-21	31.4383	0.75308	9.7631
SHISA6	7.34994	4.65349e-13	5.46219e-12	23.715	1.01588	7.23505
NRARP	7.34189	1.53423e-25	4.87611e-24	72.6737	0.702867	10.4456
ADAMTS8	7.34115	5.04971e-23	1.33649e-21	54.7982	0.742982	9.88066
DNM3	7.33877	8.10561e-16	1.24404e-14	30.4754	0.911354	8.0526
FAM171A2	7.32738	2.09967e-26	7.09084e-25	56.1899	0.689137	10.6327
NHLH2	7.32605	7.37745e-15	1.02727e-13	11.0216	0.941914	7.77784
ABHD8	7.31216	2.27659e-23	6.19044e-22	54.899	0.734139	9.96018
FAT4	7.31206	8.62834e-15	1.19307e-13	72.0686	0.94252	7.75799
SH2D2A	7.30599	1.61957e-23	4.45132e-22	13.7761	0.73104	9.99397
EDIL3	7.30356	5.80956e-22	1.43353e-20	205.445	0.758193	9.63285
BTBD17	7.29727	3.73209e-10	3.0101e-09	48.5409	1.1648	6.26484
FOXQ1	7.29453	1.08394e-10	9.42778e-10	11.2732	1.1301	6.45475
FRZB	7.29333	4.35218e-21	1.01371e-19	225.524	0.77393	9.42376
SRY	7.2929	1.9796e-08	1.24834e-07	8.64856	1.29911	5.61377
UPK3B	7.28884	5.65865e-27	1.96677e-25	40.7168	0.677763	10.7543
GRIK5	7.2646	3.68295e-26	1.20948e-24	45.3525	0.686624	10.5802
ZDHHC22	7.25733	1.45128e-29	5.86584e-28	65.0305	0.642745	11.2911
CDH2	7.25699	1.06658e-33	5.45975e-32	409.063	0.599791	12.0992
KCNE5	7.23651	1.33618e-16	2.20211e-15	28.8728	0.874999	8.2703
ADRA2B	7.234	6.07178e-15	8.5277e-14	15.5648	0.927145	7.80245
HS3ST5	7.2296	1.94098e-22	4.95366e-21	29.8749	0.741891	9.74483
EPHX2	7.22262	1.89305e-47	1.63378e-45	91.0307	0.499167	14.4693
SYDE1	7.22034	2.75411e-23	7.3877e-22	73.3078	0.726303	9.94123
GRPR	7.2119	7.30922e-18	1.34065e-16	88.7664	0.837624	8.60995
TM6SF2	7.2029	8.54508e-17	1.43341e-15	22.9798	0.865376	8.32343
CSDC2	7.19251	7.98308e-13	9.10132e-12	20.217	1.00434	7.16145
PODXL2	7.18837	1.92282e-15	2.84365e-14	155.036	0.904628	7.94622
TMEM189-UBE2V1	7.18287	2.72365e-06	1.19788e-05	529.025	1.53132	4.69063
SORBS2	7.16526	4.12165e-36	2.32282e-34	289.455	0.571067	12.5471
COL8A2	7.16251	4.93516e-12	5.08165e-11	20.3882	1.03693	6.90743
FRMPD4	7.15975	9.78882e-12	9.7208e-11	11.8012	1.05142	6.80957
MAP10	7.15887	5.87193e-12	5.99098e-11	16.2847	1.04012	6.88272
TRPV6	7.14308	2.8356e-10	2.32376e-09	11.0622	1.13247	6.30751
CERK	7.13231	8.43475e-62	1.04644e-59	307.763	0.429954	16.5885
TOX	7.11245	6.43042e-27	2.22204e-25	125.544	0.662087	10.7425
DYDC2	7.11155	1.78657e-20	4.01979e-19	39.8512	0.766795	9.27438
C1orf54	7.10642	1.07896e-25	3.46683e-24	41.726	0.678159	10.479
TENM2	7.09703	5.92921e-13	6.8917e-12	23.9293	0.985412	7.2021
DMRTA1	7.08721	1.28467e-22	3.31177e-21	66.3577	0.72417	9.78666
SOGA3	7.08404	1.72748e-11	1.66549e-10	18.7148	1.05302	6.72738
EIF4E1B	7.07698	2.64191e-05	9.75958e-05	1.93927	1.68406	4.20232
CCDC92	7.07525	4.14307e-12	4.3158e-11	22.0021	1.02063	6.93221
SAMD10	7.06536	2.18922e-13	2.63725e-12	11.589	0.963016	7.3367
PLAC9	7.05909	8.74971e-17	1.46636e-15	35.5539	0.848384	8.32063
GAL3ST1	7.05032	3.86354e-20	8.43792e-19	36.8737	0.767024	9.19179
SPATA20	7.04454	2.6478e-26	8.83935e-25	41.7797	0.663888	10.611
INPP1	7.0392	2.31565e-16	3.74381e-15	11.1325	0.857969	8.20449
ENSG00000284057	7.03751	3.74081e-09	2.61053e-08	43.8008	1.19376	5.89526
MAL2	7.037	5.4191e-24	1.56401e-22	692.033	0.696603	10.1019
KISS1R	7.03417	3.76753e-09	2.62815e-08	7.13947	1.19343	5.89409
PRX	7.0321	5.72515e-23	1.50633e-21	40.23	0.712611	9.86808
SLC38A4	7.02919	6.94136e-13	7.96451e-12	10.4079	0.978916	7.18059
FOXJ1	7.025	6.43478e-10	5.02436e-09	30.395	1.13684	6.17939
TAC1	7.00288	1.9031e-18	3.6558e-17	15.8435	0.799152	8.76289
RASD2	7.00017	3.50623e-12	3.69115e-11	11.8067	1.00638	6.95578
BCAN	6.99527	1.60617e-12	1.7658e-11	13.045	0.99013	7.065
WDR35	6.96603	1.30863e-25	4.18972e-24	145.646	0.665923	10.4607
ENSG00000267022	6.96191	1.20279e-13	1.48603e-12	15.1398	0.938709	7.41647
ANKRD53	6.95943	5.06305e-08	2.98761e-07	6.9645	1.27718	5.44908
RASSF10	6.9565	2.38426e-06	1.05957e-05	4.76706	1.47453	4.71779
HTR3A	6.95582	1.33288e-18	2.60523e-17	34.3909	0.790171	8.80293
NTM	6.95384	7.18203e-24	2.04636e-22	31.6217	0.69026	10.0742
LDLRAD4	6.94489	2.26897e-14	3.02727e-13	16.8778	0.909686	7.63439
TNMD	6.94046	1.27684e-11	1.25196e-10	12.8446	1.02499	6.77124
PABPC5	6.9363	7.58978e-07	3.68655e-06	4.85101	1.40251	4.94563
CTNNA3	6.92983	1.49824e-10	1.27519e-09	14.6097	1.08185	6.40555
FAM131B	6.91064	3.94983e-35	2.15134e-33	24.2252	0.558803	12.3669
IDO1	6.90947	1.55604e-22	3.99405e-21	206.774	0.707411	9.76726
SLC1A1	6.90499	1.66078e-11	1.60551e-10	39.2728	1.02553	6.73311
FAM84A	6.90369	1.0365e-10	9.04158e-10	11.9105	1.06843	6.46153
COL18A1	6.90004	5.10343e-36	2.84915e-34	396.387	0.550673	12.5302
BHLHE41	6.89592	2.40174e-11	2.28229e-10	8.84856	1.03244	6.67925
MDFIC	6.89476	4.26799e-35	2.31756e-33	65.7172	0.5578	12.3606
NCR3LG1	6.89367	8.71099e-16	1.33238e-14	14.6461	0.857018	8.04378
PCDHA6	6.87134	6.23312e-10	4.87543e-09	16.564	1.11107	6.18442
CHL1	6.86637	2.57817e-08	1.59816e-07	6.02838	1.2332	5.56791
ADAMTS14	6.85977	5.2869e-10	4.18108e-09	6.81319	1.10457	6.21034
PQLC2L	6.85857	3.95748e-11	3.66323e-10	7.38383	1.03829	6.60566
CYP39A1	6.85844	8.71291e-14	1.09079e-12	8.75446	0.919476	7.45908
CALHM4	6.85487	1.66032e-05	6.35561e-05	4.26904	1.59184	4.30627
ALCAM	6.84387	7.42802e-28	2.69718e-26	192.785	0.625588	10.9399
ADCY2	6.84061	1.25646e-61	1.54805e-59	441.69	0.412966	16.5646
DTX1	6.83095	3.62646e-19	7.35378e-18	17.3874	0.763423	8.9478
ENSG00000285224	6.81346	0.0320687	0.0596158	7.32764	3.17858	2.14355
TAGLN3	6.80402	2.28636e-19	4.73849e-18	13.3639	0.756121	8.99859
MYL7	6.80082	1.3762e-09	1.02228e-08	41.8993	1.12257	6.05824
CALN1	6.79356	8.6265e-32	3.99255e-30	138.452	0.57901	11.7331
ASB2	6.78616	4.69753e-09	3.24271e-08	6.20445	1.15853	5.85755
ENSG00000285304	6.78518	1.15769e-07	6.43702e-07	16.2881	1.28021	5.30005
MAGEH1	6.7846	6.19879e-25	1.88657e-23	76.7521	0.657912	10.3123
ATRNL1	6.78163	2.49269e-25	7.79894e-24	54.1927	0.652112	10.3995
SLC15A3	6.77238	2.74625e-19	5.6588e-18	62.3673	0.754293	8.97844
PDGFB	6.76622	6.04525e-09	4.12208e-08	22.9646	1.16348	5.8155
ENG	6.76551	7.64099e-13	8.72802e-12	23.5321	0.943922	7.16745
C17orf67	6.75592	5.52761e-15	7.79406e-14	16.3464	0.86456	7.81428
TMEM163	6.75418	7.20238e-09	4.84452e-08	6.08795	1.1673	5.78614
MAP2	6.7412	1.68069e-15	2.49381e-14	32.0342	0.846577	7.96289
ZMAT4	6.74115	3.70657e-21	8.67862e-20	105.486	0.71406	9.4406
ABCG4	6.73439	5.22293e-11	4.77765e-10	9.19596	1.02589	6.56444
TMEM151A	6.73417	4.09474e-08	2.46139e-07	6.54156	1.22736	5.48672
FGF14	6.72303	4.23302e-08	2.53939e-07	5.70618	1.22664	5.48084
ENSG00000285021	6.69347	3.74302e-06	1.60627e-05	9.89258	1.44718	4.62516
KCTD14	6.68286	7.55016e-22	1.84772e-20	234.013	0.695704	9.60589
CACNA1C	6.68136	5.90307e-13	6.86578e-12	15.5247	0.927618	7.2027
EVA1B	6.68005	4.51988e-15	6.4392e-14	41.6246	0.852091	7.8396
CLDN23	6.67853	3.76997e-16	5.99738e-15	29.9658	0.819881	8.14573
LRCH2	6.67329	2.78905e-17	4.89454e-16	31.9878	0.789264	8.45508
ZNF837	6.67133	7.19934e-11	6.47614e-10	98.7285	1.02377	6.51644
SPX	6.66984	1.23268e-10	1.05925e-09	5.61513	1.03645	6.43525
BLVRA	6.65659	2.83042e-33	1.39299e-31	180.326	0.553848	12.0188
PCK2	6.65251	2.51349e-25	7.85025e-24	392.338	0.639745	10.3987
CRABP1	6.64646	1.32931e-28	5.02075e-27	1118.38	0.59906	11.0948
GRID2IP	6.63968	4.49705e-10	3.59302e-09	4.9439	1.06478	6.23572
IHH	6.6389	1.71548e-08	1.09259e-07	7.39166	1.17742	5.63849
PAQR9	6.63302	1.49164e-11	1.45143e-10	8.67417	0.982857	6.74871
SYT6	6.63167	1.13154e-20	2.57188e-19	239.695	0.711328	9.32295
BDKRB2	6.6295	5.32667e-08	3.12721e-07	3.18242	1.21865	5.44005
ZNF618	6.62176	8.23877e-24	2.32889e-22	205.977	0.658179	10.0607
BEND5	6.61512	2.59099e-20	5.75723e-19	51.6422	0.716336	9.23466
MYL9	6.61213	9.13997e-28	3.2987e-26	272.687	0.605446	10.9211
P2RY1	6.61076	7.09716e-21	1.63812e-19	43.6647	0.705351	9.3723
EDN1	6.60238	4.13214e-10	3.31331e-09	38.0352	1.05656	6.24895
ANO4	6.59623	1.03676e-11	1.02842e-10	22.4989	0.969848	6.8013
SELENOV	6.5928	1.92066e-16	3.12501e-15	38.2656	0.801367	8.22693
BTN2A2	6.58702	3.09086e-20	6.78357e-19	59.8071	0.714756	9.21576
SIT1	6.58227	7.86197e-09	5.26046e-08	15.1934	1.1405	5.77139
EMX1	6.57995	4.0307e-08	2.42616e-07	11.0803	1.19864	5.4895
PADI3	6.57736	5.29045e-07	2.63564e-06	4.17501	1.31141	5.01547
NUDT10	6.57006	1.55297e-30	6.68524e-29	135.686	0.572011	11.4859
CCDC160	6.56862	2.06118e-23	5.62182e-22	36.6206	0.658835	9.97005
AES	6.56723	1.28685e-28	4.87069e-27	592.259	0.591764	11.0977
OPCML	6.56293	2.92683e-08	1.79745e-07	6.62668	1.18341	5.54576
WIF1	6.5542	2.50881e-14	3.3364e-13	25.2305	0.85997	7.62143
STARD13	6.55096	3.8289e-11	3.54973e-10	21.721	0.990985	6.61055
AJAP1	6.5468	3.44432e-14	4.48163e-13	48.4595	0.863646	7.58042
ENSG00000285515	6.54642	0.00324543	0.00785524	22.2329	2.22404	2.94348
SERPINF2	6.54338	5.42247e-13	6.3274e-12	5.95049	0.907005	7.21427
HRH2	6.51628	3.2257e-14	4.22486e-13	18.855	0.858657	7.58893
PNMA3	6.50281	4.89985e-12	5.0482e-11	19.3253	0.941284	6.90845
PTPN13	6.50032	5.12496e-29	1.98606e-27	355.81	0.581438	11.1797
ELL3	6.49924	2.57941e-15	3.74948e-14	48.5576	0.821676	7.90973
TRPA1	6.48472	1.12862e-09	8.50032e-09	8.82502	1.0648	6.09007
CDKN2A	6.47942	6.80966e-12	6.8887e-11	8.86158	0.944303	6.86159
HES4	6.46992	1.33664e-10	1.14503e-09	20.2201	1.00731	6.42294
TMEM158	6.46643	1.77539e-20	4.00472e-19	221.397	0.697186	9.27505
NECAB2	6.45751	3.05103e-13	3.62653e-12	20.5747	0.885546	7.29213
IFIT5	6.45646	1.28957e-12	1.43451e-11	29.7365	0.909947	7.09542
GRP	6.45149	0.00275774	0.00679358	2.72262	2.15515	2.99353
ZNF711	6.44962	2.93e-29	1.16063e-27	153.242	0.57436	11.2292
OLFML3	6.44863	2.66835e-15	3.86618e-14	412.233	0.815713	7.90551
HABP4	6.44491	6.85066e-24	1.95507e-22	118.512	0.639448	10.0789
SNPH	6.44169	3.458e-09	2.42644e-08	10.3985	1.09029	5.90823
QRFPR	6.43944	9.78936e-08	5.5152e-07	6.17669	1.20802	5.33059
ITM2A	6.43012	1.00697e-21	2.44091e-20	482.004	0.67147	9.57618
HHIP	6.42028	9.42809e-24	2.65166e-22	249.783	0.638997	10.0474
ENSG00000264058	6.4115	2.83749e-10	2.32424e-09	39.1921	1.0165	6.30741
LGI4	6.41059	3.55297e-08	2.15564e-07	7.18031	1.16308	5.51174
CDH23	6.41	4.1383e-17	7.1569e-16	26.1607	0.762286	8.40891
GPX8	6.4099	5.70708e-45	4.53142e-43	647.816	0.455533	14.0712
SOD3	6.40673	1.31061e-13	1.61143e-12	8.76504	0.865179	7.40509
ANKRD24	6.39405	1.76114e-15	2.60885e-14	59.6329	0.803565	7.9571
C1QTNF5	6.39208	6.23794e-11	5.66264e-10	4.51554	0.977693	6.53792
FAM167A	6.35788	6.96269e-14	8.79692e-13	8.33466	0.84901	7.48857
HSPB2	6.35526	4.61951e-05	0.000163421	6.03547	1.55992	4.07409
ST8SIA3	6.34205	4.24771e-17	7.339e-16	72.9017	0.754481	8.40585
KCND2	6.33132	5.90244e-18	1.09158e-16	40.2316	0.733265	8.63442
TNC	6.33129	3.06157e-19	6.29401e-18	204.311	0.706107	8.96647
P2RX2	6.32312	2.70612e-11	2.56064e-10	6.83729	0.94917	6.66174
SAMSN1	6.31305	3.86599e-12	4.04367e-11	9.96141	0.9094	6.942
SLC6A15	6.31272	7.59373e-17	1.28225e-15	83.2778	0.757157	8.33741
GUCA2A	6.3059	2.85854e-07	1.49016e-06	10.9724	1.22861	5.13254
TBXT	6.30494	1.1401e-09	8.56511e-09	7.63426	1.03556	6.08845
ADRA2A	6.28817	5.25758e-09	3.61118e-08	21.8619	1.07696	5.83881
CYP4X1	6.28694	7.07217e-10	5.4837e-09	12.3346	1.01987	6.16447
FOXC2	6.2867	3.23246e-09	2.27712e-08	3.17823	1.06206	5.91934
ENSG00000284927	6.28501	4.331e-06	1.84003e-05	3.67894	1.36784	4.59483
LYPD6	6.27941	6.66412e-15	9.32298e-14	44.2193	0.806015	7.7907
EGFL6	6.27332	9.82532e-10	7.46934e-09	24.3642	1.02636	6.11222
EMILIN1	6.27192	8.57077e-07	4.12269e-06	8.46016	1.27429	4.9219
ENHO	6.26371	2.00769e-14	2.68871e-13	130.852	0.818771	7.65013
MAT1A	6.26285	1.83982e-08	1.16555e-07	14.0573	1.11311	5.62643
TGFA	6.25501	1.83051e-09	1.33696e-08	8.39972	1.04039	6.01217
KCNG1	6.2541	3.2691e-36	1.85405e-34	165.362	0.497721	12.5655
IFI27L2	6.23789	3.37422e-32	1.59051e-30	43.7607	0.528087	11.8122
FAM189A2	6.23193	4.36303e-15	6.23065e-14	85.825	0.794481	7.84403
CXCL3	6.22129	1.56267e-09	1.15122e-08	11.937	1.0304	6.03776
CRHR2	6.21771	8.13613e-07	3.92525e-06	13.5569	1.26067	4.93207
TMEM132B	6.21464	8.04997e-40	5.26787e-38	174.903	0.470575	13.2065
NGF	6.21297	8.21959e-06	3.31175e-05	6.43332	1.39323	4.45938
TRIM54	6.21229	7.97214e-13	9.09465e-12	126.89	0.867441	7.16163
FOXL1	6.19391	1.33169e-05	5.18993e-05	2.32408	1.42231	4.35483
OLFM2	6.19128	1.52208e-23	4.18983e-22	92.1798	0.619121	10.0001
SPOCK1	6.18887	5.38205e-16	8.43424e-15	42.4903	0.763818	8.10255
MFAP2	6.18805	3.65717e-26	1.20323e-24	1271.45	0.584836	10.5808
LGALS14	6.18678	7.48631e-16	1.15996e-14	6.65971	0.767371	8.06231
SMIM3	6.17889	5.53231e-15	7.79453e-14	261.006	0.790728	7.81418
SORCS1	6.17361	6.46893e-09	4.38253e-08	23.7188	1.06365	5.80416
ADCYAP1R1	6.1645	1.00697e-14	1.38488e-13	33.66	0.796614	7.73837
TRIL	6.16322	6.32726e-11	5.73498e-10	18.5659	0.942994	6.53579
NUDT18	6.16106	2.80856e-09	1.99107e-08	12.213	1.03679	5.94241
TSPAN17	6.15744	7.84143e-24	2.22563e-22	189.292	0.611732	10.0656
PVALB	6.15231	2.49937e-09	1.78533e-08	5.08528	1.03201	5.9615
CAMK4	6.14544	1.28604e-24	3.84843e-23	77.1641	0.600025	10.242
FBXO2	6.13624	3.57787e-31	1.60197e-29	273.613	0.528436	11.6121
TGFB1I1	6.13567	7.57053e-29	2.91482e-27	62.2098	0.550529	11.145
LYSMD2	6.13296	6.56778e-16	1.02118e-14	15.8722	0.759189	8.0783
ARHGEF40	6.13177	7.38009e-26	2.38418e-24	122.163	0.583154	10.5148
ZCCHC18	6.12405	2.7755e-08	1.71039e-07	5.47546	1.10243	5.55504
LKAAEAR1	6.12038	1.43312e-06	6.61056e-06	3.00135	1.2697	4.82034
RIMKLA	6.12004	2.47639e-36	1.41797e-34	215.443	0.486203	12.5874
NOX4	6.11985	2.30208e-23	6.25025e-22	68.0346	0.6145	9.95907
AHNAK2	6.11946	1.74505e-06	7.93668e-06	25.2194	1.27998	4.78091
SLC16A8	6.11676	2.4721e-07	1.30124e-06	4.18414	1.18546	5.1598
CRABP2	6.11407	2.92465e-20	6.44252e-19	344.463	0.66301	9.22169
AIF1	6.11382	8.90647e-14	1.11324e-12	14.2093	0.819966	7.45618
LRRC26	6.10852	1.06252e-06	5.01769e-06	3.87018	1.25183	4.87969
ASB13	6.10844	1.17054e-17	2.09956e-16	56.2355	0.713954	8.5558
ZNF579	6.10117	7.45189e-23	1.94064e-21	19.3426	0.619937	9.8416
HES3	6.10027	5.45625e-10	4.30737e-09	14.6526	0.98306	6.20539
OVCH2	6.09846	1.40806e-06	6.50336e-06	3.17451	1.26423	4.82386
TNFSF11	6.09845	2.12774e-17	3.76358e-16	17.8649	0.718598	8.4866
SALL2	6.09014	1.78562e-25	5.63605e-24	977.06	0.583837	10.4312
ZHX2	6.08926	7.88856e-18	1.43612e-16	50.6285	0.707955	8.6012
GAP43	6.08288	7.82357e-17	1.31732e-15	415.881	0.729898	8.33388
IFIT1	6.0773	2.01588e-18	3.85998e-17	47.3831	0.694042	8.7564
GJB3	6.07253	8.63565e-06	3.47077e-05	4.53598	1.36499	4.44879
EFEMP2	6.0695	2.41744e-11	2.29599e-10	57.5706	0.90884	6.67829
XKR3	6.06755	0.00396866	0.00939323	1.89221	2.10632	2.88064
CCDC74B	6.06367	2.84273e-22	7.13278e-21	48.519	0.624735	9.706
SPATA16	6.05353	0.0121871	0.0255692	2.2162	2.41496	2.50668
GABRA3	6.0529	2.25568e-18	4.30531e-17	30.4942	0.692257	8.74372
TMEM255A	6.04145	9.37268e-07	4.46872e-06	5.81541	1.23185	4.90437
PCDHA13	6.03743	2.75951e-06	1.21216e-05	6.28781	1.28786	4.68795
CA3	6.03565	9.67524e-13	1.08778e-11	15.4702	0.845915	7.13505
C9orf116	6.02661	4.06404e-22	1.00979e-20	87.957	0.623261	9.66949
CHADL	6.01662	1.16253e-10	1.00575e-09	5.02266	0.933657	6.44415
NKAIN1	6.01656	4.29731e-21	1.00355e-19	122.344	0.638356	9.42509
TEK	6.01423	2.14242e-14	2.86484e-13	81.3654	0.787019	7.64178
SPRY3	6.01247	2.89473e-10	2.36679e-09	9.50894	0.953708	6.30431
SLC12A1	6.00707	4.2752e-16	6.76496e-15	14.3863	0.738831	8.1305
RPRML	6.00509	6.91907e-12	6.98752e-11	6.48734	0.875465	6.85932
FHOD3	6.00222	4.63012e-16	7.28785e-15	216.877	0.739114	8.12083
PCDHA1	5.99559	1.3188e-08	8.53637e-08	14.2783	1.05489	5.68361
GALNT12	5.99315	2.96561e-17	5.18909e-16	111.307	0.709424	8.44791
VIPR1	5.98355	4.04601e-10	3.25009e-09	15.2054	0.957025	6.25224
PNMT	5.98293	3.58061e-12	3.75617e-11	24.806	0.860504	6.95282
GLYATL1	5.98243	8.01933e-13	9.13682e-12	19.8101	0.835439	7.16082
FNDC7	5.98195	1.1551e-09	8.65237e-09	7.74534	0.982846	6.08635
PROKR1	5.97109	4.46831e-07	2.2569e-06	8.9875	1.1829	5.04784
PCDHA11	5.96651	5.92961e-15	8.33458e-14	71.1837	0.764404	7.80544
TMEM100	5.96623	1.66287e-07	9.0363e-07	2.90513	1.14	5.23355
PRIMA1	5.96546	1.22842e-10	1.05661e-09	13.7866	0.926921	6.43578
CLDN5	5.96537	6.71693e-08	3.8734e-07	11.1257	1.10499	5.39858
SHISAL2B	5.96123	1.43432e-15	2.14428e-14	122.781	0.74679	7.98247
TTC9	5.96029	5.15421e-19	1.02998e-17	84.3089	0.669027	8.9089
NRXN1	5.95574	1.14106e-23	3.17029e-22	126.674	0.593874	10.0286
THBD	5.95109	4.67106e-05	0.000164983	5.92264	1.46164	4.0715
PDGFD	5.95019	8.9055e-12	8.88313e-11	28.0766	0.872057	6.82317
RAVER2	5.94931	3.94801e-23	1.04801e-21	118.463	0.600619	9.9053
TUNAR	5.93984	8.87507e-63	1.13252e-60	163.64	0.355185	16.7232
PRR5L	5.93749	8.99872e-11	7.93887e-10	14.7972	0.915873	6.48288
TESC	5.93737	7.426e-20	1.58881e-18	50.6554	0.650938	9.12125
EPHA2	5.93699	1.07906e-13	1.33871e-12	112.025	0.798966	7.43085
SYNGR1	5.93635	4.06493e-18	7.62014e-17	146.728	0.684151	8.67696
DEGS2	5.93474	1.26417e-08	8.19462e-08	3.43912	1.04286	5.69084
PTPRN	5.93386	4.90795e-15	6.94774e-14	33.7926	0.75791	7.82925
ENSG00000259171	5.93383	0.00330291	0.00797061	2.72968	2.01965	2.93804
NOXA1	5.93049	5.41376e-08	3.16896e-07	3.52508	1.09073	5.43716
ARVCF	5.92921	4.24392e-12	4.41313e-11	68.7484	0.855733	6.92881
SFRP2	5.92705	6.86487e-17	1.16912e-15	1185.21	0.709883	8.34933
PREX2	5.91539	1.95425e-27	6.9686e-26	423.005	0.545104	10.8519
ZNF319	5.91066	1.56259e-09	1.15122e-08	13.0844	0.978948	6.03777
ZFYVE28	5.90836	5.33187e-08	3.12821e-07	6.99789	1.08612	5.43987
RALYL	5.90727	9.77291e-09	6.44017e-08	4.79574	1.03011	5.73462
CLTRN	5.9031	8.86189e-11	7.82976e-10	24.4703	0.910244	6.48519
KLHDC8A	5.90288	3.66028e-09	2.56033e-08	11.8175	1.00068	5.89886
CBLN1	5.89848	7.49725e-12	7.54157e-11	26.8214	0.861363	6.84784
LRRC8C	5.88991	1.03236e-14	1.41653e-13	25.9528	0.761442	7.73521
GRIA4	5.88912	5.16039e-15	7.29355e-14	52.7462	0.752801	7.82294
AP1S2	5.8818	3.00592e-30	1.27555e-28	2053.93	0.514652	11.4287
LAMP5	5.88079	7.95644e-09	5.31768e-08	12.5353	1.01931	5.76938
SIRPA	5.88052	1.49575e-13	1.83275e-12	23.6766	0.796006	7.38754
PTGER1	5.87584	4.4304e-06	1.87913e-05	2.69237	1.28011	4.5901
HLA-DMB	5.8732	7.86517e-07	3.81202e-06	4.01042	1.18922	4.93868
SPATC1L	5.87084	3.5284e-11	3.28478e-10	203.71	0.88648	6.62264
CITED1	5.86218	1.53322e-08	9.83868e-08	2.67489	1.03612	5.6578
CDH24	5.86032	4.02999e-14	5.21331e-13	41.2105	0.775172	7.56002
NT5M	5.86001	1.5907e-14	2.14475e-13	45.3125	0.763021	7.68001
KLHL14	5.8555	1.23553e-09	9.22001e-09	10.6729	0.963778	6.07556
TMEM121	5.85502	8.6246e-08	4.89293e-07	3.326	1.09367	5.35355
C1QL3	5.84745	5.34594e-08	3.13543e-07	7.37505	1.07502	5.4394
PTPRN2	5.8469	2.25302e-10	1.87734e-09	25.1958	0.921784	6.34302
PPP1R1A	5.83523	2.84584e-14	3.75765e-13	100.987	0.767274	7.60515
RAMP2	5.83335	7.06742e-15	9.87173e-14	73.7728	0.749473	7.78327
FAM19A4	5.81457	2.86707e-10	2.34632e-09	34.8172	0.922099	6.3058
CCL2	5.81428	1.55111e-13	1.89409e-12	138.231	0.787555	7.3827
RRAGD	5.80929	2.25617e-22	5.72535e-21	113.588	0.597078	9.72954
ADAMTS20	5.80611	2.25712e-10	1.87988e-09	53.603	0.915395	6.34274
AMIGO2	5.80608	1.0378e-10	9.0485e-10	30.2057	0.898587	6.46134
ZSCAN1	5.80559	1.92754e-08	1.21723e-07	5.94457	1.03332	5.61838
GLT8D2	5.8054	8.80086e-18	1.59622e-16	32.4097	0.67594	8.58864
NGB	5.80414	3.96962e-07	2.02159e-06	3.651	1.14471	5.07041
ROR1	5.80369	2.07004e-23	5.63738e-22	535.887	0.582137	9.96963
DLEU7	5.79787	2.46448e-14	3.28078e-13	35.4244	0.760503	7.62373
TFF3	5.79619	4.00586e-05	0.000143031	2.64785	1.41125	4.10714
BEND6	5.78492	3.09024e-16	4.93803e-15	42.9865	0.70809	8.16975
PXDNL	5.78373	0.000156638	0.000503841	2.61944	1.52997	3.7803
TNFRSF10C	5.78075	1.53965e-08	9.86935e-08	26.9738	1.02186	5.65709
PLCL2	5.78059	1.23737e-12	1.37988e-11	81.7934	0.814037	7.10113
RGS7	5.76661	1.03233e-10	9.00961e-10	11.9832	0.892369	6.46214
ANKRD29	5.76315	1.53043e-24	4.54927e-23	90.1121	0.563627	10.2251
CH25H	5.76109	2.09552e-06	9.40853e-06	6.31765	1.2144	4.74399
DPEP3	5.75585	1.66288e-06	7.58419e-06	11.9326	1.20149	4.79059
CCDC184	5.75402	8.49124e-06	3.41735e-05	4.50478	1.29234	4.45241
SYT9	5.74542	7.91208e-08	4.51884e-07	16.3086	1.07008	5.36912
NOV	5.73877	3.22337e-07	1.66894e-06	6.36963	1.12307	5.1099
PARP10	5.73851	1.17746e-08	7.67995e-08	5.55763	1.00623	5.70296
NECAB1	5.73466	8.96175e-23	2.32031e-21	211.941	0.583798	9.82302
PPP1R3F	5.73451	7.61089e-16	1.1762e-14	24.7029	0.711451	8.0603
LTC4S	5.73195	4.10611e-13	4.84194e-12	3.5066	0.790394	7.25202
ZFR2	5.73096	4.82859e-26	1.57991e-24	373.003	0.542974	10.5548
INHA	5.72753	1.16349e-07	6.46524e-07	2.90943	1.08084	5.29914
FAM114A1	5.72029	5.91174e-24	1.7007e-22	147.142	0.566738	10.0933
NKAIN3	5.71759	1.41504e-05	5.48841e-05	3.66556	1.31696	4.34152
CALHM5	5.70908	3.78594e-18	7.11957e-17	25.2618	0.657346	8.68504
NPAS1	5.70364	3.43886e-14	4.47779e-13	59.195	0.752397	7.58063
ZNF469	5.69573	8.68366e-07	4.17475e-06	9.65689	1.15782	4.91934
RSPO4	5.69468	4.51731e-08	2.69275e-07	7.44156	1.0412	5.46933
MMP10	5.69245	1.44737e-05	5.60044e-05	11.4529	1.31267	4.33655
RAP1GAP	5.68869	5.75354e-11	5.24156e-10	40.7048	0.868502	6.55
NLRX1	5.68864	2.01898e-11	1.93296e-10	40.8117	0.848462	6.70464
RTL5	5.68455	2.86617e-06	1.25575e-05	4.28549	1.2146	4.68018
C8orf88	5.68151	6.36674e-20	1.36709e-18	128.783	0.621751	9.13792
OSBPL5	5.68124	1.19483e-10	1.03119e-09	22.3022	0.882182	6.43999
CALCB	5.68045	1.453e-09	1.07486e-08	37.6438	0.938996	6.0495
ANKRD34B	5.67908	1.59006e-09	1.16995e-08	15.6007	0.941031	6.03496
CCDC68	5.67829	4.11532e-10	3.30131e-09	19.2117	0.908586	6.24959
MID2	5.67576	3.88404e-09	2.70415e-08	9.27045	0.96378	5.88906
SPAG8	5.67494	2.5812e-07	1.35507e-06	2.10218	1.10156	5.15171
BATF2	5.67171	8.91008e-08	5.03729e-07	6.59517	1.0606	5.34766
NAALADL1	5.66332	7.17046e-07	3.49523e-06	4.55374	1.14256	4.95669
VSTM2B	5.66113	5.38763e-05	0.000188356	4.93658	1.40191	4.03814
SMOC2	5.65966	2.43115e-09	1.74078e-08	43.0633	0.94865	5.96602
PRKACB	5.65175	1.39443e-14	1.89441e-13	180.94	0.734293	7.69687
PCDH10	5.64527	8.8363e-09	5.87279e-08	56.1711	0.9815	5.75168
TMEM92	5.64346	4.47155e-20	9.70648e-19	124.807	0.61502	9.17606
IFNLR1	5.64205	1.93138e-15	2.85394e-14	139.447	0.710079	7.94567
TP53I3	5.63885	3.43095e-15	4.92716e-14	268.319	0.716122	7.87414
C1QL2	5.63587	9.56078e-07	4.55354e-06	4.40519	1.15007	4.90047
GDAP1L1	5.63583	8.22351e-16	1.26106e-14	58.9123	0.700031	8.05083
ADAMTSL1	5.63337	1.93212e-07	1.0378e-06	14.598	1.08214	5.20575
STMN2	5.63182	1.10934e-08	7.26478e-08	15.1206	0.985772	5.7131
CALCA	5.63136	3.49583e-06	1.50889e-05	13.0322	1.21384	4.6393
MAGED4	5.6313	1.34412e-13	1.6515e-12	218.091	0.760808	7.40174
LHX1	5.62436	3.89325e-05	0.000139273	11.0869	1.36722	4.11372
CCDC181	5.62395	7.31954e-16	1.1351e-14	71.0277	0.697322	8.06507
GJB4	5.6116	0.000258608	0.000796421	2.32592	1.53592	3.65358
PRR35	5.61051	2.60362e-06	1.14848e-05	2.52405	1.19377	4.69984
FEZ1	5.60539	1.6075e-37	9.63689e-36	466.801	0.437869	12.8015
ZIC5	5.60536	1.26334e-16	2.08591e-15	272.959	0.677222	8.27698
LRRN2	5.60449	8.45839e-24	2.38719e-22	52.52	0.557209	10.0581
VIM	5.59992	1.45143e-15	2.16804e-14	1111.59	0.701656	7.98101
NME4	5.59324	1.46074e-37	8.81628e-36	1375.71	0.436666	12.809
ADAM22	5.59265	1.39306e-15	2.08959e-14	46.9232	0.700301	7.98607
NXPH4	5.59125	1.08055e-08	7.08148e-08	4.90994	0.977906	5.71757
KEL	5.58915	3.32269e-08	2.02455e-07	5.85254	1.01188	5.52352
COL5A3	5.58647	9.42856e-11	8.28535e-10	8.99506	0.862664	6.47584
ACSS3	5.58578	8.20762e-21	1.87986e-19	92.2989	0.596967	9.35694
MLLT11	5.58382	7.43772e-23	1.93978e-21	858.874	0.567358	9.84179
EVX1	5.56416	0.0124652	0.0260792	1.33561	2.22683	2.49869
RNF144A	5.56401	3.89671e-22	9.69564e-21	62.4614	0.575163	9.67379
GATM	5.55917	7.6591e-22	1.87182e-20	75.6728	0.578814	9.60442
ASCL2	5.5575	2.37573e-05	8.85692e-05	6.84032	1.31498	4.22629
ZNF365	5.55521	4.97113e-08	2.93875e-07	6.59433	1.01887	5.45234
SSPN	5.55364	4.45981e-12	4.62417e-11	5.09723	0.802341	6.92179
ST6GALNAC5	5.55218	3.25659e-10	2.6433e-09	31.0524	0.883255	6.28604
RARB	5.54279	3.89885e-08	2.35394e-07	12.584	1.00863	5.49537
USH1G	5.53729	1.18888e-05	4.6752e-05	2.67088	1.26433	4.37962
STK32B	5.5341	7.11879e-10	5.51028e-09	11.2609	0.897893	6.16343
PTPRO	5.5337	7.47912e-07	3.63577e-06	15.1536	1.11826	4.94849
BID	5.53102	2.71042e-30	1.15289e-28	530.132	0.483579	11.4377
IGDCC4	5.52794	2.80534e-09	1.98957e-08	38.0304	0.930222	5.9426
GLRB	5.52735	1.67924e-08	1.07027e-07	2.79497	0.97965	5.64217
SLC22A17	5.52607	3.73386e-13	4.40882e-12	80.2945	0.760656	7.26487
PLEKHO1	5.52581	4.21188e-18	7.88734e-17	242.062	0.637134	8.67292
SCG3	5.52431	3.60973e-25	1.10994e-23	503.045	0.533021	10.3641
L1CAM	5.52285	1.19641e-12	1.33587e-11	43.1677	0.777233	7.10578
RHBDL1	5.51895	2.42571e-08	1.51047e-07	30.2728	0.989322	5.57852
PRSS2	5.51473	0.0100992	0.0216541	4.66491	2.1438	2.57241
NDUFA4L2	5.51434	8.86028e-05	0.000297643	7.24973	1.40677	3.91985
HAGHL	5.51156	1.29376e-14	1.76167e-13	58.8004	0.715189	7.70644
RLN2	5.50825	2.44434e-08	1.52101e-07	7.858	0.987639	5.57719
RETREG1	5.5052	1.7538e-11	1.68995e-10	24.425	0.818596	6.72518
SOX14	5.50478	0.00259151	0.00642928	2.99868	1.82734	3.01245
LIMS2	5.50179	1.07403e-08	7.04133e-08	54.8166	0.962087	5.7186
TOX3	5.49861	6.67958e-13	7.69445e-12	180.092	0.765201	7.18584
APOL3	5.49685	0.00135568	0.00357373	1.46852	1.71566	3.20392
ARMCX1	5.49162	3.48465e-11	3.24913e-10	231.784	0.828989	6.62448
GLIS1	5.48908	3.77467e-05	0.000135411	2.14061	1.33202	4.12086
PDGFRB	5.48512	1.10388e-07	6.16658e-07	24.9288	1.03323	5.30874
CYP2J2	5.47941	7.05785e-09	4.75446e-08	6.00918	0.946432	5.78954
ADPRH	5.47775	2.71459e-08	1.67575e-07	24.2369	0.985399	5.55891
UCHL1	5.47629	8.95323e-22	2.17618e-20	4015.71	0.571142	9.58832
FZD7	5.47398	5.24731e-16	8.23754e-15	831.817	0.675331	8.10563
AMIGO1	5.47359	1.01603e-07	5.70979e-07	13.2675	1.02813	5.32383
ANXA2R	5.47005	1.10522e-05	4.36735e-05	3.87282	1.24447	4.39549
MEF2C	5.46847	2.14947e-06	9.62994e-06	11.4168	1.15397	4.73884
EGF	5.46735	2.21801e-08	1.3923e-07	12.9891	0.977346	5.59407
GJC3	5.46472	2.83843e-07	1.48054e-06	9.48329	1.06444	5.13387
MAOB	5.46377	2.83488e-09	2.00813e-08	15.0262	0.919689	5.94088
CYP26C1	5.46277	4.63388e-05	0.000163897	2.23955	1.34109	4.07336
CA14	5.46192	9.56167e-44	7.17728e-42	237.425	0.39378	13.8705
CHST9	5.459	2.64951e-22	6.69499e-21	348.348	0.56202	9.71318
SCNN1G	5.45161	5.98344e-13	6.9502e-12	13.2958	0.757078	7.20086
CCNJL	5.44587	1.74017e-37	1.03974e-35	192.75	0.425612	12.7954
SLC10A5	5.44089	6.12864e-06	2.52859e-05	2.59465	1.20323	4.5219
TSC22D3	5.4388	2.88483e-14	3.80632e-13	143.712	0.715312	7.60339
LIMD2	5.43325	3.91157e-24	1.13442e-22	460.479	0.536151	10.1338
ENSG00000254979	5.43131	1.74234e-05	6.6482e-05	7.73691	1.26439	4.29558
ISLR	5.42784	0.000106927	0.00035421	2.57347	1.40098	3.87431
GSG1L	5.42726	2.26163e-06	1.01036e-05	10.2754	1.14777	4.72852
NKX2-5	5.4193	1.25273e-06	5.83724e-06	5.53415	1.11805	4.84711
CNIH2	5.41587	1.21914e-17	2.18455e-16	21.101	0.633353	8.55111
CSRNP3	5.41433	8.52192e-11	7.55758e-10	68.6314	0.834118	6.49109
ENSG00000216921	5.41094	7.41856e-05	0.000252828	1.8422	1.36555	3.96245
CD247	5.40914	3.59262e-05	0.000129609	3.24571	1.30901	4.13223
OLIG2	5.4079	0.000602234	0.00171048	1.37813	1.57637	3.43061
CMTM3	5.40512	4.71579e-20	1.01871e-18	176.841	0.589414	9.17033
CCDC168	5.40179	3.57314e-05	0.000128958	1.9091	1.30684	4.13348
HEPH	5.39642	1.45141e-12	1.60455e-11	135.69	0.762309	7.07905
PDYN	5.39143	0.00697369	0.0156024	4.43269	1.99823	2.6981
ENSG00000260548	5.39117	9.23009e-08	5.21161e-07	8.86533	1.00934	5.34126
PCDHGB5	5.38407	3.82786e-06	1.6411e-05	6.90213	1.16525	4.62052
TMEM229A	5.37576	5.90694e-07	2.91593e-06	5.20657	1.07639	4.99424
SOX8	5.3744	1.60065e-10	1.35718e-09	30.849	0.840347	6.39546
CRISPLD1	5.36972	1.29406e-17	2.31414e-16	203.535	0.628462	8.54422
IL1RAPL1	5.3693	2.29043e-08	1.43423e-07	4.04945	0.960777	5.5885
ENSG00000285078	5.36328	0.0028645	0.00702378	1.31412	1.7986	2.98192
VPS37D	5.35871	1.45442e-08	9.35996e-08	5.20347	0.945623	5.66686
C14orf132	5.35849	1.72815e-33	8.72129e-32	209.778	0.444338	12.0595
SLC4A3	5.35797	2.58325e-12	2.76843e-11	29.45	0.765564	6.99871
ADGRB2	5.35788	3.02675e-11	2.84295e-10	34.3896	0.806271	6.64526
LIPA	5.35788	5.5487e-23	1.46638e-21	147.122	0.542778	9.87122
GRIK4	5.35473	4.96287e-08	2.93485e-07	17.5531	0.982044	5.45264
ANOS1	5.35141	4.32271e-12	4.49245e-11	271.803	0.772632	6.92621
TENM1	5.34463	8.65825e-09	5.76088e-08	14.5657	0.928675	5.75512
LRRN4	5.33882	1.05134e-05	4.1664e-05	5.87455	1.21162	4.40634
FGF2	5.33788	5.63664e-20	1.21324e-18	621.591	0.583306	9.15108
TMEM215	5.32725	5.32215e-06	2.22566e-05	5.78158	1.17039	4.55167
STBD1	5.31689	8.39487e-08	4.77321e-07	18.1274	0.992248	5.35843
RRAS	5.31205	3.01673e-11	2.83503e-10	85.094	0.799315	6.64575
TMEM121B	5.31092	7.54136e-12	7.58168e-11	27.2604	0.775657	6.847
C20orf204	5.30646	8.7e-06	3.49349e-05	9.43226	1.19322	4.44719
C16orf89	5.30166	5.71641e-22	1.4125e-20	70.9081	0.550279	9.63451
TTC30B	5.29865	3.96495e-10	3.18928e-09	24.2613	0.847051	6.2554
KCNMA1	5.29781	3.08289e-12	3.2686e-11	41.0148	0.759664	6.97389
SLC2A10	5.29708	3.77753e-21	8.8332e-20	53.4315	0.561214	9.43861
PURG	5.29575	2.23742e-07	1.18539e-06	10.9116	1.02265	5.17845
CCR10	5.29069	8.83865e-07	4.24127e-06	10.8851	1.07625	4.91588
DMTN	5.29043	1.91536e-07	1.03128e-06	23.5529	1.01595	5.20737
ZFPM1	5.28768	1.36524e-13	1.67399e-12	23.2445	0.714583	7.39967
UCMA	5.28458	5.9467e-05	0.000206447	14.5329	1.31624	4.01492
SCCPDH	5.27771	3.16217e-19	6.47847e-18	248.46	0.588838	8.96291
MISP3	5.26767	4.23548e-05	0.000150611	10.6011	1.2866	4.09424
PF4	5.266	0.000228417	0.000710794	2.75003	1.42891	3.68532
GPR87	5.25647	7.21443e-06	2.9379e-05	6.16572	1.17142	4.48726
NAT2	5.25602	6.48492e-06	2.66513e-05	3.8369	1.16543	4.50993
ZAR1	5.25196	2.38113e-05	8.87436e-05	6.82233	1.24284	4.22578
OR2V1	5.24841	7.4665e-14	9.40684e-13	7.61907	0.701715	7.4794
B3GALT5	5.24812	5.66555e-23	1.49285e-21	112.489	0.531772	9.86913
CAPN11	5.24582	2.12467e-05	7.97923e-05	1.83961	1.23391	4.25137
NXPH2	5.2427	3.66322e-07	1.87356e-06	6.15008	1.03088	5.08567
HEPHL1	5.24136	1.33758e-07	7.38438e-07	5.02346	0.993883	5.27362
ORAI3	5.23989	8.15464e-13	9.26146e-12	49.9864	0.731978	7.15853
DMKN	5.23926	1.32272e-25	4.22726e-24	1184.46	0.5009	10.4597
SMARCA1	5.23711	2.94896e-13	3.51082e-12	457.184	0.717736	7.29671
DNAJB5	5.23568	9.94602e-19	1.96121e-17	96.6519	0.592559	8.83571
SEPT3	5.23493	5.55556e-27	1.9347e-25	151.714	0.486701	10.756
BCL2	5.22782	1.69434e-07	9.19481e-07	9.46271	0.999568	5.23008
PCYOX1L	5.22617	8.38082e-10	6.42866e-09	62.9819	0.851508	6.13754
HLA-DRA	5.22254	1.90472e-06	8.61785e-06	18.1587	1.09642	4.76328
ADAMTS10	5.22217	1.13976e-09	8.56511e-09	13.4739	0.857711	6.0885
SMKR1	5.21875	2.46084e-07	1.29608e-06	20.4105	1.01126	5.16066
OSBPL7	5.21874	3.73609e-08	2.25872e-07	14.1596	0.948363	5.50289
SOX18	5.21822	2.65214e-06	1.16873e-05	9.97139	1.11119	4.69607
ENSG00000277454	5.21673	0.000515501	0.00148923	4.17757	1.50227	3.47257
CSGALNACT2	5.21386	4.47702e-12	4.63663e-11	78.7144	0.753313	6.92124
MRGPRF	5.2132	1.90545e-13	2.31216e-12	88.4568	0.708771	7.35527
ANTXR1	5.21014	5.77866e-15	8.1352e-14	167.294	0.667223	7.80869
ENPP5	5.20987	1.05555e-12	1.18376e-11	52.7693	0.731409	7.12306
AKR1E2	5.20485	2.19218e-06	9.80799e-06	3.1631	1.09926	4.73485
SLIT2	5.20206	1.91914e-08	1.21278e-07	46.0204	0.925776	5.61914
LRRTM3	5.19849	8.06381e-06	3.25192e-05	10.5721	1.16467	4.46348
CALHM6	5.19752	8.45187e-06	3.4038e-05	11.4989	1.16709	4.45341
WNT4	5.19711	1.64557e-07	8.95432e-07	4.30332	0.992671	5.23548
C2CD4D	5.19646	3.68959e-08	2.23439e-07	8.63809	0.943935	5.5051
FBN2	5.19348	7.32079e-08	4.19862e-07	129.373	0.964772	5.38311
CFAP58	5.18717	2.78751e-06	1.22356e-05	4.32488	1.10698	4.68589
NFATC1	5.18076	4.74481e-11	4.36488e-10	35.0961	0.787502	6.57873
ADAMTS5	5.17758	2.36468e-05	8.81942e-05	34.1452	1.22478	4.22734
SP140	5.17645	3.7248e-05	0.00013381	6.19737	1.25523	4.12392
ARHGAP6	5.17475	1.25039e-05	4.89875e-05	4.89191	1.18453	4.36861
PCDHB10	5.17197	4.89757e-06	2.06065e-05	2.85801	1.13194	4.56913
ROR2	5.16227	2.68681e-10	2.20892e-09	94.2837	0.817351	6.31585
FAAP20	5.16144	2.58286e-47	2.21841e-45	672.493	0.357244	14.4479
LMCD1	5.16123	1.88072e-15	2.78368e-14	267.874	0.649295	7.94897
ENSG00000248710	5.1594	0.000172821	0.000550838	16.1161	1.37373	3.75575
C1QTNF3	5.15798	5.46106e-05	0.000190699	22.0221	1.27832	4.03496
RAB17	5.15745	3.42738e-08	2.0855e-07	156.94	0.934646	5.51807
EFCAB1	5.15741	4.79666e-11	4.40719e-10	3.5955	0.784145	6.57711
GALNT13	5.15681	7.21781e-15	1.00582e-13	47.8119	0.662778	7.78061
CLC	5.15631	2.21349e-05	8.30409e-05	5.90656	1.21548	4.24219
PDLIM4	5.15012	2.18059e-09	1.57145e-08	60.1349	0.860685	5.98375
ZIC1	5.14383	2.52369e-07	1.32605e-06	9.79879	0.997653	5.15593
SLC25A24	5.14281	6.33651e-20	1.36223e-18	316.957	0.562767	9.13843
MARC2	5.14216	3.71348e-09	2.59551e-08	28.8759	0.872074	5.89648
WFDC2	5.14068	1.66468e-17	2.95035e-16	201.107	0.603715	8.51508
PLAT	5.13835	3.57187e-11	3.32351e-10	26.9938	0.776089	6.62083
APCDD1	5.13582	5.92554e-16	9.25348e-15	29.6017	0.63477	8.09084
GJA4	5.13473	3.97195e-06	1.69758e-05	22.4278	1.11314	4.61284
RAI2	5.13456	2.16634e-07	1.15081e-06	14.9904	0.990374	5.18447
SEZ6L	5.13154	0.0031211	0.00758826	2.50246	1.73624	2.95555
RSPH4A	5.12884	1.14572e-06	5.36801e-06	4.64973	1.05428	4.8648
CCDC110	5.12871	1.66984e-07	9.07015e-07	11.4699	0.980113	5.23277
COL4A4	5.12685	6.84471e-06	2.80075e-05	4.73895	1.13969	4.49846
DDX60	5.11986	5.38843e-08	3.15621e-07	10.9713	0.941499	5.43799
LYRM9	5.11108	2.26408e-10	1.8848e-09	22.3967	0.805875	6.34227
SNCA	5.10552	7.85769e-12	7.87753e-11	65.8942	0.746299	6.84112
GAL	5.10449	1.83523e-24	5.4372e-23	1156.44	0.500072	10.2075
ACCS	5.10234	8.03821e-09	5.36832e-08	7.37875	0.884647	5.76766
LDLRAD2	5.10075	2.20435e-07	1.17031e-06	14.2497	0.984468	5.18122
LRFN4	5.09722	4.66096e-12	4.81876e-11	76.6345	0.737068	6.91554
WDR63	5.09352	4.66224e-05	0.000164737	2.76998	1.25088	4.07194
GALNT17	5.08891	2.34879e-22	5.95193e-21	152.606	0.523257	9.72544
C19orf81	5.08605	1.64595e-08	1.05055e-07	25.7839	0.900886	5.64561
NUDT7	5.08277	2.43637e-20	5.44072e-19	39.1961	0.55001	9.24125
ENSG00000285253	5.0742	8.91992e-12	8.89254e-11	40.7484	0.743697	6.82293
GNG3	5.07246	3.91162e-09	2.72229e-08	50.9155	0.861508	5.88789
TMEM178B	5.07236	4.13122e-11	3.81614e-10	55.7123	0.768622	6.59929
SYN1	5.07198	2.82699e-12	3.00978e-11	34.1376	0.726014	6.98607
FAM198A	5.0682	1.7032e-09	1.24806e-08	32.8548	0.841357	6.02385
DOCK2	5.06664	1.21618e-10	1.04658e-09	24.2759	0.787076	6.4373
CREB5	5.06073	8.77362e-11	7.7556e-10	129.778	0.780171	6.4867
CPZ	5.0577	4.60659e-10	3.67396e-09	133.034	0.811575	6.23195
CLU	5.05569	9.75908e-20	2.06571e-18	1542.51	0.556083	9.0916
SUSD4	5.05564	5.24965e-06	2.19637e-05	9.12257	1.11002	4.55456
F10	5.05404	0.000278078	0.000852413	6.87264	1.39042	3.63491
MUM1L1	5.0534	0.00185974	0.00476059	7.8196	1.62397	3.11176
FBXL16	5.0481	3.91902e-10	3.15375e-09	31.1272	0.806764	6.25722
C1orf116	5.04533	6.1815e-05	0.000213892	16.1338	1.25952	4.00577
LRRN1	5.04058	9.22714e-18	1.67183e-16	615.77	0.587262	8.5832
CERS1	5.03928	1.5252e-10	1.29751e-09	74.1383	0.78704	6.40283
GALR2	5.03859	9.43048e-06	3.76734e-05	9.65129	1.13742	4.42984
MYRFL	5.03816	9.79548e-06	3.89778e-05	18.0914	1.13943	4.42164
TMEM200C	5.03753	1.18374e-08	7.71526e-08	33.1462	0.883459	5.70205
C5orf49	5.03711	0.000324421	0.000979679	3.83224	1.40115	3.59498
TMEM170B	5.03598	4.82246e-19	9.66928e-18	48.4689	0.564807	8.91627
C11orf87	5.03455	2.6853e-05	9.90357e-05	4.05348	1.19909	4.19863
ENSG00000273088	5.03424	0.00399972	0.00945798	3.59681	1.7491	2.87818
LRRC29	5.02874	0.000190514	0.000601968	2.9653	1.34773	3.73127
GNA14	5.02856	8.31847e-08	4.73128e-07	55.4033	0.938151	5.36008
HFM1	5.02771	3.2673e-08	1.99284e-07	9.85277	0.909751	5.52647
CLCN1	5.02366	1.64738e-06	7.51737e-06	6.43675	1.04824	4.79247
PDK2	5.02357	1.59005e-13	1.94032e-12	57.7932	0.680756	7.3794
GPC4	5.02103	3.38039e-23	9.027e-22	1527.35	0.506112	9.9208
KLHDC9	5.0207	2.66181e-11	2.52138e-10	56.2379	0.753388	6.66416
SERPINA5	5.02004	0.000223697	0.000697808	10.9111	1.36021	3.69063
C22orf15	5.01734	5.24758e-05	0.000183849	8.57504	1.24059	4.04432
KITLG	5.00926	6.53925e-10	5.10147e-09	55.8026	0.810974	6.17685
SERPINI2	5.00874	0.0104417	0.0222942	1.08394	1.95589	2.56085
ISL2	5.00132	2.48372e-05	9.21913e-05	15.4846	1.18619	4.21627
DOK6	4.99179	1.45706e-11	1.42088e-10	21.4957	0.739293	6.75211
PLPP4	4.98979	1.62483e-05	6.23177e-05	3.9291	1.15744	4.31105
SLC45A1	4.98298	0.000104569	0.000347299	6.572	1.28436	3.87974
ENSG00000284672	4.98205	1.63104e-05	6.25425e-05	2.70046	1.15587	4.3102
C11orf45	4.97426	0.00027112	0.000832511	3.66249	1.36602	3.64144
CNN1	4.97394	5.56476e-23	1.46846e-21	99.5599	0.503898	9.87093
CUZD1	4.97121	3.39821e-06	1.47102e-05	79.8188	1.07019	4.64515
RHOD	4.9677	2.90415e-10	2.3734e-09	79.7524	0.788047	6.30381
MATN4	4.96701	3.41723e-05	0.000123907	2.14642	1.19869	4.14372
CABP1	4.9666	6.03272e-12	6.14436e-11	13.6346	0.722007	6.87887
HLA-A	4.96579	2.5346e-15	3.68735e-14	923.044	0.627635	7.91191
RIMBP2	4.96501	7.54513e-05	0.000256603	5.33468	1.2543	3.95841
PHF21B	4.96416	8.42236e-13	9.55943e-12	69.7173	0.69389	7.1541
FAM210B	4.9638	7.5876e-24	2.15848e-22	193.409	0.492987	10.0688
KDELR3	4.96017	5.93834e-10	4.66323e-09	65.3882	0.801053	6.19206
RIMS3	4.95441	2.29502e-11	2.18553e-10	98.7749	0.741024	6.6859
GFY	4.95057	6.33504e-07	3.10751e-06	7.0283	0.993948	4.98071
SHISA4	4.94854	1.06137e-09	8.02771e-09	31.2255	0.81125	6.0999
CCDC74A	4.94618	5.69892e-17	9.75202e-16	73.4358	0.59085	8.37129
TMEM246	4.93369	1.49335e-11	1.4523e-10	185.532	0.731075	6.74855
SMARCD3	4.93362	5.18238e-08	3.05353e-07	26.3463	0.906093	5.44494
H2BFM	4.93234	3.29403e-06	1.42834e-05	3.51713	1.06036	4.65158
ENSG00000255330	4.93215	6.48126e-09	4.38756e-08	56.4438	0.849808	5.80384
SKOR2	4.93194	0.000542011	0.00155801	7.26497	1.42579	3.45909
SAMD14	4.93153	1.91885e-07	1.03222e-06	10.2758	0.94709	5.20703
IGLON5	4.92946	3.86944e-09	2.69503e-08	13.9891	0.836965	5.88968
HES6	4.92815	1.38637e-17	2.4718e-16	353.998	0.577319	8.53626
GSPT2	4.92746	2.88027e-16	4.61904e-15	311.749	0.602508	8.17824
TCF15	4.92529	4.86506e-09	3.35188e-08	42.0955	0.841681	5.85172
ZDHHC19	4.92512	6.17554e-07	3.03845e-06	7.47834	0.98786	4.98565
VSIG10L	4.9238	3.60861e-09	2.52617e-08	38.2867	0.834373	5.9012
NUDT11	4.9191	2.01087e-13	2.43554e-12	203.747	0.669441	7.34807
NPW	4.91894	1.77909e-08	1.12907e-07	52.5376	0.873358	5.63222
CLEC14A	4.91318	0.000921151	0.00251434	1.07494	1.48275	3.31356
CYP27A1	4.90963	2.30061e-06	1.02648e-05	25.3024	1.03906	4.72505
GNG4	4.90734	4.98071e-37	2.91739e-35	340.373	0.385996	12.7134
MYEF2	4.89389	3.37748e-28	1.24925e-26	236.682	0.44445	11.0111
LAG3	4.89286	1.12279e-06	5.27027e-06	10.3365	1.00494	4.8688
C8orf82	4.88808	5.54686e-14	7.08325e-13	117.434	0.650153	7.51836
NEBL	4.888	3.17443e-14	4.16398e-13	56.9409	0.643921	7.591
ENSG00000254692	4.88208	1.86212e-05	7.06452e-05	143.594	1.14046	4.28081
TRPM3	4.87904	8.08577e-20	1.72172e-18	71.1193	0.53545	9.11203
OTUB2	4.87337	5.43736e-07	2.70054e-06	27.8412	0.97269	5.0102
CYP2U1	4.87222	7.82481e-09	5.23951e-08	81.1066	0.844085	5.77219
MUC3A	4.87161	6.2331e-13	7.23081e-12	136.865	0.677056	7.19528
TCEA2	4.8694	1.95924e-13	2.37462e-12	118.464	0.662364	7.35155
AK3	4.86896	3.1472e-36	1.7906e-34	455.65	0.387394	12.5685
GRM3	4.86152	8.88043e-07	4.26017e-06	6.8711	0.989129	4.91495
ZNF629	4.86015	9.11303e-11	8.02387e-10	59.3184	0.74991	6.48098
FAS	4.85833	4.99804e-11	4.58132e-10	20.4828	0.73936	6.57099
COL16A1	4.85791	1.68704e-08	1.07486e-07	38.8617	0.861122	5.64137
NOTUM	4.85042	8.07703e-06	3.25651e-05	16.1905	1.08677	4.46313
CYSRT1	4.8504	7.50198e-08	4.29285e-07	17.5729	0.901777	5.37871
LRRC24	4.84968	0.000113069	0.000372894	2.90815	1.25617	3.86069
CHST13	4.84659	3.46297e-06	1.49651e-05	17.3361	1.04424	4.64126
PCDHGB7	4.84466	9.86596e-05	0.000329142	6.17216	1.24418	3.89386
TTC39C	4.84434	5.32861e-29	2.05606e-27	220.293	0.433449	11.1763
MYOCD	4.84158	1.93864e-05	7.33461e-05	15.1992	1.13337	4.27184
PLA2G4A	4.8409	2.28357e-07	1.20769e-06	8.0604	0.935505	5.17464
COL14A1	4.84047	3.1618e-09	2.22998e-08	75.2794	0.817237	5.92297
NPY	4.83997	8.03871e-07	3.8877e-06	7.16977	0.980859	4.93443
GJD3	4.83911	0.0256015	0.048901	1.39682	2.16786	2.2322
TIMP3	4.83071	1.03459e-09	7.83545e-09	121.591	0.791403	6.10398
EFNA2	4.82943	7.83993e-07	3.80082e-06	4.61808	0.977753	4.93931
HLA-DRB5	4.82625	8.2666e-05	0.000279121	6.44204	1.22602	3.93654
FXYD1	4.82217	1.94712e-10	1.63312e-09	7.20905	0.757553	6.36545
SGMS2	4.81599	1.30581e-08	8.45844e-08	18.77	0.847095	5.6853
TNFRSF10A	4.81242	1.96926e-14	2.63923e-13	73.992	0.628859	7.65262
LUZP2	4.81094	8.78794e-17	1.47138e-15	34.9503	0.578231	8.32011
FTCDNL1	4.80817	2.08736e-07	1.11349e-06	14.4323	0.926182	5.19138
RNF144B	4.80568	2.38243e-15	3.48869e-14	82.1668	0.606807	7.91962
CDKL2	4.80459	1.09666e-05	4.33734e-05	8.46694	1.09265	4.39718
OTOG	4.79915	8.66572e-06	3.48051e-05	3.91538	1.07894	4.44804
LY6G6D	4.7975	0.00708386	0.015831	2.55518	1.78155	2.69288
COPZ2	4.79743	0.000237778	0.000736973	4.94206	1.3054	3.67508
GALNT1	4.79601	4.7841e-25	1.46852e-23	874.523	0.463957	10.3372
ATP6V1E2	4.79292	2.18576e-09	1.57454e-08	31.1775	0.801042	5.98336
GALR3	4.79147	0.0041688	0.00980716	3.06997	1.67236	2.8651
INO80B-WBP1	4.7879	0.000105535	0.000350119	14.8433	1.23479	3.8775
RNF130	4.78524	9.59633e-29	3.6554e-27	858.912	0.430175	11.1239
RAB9B	4.78511	0.000242384	0.000750337	1.15485	1.30378	3.67018
ADRB3	4.78302	2.95979e-09	2.09026e-08	4.23144	0.806062	5.93381
ANKS6	4.78131	2.46943e-15	3.60428e-14	314.763	0.604071	7.91516
ZNF792	4.78069	5.0494e-08	2.98108e-07	41.9336	0.877262	5.44956
GRB14	4.77749	4.0717e-11	3.76311e-10	99.0552	0.723704	6.60144
CDKN2B	4.77723	1.35288e-06	6.2712e-06	5.86656	0.9887	4.83182
SOX17	4.7751	3.0121e-06	1.31439e-05	199.559	1.02251	4.66999
ADAMTS13	4.76742	3.55846e-05	0.000128454	17.6262	1.1531	4.13442
CHST10	4.76706	6.18911e-13	7.18443e-12	134.65	0.662437	7.19625
IQSEC3	4.76476	0.00492366	0.0113984	2.96267	1.69445	2.81199
F8A3	4.76393	0.000195948	0.000617391	24.5432	1.27919	3.72418
CSPG5	4.76003	9.44077e-08	5.32553e-07	13.3247	0.891865	5.33717
METRN	4.75895	1.6516e-12	1.81129e-11	95.5335	0.673964	7.06112
SLC26A1	4.7513	0.000913296	0.00249595	1.31422	1.43286	3.31596
SIAH2	4.75074	5.59994e-12	5.73641e-11	165.07	0.689564	6.88947
EID2	4.74786	3.67989e-17	6.40129e-16	202.737	0.5637	8.42267
CDH6	4.74585	1.11293e-23	3.10179e-22	165.209	0.473114	10.0311
HBQ1	4.74466	7.27277e-06	2.95829e-05	7.13332	1.05777	4.48555
HPN	4.74249	1.03896e-11	1.03002e-10	29.6789	0.697322	6.801
AIG1	4.74183	2.27839e-21	5.39834e-20	371.619	0.499589	9.49145
WSCD2	4.74083	3.75101e-05	0.000134697	4.02386	1.15004	4.1223
PCDHA12	4.7407	4.72677e-08	2.8073e-07	41.3677	0.868054	5.46129
CSPG4	4.73955	5.60967e-05	0.000195431	5.9444	1.17646	4.02866
CERS6	4.7367	5.70744e-17	9.75727e-16	288.628	0.565839	8.37112
KCNK7	4.73659	0.000137322	0.0004454	2.87308	1.24224	3.81294
SH3BGRL	4.73105	7.11225e-17	1.20665e-15	367.523	0.566922	8.34515
SLC38A8	4.73074	0.00254102	0.00631982	1.19864	1.56729	3.01841
C1orf198	4.72927	7.21481e-11	6.48027e-10	236.761	0.72578	6.51612
TMEM98	4.7233	1.06501e-29	4.3242e-28	584.992	0.417315	11.3183
DDX25	4.71844	6.34769e-26	2.0581e-24	272.677	0.448135	10.529
STAC	4.7171	8.10376e-10	6.23487e-09	42.5814	0.767897	6.14288
LIX1	4.71382	9.6603e-13	1.08678e-11	35.9798	0.660637	7.13526
IQUB	4.70913	4.24315e-07	2.15108e-06	12.3156	0.93108	5.05771
HRC	4.7065	0.00012182	0.000399396	10.7912	1.22487	3.84244
ENSG00000258653	4.7024	6.76765e-06	2.77239e-05	8.12943	1.04478	4.50087
CHRFAM7A	4.70153	1.02739e-08	6.75286e-08	8.62743	0.821064	5.72614
CIB2	4.69987	2.18802e-20	4.90452e-19	186.28	0.507943	9.25274
C8orf48	4.69588	3.63175e-05	0.000130756	23.3569	1.13709	4.12974
ZNF423	4.69579	4.46753e-10	3.57103e-09	86.8505	0.752922	6.23675
PLSCR3	4.69016	2.27944e-11	2.17185e-10	155.227	0.701395	6.6869
CSH2	4.6881	0.0298577	0.0560299	10.5357	2.15845	2.17197
SLITRK6	4.68776	0.00394694	0.00934802	1.71711	1.62635	2.88237
GRIK3	4.68317	0.000394648	0.00117058	6.63436	1.32157	3.54364
TNNT2	4.68269	2.46385e-17	4.34519e-16	66.4441	0.552886	8.46953
LMOD1	4.67765	0.000171655	0.000547609	4.11579	1.2449	3.75745
RILP	4.67668	4.20212e-10	3.36641e-09	70.647	0.748708	6.24633
FST	4.67257	7.89106e-16	1.21614e-14	600.347	0.580019	8.05588
SNTG2	4.66964	9.02114e-14	1.12544e-12	54.7947	0.626419	7.4545
CADPS	4.66956	3.58439e-23	9.54323e-22	100.499	0.470961	9.91495
SMPDL3B	4.66948	1.5755e-11	1.52638e-10	415.398	0.692722	6.74077
MEDAG	4.66837	6.26899e-05	0.000216584	17.72	1.16638	4.00245
RASAL1	4.6683	9.10607e-13	1.02962e-11	38.9022	0.653513	7.14338
ZNF362	4.6658	4.13916e-12	4.31424e-11	61.7247	0.673048	6.93235
KCNF1	4.66381	0.000348282	0.00104502	12.6958	1.30403	3.57646
TMEM187	4.66343	5.40756e-06	2.25873e-05	15.0749	1.02531	4.54832
SORCS2	4.6633	7.17535e-05	0.000245382	2.52639	1.17452	3.9704
FOXA3	4.66309	4.04731e-16	6.42143e-15	66.2602	0.573062	8.13714
INAFM1	4.66253	2.01966e-08	1.27226e-07	22.0997	0.831065	5.61031
CAPN6	4.66223	2.41575e-07	1.27421e-06	66.4085	0.902813	5.16412
NPR1	4.6613	9.761e-07	4.64024e-06	30.9545	0.951985	4.8964
CD83	4.66081	1.04503e-10	9.10708e-10	67.7318	0.721455	6.46029
TPGS1	4.66072	6.36794e-16	9.91834e-15	106.388	0.576674	8.08206
LEF1	4.65634	9.72701e-06	3.87627e-05	11.0539	1.05272	4.42315
FLRT3	4.65611	1.44001e-07	7.91319e-07	211.98	0.88518	5.26007
C2CD4B	4.65179	0.00276866	0.00681484	2.29665	1.55458	2.99232
GAMT	4.6509	4.75088e-24	1.37337e-22	171.379	0.459812	10.1148
SORD	4.64736	4.15355e-14	5.36538e-13	263.299	0.615048	7.55609
EPHA8	4.64492	1.8997e-07	1.02378e-06	30.9246	0.891728	5.20889
GRIN3B	4.64282	0.000732731	0.00204663	1.20591	1.37482	3.37703
AGAP2	4.64139	1.25536e-05	4.91497e-05	8.27819	1.06265	4.36774
PALD1	4.63626	1.52566e-11	1.4805e-10	131.234	0.687318	6.74544
PCDHB14	4.63483	4.86635e-08	2.88254e-07	8.62437	0.849473	5.45613
FAM13A	4.63416	8.25087e-15	1.14354e-13	139.249	0.596904	7.76367
CCDC172	4.63401	2.6767e-10	2.20264e-09	34.2737	0.733643	6.31643
FAM111A	4.62652	1.7496e-23	4.79396e-22	180.903	0.463286	9.98632
IKBIP	4.62417	6.45105e-23	1.68738e-21	260.319	0.469169	9.85609
RAPGEF3	4.62109	3.4569e-05	0.000125117	7.43291	1.11592	4.14107
PXYLP1	4.62024	1.99432e-20	4.47596e-19	211.129	0.498804	9.26264
SEPT4	4.61867	8.57101e-13	9.72197e-12	59.7366	0.645814	7.1517
PGAP3	4.61855	2.36086e-09	1.69384e-08	48.7143	0.773523	5.9708
SV2A	4.61831	3.81113e-22	9.49592e-21	218.575	0.477293	9.67606
ZDHHC2	4.6178	6.63075e-11	5.99789e-10	106.77	0.707299	6.52878
SLA	4.6169	0.00138313	0.0036375	5.68646	1.44362	3.19815
MAP6D1	4.61669	1.37448e-06	6.36474e-06	36.7476	0.956099	4.82867
TBC1D9	4.61461	9.28731e-06	3.71513e-05	19.9738	1.04094	4.43313
BHLHA15	4.61345	0.000217496	0.000680245	1.54878	1.24763	3.69778
CXCR2	4.61255	1.26257e-12	1.40623e-11	11.4942	0.649807	7.09835
ZNF488	4.61073	5.6733e-07	2.80913e-06	43.1939	0.921773	5.00202
TREML1	4.61037	0.0817414	0.134023	0.661563	2.64862	1.74067
RAB3C	4.60305	1.92808e-07	1.03626e-06	149.951	0.884159	5.20614
HSPB6	4.6023	0.000124535	0.000407476	1.94982	1.19945	3.83702
PKIA	4.60189	5.70988e-08	3.33139e-07	128.083	0.84786	5.42766
NOXO1	4.60109	2.75096e-07	1.43702e-06	8.6699	0.895197	5.13976
B4GALT6	4.59868	2.90884e-11	2.74084e-10	97.3418	0.691415	6.65111
CASC10	4.59845	1.0655e-20	2.42795e-19	91.9895	0.492902	9.32932
DSCAM	4.59349	0.00043447	0.00127703	1.88276	1.30563	3.51821
RBP4	4.5928	0.000548102	0.00157324	2.82097	1.32891	3.45608
SOST	4.58795	0.000344881	0.00103569	1.03568	1.2819	3.57902
TCN2	4.58731	1.12527e-10	9.75396e-10	232.612	0.711311	6.44909
JAKMIP1	4.58724	5.42912e-07	2.6972e-06	17.5772	0.915526	5.01049
SPARCL1	4.58093	5.60392e-06	2.33312e-05	9.1018	1.00884	4.54081
SOX3	4.57865	2.93069e-10	2.39291e-09	38.3274	0.726493	6.3024
NELL2	4.57723	1.53233e-10	1.30296e-09	175.332	0.714955	6.40212
F5	4.57605	0.00106631	0.00286893	1.21885	1.39837	3.27242
ENSG00000284989	4.57555	0.00776776	0.0171661	8.47922	1.71884	2.662
C9orf129	4.57356	1.93189e-07	1.0378e-06	22.7571	0.878556	5.20577
SNAI2	4.57185	3.03533e-06	1.32328e-05	11.903	0.979315	4.66841
STPG4	4.57117	3.85567e-16	6.12281e-15	32.6355	0.561361	8.14301
CHRM1	4.56885	0.000913789	0.00249692	6.30735	1.3779	3.31581
NRP2	4.55979	1.10567e-17	1.98921e-16	252.995	0.532538	8.56237
E2F5	4.55948	1.82102e-21	4.36092e-20	596.072	0.4792	9.51478
YPEL1	4.5544	2.88024e-18	5.45657e-17	87.9179	0.522529	8.71607
PAX1	4.55182	3.23369e-05	0.000117706	1.50345	1.09515	4.15635
SLITRK3	4.55079	6.74134e-07	3.29505e-06	6.39281	0.915897	4.96867
SAMD13	4.55077	5.35962e-07	2.66712e-06	8.27139	0.907799	5.01297
SLC25A27	4.55017	2.82707e-06	1.24031e-05	7.55505	0.971637	4.683
LITAF	4.54988	3.23382e-16	5.15824e-15	1915.53	0.557292	8.16427
EMB	4.54564	4.8403e-10	3.8432e-09	166.663	0.730317	6.2242
C2orf40	4.543	0.000151187	0.000487448	10.1719	1.19896	3.78911
IFNGR2	4.54228	7.01696e-18	1.28969e-16	243.671	0.527275	8.61463
TPBGL	4.54083	4.85338e-05	0.000171009	1.12297	1.11772	4.06258
IGSF22	4.53646	0.00463132	0.0107831	2.59919	1.60208	2.83162
ENSG00000285509	4.53428	0.000383561	0.00114053	1.68258	1.27685	3.55114
C3orf80	4.53161	0.000158011	0.000507983	9.16731	1.19943	3.77813
RGN	4.53118	8.01193e-11	7.13881e-10	25.4305	0.697064	6.50038
CNGA4	4.52738	0.000446104	0.00130714	1.2616	1.28941	3.51119
PON1	4.52457	5.42291e-06	2.26461e-05	7.87091	0.994908	4.54772
ANG	4.52338	6.16811e-08	3.58003e-07	17.3576	0.835518	5.41386
S100A4	4.52118	1.22229e-06	5.70137e-06	42.6879	0.93182	4.85199
GGACT	4.51969	4.89008e-06	2.05846e-05	13.3702	0.98911	4.56945
IGFBP5	4.50738	1.38289e-06	6.40033e-06	92.1638	0.933697	4.82746
LRAT	4.50617	4.59061e-18	8.58756e-17	401.651	0.520156	8.66311
KCNA5	4.4997	0.0502676	0.0882362	0.822371	2.29849	1.95768
PHYHIPL	4.48943	0.000506232	0.0014672	5.97788	1.29102	3.47744
TAC3	4.48713	3.94443e-08	2.37664e-07	48.9331	0.816834	5.49332
ZBTB42	4.48424	2.13391e-07	1.13561e-06	9.45521	0.86447	5.18728
APCDD1L	4.48396	0.00727252	0.0161939	2.19889	1.67056	2.6841
IDH2	4.48131	1.33677e-29	5.41529e-28	527.271	0.396633	11.2984
RASGEF1C	4.48045	0.000192943	0.000608727	1.53161	1.20181	3.72808
TMEM203	4.48028	3.91303e-23	1.04027e-21	322.922	0.45227	9.90619
SCARA3	4.47579	6.47554e-09	4.38535e-08	87.7859	0.771158	5.80399
TMIE	4.46882	0.000602929	0.00171218	0.880067	1.30275	3.43029
C8orf58	4.46814	6.34896e-10	4.96386e-09	107.582	0.722823	6.18151
CYR61	4.46509	1.50754e-11	1.4645e-10	831.095	0.661772	6.74717
PGAM2	4.46349	3.85378e-05	0.000137972	5.75572	1.08441	4.11608
FAM149A	4.46148	1.97138e-15	2.90584e-14	37.3623	0.561678	7.94313
CD40	4.4586	4.43172e-16	6.99405e-15	31.5825	0.548673	8.12614
MSANTD3	4.45711	2.79917e-22	7.03336e-21	235.849	0.459137	9.70758
ZNF184	4.45595	1.88753e-09	1.37579e-08	230.562	0.741767	6.0072
LYNX1	4.45346	0.000438803	0.00128807	11.8212	1.26678	3.51557
TMEM253	4.44594	2.30655e-06	1.02862e-05	6.87949	0.941034	4.72452
NPY2R	4.44424	0.00942125	0.0203397	0.84167	1.71171	2.59638
VRTN	4.44242	1.57937e-18	3.05362e-17	1085.95	0.505747	8.78388
LRP5	4.43461	1.78277e-09	1.30369e-08	53.1866	0.737079	6.01646
SCGB3A1	4.4345	0.137525	0.20777	0.720437	2.98605	1.48507
STK26	4.43234	3.41001e-12	3.59833e-11	667.429	0.636859	6.9597
ARMCX5	4.42973	2.89122e-09	2.04399e-08	97.3398	0.74604	5.93766
GALNTL6	4.42927	0.0151407	0.0309484	1.22092	1.8235	2.429
NPDC1	4.42743	5.85199e-10	4.60351e-09	137.445	0.714752	6.19437
SMCO3	4.42408	0.00551926	0.0126495	2.15786	1.59423	2.77505
TIMP1	4.4195	7.59496e-12	7.62698e-11	337.923	0.645561	6.84599
DNAAF3	4.41867	2.05346e-08	1.29218e-07	28.0923	0.788002	5.60744
RIPPLY2	4.41649	0.000628067	0.00177932	2.62829	1.29167	3.41919
BMP7	4.41616	3.64468e-12	3.81666e-11	201.82	0.635389	6.95032
OXCT2	4.41604	0.000687218	0.00192976	6.98074	1.30089	3.39463
TM7SF2	4.41236	2.23636e-13	2.68679e-12	294.876	0.601643	7.33385
C1orf74	4.4086	3.44176e-08	2.09211e-07	62.084	0.799046	5.51734
TCTEX1D1	4.40552	0.00442613	0.0103553	2.17724	1.54793	2.84608
SHOX2	4.4048	0.00196458	0.00500388	4.13862	1.42295	3.09554
IL1RAPL2	4.39982	0.00755997	0.0167567	4.64875	1.64718	2.67112
HTRA3	4.39982	1.54698e-05	5.96006e-05	11.3733	1.01803	4.32189
PTPRS	4.39392	1.00129e-19	2.11194e-18	282.272	0.483443	9.08881
C16orf45	4.39116	3.93631e-18	7.38679e-17	110.035	0.505858	8.68062
FCRLB	4.3908	0.00159605	0.00414079	0.963161	1.39098	3.15663
GPER1	4.38875	6.34996e-05	0.000219042	4.31138	1.09735	3.99941
CRIP3	4.38353	6.20241e-10	4.85565e-09	63.0639	0.708714	6.1852
CAVIN3	4.38295	5.98966e-10	4.6994e-09	212.957	0.707988	6.1907
EPN3	4.38096	3.87729e-06	1.6615e-05	6.34391	0.948701	4.61785
ENSG00000262560	4.37982	0.0951293	0.152571	0.699799	2.62431	1.66894
ATP6V1FNB	4.37939	0.000108305	0.000358576	2.219	1.13128	3.87119
GRID2	4.37549	1.35158e-10	1.15586e-09	148.2	0.681408	6.42125
ZNF491	4.37271	6.16078e-06	2.5401e-05	3.23751	0.967245	4.52079
SCT	4.36933	0.000299165	0.000911266	1.12194	1.20833	3.61602
USH2A	4.36899	0.0005177	0.00149535	5.28351	1.25856	3.47143
TTC30A	4.36452	4.50727e-07	2.27272e-06	28.5881	0.864916	5.04618
HACD1	4.36235	1.0214e-23	2.85559e-22	189.497	0.434517	10.0395
SPEF1	4.35961	0.000320498	0.000969144	6.79572	1.21163	3.59814
ENSG00000248235	4.35724	0.0683895	0.114991	1.07808	2.39089	1.82243
NBDY	4.35617	1.40891e-15	2.11159e-14	337.12	0.545566	7.98468
EEPD1	4.3555	7.9201e-08	4.52197e-07	40.2822	0.81124	5.36894
MEIS3	4.35411	1.3018e-11	1.27573e-10	117.814	0.643296	6.76844
F13A1	4.35396	0.00736961	0.0163815	1.27303	1.62481	2.67966
CAMK2N2	4.35093	1.00438e-09	7.62243e-09	10.173	0.71225	6.10871
CADM4	4.34886	6.42357e-07	3.14662e-06	22.274	0.87361	4.97803
RFESD	4.34488	8.81331e-06	3.53423e-05	24.184	0.977606	4.44441
VIPR2	4.34342	4.1088e-13	4.84194e-12	47.9589	0.598933	7.25193
EBF2	4.33486	2.57262e-10	2.12384e-09	14.3368	0.685618	6.32256
BEST4	4.33176	5.11737e-07	2.55439e-06	11.082	0.86258	5.02186
SERINC2	4.33077	6.6758e-10	5.20345e-09	150.51	0.701501	6.17359
TAP1	4.33002	8.25676e-20	1.75604e-18	81.7724	0.475317	9.10976
ARMCX6	4.32976	1.44312e-09	1.06844e-08	91.9083	0.715593	6.05059
COL2A1	4.32575	0.000479317	0.00139644	68.8594	1.23874	3.49206
GATA5	4.3171	0.000509742	0.00147522	6.07593	1.24212	3.47558
ZNF414	4.30981	1.36264e-21	3.28081e-20	145.346	0.451532	9.54488
OBSL1	4.30666	7.30471e-16	1.13379e-14	256.956	0.533972	8.06532
DUSP8	4.30561	1.81173e-07	9.79912e-07	21.2875	0.825195	5.21769
AMBP	4.29843	0.00121455	0.00322887	3.1775	1.32855	3.23544
ZNF580	4.29637	5.01116e-10	3.97532e-09	85.5849	0.690873	6.21875
NHLRC4	4.28744	0.00027576	0.000845598	0.817328	1.17882	3.63707
GNG2	4.28451	1.85196e-08	1.17199e-07	92.9271	0.761651	5.62529
IL27RA	4.28416	7.78232e-18	1.41869e-16	116.628	0.497999	8.60276
ANKRD35	4.28276	7.35553e-08	4.2131e-07	55.5206	0.795716	5.38226
CNTN3	4.28128	0.0697079	0.116922	0.712967	2.36039	1.8138
CERS3	4.27919	0.00161219	0.00418083	1.43146	1.35688	3.15369
C1orf115	4.27915	9.21376e-09	6.09418e-08	74.331	0.7449	5.7446
ZCCHC12	4.27531	5.59247e-05	0.000194907	6.98696	1.06103	4.02938
SLAIN1	4.27488	7.20541e-11	6.47793e-10	132.623	0.656027	6.51632
PPFIA2	4.27096	0.000340103	0.0010222	3.84358	1.19212	3.58267
MARC1	4.2701	1.52986e-20	3.45524e-19	469.269	0.459601	9.2909
IP6K3	4.26789	0.00548532	0.0125829	2.99906	1.53684	2.77706
NSMCE3	4.26687	8.25597e-17	1.38751e-15	304.458	0.512382	8.32751
GABRA4	4.26274	4.20637e-06	1.79006e-05	11.5843	0.926498	4.60092
TUB	4.26246	1.88803e-07	1.0181e-06	78.03	0.818125	5.21004
CCDC85B	4.25943	2.35865e-13	2.8299e-12	302.824	0.581357	7.32671
LHFPL6	4.25821	8.24662e-10	6.33115e-09	97.0522	0.693507	6.14011
MSRB2	4.25462	1.79861e-09	1.3142e-08	70.0293	0.707332	6.01502
ACOT12	4.25381	0.00264674	0.00655084	1.841	1.41509	3.00604
LDHC	4.25324	1.73575e-08	1.10471e-07	9.36123	0.754592	5.63647
HLA-DMA	4.25188	4.66848e-07	2.35002e-06	34.7176	0.843717	5.03946
TRPV4	4.24937	8.84937e-06	3.54709e-05	12.6811	0.956305	4.44353
VWF	4.24875	0.000479251	0.00139644	20.9531	1.21668	3.49209
TNFRSF11A	4.24589	2.3362e-12	2.51423e-11	58.7107	0.605451	7.01279
PPP1R35	4.24476	1.51556e-14	2.05117e-13	181.782	0.552256	7.68621
ARHGEF19	4.23898	8.90752e-09	5.91352e-08	89.8875	0.737174	5.75032
SMIM10	4.23878	6.37724e-07	3.12564e-06	24.2182	0.851259	4.97943
CHRDL1	4.23876	4.03476e-10	3.24251e-09	45.351	0.677911	6.25268
BCL7C	4.23797	3.75823e-31	1.67852e-29	226.67	0.365094	11.6079
CST6	4.23777	2.08557e-05	7.8456e-05	10.0541	0.995828	4.25553
PCDH18	4.23582	2.89046e-10	2.36438e-09	313.491	0.671868	6.30454
CHKA	4.23414	2.82785e-18	5.36301e-17	482.81	0.485669	8.71815
TFAP2E	4.2341	0.000186519	0.000590391	6.45779	1.13314	3.73661
MAFB	4.23113	1.77824e-05	6.77887e-05	45.5146	0.986034	4.29106
GRAP	4.22792	0.00348382	0.00836426	2.61256	1.44719	2.92147
PDLIM2	4.22749	6.89111e-17	1.17247e-15	484.098	0.506354	8.34888
ENSG00000256861	4.22708	0.00716458	0.0159814	185.872	1.57193	2.6891
CPNE9	4.22552	1.74424e-06	7.93503e-06	8.10876	0.883814	4.781
LACC1	4.22503	3.33148e-06	1.44283e-05	18.9383	0.908755	4.64925
FOXB1	4.22434	2.84813e-07	1.48517e-06	29.9196	0.82294	5.13323
ENSG00000254553	4.22347	2.03085e-10	1.70014e-09	45.2891	0.664173	6.35899
MFSD3	4.22303	7.55372e-12	7.58983e-11	267.567	0.616792	6.84677
TRAM1L1	4.22284	9.79628e-06	3.89778e-05	11.1913	0.955043	4.42162
FXYD6	4.21845	2.92821e-10	2.39198e-09	295.997	0.669327	6.30253
PCDHA3	4.21714	0.000483025	0.00140633	2.25441	1.20835	3.49
C17orf50	4.21583	0.221551	0.309849	0.507471	3.44878	1.22241
PARD6A	4.21545	2.79083e-08	1.71925e-07	93.8966	0.758982	5.55408
PGR	4.21407	0.0189796	0.0376997	1.24092	1.79633	2.34593
PGA5	4.20821	0.0105077	0.0224117	3.24742	1.64469	2.55866
ADAM11	4.2049	2.68224e-05	9.89637e-05	33.7659	1.00143	4.19889
SGCA	4.19916	0.00384362	0.00913116	1.55747	1.45263	2.89072
BEGAIN	4.19884	1.52669e-05	5.88696e-05	6.66789	0.970875	4.3248
NEK11	4.19833	3.48742e-05	0.000126144	12.2328	1.01432	4.13905
GLP1R	4.19534	1.3043e-05	5.09094e-05	6.02636	0.96237	4.35938
CDH20	4.1948	0.0254609	0.0486654	0.785894	1.87743	2.23434
PHYH	4.19239	1.93341e-15	2.85457e-14	131.565	0.527641	7.94554
TMCC2	4.1841	1.84407e-06	8.36363e-06	42.7155	0.877206	4.7698
SNN	4.18336	2.49937e-09	1.78533e-08	270.857	0.70173	5.9615
ETNPPL	4.17891	6.21736e-07	3.0565e-06	9.87077	0.838408	4.98434
SLC43A3	4.17791	3.0564e-15	4.39634e-14	102.467	0.529614	7.88858
TEX14	4.17637	4.94944e-05	0.000174093	25.8408	1.02917	4.058
ME3	4.17411	0.000541125	0.00155571	7.4683	1.20656	3.45953
LCK	4.17076	6.11148e-19	1.21991e-17	152.421	0.469152	8.88999
ENSG00000142539	4.16637	0.0020062	0.00510261	10.3018	1.34864	3.08931
ZFP2	4.1611	2.7649e-08	1.70491e-07	8.84144	0.748978	5.55571
H1FX	4.16007	6.6528e-14	8.43522e-13	242.483	0.555079	7.49455
ANXA1	4.15691	1.55797e-06	7.1367e-06	755.62	0.865364	4.80365
ARHGEF6	4.15677	1.41813e-08	9.14356e-08	21.1602	0.732964	5.67119
CD74	4.15646	6.74581e-14	8.54103e-13	78.7609	0.554733	7.49273
PADI1	4.15601	0.00897458	0.019505	0.913387	1.5905	2.61302
SDCBP2	4.14938	2.29088e-05	8.57641e-05	55.8517	0.979905	4.23447
ENSG00000257524	4.14907	4.23666e-11	3.91152e-10	34.9016	0.62907	6.59556
CTGF	4.14866	6.30346e-11	5.71921e-10	1007.2	0.634706	6.53636
FMO4	4.14668	5.80902e-05	0.000201942	6.55438	1.0314	4.02044
ICA1	4.14211	1.50111e-20	3.39889e-19	211.851	0.445728	9.29292
HLA-B	4.14024	4.78408e-10	3.80702e-09	233.786	0.664988	6.22603
RUNX2	4.14023	0.000140355	0.000454245	31.409	1.08738	3.80754
CYP2A13	4.13925	0.00893674	0.0194298	2.33138	1.58321	2.61446
PRSS50	4.1391	0.0116075	0.0244826	1.10181	1.63999	2.52386
RGS17	4.13805	3.25911e-14	4.26238e-13	174.982	0.545371	7.58759
ZBED8	4.1368	1.44701e-06	6.66432e-06	35.6703	0.85854	4.81842
TMSB15B	4.13665	5.106e-17	8.77947e-16	76.2511	0.493385	8.38423
DNAH5	4.1326	4.53796e-06	1.91998e-05	10.6027	0.901312	4.58509
ENSG00000261793	4.12969	0.0173251	0.034812	0.766687	1.73536	2.37973
LINGO1	4.12884	5.54624e-12	5.68792e-11	146.262	0.599178	6.89084
MARCH10	4.12879	0.00184196	0.00471981	6.34503	1.32563	3.1146
TMEM114	4.12856	0.156382	0.231196	0.649533	2.91289	1.41734
TMEM216	4.12761	7.8966e-16	1.21614e-14	305.713	0.512377	8.05579
NPB	4.12505	1.26282e-05	4.94093e-05	36.3876	0.944716	4.36645
APLF	4.12287	1.20548e-10	1.03887e-09	44.7871	0.640333	6.43864
S1PR1	4.12197	7.12948e-05	0.000243953	8.69292	1.03778	3.97192
NNAT	4.12042	6.93109e-09	4.6779e-08	266.236	0.711327	5.79259
SMIM28	4.11924	0.272221	0.367504	0.480198	3.75172	1.09796
ZNF777	4.11913	9.31981e-09	6.15521e-08	40.8767	0.717286	5.74266
ILDR1	4.11716	2.62996e-12	2.81512e-11	14.4883	0.588485	6.9962
PLEKHG4B	4.11576	3.53434e-16	5.63256e-15	270.746	0.504782	8.15354
CLVS2	4.11328	0.0002896	0.000885606	34.1448	1.13488	3.62443
CD8A	4.11328	2.73155e-06	1.20077e-05	1.93768	0.877024	4.69004
VAX1	4.11279	0.00198637	0.00505362	0.89095	1.33003	3.09226
CKAP4	4.11228	2.35753e-20	5.27126e-19	455.727	0.444822	9.24477
RAB38	4.11191	4.81474e-08	2.85562e-07	98.8835	0.753371	5.45802
CHST3	4.11111	1.95351e-09	1.42099e-08	48.4262	0.684999	6.00163
KCNK10	4.10897	1.02383e-08	6.73193e-08	18.1954	0.717507	5.72673
TREM2	4.10779	0.00343408	0.00825594	0.79404	1.40392	2.92595
ENSG00000267120	4.1061	0.0392111	0.0710742	1.8538	1.99135	2.06196
SYTL5	4.10509	0.00165998	0.00429478	8.36877	1.30521	3.14516
ARNTL2	4.105	1.13205e-21	2.73669e-20	191.541	0.429211	9.56408
SORBS3	4.10417	7.41899e-11	6.64696e-10	184.883	0.630254	6.51193
SNRPN	4.10269	1.29361e-34	6.81722e-33	8782.77	0.334336	12.2712
BRSK1	4.09942	1.12261e-05	4.43214e-05	23.2061	0.933363	4.3921
EDNRB	4.0985	9.45506e-11	8.30047e-10	321.766	0.632932	6.47542
LOXL1	4.0979	6.05641e-07	2.98394e-06	55.0656	0.821321	4.98941
PITX3	4.09671	0.00451168	0.010532	2.83635	1.44251	2.83998
NOL4	4.09648	4.5803e-05	0.00016213	6.29401	1.00501	4.07607
PERM1	4.09484	0.0508678	0.0891371	0.667291	2.09713	1.95259
HES1	4.09273	1.26747e-12	1.4108e-11	228.909	0.576619	7.09781
EFCAB8	4.09229	0.00308915	0.00752589	2.16858	1.38313	2.95872
PCDHB3	4.09145	0.000226817	0.000706431	12.2729	1.10966	3.68711
SLC25A15	4.08763	9.91868e-10	7.5339e-09	55.6583	0.668928	6.11071
BHLHE23	4.08679	0.000337754	0.00101548	1.50078	1.14014	3.58448
C6orf120	4.08674	6.47732e-15	9.06944e-14	196.219	0.524325	7.79429
RTL6	4.08612	1.6507e-07	8.9771e-07	85.781	0.780552	5.2349
CAPN9	4.08555	0.0456628	0.0811707	0.643367	2.04431	1.9985
ZNF521	4.08525	2.08133e-07	1.11126e-06	54.5711	0.786848	5.19192
CLIC6	4.08015	9.57113e-07	4.55726e-06	6.43334	0.832639	4.90026
PGRMC1	4.08009	6.13382e-31	2.70569e-29	1741.57	0.352768	11.5659
ULBP3	4.07818	0.00204385	0.00518805	2.79622	1.32246	3.08378
F11	4.07772	0.000495268	0.00143799	2.39225	1.17065	3.4833
WSCD1	4.07525	1.87826e-09	1.3696e-08	76.4403	0.678304	6.008
DBX1	4.07477	0.0378834	0.0689403	0.739433	1.96269	2.07611
EML1	4.07286	5.83855e-25	1.78606e-23	197.78	0.394731	10.3181
SAP30	4.06754	5.03423e-13	5.89362e-12	118.693	0.563031	7.22437
NES	4.06708	6.85111e-10	5.32616e-09	496.565	0.659225	6.16949
EDN2	4.06359	0.0154865	0.0315506	0.823561	1.67862	2.4208
TGFB1	4.06229	4.26365e-14	5.49171e-13	35.3984	0.53786	7.55269
P2RY2	4.06188	0.000502748	0.00145829	3.32106	1.16744	3.47929
LRRC20	4.05834	1.53521e-08	9.84795e-08	58.864	0.717327	5.65758
ZNF287	4.05373	8.50574e-06	3.42241e-05	38.7382	0.910534	4.45204
BTBD6	4.05283	6.61804e-11	5.98943e-10	117.002	0.620737	6.52907
GRAMD1B	4.05185	5.77249e-11	5.25346e-10	66.8206	0.61865	6.54951
PRAC2	4.05074	0.000126955	0.000414709	2.57179	1.057	3.83229
CADPS2	4.04902	6.64113e-11	6.00424e-10	76.1987	0.620203	6.52855
ANKRD9	4.04656	1.10603e-15	1.67027e-14	340.565	0.504906	8.01448
VASN	4.04529	4.87614e-07	2.44629e-06	33.6559	0.804053	5.03112
PDLIM3	4.0447	3.63173e-15	5.20296e-14	135.707	0.514134	7.86703
CCDC151	4.04222	1.42612e-10	1.21902e-09	54.7131	0.630309	6.41308
ABHD17A	4.03854	5.3579e-11	4.89611e-10	187.138	0.615572	6.56064
APLN	4.0385	0.00423236	0.00993838	4.07873	1.41191	2.8603
ENSG00000276418	4.03763	0.000141316	0.000457026	1.37888	1.0609	3.80585
LEXM	4.03752	0.05986	0.102551	1.52151	2.14554	1.88182
DRD4	4.03694	6.46352e-06	2.65694e-05	5.00112	0.894983	4.51063
RNF128	4.03639	0.000441708	0.00129575	5.44407	1.14872	3.51382
RBM24	4.03463	0.000791398	0.00219233	9.97355	1.20229	3.35579
PLA2G7	4.03398	2.40295e-08	1.49763e-07	34.218	0.722914	5.58016
OPN1SW	4.03381	1.44837e-05	5.6031e-05	7.61177	0.930221	4.3364
CSRP1	4.03326	5.21255e-11	4.77061e-10	400.965	0.614382	6.56473
ZNF358	4.03133	3.57948e-09	2.50774e-08	75.4337	0.682982	5.90254
NSUN7	4.027	1.33699e-10	1.14503e-09	174.396	0.626976	6.4229
MAML2	4.02373	7.93266e-08	4.52625e-07	20.8992	0.749487	5.36865
CRYGN	4.02157	0.000937674	0.00255281	2.54107	1.21549	3.30859
NMB	4.0193	2.60813e-09	1.85857e-08	82.2536	0.674998	5.95453
DTX3	4.01752	7.89494e-09	5.28053e-08	101.355	0.696195	5.77069
PPAN-P2RY11	4.01638	0.00490517	0.0113615	4.59335	1.42769	2.8132
ACSM1	4.01435	0.00373141	0.0088989	3.06091	1.38425	2.90002
OCIAD2	4.01391	4.46338e-16	7.0378e-15	602.69	0.494002	8.12528
NME3	4.01329	6.90947e-13	7.93301e-12	275.785	0.55886	7.18121
MAGEF1	4.01287	1.12216e-14	1.53738e-13	393.804	0.519493	7.72459
GRM8	4.01234	8.7578e-05	0.000294315	4.38975	1.02286	3.92266
ZNF334	4.01114	1.32345e-09	9.84736e-09	149.526	0.661411	6.06452
CCDC87	4.00915	0.000556346	0.00159408	2.73701	1.16138	3.45205
DPP10	4.00832	4.58239e-08	2.72973e-07	59.7424	0.733211	5.4668
C1QL4	4.00805	0.00831855	0.0182367	0.971684	1.51886	2.63886
GPX7	4.00803	2.45145e-08	1.5249e-07	94.0909	0.718712	5.57669
CBFA2T3	4.00309	0.000775265	0.0021503	5.37224	1.19087	3.36148
CFAP65	4.00065	8.42177e-05	0.00028377	4.00394	1.01744	3.93207
SHISA3	3.99969	1.32917e-06	6.17091e-06	70.5658	0.827178	4.83534
TSPO	3.99843	1.25612e-08	8.14838e-08	93.5798	0.702474	5.69193
BEX3	3.9979	1.10459e-20	2.51382e-19	3022	0.428706	9.3255
SLC9A9	3.99745	0.000327372	0.000987255	12.0404	1.11269	3.59262
GUCY1A2	3.99424	0.000446932	0.00130935	19.0874	1.13773	3.5107
COTL1	3.99277	6.9968e-28	2.55097e-26	1108.41	0.364792	10.9453
BEX2	3.98772	4.60197e-11	4.23566e-10	290.209	0.605734	6.58327
INHBA	3.98681	1.92107e-07	1.03311e-06	50.6754	0.765691	5.20682
UBE2S	3.98621	1.47282e-28	5.55104e-27	2198.25	0.359583	11.0856
MMP11	3.97972	7.08649e-10	5.49241e-09	18.4907	0.645624	6.16415
GOLT1A	3.97765	2.26547e-05	8.48482e-05	13.1977	0.938794	4.23698
CCDC112	3.97693	1.07383e-12	1.20351e-11	159.202	0.558503	7.1207
TEX22	3.97586	0.0013884	0.00364923	2.06296	1.2436	3.19705
TTC36	3.97566	0.00148569	0.00388039	2.65033	1.2512	3.17746
MMD	3.97494	3.56043e-16	5.66908e-15	257.97	0.487565	8.15265
ROPN1L	3.97424	0.00579246	0.0132145	0.746427	1.44031	2.7593
ME1	3.97051	2.02923e-06	9.13612e-06	97.9507	0.83581	4.75049
STMN3	3.96891	2.44836e-09	1.7524e-08	312.628	0.665381	5.96486
C16orf74	3.96801	2.82268e-10	2.31424e-09	46.1262	0.629023	6.30822
STAT4	3.96793	0.00142601	0.00374036	3.56992	1.24412	3.18933
GOLM1	3.96633	9.45041e-31	4.10782e-29	617.351	0.344038	11.5288
RNF180	3.96583	1.36615e-06	6.32944e-06	10.6267	0.821104	4.82988
ENSG00000285192	3.96432	0.409872	0.512785	0.591985	4.81037	0.824118
GNB3	3.95993	0.00013568	0.000440714	4.95112	1.03774	3.81591
CXCL2	3.956	0.00036173	0.00108174	4.73032	1.1092	3.56654
ANKRD31	3.95463	0.00357249	0.00856332	1.82697	1.35728	2.91363
EVA1A	3.95368	0.000596324	0.00169558	6.66056	1.15157	3.43328
BDH2	3.95348	1.61388e-11	1.56187e-10	242.413	0.586807	6.73727
CFAP77	3.94808	0.000665087	0.00187321	1.61549	1.15998	3.40358
ST8SIA2	3.94786	0.000100889	0.000336013	30.2661	1.01528	3.88844
HDX	3.94418	2.49672e-06	1.10515e-05	32.7167	0.83769	4.7084
ST6GALNAC4	3.94372	2.02706e-07	1.08489e-06	57.5928	0.758869	5.19684
USP44	3.94294	7.74381e-07	3.75728e-06	1873.92	0.797888	4.94172
ACVR1C	3.9409	0.000452149	0.00132355	11.1066	1.12353	3.50761
GPBAR1	3.93936	0.00248149	0.00619072	1.96645	1.30201	3.02559
ILDR2	3.93905	5.98225e-08	3.47894e-07	20.9873	0.726851	5.41933
KIAA0319	3.93547	5.57277e-05	0.000194297	12.0462	0.976493	4.03021
CNFN	3.9346	4.05074e-09	2.81582e-08	30.8362	0.66891	5.88211
EPHA6	3.93456	0.00179614	0.00461433	4.85652	1.26026	3.12202
C5orf30	3.93102	2.30397e-09	1.65569e-08	147.518	0.657935	5.97478
FGF7	3.92876	0.00096944	0.00263037	6.41905	1.1908	3.29925
TMEM255B	3.92712	4.81612e-08	2.85562e-07	24.6314	0.71952	5.45797
FAM69A	3.9258	7.21296e-09	4.84981e-08	41.2935	0.678513	5.78589
TPGS2	3.92449	9.23183e-20	1.95875e-18	1127.24	0.431375	9.09764
THY1	3.9189	1.18863e-08	7.74428e-08	1572.4	0.687364	5.70135
MEGF10	3.91889	2.16295e-07	1.14969e-06	110.28	0.755847	5.18476
SCN4B	3.91851	0.00196411	0.00500388	5.54461	1.26583	3.09561
LCN2	3.91781	0.0110355	0.0234006	1.67659	1.54149	2.54157
JPH1	3.91754	7.02481e-09	4.73399e-08	50.4709	0.676567	5.79033
HAPLN3	3.91473	1.11265e-06	5.22956e-06	175.772	0.803749	4.87059
PLPP6	3.91393	4.50733e-08	2.6882e-07	63.7176	0.715563	5.46973
TYMP	3.9139	6.54868e-11	5.92966e-10	15.9935	0.599313	6.53065
LRP11	3.91237	1.74788e-07	9.47389e-07	69.1273	0.748876	5.22433
NXN	3.90948	3.03818e-23	8.13749e-22	394.622	0.393646	9.93145
C14orf39	3.90707	0.0109731	0.0232766	1.90508	1.53607	2.54355
ART5	3.90694	7.66964e-08	4.38599e-07	40.8675	0.726908	5.37473
DAB1	3.90585	4.18801e-08	2.51407e-07	86.106	0.712392	5.48273
FAM20A	3.90576	4.84294e-07	2.43236e-06	112.44	0.776118	5.03243
SCN5A	3.9041	1.17574e-06	5.50001e-06	35.059	0.803366	4.85968
IGFBP2	3.90359	1.02516e-21	2.48163e-20	1856.06	0.407714	9.57433
MTNR1A	3.90309	0.0430319	0.0771078	1.15951	1.92898	2.0234
GRIN2B	3.89988	4.56679e-06	1.93102e-05	99.0699	0.850803	4.58376
ZNF775	3.89802	8.93462e-07	4.28157e-06	87.8855	0.793287	4.91376
SLC51B	3.89661	2.5573e-06	1.12945e-05	2.2485	0.828448	4.70351
PRR7	3.89651	1.43013e-06	6.60019e-06	29.8422	0.808278	4.82076
GNG7	3.89627	9.12915e-19	1.80412e-17	59.8766	0.440491	8.84529
DHRS12	3.89546	3.95332e-07	2.01386e-06	44.8486	0.768154	5.07119
SOCS1	3.89384	1.2776e-10	1.09627e-09	265.203	0.605591	6.42981
TEX9	3.89127	1.60889e-12	1.7677e-11	199.78	0.550799	7.06476
AGBL5	3.89021	9.42824e-13	1.06268e-11	319.308	0.544954	7.13861
ENSG00000285330	3.88654	0.00545498	0.0125213	0.933141	1.39861	2.77886
LXN	3.88444	6.52921e-10	5.09587e-09	61.7541	0.628845	6.17709
RTN4RL1	3.88082	0.0157496	0.0320172	26.1821	1.60719	2.41467
RBPJL	3.87953	0.307259	0.405824	0.419104	3.79977	1.02099
LOX	3.87693	3.81226e-05	0.000136677	247.819	0.941329	4.11857
CHKB-CPT1B	3.87671	8.26917e-05	0.000279155	8.84965	0.984822	3.93646
WDR5B	3.87287	1.18209e-08	7.70728e-08	36.651	0.679178	5.70229
IGFL3	3.87073	0.0165106	0.0333658	2.13983	1.61453	2.39743
SBK1	3.87045	1.98812e-18	3.81093e-17	283.598	0.441935	8.75796
GPX3	3.86709	2.16515e-10	1.80918e-09	340.914	0.609072	6.34915
HSD3B7	3.86541	4.39534e-10	3.51647e-09	39.1561	0.619526	6.2393
SDC2	3.8647	1.038e-07	5.82045e-07	401.952	0.726455	5.31994
COCH	3.86365	1.79267e-11	1.72368e-10	347.39	0.574778	6.72198
BEND7	3.86354	3.58105e-07	1.83574e-06	95.1792	0.759048	5.08998
AGXT2	3.86232	0.125271	0.191935	0.759381	2.51941	1.53302
GLB1L2	3.86107	3.68196e-14	4.77692e-13	43.7083	0.50993	7.57176
CYGB	3.86102	0.000747027	0.0020807	9.0075	1.14512	3.37171
RANBP6	3.8603	1.77608e-08	1.12757e-07	156.436	0.685361	5.63251
ENSG00000198211	3.86014	0.00412503	0.00972341	9.26473	1.34573	2.86844
ENSG00000267140	3.8595	0.000109922	0.000363494	8.66573	0.997911	3.86758
IL13RA1	3.85774	1.45946e-10	1.24573e-09	77.6787	0.601874	6.40955
SULF1	3.85623	2.87523e-06	1.25928e-05	69.5658	0.824061	4.67954
SLFN12	3.85541	2.83384e-06	1.24267e-05	39.4042	0.823363	4.68251
STEAP2	3.85502	1.97058e-18	3.78136e-17	85.9987	0.440123	8.75896
FAT3	3.85498	1.91984e-09	1.39763e-08	129.74	0.64202	6.00445
PNMA8B	3.85319	0.00177394	0.00456518	5.08817	1.23275	3.12568
ENSG00000266302	3.85233	0.00215272	0.00544196	5.54322	1.25552	3.06831
HLA-DQB1	3.85031	5.63184e-10	4.44011e-09	125.672	0.620977	6.2004
KCNQ1	3.84998	0.000932166	0.00253975	1.40253	1.16305	3.31024
KLHL5	3.84828	2.51236e-19	5.19483e-18	130.245	0.428146	8.98823
GCNT4	3.8462	8.13013e-10	6.24978e-09	33.7554	0.626176	6.14237
NKAIN4	3.84537	2.33668e-07	1.23469e-06	48.1358	0.743737	5.17034
GLI1	3.8428	1.23197e-06	5.74351e-06	49.2849	0.79226	4.85043
OLFM3	3.84194	0.000341641	0.00102613	2.35613	1.07272	3.58149
FMN2	3.84026	1.03343e-06	4.89845e-06	13.5004	0.786107	4.88516
KCNT2	3.83716	2.06904e-07	1.10537e-06	37.9139	0.738907	5.19303
CNTNAP2	3.83377	1.94181e-15	2.8646e-14	607.446	0.482538	7.94501
HSPA2	3.83332	1.5784e-14	2.12977e-13	514.653	0.499064	7.68101
DTD1	3.83165	8.80975e-22	2.14423e-20	792.889	0.399547	9.58999
FXYD2	3.82992	0.000650118	0.00183655	6.26109	1.12321	3.40979
NUDT14	3.82882	7.0182e-13	8.04751e-12	93.2342	0.53333	7.17908
MYMK	3.82639	0.477351	0.579891	0.373229	5.38497	0.710569
SLC13A3	3.82477	3.74572e-10	3.01974e-09	65.0518	0.610569	6.26427
FREM2	3.82459	1.62834e-10	1.37738e-09	198.719	0.598262	6.39284
SLC18B1	3.82355	8.25839e-09	5.50919e-08	200.938	0.663455	5.7631
NEFM	3.82088	9.32847e-07	4.45239e-06	159.554	0.77893	4.9053
ALK	3.81724	0.0142789	0.0293743	2.94076	1.55795	2.45017
EGFR	3.81698	0.000168748	0.00053908	39.9468	1.01469	3.76172
INSM1	3.81654	0.000763477	0.00212123	27.1512	1.13395	3.36571
FAHD2B	3.81175	2.93072e-11	2.76e-10	214.38	0.573195	6.65001
KRT86	3.81074	0.108677	0.170428	0.770781	2.37553	1.60417
PAM	3.81066	2.37905e-08	1.48504e-07	326.121	0.682681	5.5819
MRAP2	3.80943	2.48572e-07	1.3072e-06	63.1404	0.738437	5.15877
PKHD1L1	3.807	0.0368409	0.0673932	2.09105	1.82369	2.08752
ENSG00000276256	3.80476	1.55497e-14	2.10292e-13	318.535	0.495223	7.68292
PCDHB16	3.80451	3.63693e-09	2.545e-08	31.3103	0.644842	5.89991
BRSK2	3.80281	3.59589e-08	2.17912e-07	34.1566	0.690212	5.50963
FAIM2	3.80038	0.000950663	0.00258463	16.5387	1.14998	3.30473
C11orf86	3.7989	0.0173884	0.0349156	1.37846	1.59726	2.37839
GPR137B	3.79816	3.06604e-10	2.49543e-09	32.8332	0.603323	6.2954
CPNE4	3.79542	0.000169375	0.00054082	10.7439	1.00921	3.76079
RTL4	3.79353	0.314112	0.413348	0.484322	3.76854	1.00663
ZNF879	3.79336	4.80245e-08	2.85036e-07	62.0461	0.694949	5.45847
ASMTL	3.79245	5.332e-10	4.21416e-09	411.881	0.610797	6.20901
ZCCHC24	3.7915	1.43789e-06	6.62744e-06	42.77	0.78667	4.81968
CLPSL2	3.78827	4.10711e-05	0.000146337	3.72512	0.923659	4.10137
GRASP	3.78728	0.000205327	0.000645123	6.62111	1.02018	3.71237
FGF20	3.78601	0.135848	0.205706	0.788606	2.5385	1.49143
TMEM30B	3.78234	1.82678e-07	9.87205e-07	67.916	0.725121	5.21615
GPR158	3.7811	0.000532994	0.00153465	6.38924	1.09167	3.4636
CAMK1G	3.77922	0.016118	0.0326621	3.09462	1.5706	2.40623
FBXO16	3.7786	1.69271e-12	1.85523e-11	29.3758	0.535387	7.05771
BAIAP2L2	3.77741	1.55881e-05	5.99918e-05	58.6702	0.874357	4.32021
MARCH2	3.77558	2.6825e-12	2.86792e-11	69.1291	0.539876	6.99343
DACH2	3.77461	1.2532e-05	4.90868e-05	13.3755	0.864126	4.36812
NPY1R	3.77454	5.14604e-07	2.56727e-06	61.317	0.751782	5.02079
MAGED2	3.77071	3.54573e-12	3.72614e-11	1066.54	0.54222	6.9542
ARHGEF4	3.77061	8.08296e-12	8.08522e-11	75.525	0.551495	6.83707
AKR1B1	3.77021	1.47393e-27	5.26636e-26	1681.17	0.346603	10.8776
PCDHGA3	3.77011	0.00320844	0.00777626	2.39831	1.27929	2.94703
PRKAA2	3.76926	8.17063e-12	8.16834e-11	98.1198	0.551423	6.83552
PCDHA10	3.76905	7.60428e-16	1.17619e-14	89.4246	0.467601	8.0604
LONRF3	3.76809	0.00268747	0.00664153	2.37057	1.25545	3.00139
FOXL2	3.76576	0.000616365	0.00174811	4.0625	1.09971	3.42431
TNFRSF14	3.76218	0.0296952	0.055778	0.756486	1.73043	2.17413
MRGBP	3.76148	5.86349e-13	6.82418e-12	311.551	0.522165	7.20362
KCNB2	3.7592	0.094293	0.151356	1.07875	2.24675	1.67317
GPR27	3.75627	4.188e-07	2.12613e-06	86.0658	0.742316	5.06021
HTR1A	3.7526	0.0896988	0.145059	1.50292	2.21133	1.69699
DENND5B	3.75258	1.26281e-14	1.72083e-13	175.848	0.486746	7.70953
BTBD16	3.75241	0.0384922	0.0698844	0.769736	1.81313	2.06957
CHRNA5	3.7522	2.41339e-16	3.8983e-15	250.922	0.457612	8.19952
GLI2	3.75051	1.03464e-09	7.83545e-09	128.596	0.614438	6.10397
FAM122A	3.74685	1.12332e-14	1.53779e-13	172.075	0.485064	7.72446
CYP2A6	3.74564	0.486701	0.588648	0.376442	5.38503	0.695565
CARMIL2	3.74454	1.12982e-06	5.29768e-06	74.5938	0.769284	4.86757
PRPH2	3.74201	0.00396963	0.00939428	4.09347	1.29905	2.88057
NME5	3.73917	8.22131e-05	0.000277697	7.12427	0.949545	3.93786
MIA-RAB4B	3.73762	1.83703e-07	9.91798e-07	3.19502	0.71669	5.21511
ADAMTS18	3.73567	0.00231146	0.00580709	22.2485	1.22602	3.04699
PLD5	3.73479	3.20063e-14	4.1951e-13	56.5162	0.492071	7.58994
PLEKHB1	3.73336	6.4573e-07	3.16141e-06	51.889	0.750122	4.97701
CYB5R2	3.73025	9.07191e-13	1.02641e-11	400.172	0.522158	7.1439
TSPOAP1	3.73011	6.72664e-06	2.75812e-05	17.9184	0.828516	4.50216
CDC34	3.72814	4.82119e-17	8.30574e-16	591.597	0.444303	8.39098
DIRAS1	3.72639	5.91859e-06	2.45668e-05	16.1267	0.822735	4.52928
CLMP	3.72517	1.20756e-13	1.49089e-12	224.08	0.502318	7.41595
THBS1	3.72295	2.66347e-11	2.52161e-10	828.528	0.55866	6.66407
CD8B	3.72193	0.00693912	0.0155289	1.06114	1.37862	2.69975
SELENBP1	3.72119	3.90772e-12	4.08493e-11	57.6754	0.536157	6.94048
PRXL2B	3.71833	8.18658e-08	4.6622e-07	194.561	0.693335	5.36297
DGKI	3.71714	0.000401973	0.00119112	4.04525	1.0504	3.53878
ESPN	3.71701	2.02863e-05	7.64589e-05	30.4534	0.872187	4.26172
HTR1B	3.71581	0.00689358	0.0154405	1.28251	1.37524	2.70194
SFT2D3	3.71351	0.00735935	0.0163648	28.4365	1.38557	2.68013
NBL1	3.71126	1.20361e-09	8.98557e-09	44.7433	0.610428	6.07976
INSL3	3.71069	0.000379788	0.00113044	1.99541	1.04416	3.55374
SHISA9	3.70986	2.5982e-20	5.76607e-19	365.163	0.401745	9.23437
APH1B	3.70955	1.00348e-05	3.9856e-05	84.4541	0.839944	4.41642
PAH	3.70921	0.00106707	0.00287052	5.95083	1.13354	3.27222
GPD1	3.70449	0.00269941	0.00666552	1.43066	1.23481	3.00004
SLFN13	3.70441	9.90636e-13	1.11236e-11	77.395	0.519421	7.1318
CAMK1	3.70414	3.87513e-10	3.12125e-09	55.9619	0.591812	6.25898
PTPRT	3.70189	0.00334692	0.00806701	4.91284	1.26175	2.93394
GNA15	3.70183	0.00245741	0.00613752	4.63234	1.22232	3.02854
RNF146	3.70109	1.04636e-08	6.87248e-08	122.996	0.646699	5.72304
TIMP2	3.70101	1.44782e-11	1.41263e-10	128.773	0.54805	6.75304
CAV1	3.70005	3.5835e-07	1.83594e-06	363.8	0.726947	5.08985
SLC24A2	3.70004	1.38822e-14	1.88741e-13	43.3421	0.480685	7.69744
CCDC169-SOHLH2	3.69653	0.00133454	0.00352424	7.53891	1.15212	3.20845
NKD1	3.69641	6.18525e-09	4.21111e-08	90.2718	0.636032	5.81167
PSAT1	3.69633	1.33705e-23	3.70907e-22	5370.65	0.369155	10.0129
LHCGR	3.68873	0.00889423	0.0193515	1.56968	1.41002	2.61609
GCK	3.68853	0.000106194	0.000352172	29.946	0.951635	3.87599
SERPINE2	3.68753	2.73651e-15	3.95532e-14	1019.61	0.466636	7.90237
ATP2B2	3.68594	0.00585381	0.0133374	1.4796	1.33749	2.75586
CRLF1	3.68569	3.6235e-08	2.19511e-07	51.7202	0.669118	5.50828
OPLAH	3.68522	6.88159e-05	0.000236195	64.5967	0.925855	3.98034
FAM229A	3.68516	0.000780523	0.00216354	12.1708	1.0969	3.35961
NIPAL4	3.68474	0.00178986	0.00460189	1.08623	1.17985	3.12305
TACR3	3.67555	0.00245862	0.00613967	6.32045	1.2137	3.02839
MANEA	3.67085	1.03121e-09	7.81612e-09	140.93	0.601335	6.1045
TSHZ1	3.67001	0.00193312	0.00493079	11.5128	1.18375	3.10032
PARVG	3.66879	0.0042606	0.0099968	1.64924	1.2836	2.85819
NBEA	3.66851	1.38626e-07	7.62718e-07	158.458	0.696501	5.26706
KATNAL2	3.66744	2.66855e-07	1.39805e-06	32.0504	0.712751	5.14547
NFASC	3.66557	1.2707e-13	1.56451e-12	70.5812	0.494732	7.40919
TICAM1	3.66483	0.00204784	0.00519741	1.78841	1.18864	3.08321
NKX2-1	3.66388	0.0351435	0.0646389	0.593204	1.73915	2.1067
FOXA1	3.66288	0.0171277	0.0344656	2.09596	1.53647	2.38396
EVA1C	3.65821	1.82687e-07	9.87205e-07	19.6038	0.701324	5.21614
SPI1	3.65773	0.0635698	0.107882	0.541992	1.97162	1.85518
SLC25A4	3.6571	4.61868e-16	7.27625e-15	977.119	0.450319	8.12113
KCTD11	3.65691	7.54791e-06	3.05837e-05	22.882	0.816709	4.47762
PMEL	3.65643	4.66645e-09	3.22375e-08	457.361	0.624108	5.85865
VAMP5	3.65567	7.59687e-05	0.000258068	19.9587	0.923902	3.95677
GLI3	3.65456	3.29972e-08	2.01193e-07	108.893	0.661489	5.52474
NDN	3.65282	2.32894e-10	1.93339e-09	285.955	0.576344	6.33792
ALOX15	3.652	4.53927e-06	1.91998e-05	8.19849	0.796505	4.58503
DSE	3.65173	1.53625e-09	1.13363e-08	306.465	0.604541	6.04051
ENSG00000282035	3.6514	0.0423853	0.0760789	0.694546	1.79897	2.02972
ICAM5	3.6503	0.00155602	0.00404868	1.61876	1.15369	3.16403
TMEM8B	3.64947	1.67252e-18	3.23021e-17	92.9912	0.415779	8.77743
HRASLS	3.64908	9.68145e-06	3.85897e-05	28.1601	0.824806	4.42417
MXD4	3.64759	8.84141e-09	5.874e-08	209.893	0.634189	5.75158
ODF3B	3.64748	0.0137413	0.0283976	1.23769	1.48033	2.46396
CTNNBIP1	3.64743	1.25902e-07	6.96791e-07	110.552	0.690185	5.28471
GFPT2	3.64683	5.24383e-08	3.08425e-07	621.361	0.670023	5.44284
ENSG00000285089	3.64634	0.498325	0.599944	0.441092	5.38501	0.677128
ZFP28	3.64597	4.09526e-06	1.74652e-05	61.2437	0.791485	4.60649
IL12RB2	3.64576	3.72388e-07	1.90241e-06	17.8069	0.717309	5.08256
GLI4	3.64423	0.000809082	0.00223646	23.0043	1.08794	3.34967
LRRC27	3.6437	9.49957e-11	8.33546e-10	56.8474	0.562758	6.47471
MZT2B	3.64357	7.48324e-23	1.94597e-21	383.307	0.370237	9.84117
ZNF219	3.64292	1.01886e-08	6.70174e-08	216.428	0.636034	5.72756
GTF2IRD2B	3.64235	1.38024e-19	2.88398e-18	131.809	0.402298	9.05384
GLB1L3	3.63895	5.47916e-25	1.67899e-23	336.334	0.352469	10.3242
HLA-DPB1	3.63771	1.77468e-12	1.93675e-11	77.7999	0.515905	7.05113
NAGS	3.63639	0.000178479	0.000566849	27.1611	0.970305	3.74768
PHOSPHO2	3.63415	8.56881e-09	5.70349e-08	53.3613	0.631271	5.75687
TXNDC16	3.63245	2.09797e-06	9.41477e-06	83.7784	0.765733	4.74375
ENSG00000262165	3.63085	0.0206829	0.0406222	0.531705	1.56927	2.31372
SOX10	3.63068	0.0010132	0.0027388	4.76881	1.10461	3.28684
FNDC5	3.62914	0.000606319	0.00172153	9.80571	1.05844	3.42877
NLRP1	3.62719	3.22543e-12	3.4096e-11	157.314	0.520584	6.96753
GALNT7	3.62715	3.03797e-12	3.22289e-11	516.928	0.51995	6.97596
GUCY1A1	3.62611	0.0212222	0.0415443	6.9926	1.57383	2.30401
CLIP3	3.625	2.35325e-08	1.47099e-07	152.201	0.649201	5.5838
STEAP1B	3.62488	9.50341e-06	3.79393e-05	36.5299	0.818595	4.42817
CA11	3.61711	7.46521e-07	3.62999e-06	117.851	0.730898	4.94885
LRRC75B	3.61619	0.000154613	0.000497777	75.7381	0.955769	3.78354
MLF1	3.61579	1.79503e-09	1.31212e-08	298.498	0.601095	6.01535
UCP1	3.61533	0.00480425	0.0111494	1.37042	1.28209	2.81987
SOX5	3.614	1.16197e-05	4.57842e-05	16.6238	0.824247	4.3846
VSIG10L2	3.61197	0.0204778	0.0403081	6.43985	1.55858	2.31748
ENO4	3.6114	0.00547553	0.0125636	4.50972	1.30017	2.77764
HECTD2	3.61138	3.78122e-06	1.62189e-05	79.0153	0.781167	4.62306
GAREM2	3.60891	1.37291e-11	1.34247e-10	111.185	0.533805	6.76074
HIST1H4J	3.60878	2.51981e-08	1.56579e-07	627.393	0.647675	5.5719
UBE2J1	3.60752	4.22008e-12	4.3909e-11	341.102	0.520595	6.92961
PPP2R2C	3.60727	7.80363e-06	3.15483e-05	15.3904	0.806905	4.4705
RCBTB2	3.60702	4.47393e-06	1.8958e-05	93.424	0.786177	4.58806
TBC1D4	3.60681	1.63567e-07	8.90853e-07	177.208	0.68877	5.23659
MCC	3.606	4.50763e-10	3.59825e-09	155.207	0.578315	6.23535
SYT16	3.60573	3.21939e-06	1.39802e-05	34.341	0.774376	4.6563
RNF103-CHMP3	3.60538	0.00325312	0.00786534	17.3147	1.22517	2.94275
ELFN1	3.60511	1.80252e-05	6.86026e-05	13.9798	0.840736	4.28805
CSMD2	3.60431	6.44717e-12	6.5331e-11	48.8661	0.52469	6.8694
ZNF35	3.60163	5.4278e-06	2.26613e-05	134.441	0.791996	4.54753
SYNPR	3.60132	0.00145876	0.0038173	3.52602	1.13151	3.18277
RAB40A	3.60085	5.42286e-05	0.00018944	21.9593	0.892048	4.03661
ANKRD20A4	3.59913	0.0648985	0.109824	0.569046	1.94974	1.84596
DGKK	3.59404	0.000746327	0.00207908	23.807	1.06586	3.37197
TRBC1	3.59339	0.00128663	0.00340882	3.54303	1.11632	3.21895
HHEX	3.59013	9.66633e-05	0.000323025	30.9504	0.920824	3.89882
RASA3	3.58866	2.67502e-06	1.17736e-05	59.3291	0.764468	4.69431
THAP10	3.58794	7.92952e-06	3.2021e-05	43.2784	0.803196	4.46708
NRG3	3.58768	6.42482e-06	2.64286e-05	9.188	0.79516	4.5119
RNF152	3.58455	4.25695e-14	5.48704e-13	53.5587	0.474593	7.55289
ARHGEF37	3.58356	0.000296806	0.000905161	10.0085	0.990462	3.61807
UNC13A	3.58279	2.75471e-14	3.6454e-13	108.204	0.47084	7.60935
HPCAL4	3.58158	0.0023832	0.00597053	2.75101	1.17901	3.03779
ID3	3.58027	9.13251e-13	1.03134e-11	2118.31	0.501229	7.14299
IDS	3.57866	5.74148e-16	8.97389e-15	214.513	0.4421	8.09468
KRT17	3.57816	0.000131911	0.000429799	8.61124	0.93599	3.82286
HPCA	3.5772	9.00243e-05	0.000301968	1.24941	0.913479	3.91602
ZNRF2	3.57671	3.07312e-08	1.8847e-07	118.155	0.64594	5.53722
ARSJ	3.57602	1.5936e-05	6.12119e-05	20.9208	0.828678	4.31534
NIPSNAP1	3.57542	7.91498e-16	1.21793e-14	802.015	0.443848	8.05551
ID2	3.57505	2.72101e-12	2.90387e-11	1064.67	0.511348	6.99143
SLCO1B1	3.57427	0.00586822	0.0133651	1.47561	1.29735	2.75506
ZFP41	3.57418	0.000159932	0.000513514	32.1349	0.946774	3.77512
PCYT1B	3.57349	6.90627e-12	6.97853e-11	431.498	0.520949	6.85958
PHEX	3.57253	3.26998e-06	1.4193e-05	2.13534	0.767777	4.65309
CHAC2	3.57231	7.91112e-10	6.09716e-09	160.56	0.581175	6.1467
KRT10	3.56991	7.88877e-15	1.0959e-13	280.723	0.459486	7.76935
CD300A	3.56975	0.112895	0.175732	2.66671	2.25176	1.58531
BST2	3.56859	1.97972e-05	7.47573e-05	180.294	0.836291	4.26717
RAB34	3.56754	6.73143e-13	7.74353e-12	1177.49	0.496541	7.18478
TCEAL5	3.56438	0.062003	0.105594	1.96456	1.90989	1.86627
TMEM240	3.56387	0.00150181	0.00391985	2.08749	1.12272	3.17433
PLCXD2	3.56325	8.02875e-05	0.000271655	35.9221	0.903566	3.94354
LGI2	3.56294	3.62769e-05	0.000130689	44.323	0.862697	4.13
EFNA3	3.56143	6.73201e-08	3.88084e-07	68.7534	0.659746	5.39818
BMP5	3.56079	0.0215061	0.0420218	1.50702	1.54885	2.29898
EHBP1L1	3.5601	4.71362e-05	0.000166388	36.2904	0.874849	4.06939
ALKAL1	3.55379	0.00134554	0.00355014	5.99697	1.10845	3.20609
TRIM36	3.55302	3.4304e-07	1.76306e-06	59.552	0.696928	5.09812
AR	3.54969	3.96984e-08	2.39114e-07	94.3776	0.646316	5.49219
SLC18A2	3.54686	0.00158096	0.00410581	34.5982	1.12264	3.1594
PRKG1	3.54671	1.99257e-11	1.9087e-10	51.5634	0.528841	6.70657
APELA	3.54666	4.9073e-15	6.94774e-14	625.983	0.453	7.82927
RDH12	3.54383	0.00116056	0.00309686	30.1712	1.09095	3.2484
CYP24A1	3.54318	0.069907	0.117216	0.661962	1.95484	1.81251
RAB39B	3.541	1.20037e-06	5.60349e-06	93.0818	0.729265	4.85558
SLC27A6	3.53485	0.000546767	0.00157023	26.3506	1.0226	3.45673
ENSG00000278139	3.53452	0.113283	0.176213	5.4701	2.23194	1.58361
DNAJC12	3.53268	1.65123e-05	6.32215e-05	16.8048	0.820126	4.30748
SENP3-EIF4A1	3.5323	3.86192e-05	0.000138235	29.916	0.858273	4.11559
ENSG00000280893	3.53043	0.152417	0.226363	0.955474	2.46703	1.43105
BOK	3.52908	6.00456e-07	2.95921e-06	212.664	0.707078	4.99107
BAZ2B	3.52872	7.3704e-18	1.34634e-16	702.121	0.409887	8.60899
CIDEA	3.52814	0.136253	0.20625	0.427154	2.36806	1.48989
MAP6	3.52757	0.00359159	0.00860565	28.4831	1.2114	2.91197
MASP1	3.52743	9.2562e-06	3.70352e-05	63.3225	0.795568	4.43386
OGFRL1	3.525	1.004e-09	7.62243e-09	175.313	0.577039	6.10877
PRKAG2	3.52499	1.30513e-09	9.72316e-09	88.2948	0.581032	6.06676
ENSG00000262621	3.52417	0.00797661	0.0175907	16.3176	1.32834	2.65306
ADARB2	3.52336	3.58145e-09	2.50814e-08	10.38	0.596932	5.90245
PXMP2	3.52168	3.29128e-09	2.31765e-08	101.078	0.595244	5.91637
RGS5	3.52086	3.61592e-07	1.85096e-06	547.704	0.691974	5.08814
RASL11B	3.51976	1.29698e-07	7.1713e-07	267.307	0.666714	5.27927
TMEM160	3.51827	3.71504e-09	2.59559e-08	435.883	0.59668	5.89641
JAKMIP3	3.51807	8.67465e-05	0.00029174	2.4344	0.896335	3.92495
MAB21L1	3.51599	0.00214213	0.00541749	1.88995	1.14535	3.06979
TCEAL4	3.51596	3.5844e-10	2.89621e-09	398.088	0.560658	6.27113
CACNA1H	3.51562	1.51975e-05	5.86149e-05	91.5335	0.812708	4.32581
FSTL1	3.51534	9.12914e-09	6.04269e-08	1360.36	0.611771	5.74616
ENSG00000272772	3.51466	0.0317742	0.0591359	2.71329	1.63682	2.14724
PADI2	3.5124	3.2569e-08	1.98785e-07	15.3691	0.635494	5.52703
ZSWIM5	3.51178	0.000599262	0.00170339	27.8207	1.02326	3.43195
XYLT1	3.51021	1.13042e-05	4.46101e-05	96.4219	0.799485	4.39059
SLC4A10	3.50953	0.0083132	0.0182295	0.887515	1.32983	2.63908
CDK2AP1	3.50639	9.66979e-40	6.30477e-38	1335.51	0.265783	13.1927
C4orf48	3.50413	1.06417e-10	9.26034e-10	169.315	0.542641	6.45754
RMI2	3.49671	3.3437e-11	3.13077e-10	463.321	0.527361	6.63058
HSF2BP	3.49394	0.000981387	0.00265926	28.5651	1.06012	3.29581
ZFP69B	3.49376	1.69137e-05	6.46337e-05	53.9811	0.812092	4.30217
NFIX	3.49361	0.000139394	0.000451465	20.5817	0.917141	3.80924
DTWD2	3.49104	5.78815e-12	5.91564e-11	156.709	0.507066	6.88477
SLC30A3	3.48959	3.45416e-11	3.22575e-10	74.7119	0.526668	6.62578
ENSG00000270168	3.4886	0.0181451	0.0362232	1.40082	1.47657	2.36264
CRYBG3	3.48812	0.000123792	0.000405194	58.1795	0.908721	3.83849
ARHGEF10L	3.48233	1.21182e-05	4.76016e-05	85.6462	0.795878	4.37545
SLC22A2	3.48213	8.90873e-05	0.00029905	8.89321	0.88863	3.91854
GHRH	3.47755	0.080689	0.132528	0.502144	1.99092	1.7467
EFHC2	3.47555	8.72535e-05	0.000293335	8.75737	0.885817	3.92355
SULF2	3.47535	8.18985e-08	4.66258e-07	152.606	0.648036	5.3629
CD99	3.4723	7.75671e-13	8.85454e-12	445.911	0.484594	7.16539
SECTM1	3.46474	0.00333576	0.00804338	0.687412	1.1805	2.93497
GSDME	3.46348	6.28866e-07	3.0873e-06	133.821	0.69518	4.98213
CHPF	3.46312	6.39624e-12	6.48886e-11	367.62	0.504054	6.87053
SLC2A6	3.4613	9.42152e-11	8.28324e-10	145.956	0.534484	6.47595
PODXL	3.45983	9.42791e-13	1.06268e-11	2337.19	0.484664	7.13861
ZNF660	3.45895	3.14122e-12	3.32649e-11	78.2344	0.496173	6.97126
ENSG00000283932	3.45548	1.1201e-06	5.26042e-06	154.515	0.70965	4.86927
ST6GAL2	3.45524	4.44232e-12	4.60872e-11	67.164	0.499143	6.92234
PPP1R14B	3.45099	5.50041e-42	3.8994e-40	1076.7	0.254184	13.5768
PITPNM3	3.45079	1.27965e-05	5.00132e-05	17.6981	0.79082	4.36356
CENPV	3.44765	3.90367e-32	1.83524e-30	815.437	0.292174	11.8
ENSG00000284952	3.4466	8.76401e-07	4.20885e-06	8.83649	0.70088	4.91754
PPP1R3D	3.44654	0.00220274	0.00555661	16.5973	1.12579	3.06144
HIVEP2	3.44616	0.000436744	0.00128351	45.2991	0.979907	3.51682
NRG2	3.44599	0.000302714	0.000920508	8.9829	0.953783	3.61297
HMGCLL1	3.44594	0.0250676	0.0480194	1.75395	1.53812	2.24036
LCA5	3.44337	2.34144e-05	8.74418e-05	44.4047	0.814118	4.22956
TMEM91	3.44324	8.60916e-14	1.07932e-12	43.3998	0.46152	7.46066
ENSG00000285188	3.44324	0.00842412	0.0184365	3.41019	1.30694	2.63458
NUDT17	3.44321	0.000136419	0.000442871	21.7817	0.902646	3.81457
ETAA1	3.44259	2.13648e-12	2.30834e-11	233.693	0.490029	7.02527
ZFP90	3.4416	1.03018e-10	8.99958e-10	83.0361	0.532552	6.46245
ZMYND12	3.44135	0.00188756	0.0048249	3.63959	1.10748	3.10738
TMEM198	3.44083	2.95534e-05	0.000108235	21.7888	0.82378	4.17688
FAM53A	3.44029	0.00189651	0.00484639	8.08485	1.10764	3.10598
COL4A2	3.43957	3.33872e-09	2.34735e-08	717.605	0.581597	5.91401
ADAMTS17	3.43915	9.75285e-06	3.88396e-05	18.1365	0.777634	4.42258
IFIH1	3.43799	0.00809833	0.0178283	5.14713	1.29836	2.64794
UBQLN2	3.43697	2.29131e-10	1.90658e-09	431.364	0.542073	6.34043
HAS3	3.43465	1.8504e-05	7.02601e-05	126.605	0.802073	4.28222
XKR7	3.43456	0.00416029	0.00979101	5.1248	1.19849	2.86575
DPYSL3	3.43452	1.10911e-09	8.36747e-09	1008.73	0.563696	6.09286
PDXP	3.43445	3.7411e-14	4.85012e-13	443.934	0.453711	7.56969
BLOC1S4	3.43297	2.32033e-12	2.49866e-11	233.47	0.489464	7.01374
PCDHAC1	3.43215	0.00238016	0.00596376	27.114	1.12968	3.03817
GUCY1B1	3.43182	3.63841e-05	0.000130943	15.4052	0.831086	4.12932
MAGED1	3.43082	6.34672e-15	8.89985e-14	1082.03	0.440026	7.79686
ACAD11	3.43043	2.12643e-08	1.33622e-07	168.053	0.612425	5.60139
CSHL1	3.4304	0.43565	0.538534	0.468244	4.40043	0.77956
CHRNB2	3.42928	0.0162648	0.0329259	7.71995	1.42713	2.40292
NIPAL2	3.42908	1.12199e-06	5.26788e-06	16.9616	0.704276	4.86894
C1orf21	3.42826	1.62879e-08	1.03997e-07	401.367	0.607049	5.64741
SEMA5A	3.42782	1.05566e-08	6.93103e-08	104.943	0.599108	5.72154
TGFBI	3.42694	0.000251636	0.000776419	49.4794	0.936172	3.66059
ISG15	3.42615	2.48634e-07	1.3072e-06	220.028	0.664146	5.15873
PCDH11Y	3.42541	1.09524e-10	9.52143e-10	44.2603	0.53081	6.45318
GABRA5	3.42432	3.60547e-06	1.55259e-05	108.654	0.739127	4.63292
CEBPB	3.42361	2.28104e-09	1.63987e-08	118.43	0.572853	5.97641
CACNG7	3.42306	0.000454669	0.00132962	16.3767	0.976308	3.50613
TUBA1A	3.42186	1.30579e-33	6.60848e-32	2844.89	0.283207	12.0826
RBP1	3.42181	7.18017e-12	7.24302e-11	201.166	0.499241	6.85402
FAXC	3.41949	3.9118e-08	2.36096e-07	266.321	0.622315	5.49479
SGSM1	3.41916	3.73064e-08	2.25696e-07	67.5426	0.621309	5.50315
FAM171A1	3.41882	5.2388e-08	3.08271e-07	220.436	0.628112	5.44301
SNTB1	3.41679	9.72953e-06	3.87641e-05	56.4694	0.772487	4.4231
ENSG00000248751	3.4146	0.0123789	0.025926	10.0643	1.36521	2.50116
FAM181B	3.41197	0.000151515	0.00048842	5.05745	0.900595	3.78857
ETV7	3.41122	2.70169e-07	1.41399e-06	8.36724	0.663255	5.14315
B3GALT4	3.4073	0.00131026	0.00346424	16.4199	1.06024	3.21372
SLC35F4	3.40718	0.000124821	0.000408338	2.19584	0.888106	3.83646
KCNE1B	3.40675	0.287739	0.384534	0.422597	3.20456	1.0631
HEBP2	3.40354	2.68433e-22	6.77338e-21	669.52	0.350453	9.71185
NYNRIN	3.40154	2.41619e-05	8.99274e-05	65.0582	0.805578	4.22249
SERPINA11	3.40145	0.377542	0.480192	0.368635	3.85462	0.882435
ARHGAP23	3.39936	2.27423e-07	1.20311e-06	132.624	0.656831	5.1754
KRTDAP	3.39901	0.0230272	0.0446424	1.18367	1.4954	2.27298
ETS2	3.39843	3.93269e-08	2.37036e-07	195.18	0.618589	5.49385
BCL2L10	3.39835	0.0017964	0.00461434	6.41926	1.08853	3.12198
EIF2AK2	3.39813	1.2779e-15	1.92331e-14	570.558	0.424941	7.99671
NRL	3.39658	0.000152156	0.000490307	7.29587	0.896782	3.78752
CEP70	3.39548	5.28941e-08	3.10738e-07	212.644	0.62402	5.4413
FOXS1	3.39534	0.097711	0.155988	0.57364	2.05026	1.65605
C16orf58	3.39511	1.92299e-06	8.68846e-06	89.8026	0.713057	4.76135
PROB1	3.39478	0.00585439	0.0133374	18.3286	1.23185	2.75583
HRASLS5	3.39404	3.65287e-06	1.57098e-05	162.271	0.733019	4.63021
MEF2B	3.39249	0.00188166	0.0048112	13.3071	1.09143	3.1083
GC	3.39146	0.159421	0.234716	0.380823	2.41038	1.40702
PEX7	3.39111	3.43276e-08	2.08806e-07	60.2913	0.614577	5.5178
CEL	3.39043	0.000920704	0.00251351	4.29294	1.02316	3.3137
PHF24	3.38926	0.0113032	0.0239171	2.03516	1.33794	2.53318
ZBED3	3.38875	2.56815e-07	1.34862e-06	93.3478	0.65767	5.15266
C11orf68	3.38862	2.6507e-07	1.38952e-06	130.171	0.658403	5.14673
IL22RA1	3.38852	0.0283904	0.0536195	3.26457	1.54596	2.19185
CLRN1	3.38822	0.000307248	0.000932709	3.1847	0.938796	3.60911
THSD7B	3.38691	0.000660878	0.00186253	8.8482	0.994596	3.40531
ZNF155	3.38541	5.9936e-06	2.4832e-05	41.2459	0.74789	4.52662
SHISAL2A	3.38134	1.64162e-11	1.58785e-10	19.8187	0.50207	6.73479
RECK	3.38093	1.52858e-06	7.01288e-06	112.437	0.703267	4.80746
TMTC1	3.38071	1.129e-08	7.38272e-08	120.944	0.592057	5.71011
FGF3	3.379	0.263669	0.357936	0.44131	3.023	1.11776
SP5	3.37697	0.000485148	0.00141113	49.3466	0.96794	3.48883
PCDHA8	3.36874	0.0994107	0.158258	0.843552	2.04449	1.64772
MCU	3.36867	8.46044e-18	1.53603e-16	464.615	0.392017	8.59317
GPR180	3.36818	2.15735e-07	1.14705e-06	145.606	0.64957	5.18524
GPR88	3.36694	0.0446872	0.0796518	0.580557	1.67711	2.00759
POPDC3	3.3663	0.000166092	0.00053138	21.257	0.893941	3.76569
CAV2	3.35992	2.72417e-09	1.93662e-08	137.822	0.564939	5.94741
NPY4R	3.35728	0.533059	0.633311	0.336057	5.38593	0.623343
C5orf47	3.35721	0.00694541	0.015541	1.50028	1.24367	2.69945
MALRD1	3.35705	0.00378372	0.00900821	5.06411	1.15934	2.89565
TNFRSF11B	3.35559	2.2627e-09	1.62734e-08	21.284	0.561348	5.97773
CTPS2	3.35377	5.48844e-08	3.21058e-07	303.778	0.617101	5.43471
SYT3	3.35107	0.000822005	0.00226972	27.5429	1.00173	3.34528
FAM167B	3.34953	0.0205285	0.0403722	1.32978	1.44592	2.31655
LYNX1-SLURP2	3.34798	0.19441	0.277818	1.7045	2.58005	1.29764
SKOR1	3.34737	0.0127196	0.02654	1.08309	1.3435	2.49153
TMEM102	3.34587	0.000450893	0.00132009	33.573	0.953687	3.50835
ELOVL4	3.34353	1.15485e-09	8.65237e-09	204.354	0.549346	6.08639
P3H3	3.34339	4.5479e-07	2.29191e-06	43.0986	0.662785	5.04447
ZFP69	3.34335	2.70546e-05	9.9637e-05	45.5682	0.796616	4.19694
MAPK12	3.34323	1.17693e-09	8.79775e-09	121.318	0.54957	6.08336
ALG10	3.3412	4.31663e-05	0.000153344	55.8905	0.816951	4.08984
LNP1	3.34052	3.70173e-06	1.5897e-05	42.28	0.721891	4.62746
UNCX	3.33887	0.147963	0.22074	0.340465	2.30782	1.44676
SPOCK3	3.33864	0.00540596	0.0124231	2.74152	1.20017	2.78179
F8A1	3.33845	5.43562e-06	2.26862e-05	105.624	0.734172	4.54723
TNFRSF13B	3.33828	0.00160092	0.00415282	2.28832	1.05784	3.15574
DNAAF2	3.33662	2.01998e-19	4.20104e-18	672.958	0.370234	9.01218
SSBP4	3.3363	2.79522e-11	2.64215e-10	108.805	0.501173	6.65697
TXNDC5	3.33528	1.28366e-18	2.51455e-17	1393.82	0.378702	8.80715
CTBS	3.33415	6.17653e-05	0.000213762	32.1439	0.832297	4.00596
CDKN1A	3.33195	7.51394e-06	3.04668e-05	355.44	0.743974	4.47859
MDH1B	3.33193	9.45432e-07	4.50404e-06	36.2427	0.679615	4.90267
BAG2	3.33132	1.66688e-11	1.61054e-10	385.767	0.494807	6.73257
PRB3	3.3302	0.00181626	0.00466066	8.8772	1.0678	3.11874
TDRP	3.32842	2.02631e-12	2.19661e-11	589.728	0.473281	7.03266
PTGR2	3.32519	1.10146e-16	1.83731e-15	192.152	0.400949	8.2933
AANAT	3.32382	0.000640415	0.00181201	1.74198	0.973617	3.41389
SCN4A	3.32183	0.00470204	0.0109335	23.8988	1.17513	2.82677
ACTL6B	3.32062	0.000194948	0.000614458	16.0083	0.891328	3.72547
PCSK9	3.31869	7.52937e-06	3.05224e-05	225.872	0.741086	4.47815
FKBP1B	3.31759	3.79949e-08	2.29472e-07	343.575	0.603206	5.49993
MEX3B	3.31265	2.28645e-06	1.02068e-05	39.5359	0.700897	4.7263
TMEM218	3.3108	9.62416e-08	5.42383e-07	178.092	0.620735	5.33368
TTLL6	3.30697	2.45056e-05	9.10929e-05	6.57918	0.783771	4.21931
FEZF2	3.3064	0.0580644	0.10005	4.61485	1.74461	1.89521
SPIN2B	3.30526	3.45968e-06	1.49546e-05	45.8932	0.712118	4.64145
IGFBP6	3.30281	1.34871e-05	5.24826e-05	88.4357	0.75891	4.35205
MOCOS	3.30236	4.65405e-10	3.7085e-09	112.879	0.530045	6.23035
PRKCG	3.3011	0.000140449	0.000454467	71.0339	0.867028	3.80738
STAMBPL1	3.30063	5.71113e-10	4.50064e-09	106.088	0.532514	6.1982
DCAF12L2	3.29722	0.0283908	0.0536195	4.50811	1.50431	2.19184
TUBB2A	3.29721	2.44459e-16	3.94512e-15	3562.82	0.402197	8.19798
CLDN6	3.29647	4.02964e-34	2.09882e-32	3258.05	0.270672	12.1788
INPP5A	3.29576	6.85243e-07	3.34477e-06	231.549	0.663731	4.9655
TAF9B	3.29282	3.14335e-07	1.6296e-06	267.47	0.643802	5.11464
CIART	3.29242	8.07154e-16	1.24095e-14	71.5397	0.408838	8.05311
HCN4	3.29195	0.000271225	0.000832691	19.4077	0.90405	3.64134
BCAS4	3.29156	2.08846e-16	3.3857e-15	306.465	0.400584	8.21689
LOXL4	3.29105	0.0194383	0.0384697	5.70242	1.40823	2.33702
MKKS	3.28986	1.09762e-19	2.30967e-18	465.817	0.362367	9.07882
NLGN4X	3.28983	2.96783e-07	1.54398e-06	336.93	0.641858	5.12548
PPARGC1A	3.28883	0.00289206	0.0070883	69.7963	1.10401	2.97898
DEPDC7	3.28759	4.08785e-08	2.45807e-07	106.495	0.599159	5.48701
SMS	3.28438	1.11145e-22	2.86936e-21	2892.65	0.335096	9.8013
PACSIN1	3.28435	0.000569375	0.00162724	18.8936	0.953146	3.4458
HTR1D	3.28217	1.55988e-10	1.32449e-09	46.9378	0.512888	6.3994
FAAH2	3.28167	0.000217598	0.000680446	40.0798	0.887501	3.69766
TMEM88	3.28164	0.000166536	0.000532706	78.6211	0.871614	3.76502
OTULINL	3.28012	2.18223e-05	8.19197e-05	70.8994	0.772633	4.24538
ZNF763	3.27819	1.57855e-06	7.22356e-06	14.3011	0.682809	4.80103
SYNDIG1L	3.27758	0.030092	0.0563989	1.08396	1.51119	2.16888
PIMREG	3.27476	1.68656e-09	1.23688e-08	824.303	0.54349	6.02543
ZBTB12	3.274	0.00689339	0.0154405	5.25027	1.21172	2.70195
ENSG00000276345	3.27306	0.00473709	0.0110093	150.914	1.15886	2.82439
SNAP91	3.27053	0.00243652	0.0060896	4.23785	1.07898	3.03112
SBK3	3.26981	0.15845	0.233576	0.906613	2.31852	1.4103
ZSCAN26	3.26975	3.44106e-05	0.000124619	127.111	0.78939	4.14212
DKK4	3.26927	0.2249	0.313722	0.559273	2.69386	1.2136
HLA-DRB1	3.26758	4.66337e-05	0.000164744	107.86	0.802474	4.07189
FAM237B	3.26676	0.233268	0.323375	0.783621	2.74061	1.19198
TMEM110-MUSTN1	3.26434	0.000155857	0.000501421	45.7953	0.86323	3.78155
ZNF623	3.26106	3.3984e-14	4.43156e-13	258.064	0.430097	7.58216
VAMP4	3.26086	9.58565e-07	4.56295e-06	112.182	0.665486	4.89996
GALNT3	3.26011	1.60752e-06	7.34671e-06	147.684	0.67956	4.79738
DLGAP2	3.25944	0.00344675	0.00828194	12.9717	1.11441	2.9248
PARM1	3.25927	1.34585e-05	5.24053e-05	105.08	0.748825	4.35252
TRIP6	3.25892	1.21646e-12	1.3574e-11	550.71	0.458778	7.10349
CCDC149	3.25682	3.87154e-07	1.97389e-06	33.068	0.641717	5.07517
SRXN1	3.25662	2.53946e-13	3.03888e-12	456.381	0.445088	7.3168
NDST3	3.25551	1.43965e-09	1.0664e-08	10.2408	0.538014	6.05098
ARMC4	3.25292	3.6226e-05	0.000130532	14.9479	0.787571	4.13032
CHIC1	3.25261	1.8896e-05	7.16115e-05	44.0553	0.760392	4.27755
TRAPPC6A	3.25165	1.07266e-07	5.99969e-07	248.69	0.611906	5.31396
RORA	3.25092	5.51069e-08	3.22254e-07	99.8584	0.598256	5.43399
ENSG00000279765	3.25049	9.92504e-16	1.50774e-14	206.262	0.404905	8.02778
CYBA	3.24881	8.18517e-06	3.29862e-05	345.355	0.728386	4.46028
TBX22	3.24758	0.0338469	0.062544	2.83624	1.53051	2.12189
BEX4	3.24608	2.28054e-14	3.04044e-13	598.245	0.425228	7.63373
STXBP1	3.24515	8.01472e-06	3.23358e-05	144.149	0.726832	4.46479
ZNF367	3.24469	1.27808e-05	4.99627e-05	62.3912	0.743543	4.36382
TSPAN12	3.23675	1.98857e-07	1.06524e-06	107.01	0.622404	5.2004
OXLD1	3.23653	5.288e-09	3.62928e-08	164.024	0.554405	5.83785
SLFN5	3.2363	2.3335e-09	1.67556e-08	58.1021	0.541848	5.97271
FBXL13	3.23549	0.000132457	0.00043142	17.2799	0.846579	3.82185
CREG1	3.23122	5.40326e-11	4.93503e-10	187.545	0.49261	6.55938
JPH2	3.23068	0.00876485	0.0191003	10.6487	1.23257	2.62109
ENSG00000256500	3.22987	0.000539995	0.00155321	56.0241	0.933463	3.46009
TXNRD3	3.22981	0.000508566	0.00147277	29.6909	0.92912	3.4762
CCDC169	3.22867	1.13857e-10	9.85491e-10	361.628	0.500778	6.4473
GABRR1	3.22816	0.000190591	0.000602107	5.16215	0.865187	3.73117
ACTR3B	3.2252	1.09679e-13	1.35881e-12	328.323	0.434155	7.42869
UGT8	3.22497	1.38585e-08	8.95417e-08	182.751	0.568264	5.67513
STMN4	3.2225	0.000887261	0.0024319	1.5938	0.969456	3.32403
ZNF280C	3.22199	1.52936e-08	9.82098e-08	101.65	0.569433	5.65824
TMEM61	3.21922	0.0862987	0.140438	5.15834	1.87682	1.71525
CCDC187	3.21895	0.0136437	0.028234	0.672496	1.30506	2.46651
STAT5A	3.21789	0.000569801	0.0016282	16.4627	0.933915	3.4456
TIGD2	3.21569	3.67098e-05	0.000132049	86.5685	0.779133	4.12727
ZNF181	3.21425	2.69203e-07	1.40953e-06	103.651	0.624876	5.14382
SLC2A7	3.21262	0.153412	0.22752	0.513825	2.25039	1.42758
ACTG2	3.2125	3.21943e-08	1.967e-07	75.1393	0.58102	5.52906
DNAJC18	3.21112	6.10012e-12	6.20607e-11	185.42	0.466916	6.87729
MRO	3.21042	1.16567e-10	1.00797e-09	30.0448	0.498223	6.44374
PREP	3.20839	1.97798e-12	2.14682e-11	430.125	0.455994	7.03603
SLC7A1	3.2079	1.20293e-05	4.7294e-05	272.981	0.732891	4.37706
INPP4B	3.20728	6.31834e-07	3.10102e-06	19.7084	0.643874	4.98122
PSTPIP1	3.20639	2.31426e-07	1.2232e-06	10.0715	0.619935	5.17214
LPAR3	3.20617	1.64601e-07	8.95432e-07	226.208	0.612398	5.23543
ABHD17B	3.20614	2.86713e-19	5.90107e-18	409.248	0.357282	8.9737
NFIB	3.20614	9.44493e-09	6.23554e-08	121.501	0.558521	5.74041
TERF1	3.20475	3.36238e-27	1.18479e-25	8152.39	0.296677	10.8021
SDSL	3.20371	1.72532e-06	7.85296e-06	7.35128	0.669784	4.78319
ADHFE1	3.20358	0.00431551	0.0101203	7.26642	1.12244	2.85413
AQP5	3.20083	0.00145401	0.00380768	1.45753	1.00538	3.18371
PELI3	3.20028	0.000674689	0.00189816	100.692	0.941352	3.39966
B3GALT6	3.20019	2.03414e-07	1.08737e-06	200.724	0.615873	5.19619
NPPB	3.19787	0.000916713	0.00250376	33.7838	0.964691	3.31491
FBXL7	3.19755	6.05139e-05	0.000209715	54.681	0.797236	4.0108
GADD45G	3.19725	4.41975e-05	0.000156696	101.079	0.782801	4.08436
ECHDC3	3.19682	1.28384e-05	5.0155e-05	52.0599	0.732738	4.36284
NIPSNAP3A	3.196	1.0457e-06	4.94875e-06	126.377	0.654538	4.88284
ENSG00000257207	3.1933	0.10414	0.164453	0.541207	1.96498	1.62511
FAM3C	3.1922	5.70777e-22	1.41232e-20	783.664	0.331325	9.63467
MORN4	3.1909	3.41947e-14	4.45579e-13	275.689	0.420888	7.58136
CMPK2	3.19064	0.0108476	0.0230376	2.16724	1.25242	2.54757
GAPDHS	3.18954	0.000153656	0.000494873	8.84884	0.842659	3.78509
CTHRC1	3.18783	0.000412778	0.0012197	21.0677	0.902613	3.53178
MYO3A	3.18747	0.00020233	0.000636377	51.628	0.857747	3.71609
GPHA2	3.18725	0.000989264	0.00267816	9.3895	0.96772	3.29356
IGF2	3.18669	0.000758839	0.00210998	38.6246	0.94634	3.36739
B3GAT1	3.18644	1.34178e-07	7.4007e-07	46.1512	0.604288	5.27305
ZNF771	3.18578	9.73178e-12	9.67492e-11	140.679	0.467781	6.81041
HHAT	3.18512	0.00477461	0.0110863	5.78716	1.12873	2.82186
S100A3	3.18476	0.0394717	0.0714668	1.25894	1.54658	2.05923
SPATA9	3.18306	0.0812837	0.13337	0.603082	1.8259	1.74329
TEDC2	3.18223	6.74283e-10	5.25112e-09	284.944	0.515591	6.17201
ENSG00000284956	3.18179	0.153409	0.22752	0.631207	2.22877	1.42759
STK40	3.18143	5.48495e-08	3.20958e-07	184.215	0.585378	5.43483
GREB1	3.18097	2.42788e-12	2.60818e-11	134.117	0.453945	7.0074
HAAO	3.17831	1.13547e-07	6.32329e-07	16.0792	0.599275	5.30359
KLK5	3.17752	0.0328435	0.0608976	7.58988	1.489	2.13399
FAM184A	3.17747	6.65255e-06	2.73025e-05	150.411	0.705396	4.50451
CITED4	3.17579	3.93242e-06	1.6831e-05	102.716	0.688157	4.61492
MIOS	3.17579	2.92405e-12	3.10941e-11	321.871	0.454897	6.98133
PSMB9	3.1748	3.44364e-09	2.41791e-08	34.471	0.53729	5.90892
PRKAR2B	3.17263	5.9662e-06	2.47388e-05	258.863	0.700733	4.52758
ENSG00000260836	3.17222	0.180993	0.261606	0.579326	2.3714	1.3377
ZBTB47	3.16822	0.000738959	0.00206241	4.88096	0.938815	3.3747
MAP1B	3.16523	1.3972e-09	1.03702e-08	2885.6	0.522677	6.0558
FOXF2	3.16367	0.0135035	0.0279732	0.707465	1.28073	2.47021
CBSL	3.16152	3.4445e-09	2.41791e-08	867.701	0.535045	5.90888
ZNF649	3.16119	3.18719e-12	3.37118e-11	704.537	0.453594	6.96921
USP26	3.16039	0.000367063	0.00109622	4.04687	0.887077	3.5627
[truncated: 17,791 more rows]

## Sheet: AI vs KSR
gene	log2FoldChange	pvalue	padj	baseMean	lfcSE	stat
ENSG00000254899	31.547	3.0637e-08	3.84091e-07	3.83082	5.69671	5.53776
TBC1D3H	30.1191	1.3238e-07	1.44824e-06	6.27338	5.70922	5.27552
GAST	22.2976	1.01785e-58	6.49423e-56	50.7258	1.38008	16.1568
LGALS13	21.6018	1.71274e-25	1.9244e-23	2.80434	2.07009	10.4352
SSX2	17.6679	7.32459e-10	1.24623e-08	12.4478	2.86868	6.15891
F8A2	10.2517	5.90871e-16	2.4896e-14	21.3408	1.26702	8.09118
MINOS1-NBL1	9.20909	1.30762e-15	5.30923e-14	32.8672	1.15202	7.99388
ENSG00000268173	8.703	1.05006e-12	2.95889e-11	64.5717	1.22168	7.12378
ACSM4	7.7186	0.000654207	0.00280274	15.2276	2.26479	3.40808
ENSG00000261611	7.69651	1.05615e-07	1.17779e-06	6.21158	1.44759	5.31679
CHL1	7.61237	6.6237e-09	9.58157e-08	6.02838	1.31243	5.8002
GUCA2A	7.48481	1.07089e-08	1.47392e-07	10.9724	1.30874	5.7191
RAB4B-EGLN2	7.44945	3.05869e-16	1.3263e-14	70.731	0.911694	8.17099
ENSG00000256861	7.41076	8.54683e-06	6.17924e-05	185.872	1.66496	4.45101
C4orf48	7.38529	3.52752e-37	8.87595e-35	169.315	0.579676	12.7404
PRAC1	6.86028	4.27547e-08	5.18542e-07	3.53501	1.25209	5.47908
PRAC2	6.76033	2.87776e-09	4.4589e-08	2.57179	1.13841	5.93842
RXRG	6.75381	1.22605e-06	1.08058e-05	4.39388	1.39214	4.85138
CITED4	6.68447	6.09636e-20	4.12543e-18	102.716	0.731133	9.14261
FGF17	6.54059	6.41723e-09	9.32822e-08	114.852	1.12662	5.8055
LRRC26	6.44479	1.26829e-06	1.11233e-05	3.87018	1.33029	4.84466
CALY	6.38359	2.43503e-15	9.56084e-14	10.4109	0.806325	7.9169
TMEM238	6.3813	4.67149e-23	4.2798e-21	23.2648	0.645327	9.88846
SOX17	6.30014	5.81379e-09	8.53438e-08	199.559	1.08212	5.82203
INO80B-WBP1	6.27854	1.63493e-06	1.40221e-05	14.8433	1.30967	4.79399
WNT11	6.25696	1.19203e-11	2.82435e-10	56.599	0.922695	6.78117
CD48	6.17945	0.000101618	0.000553982	17.7583	1.5899	3.8867
TMEM160	6.11928	3.51967e-22	2.98998e-20	435.883	0.631883	9.6842
VCY1B	6.05616	8.30452e-06	6.026e-05	132.097	1.35874	4.45718
TGFBR3L	6.04762	4.37451e-13	1.30687e-11	19.6052	0.834911	7.24344
ENSG00000276345	5.95916	1.19237e-06	1.05455e-05	150.914	1.22695	4.8569
GJB4	5.91946	0.000282416	0.00135119	2.32592	1.63029	3.63092
PCSK1N	5.9186	8.59656e-13	2.45331e-11	52.7392	0.827627	7.15129
MSMB	5.87544	1.63361e-07	1.74549e-06	6.79589	1.12195	5.23683
F8A3	5.87163	1.43112e-05	9.75469e-05	24.5432	1.35321	4.33903
CCDC85B	5.86798	1.3877e-21	1.10675e-19	302.824	0.614899	9.54299
GJD3	5.80608	0.0115449	0.0329419	1.39682	2.29875	2.52576
CHAD	5.7922	0.00156345	0.00595798	2.17472	1.83144	3.16264
ENSG00000262621	5.77804	4.22826e-05	0.000253483	16.3176	1.41112	4.09464
TNFRSF18	5.74014	4.22913e-06	3.30216e-05	10.7375	1.24791	4.59979
NPW	5.71467	5.69196e-10	9.94007e-09	52.5376	0.921909	6.19873
TREML1	5.69815	0.042267	0.0958978	0.661563	2.80575	2.03088
ENSG00000285078	5.69518	0.00283658	0.00995981	1.31412	1.90799	2.98491
TBC1D3	5.69235	0.0656906	0.136413	5.9232	3.09278	1.84053
ENSG00000255835	5.67451	0.0136151	0.0378456	2.94855	2.29992	2.46726
C2CD4B	5.67127	0.00058243	0.00253289	2.29665	1.64878	3.43967
GALR3	5.5709	0.00170569	0.00642059	3.06997	1.77575	3.1372
CCL2	5.56923	2.15303e-11	4.8812e-10	138.231	0.831819	6.69525
AGXT2	5.56459	0.0371542	0.0862139	0.759381	2.67007	2.08407
C1QL1	5.53369	5.02564e-10	8.88941e-09	34.4782	0.889904	6.2183
ENSG00000248235	5.51427	0.0295417	0.0714448	1.07808	2.53392	2.17618
TPGS1	5.50566	1.60945e-19	1.01242e-17	106.388	0.609232	9.03706
SMIM28	5.48251	0.167537	0.28508	0.480198	3.97237	1.38016
ENSG00000254692	5.46265	5.93968e-06	4.45663e-05	143.594	1.20628	4.52853
CTU1	5.45123	1.56618e-12	4.30458e-11	56.6444	0.7712	7.0685
SCGB3A1	5.43139	0.085932	0.169168	0.720437	3.16283	1.71726
NOXO1	5.4182	9.54308e-09	1.32469e-07	8.6699	0.944158	5.73866
CHADL	5.40341	2.46829e-08	3.16554e-07	5.02266	0.969136	5.57549
GH2	5.34897	0.0207232	0.0533227	3.82499	2.31258	2.31299
WFIKKN1	5.31457	2.5886e-07	2.6441e-06	58.4203	1.03172	5.15117
ENSG00000280893	5.27542	0.0436555	0.0984636	0.955474	2.61498	2.01738
TNFRSF13B	5.26159	3.35703e-06	2.68337e-05	2.28832	1.13209	4.64767
AMHR2	5.21399	0.000103718	0.00056371	32.4305	1.34321	3.88173
NR0B1	5.20893	0.00124381	0.00489335	6.98288	1.61335	3.22864
ENSG00000284874	5.20593	0.000144504	0.000751326	7.61924	1.36986	3.80033
ENSG00000285089	5.19417	0.362148	0.508986	0.441092	5.69987	0.911279
FXYD2	5.15452	1.51565e-05	0.00010276	6.26109	1.19141	4.3264
C17orf50	5.15267	0.158267	0.272734	0.507471	3.65198	1.41092
GJB5	5.14534	0.000227138	0.00111971	2.8224	1.39563	3.68675
LKAAEAR1	5.13108	0.00011652	0.000624362	3.00135	1.33159	3.85334
XKR3	5.11735	0.0214116	0.0547549	1.89221	2.22431	2.30065
ENSG00000285515	5.10553	0.0295681	0.0714988	22.2329	2.34648	2.17583
CYP2A6	5.10104	0.370817	0.517632	0.376442	5.69984	0.894943
ENSG00000267645	5.08947	1.1606e-06	1.02814e-05	82.3188	1.04673	4.86225
TMEM189-UBE2V1	5.08335	0.00169423	0.0063815	529.025	1.61933	3.13918
IHH	5.07751	3.5451e-05	0.000217341	7.39166	1.22785	4.13529
ENSG00000285330	5.06058	0.000666056	0.00284804	0.933141	1.48701	3.40318
ENSG00000285224	5.04739	0.132638	0.237552	7.32764	3.35647	1.50378
NRTN	5.04709	1.84179e-08	2.4176e-07	24.1713	0.897063	5.62624
FCRLB	4.99731	0.000724141	0.00305979	0.963161	1.47837	3.38027
MYBPHL	4.98447	0.000119353	0.000638013	13.7743	1.29553	3.84745
CSHL1	4.96727	0.286305	0.427591	0.468244	4.65858	1.06626
LGALS2	4.92053	8.06408e-06	5.873e-05	96.1333	1.1024	4.46348
GATA6	4.90841	2.37816e-11	5.32404e-10	458.438	0.734716	6.68069
SPATC1L	4.88977	1.7127e-07	1.8191e-06	203.71	0.935288	5.22809
MYMK	4.88807	0.391117	0.536948	0.373229	5.69975	0.857594
ENSG00000263620	4.87671	1.46456e-05	9.956e-05	13.0979	1.12523	4.33395
GPR55	4.84894	0.0253908	0.0630359	1.65744	2.16915	2.23541
RPL17-C18orf32	4.83833	9.84702e-15	3.53247e-13	283.767	0.62501	7.74122
EVX1	4.8261	0.0402178	0.0920998	1.33561	2.35247	2.05151
ENSG00000261793	4.82351	0.00880907	0.0261506	0.766687	1.84147	2.61938
ENSG00000285762	4.81293	0.397013	0.542914	0.506557	5.68254	0.846968
ISLR	4.80743	0.00114158	0.00453813	2.57347	1.47781	3.25309
ISL2	4.79301	0.000124213	0.000659456	15.4846	1.24894	3.83766
FAM237B	4.78726	0.0993406	0.190217	0.783621	2.90479	1.64806
RBPJL	4.77821	0.23494	0.368455	0.419104	4.02297	1.18773
TCF15	4.7517	8.27601e-08	9.44734e-07	42.0955	0.886344	5.36101
LTC4S	4.74343	6.16276e-09	8.99491e-08	3.5066	0.816106	5.81228
TMUB1	4.67863	3.88802e-16	1.67372e-14	212.985	0.574629	8.142
TFAP2E	4.66668	9.29538e-05	0.000512853	6.45779	1.19405	3.90828
ANKRD20A4	4.65438	0.0243923	0.0610491	0.569046	2.06779	2.25089
TRAC	4.6488	0.0118697	0.0337393	2.59938	1.8477	2.516
ZNF524	4.64077	4.25781e-06	3.31875e-05	21.3498	1.00922	4.59838
NPB	4.62961	3.46398e-06	2.76268e-05	36.3876	0.997503	4.6412
LGALS14	4.62674	3.26428e-09	5.02727e-08	6.65971	0.781845	5.91772
ANKRD9	4.61576	4.77558e-18	2.60945e-16	340.565	0.533084	8.65861
GATA4	4.61352	2.69108e-07	2.73471e-06	240.367	0.896893	5.14389
PERM1	4.60758	0.0382087	0.0881911	0.667291	2.22308	2.07261
LYNX1-SLURP2	4.60404	0.0920784	0.178737	1.7045	2.73312	1.68453
F5	4.59924	0.00191744	0.00711572	1.21885	1.48232	3.10273
ALKBH6	4.59284	4.33301e-18	2.38917e-16	182.301	0.529758	8.66969
SOCS1	4.58499	7.94739e-13	2.28286e-11	265.203	0.640178	7.16206
GSC	4.5636	0.000508165	0.00225046	51.8582	1.31273	3.47642
IFIT2	4.55039	2.1377e-18	1.22404e-16	92.0835	0.520057	8.74978
REM2	4.54964	6.20882e-05	0.000358966	13.2732	1.13607	4.00473
SGCA	4.53989	0.00310078	0.0107585	1.55747	1.53501	2.95757
SCAND1	4.53494	2.34159e-24	2.43212e-22	556.603	0.445308	10.1838
PITX3	4.52927	0.00310945	0.0107823	2.83635	1.53186	2.95671
RIMBP3B	4.5196	0.427831	0.571967	0.512829	5.70002	0.792909
APOL3	4.51809	0.0125061	0.0352679	1.46852	1.80902	2.49753
PVALB	4.5179	2.52648e-05	0.000161382	5.08528	1.07252	4.21242
STON1-GTF2A1L	4.50394	0.00303239	0.0105355	16.9907	1.51933	2.96444
AVP	4.48973	0.000523678	0.00230854	0.596676	1.29449	3.46834
PXT1	4.48831	0.00141641	0.00547711	0.839786	1.40643	3.19129
ENSG00000284927	4.48743	0.001724	0.00648387	3.67894	1.43182	3.13407
CIDEA	4.48708	0.0737811	0.149733	0.427154	2.5096	1.78797
MAGEA9B	4.48581	0.00052177	0.00230272	17.8353	1.29299	3.46932
GPRC5D	4.4759	0.0856999	0.16882	1.10583	2.60449	1.71853
PHLDA2	4.45433	1.37202e-14	4.86333e-13	192.298	0.578565	7.69894
GAL	4.44154	4.5184e-17	2.2055e-15	1156.44	0.528842	8.3986
TRAPPC5	4.43835	4.92662e-24	4.97254e-22	751.372	0.438953	10.1112
ADRB3	4.42295	1.19129e-07	1.31373e-06	4.23144	0.835333	5.29483
NPY4R	4.40445	0.439748	0.583177	0.336057	5.70067	0.772619
TBC1D3D	4.39755	0.235347	0.368975	3.35501	3.7057	1.1867
S100A4	4.3866	8.25012e-06	5.99627e-05	42.6879	0.983854	4.45859
UNCX	4.38616	0.0728619	0.148137	0.340465	2.44532	1.79369
SMIM2	4.38387	0.012398	0.0350181	3.24308	1.75312	2.50061
ENSG00000272772	4.37906	0.0115324	0.0329115	2.71329	1.7335	2.52614
MFAP4	4.36944	1.50277e-08	2.00201e-07	164.848	0.771815	5.66125
UTF1	4.36735	2.552e-11	5.68472e-10	118.996	0.654741	6.67035
CES1	4.3659	0.000675206	0.00288371	6.95363	1.28429	3.39945
ENSG00000267318	4.36305	0.00010025	0.000547364	3.34794	1.12161	3.88999
LBX2	4.36264	9.02303e-08	1.02347e-06	8.43024	0.816153	5.34537
SERTM1	4.35715	1.25744e-05	8.70705e-05	12.8538	0.997657	4.36738
EVA1B	4.34225	9.59594e-07	8.62766e-06	41.6246	0.886219	4.89975
HPGD	4.32913	6.5412e-14	2.15606e-12	700.296	0.577466	7.49677
SPAG8	4.32275	0.000173178	0.00088043	2.10218	1.15113	3.75524
FAM173A	4.31379	4.4177e-13	1.31537e-11	128.096	0.595654	7.24211
EID2	4.27586	6.65228e-13	1.93555e-11	202.737	0.594993	7.1864
CHIA	4.23774	0.00993492	0.029006	11.1518	1.64375	2.57809
ENSG00000283706	4.23461	0.335017	NA	0.206163	4.39248	0.964058
CSH1	4.22514	0.0500319	0.109716	13.2597	2.15602	1.95969
TFF3	4.19946	0.00455429	0.0149316	2.64785	1.48026	2.83698
SPX	4.19472	9.36167e-05	0.000515874	5.61513	1.07376	3.90657
ENSG00000262560	4.18309	0.132031	0.236815	0.699799	2.77736	1.50614
RTL4	4.17829	0.294987	0.437994	0.484322	3.9898	1.04724
KCNK9	4.17107	0.000768678	0.00321076	2.25189	1.23998	3.36383
TMEM110-MUSTN1	4.16568	4.98347e-06	3.81284e-05	45.7953	0.912429	4.56548
TMEM176B	4.15671	0.00669273	0.0206646	3.76053	1.53285	2.71176
PGAM2	4.14327	0.000266069	0.0012833	5.75572	1.1363	3.64627
APOE	4.13369	1.44965e-28	2.02328e-26	3302.37	0.372839	11.0871
EFCAB8	4.13235	0.00480647	0.0156237	2.16858	1.46551	2.81973
SLC2A7	4.12835	0.083463	0.165509	0.513825	2.38504	1.73094
PRR7	4.11215	1.41295e-06	1.22715e-05	29.8422	0.852583	4.82317
FBP2	4.11134	0.000362448	0.00168098	6.24771	1.15292	3.56602
NKX2-1	4.09564	0.0263978	0.0650618	0.593204	1.84463	2.22031
TMEM121	4.09347	0.000316942	0.00149595	3.326	1.13675	3.60104
MSX2	4.08238	3.31114e-09	5.09505e-08	342.119	0.690131	5.91538
MIXL1	4.07786	6.46727e-15	2.38222e-13	248.837	0.523173	7.79448
GADD45G	4.06852	8.82219e-07	7.99637e-06	101.079	0.827567	4.91624
JAKMIP1	4.06024	2.39621e-05	0.000154208	17.5772	0.961149	4.22436
MBLAC1	4.05295	6.75702e-06	5.00473e-05	22.7106	0.900415	4.5012
TEX37	4.05033	0.00025829	0.00125118	14.1979	1.1085	3.6539
ABHD17A	4.0466	4.74195e-10	8.42096e-09	187.138	0.649805	6.22741
TMEM249	4.04491	0.00139502	0.00540492	13.5014	1.26574	3.19568
BDKRB2	4.04234	0.00141283	0.00546679	3.18242	1.26639	3.19202
ARL2-SNX15	4.03978	0.0914462	0.177787	0.638369	2.3935	1.68782
SPI1	4.03688	0.0534196	0.115762	0.541992	2.09001	1.93151
DKK1	4.03339	0.000303179	0.00143863	50.465	1.11649	3.61257
ENSG00000267120	4.02558	0.0554484	0.119188	1.8538	2.10175	1.91535
RASGEF1C	4.02245	0.00143851	0.00554933	1.53161	1.26222	3.18681
ENSG00000270299	4.0184	0.272657	0.411891	2.11349	3.6632	1.09696
CNGA4	4.00069	0.00326049	0.0112211	1.2616	1.35983	2.94205
APOA5	4.00068	0.0967701	0.186112	3.33078	2.40901	1.66072
ENSG00000262165	3.99525	0.01647	0.0443327	0.531705	1.66584	2.39833
C17orf67	3.98577	5.95069e-06	4.46302e-05	16.3464	0.880225	4.52813
SOX18	3.98095	0.000637435	0.00273942	9.97139	1.16567	3.41516
RNF39	3.98021	0.000140973	0.000736182	16.1808	1.04565	3.80646
DNLZ	3.97613	4.94792e-08	5.9405e-07	127.391	0.72914	5.45317
C16orf74	3.97024	2.07249e-09	3.26788e-08	46.1262	0.662587	5.99202
SERPINI2	3.96482	0.0547077	0.117967	1.08394	2.06373	1.92119
CA7	3.96327	0.000111196	0.000599253	8.90409	1.02549	3.86476
PDLIM4	3.96071	1.23108e-05	8.54772e-05	60.1349	0.905924	4.37201
NPHS2	3.95339	0.436893	NA	0.260811	5.08507	0.777451
BHLHA9	3.94932	0.00600716	0.018831	0.481911	1.43748	2.74739
APOA1	3.94597	2.79184e-07	2.83549e-06	4969.42	0.76815	5.13698
SPATA9	3.93877	0.0419924	0.0954082	0.603082	1.93685	2.0336
LEFTY1	3.93505	1.66891e-07	1.77577e-06	1523.49	0.751986	5.23288
NPY5R	3.93487	9.91902e-05	0.00054257	12.4272	1.01087	3.89256
HCRT	3.92186	0.440151	NA	0.257807	5.08054	0.771939
NOTUM	3.91452	0.000607776	0.00262649	16.1905	1.14189	3.42812
MUSK	3.91434	0.0451655	0.101037	0.403434	1.95413	2.00311
C20orf204	3.9104	0.00165108	0.00624005	9.43226	1.24269	3.14673
BSX	3.90997	0.202012	NA	0.232572	3.06462	1.27584
GDF1	3.90294	0.00466379	0.0152208	24.1305	1.37943	2.82938
CLEC2L	3.90288	0.000465001	0.00208777	9.51172	1.11506	3.50015
NPAS1	3.90205	7.5564e-07	6.9621e-06	59.195	0.788853	4.94649
EBF2	3.89634	5.0689e-08	6.05725e-07	14.3368	0.715072	5.44888
OLIG2	3.87514	0.0192905	0.0504502	1.37813	1.65614	2.33987
ATP12A	3.87433	5.13452e-07	4.90787e-06	163.711	0.771592	5.02122
SBSN	3.84852	0.0420506	0.0955161	1.85767	1.89301	2.03302
CLIC3	3.84103	0.000353252	0.00164416	13.193	1.07509	3.57275
ENSG00000285304	3.83992	0.00388797	0.0130365	16.2881	1.33002	2.88711
CDKN1A	3.82162	1.19238e-06	1.05455e-05	355.44	0.786843	4.8569
BHLHE23	3.81781	0.00152428	0.00582736	1.50078	1.20435	3.17002
SERPINF2	3.81163	3.89781e-05	0.000236049	5.95049	0.926624	4.11346
ODF3B	3.81094	0.0151772	0.0414334	1.23769	1.5695	2.42812
SERPINA11	3.80191	0.351491	0.498087	0.368635	4.08061	0.931702
MAGEB3	3.79719	0.0179991	0.0476377	0.398434	1.60514	2.36564
TMEM272	3.78396	1.59891e-05	0.000107872	3.56274	0.877013	4.3146
FAM89B	3.77078	2.11828e-07	2.20274e-06	126.719	0.726736	5.18865
DCAF8L2	3.76616	0.000476949	0.00213177	1.99511	1.07808	3.49338
PGP	3.76102	1.08129e-26	1.3141e-24	582.126	0.351681	10.6944
PRKCD	3.75539	3.92655e-13	1.17896e-11	188.393	0.517409	7.25807
PKIA	3.75186	2.78544e-05	0.0001759	128.083	0.895361	4.19033
CD274	3.74823	0.00105789	0.00425273	52.7761	1.14461	3.27466
RASL10A	3.74086	1.12307e-06	9.97697e-06	25.4996	0.76834	4.86875
PAX1	3.73942	0.00111681	0.00445353	1.50345	1.1473	3.25932
NHLRC4	3.73463	0.00263148	0.00933135	0.817328	1.24165	3.0078
FZD9	3.7328	0.000624815	0.00268907	34.7354	1.09127	3.42061
NUDT14	3.72474	3.60236e-11	7.88677e-10	93.2342	0.562686	6.61957
NGF	3.72253	0.0104866	0.0303291	6.43332	1.45448	2.55936
CYSRT1	3.72163	8.17435e-05	0.00045894	17.5729	0.94476	3.93923
ENSG00000275724	3.71982	1.18744e-10	2.37289e-09	313.073	0.577529	6.44093
ETV2	3.71195	0.00509746	0.016432	7.47229	1.32531	2.80081
FOXC2	3.70766	0.00072219	0.00305443	3.17823	1.09661	3.38101
GMPR	3.68786	1.90958e-07	2.00674e-06	18.4561	0.708124	5.20793
ZMYND19	3.68489	4.28073e-16	1.83835e-14	319.114	0.453227	8.13034
PODXL2	3.68299	9.82317e-05	0.000537985	155.036	0.945589	3.89492
GTF2H2C_2	3.68243	5.13963e-13	1.51268e-11	459.688	0.509922	7.22156
PCDHGA2	3.67929	0.000957832	0.0038846	4.73071	1.11405	3.30263
CCR7	3.67637	0.000458213	0.0020604	153.962	1.04917	3.50407
SLC5A4	3.66856	0.146452	0.256406	0.332659	2.52625	1.45218
KCNG1	3.66735	2.13108e-12	5.66543e-11	165.362	0.521996	7.02563
DOHH	3.6594	7.64982e-09	1.08982e-07	151.58	0.633553	5.776
FAM229A	3.65703	0.00153992	0.0058771	12.1708	1.15471	3.16705
DBX2	3.65596	0.291645	NA	0.229178	3.46694	1.05452
FAM19A3	3.65544	0.0175689	0.0466581	2.10078	1.5394	2.37458
BTBD16	3.65472	0.0569167	0.121687	0.769736	1.91955	1.90395
CDSN	3.65259	0.364004	NA	0.254763	4.02373	0.907761
GALR2	3.65173	0.00218952	0.00798445	9.65129	1.19211	3.06324
ANXA10	3.65103	0.522168	NA	0.157686	5.70466	0.640007
FDX1	3.65096	8.4344e-22	6.81813e-20	440.372	0.380527	9.59448
NECTIN4	3.64667	1.37899e-09	2.24982e-08	232.932	0.601968	6.05791
NTS	3.6439	3.49959e-07	3.4852e-06	569.921	0.715283	5.09434
C8orf82	3.64372	1.02368e-07	1.14443e-06	117.434	0.684592	5.32247
LELP1	3.63761	0.523856	NA	0.124053	5.70683	0.637413
ROPN1B	3.63731	0.00527889	0.0169223	0.986224	1.30393	2.7895
C1QTNF4	3.63371	8.36554e-05	0.00046791	13.7264	0.923743	3.93368
ENSG00000278139	3.6298	0.123601	0.225297	5.4701	2.35727	1.53983
HES6	3.62679	2.58958e-09	4.03338e-08	353.998	0.60896	5.9557
ENSG00000282035	3.62427	0.0571711	0.122099	0.694546	1.90551	1.902
C15orf65	3.6195	6.01091e-05	0.000348426	4.55675	0.902084	4.01238
GRP	3.61947	0.11042	0.206453	2.72262	2.2674	1.59631
FCGR1A	3.61415	0.0561842	0.12051	2.24114	1.89262	1.9096
SLC22A18AS	3.61012	0.062317	0.130914	0.620139	1.93673	1.86403
FAM47C	3.60833	0.271604	NA	0.329195	3.28216	1.09938
CBR3	3.60681	5.63719e-06	4.25828e-05	100.814	0.794528	4.53956
PRR5-ARHGAP8	3.60658	5.5171e-05	0.000321996	24.4903	0.894364	4.03257
HES4	3.60483	0.000541623	0.00237932	20.2201	1.04208	3.45928
ENSG00000255730	3.60438	0.00189187	0.00703104	195.266	1.1602	3.1067
LEFTY2	3.59924	1.59294e-06	1.37146e-05	1243.87	0.749965	4.79921
LBHD2	3.5965	0.310472	NA	0.172298	3.54603	1.01423
ZNF837	3.59155	0.000791198	0.00328945	98.7285	1.07023	3.35586
NKD1	3.57269	1.04e-07	1.16123e-06	90.2718	0.67161	5.31959
CLEC11A	3.57214	5.37878e-05	0.000315159	38.7011	0.884516	4.03853
ENSG00000284057	3.57085	0.00420765	0.0139669	43.8008	1.24761	2.86216
CR1L	3.5701	0.000616281	0.00265768	36.5073	1.04256	3.42435
TESPA1	3.56857	1.25128e-18	7.37762e-17	115.452	0.405058	8.81002
H1FX	3.56151	1.21761e-09	1.99566e-08	242.483	0.585977	6.07791
GNG13	3.56081	0.241305	NA	0.246873	3.03893	1.17173
KCNE1B	3.56052	0.293932	0.436791	0.422597	3.39247	1.04953
STAT4	3.55662	0.0063896	0.0198384	3.56992	1.30418	2.72709
FOXA2	3.55535	0.000257507	0.00124806	65.8172	0.972823	3.65468
UFSP1	3.54733	0.00104387	0.00420111	10.5355	1.08202	3.27843
HOXB3	3.54527	0.000261541	0.00126384	22.507	0.971124	3.65069
ZNF705A	3.5426	0.0338804	0.0798342	1.0429	1.66986	2.12149
ENHO	3.54174	3.78879e-05	0.000230383	130.852	0.859647	4.12
SLX1A	3.54107	9.71999e-13	2.75631e-11	631.49	0.496337	7.13441
INAFM1	3.53522	4.88275e-05	0.000288556	22.0997	0.870494	4.06117
EPN3	3.53446	0.000341794	0.00159847	6.34391	0.986902	3.58137
GLRB	3.53311	0.000472974	0.00211703	2.79497	1.01073	3.49561
PRSS2	3.52776	0.118072	0.217513	4.66491	2.25716	1.56292
ENSG00000260836	3.52747	0.160281	0.275302	0.579326	2.51222	1.40413
GPR88	3.52515	0.0473652	0.104894	0.580557	1.77767	1.98302
GAS2L1	3.52479	8.98583e-07	8.13644e-06	123.76	0.717494	4.91264
PITX2	3.52374	1.02247e-06	9.13779e-06	259.424	0.721004	4.88726
ELOVL3	3.52264	0.0111506	0.0320112	7.4476	1.38799	2.53794
CTSO	3.51961	0.00086846	0.00357281	7.58546	1.05694	3.33
TDO2	3.51647	0.0470754	0.104459	2.68682	1.77097	1.98562
ENSG00000279073	3.50619	0.449197	NA	0.262283	4.6332	0.756754
ZNF777	3.50553	3.42276e-06	2.73347e-05	40.8767	0.754905	4.64367
PFN1	3.50365	6.44685e-64	4.42973e-61	18155.3	0.207577	16.8788
SSTR4	3.50226	0.539416	NA	0.157615	5.70684	0.613696
AMER2	3.50095	5.85539e-07	5.53767e-06	25.1756	0.700761	4.99593
CGB1	3.50048	0.0794091	0.158913	1.7676	1.99557	1.75412
FAAP20	3.49181	1.90523e-20	1.38926e-18	672.493	0.376779	9.26752
MROH7-TTC4	3.49008	1.143e-05	7.99518e-05	5.89955	0.795335	4.38819
SIX2	3.48229	0.000661701	0.00283212	23.6273	1.02271	3.40498
PPP1R35	3.47694	2.42692e-09	3.7999e-08	181.782	0.582763	5.9663
CLC	3.47232	0.00615769	0.0192219	5.90656	1.26761	2.73926
KRT79	3.4665	0.351592	NA	0.205618	3.72139	0.931506
C11orf86	3.46336	0.0395952	0.0909098	1.37846	1.68292	2.05795
FXYD1	3.46089	7.77432e-06	5.68515e-05	7.20905	0.774022	4.47131
S100A5	3.45852	0.544444	NA	0.13551	5.70612	0.606107
GRIA2	3.45701	0.0187365	0.0492369	0.654751	1.47061	2.35073
KCNJ1	3.45525	0.0882864	0.172545	0.903064	2.02713	1.70451
FGF20	3.4459	0.199417	0.326067	0.788606	2.68536	1.28322
TEX47	3.44461	0.546244	NA	0.107459	5.70868	0.603399
SH2B2	3.44414	4.08966e-05	0.000246331	33.4857	0.839551	4.10235
FXYD6-FXYD2	3.44235	0.278529	NA	0.327613	3.17669	1.08363
REELD1	3.4418	6.89102e-06	5.08711e-05	3.49252	0.76535	4.49703
CGREF1	3.43725	4.5476e-07	4.39531e-06	36.1531	0.681389	5.04448
WNT5B	3.43585	0.000302469	0.00143675	54.5314	0.950923	3.61318
SLPI	3.43505	0.00343914	0.0117297	7.43746	1.17418	2.92549
RPRML	3.42704	0.00012376	0.000657442	6.48734	0.892793	3.83856
CAVIN3	3.42574	4.65288e-06	3.57983e-05	212.957	0.748002	4.57986
CD86	3.42319	0.0812388	0.161961	0.380799	1.96336	1.74354
ADAT3	3.42057	6.01964e-05	0.000348706	57.3758	0.852575	4.01204
TBC1D3E	3.41989	0.549046	0.68028	0.691574	5.70752	0.59919
PRM1	3.41956	0.309817	NA	0.327364	3.36702	1.01561
CUZD1	3.41621	0.00247649	0.00886979	79.8188	1.12888	3.0262
C8orf48	3.40998	0.00417244	0.013868	23.3569	1.19029	2.86482
TREM2	3.408	0.0213304	0.0546021	0.79404	1.4804	2.30208
GPBAR1	3.40493	0.0129519	0.036323	1.96645	1.37014	2.48509
ZNF428	3.40192	3.74466e-11	8.17828e-10	154.551	0.514364	6.61384
ANKRD65	3.39771	0.00329652	0.0113233	36.0787	1.15622	2.93864
TRAV17	3.39761	0.551714	NA	0.105237	5.7084	0.595194
TCP10	3.39472	0.0937012	0.181293	0.757387	2.02526	1.67619
TMEM102	3.39358	0.000755567	0.0031671	33.573	1.00742	3.36858
REX1BD	3.3925	1.8186e-19	1.13645e-17	509.531	0.375955	9.02369
RRAS	3.38952	5.5597e-05	0.00032427	85.094	0.840913	4.03076
RNASE6	3.37538	0.554093	NA	0.140865	5.70514	0.591639
C19orf81	3.37206	0.000294055	0.00140125	25.7839	0.931384	3.62048
LAPTM4A	3.37184	7.01481e-31	1.08974e-28	2598.72	0.291824	11.5544
SMIM17	3.36799	0.196077	NA	0.209559	2.60517	1.29281
TSR3	3.36698	7.02815e-17	3.32164e-15	449.851	0.403397	8.34656
TNFRSF10C	3.34744	0.00173543	0.00652153	26.9738	1.06874	3.13213
C11orf52	3.34635	3.6764e-05	0.000224313	60.6236	0.810856	4.12693
PGLYRP4	3.34612	0.326488	NA	0.140807	3.41018	0.981213
CLDN6	3.3434	1.65193e-31	2.68288e-29	3258.05	0.2863	11.678
COX7A1	3.34323	0.00511754	0.0164938	15.5161	1.19421	2.79954
TSPAN11	3.34316	0.000352859	0.0016429	30.164	0.935661	3.57304
UNC93A	3.33872	0.00147505	0.00567316	43.9578	1.05006	3.17955
CCDC116	3.33622	0.00752949	0.0228261	13.5018	1.24836	2.67247
TP53I13	3.33594	4.34495e-06	3.37636e-05	90.1647	0.726127	4.59416
CCR10	3.33577	0.00274138	0.0096633	10.8851	1.11365	2.99534
KCNF1	3.33565	0.0150973	0.0412687	12.6958	1.37267	2.43004
LGALS9C	3.33242	0.117138	NA	0.307844	2.12676	1.5669
NPFFR2	3.33225	1.39831e-05	9.56754e-05	57.5039	0.76707	4.34413
ARMS2	3.33155	0.520192	NA	0.118785	5.18087	0.643049
GRID2IP	3.33114	0.00238778	0.00860035	4.9439	1.09678	3.03721
ASB2	3.33016	0.00543	0.0173072	6.20445	1.19775	2.78035
ENSG00000284188	3.32615	0.0322553	0.0767503	1.72678	1.55338	2.14123
VIT	3.32512	0.0153029	0.0417002	1.6513	1.37111	2.42513
REEP1	3.31957	1.1386e-08	1.55275e-07	435.468	0.581495	5.70867
HSPB6	3.3085	0.00819344	0.0245968	1.94982	1.25133	2.64399
GC	3.30801	0.194764	0.320303	0.380823	2.55126	1.29662
ATOH7	3.30712	0.0548137	0.118138	1.99334	1.72215	1.92035
NME1-NME2	3.3055	2.69729e-13	8.18117e-12	736.025	0.452268	7.30871
NHLH2	3.30246	0.000580606	0.0025268	11.0216	0.959872	3.44052
FTH1	3.30041	1.35379e-42	4.09923e-40	13800.6	0.241274	13.6791
ZNF580	3.29543	6.04361e-06	4.52132e-05	85.5849	0.728294	4.52486
PLPP4	3.29167	0.0062676	0.0195309	3.9291	1.20422	2.73344
S100A2	3.28815	0.00553235	0.0175707	4.61112	1.18523	2.77428
HLA-G	3.28106	0.00635446	0.0197465	13.3326	1.20234	2.72891
SLC25A47	3.28013	0.0166156	0.0446438	0.878245	1.36951	2.39511
VCX3B	3.27577	0.000701311	0.00298091	89.5821	0.966571	3.38907
CCDC168	3.27376	0.0162663	0.0438573	1.9091	1.36243	2.40288
TM7SF2	3.27234	2.63036e-07	2.68216e-06	294.876	0.635632	5.14817
EXOC3L1	3.2719	0.00293779	0.0102567	32.4856	1.1001	2.97417
NPY4R2	3.2686	0.398736	0.544542	0.347542	3.8733	0.84388
PPBP	3.26686	0.56697	NA	0.123366	5.70611	0.572519
TMSB4X	3.25987	4.83827e-35	9.82223e-33	15338.9	0.263945	12.3505
CARD9	3.25713	0.00254687	0.00907637	17.9814	1.07933	3.01772
TMEFF1	3.25555	1.92243e-06	1.62768e-05	413.571	0.683736	4.76141
ISLR2	3.25387	7.2412e-11	1.50423e-09	11.8718	0.499398	6.51557
ENSG00000274874	3.2501	0.0350661	0.082072	1.34016	1.54209	2.10759
C9orf92	3.24637	0.426882	NA	0.195246	4.08586	0.794539
TEX11	3.24426	0.000323546	0.0015235	30.1288	0.902266	3.59568
ENSG00000284672	3.24123	0.00696382	0.0213902	2.70046	1.20109	2.69857
SHISAL2B	3.23802	3.56711e-05	0.000218391	122.781	0.78329	4.13387
CD7	3.23766	0.0031894	0.0110189	11.3913	1.09793	2.94887
SPATA16	3.23604	0.203221	0.33032	2.2162	2.5432	1.27243
PRR15L	3.23146	0.0487222	0.107367	4.21988	1.63949	1.97101
NUDT18	3.2286	0.00254918	0.00908278	12.213	1.06998	3.01744
TYMP	3.22822	2.06344e-07	2.15324e-06	15.9935	0.621586	5.19353
LCN10	3.22749	0.00624827	0.0194741	2.96778	1.1803	2.73446
CNTN3	3.22675	0.195467	0.321101	0.712967	2.49252	1.29457
ENSG00000257207	3.22225	0.120904	0.22167	0.541207	2.07755	1.55099
SDF2L1	3.22215	1.92984e-12	5.1689e-11	669.685	0.457726	7.03946
LIPT2	3.21959	0.000190927	0.000961104	33.5539	0.862993	3.73073
BORCS7-ASMT	3.2186	0.000199571	0.000998695	44.9786	0.865317	3.71956
ZNF771	3.21771	7.04107e-11	1.46778e-09	140.679	0.493531	6.51978
KRT25	3.21764	0.573006	NA	0.106805	5.70879	0.56363
SERPINB4	3.20613	0.0469518	0.104226	25.8922	1.61377	1.98673
ZIC4	3.20612	0.0355558	0.0830115	1.33192	1.52529	2.10197
MAP1LC3A	3.20509	2.56244e-05	0.000163318	42.5322	0.761443	4.20923
CTXN1	3.20237	1.74519e-08	2.30407e-07	51.1529	0.568247	5.63553
ISY1-RAB43	3.20215	0.0071742	0.0219539	21.192	1.19099	2.68865
SOST	3.20063	0.017074	0.0455467	1.03568	1.34192	2.38511
TTC36	3.19941	0.0144999	0.0399015	2.65033	1.30875	2.44463
LLCFC1	3.19597	0.575562	NA	0.110705	5.70832	0.559879
ACADL	3.19206	8.59645e-07	7.80825e-06	7.02839	0.64862	4.92132
MYH13	3.1862	0.0151485	0.0413677	3.08963	1.31183	2.42881
SLC22A13	3.18073	0.0290529	0.0705271	1.14071	1.4572	2.18277
CLEC20A	3.17993	0.114365	0.212162	0.665948	2.01405	1.57888
ACKR3	3.1799	0.0025159	0.00899633	85.995	1.05245	3.02142
C12orf42	3.17845	0.0868138	NA	0.280565	1.85608	1.71245
CYBA	3.17461	3.744e-05	0.000228126	345.355	0.770025	4.12273
WNT3	3.17214	1.23857e-06	1.09001e-05	191.84	0.654134	4.84936
ENSG00000278817	3.17185	0.000390469	0.00179094	37.3762	0.894376	3.54644
ASB12	3.16956	0.0995893	0.190591	2.27885	1.92462	1.64685
C9orf129	3.16931	0.000579867	0.0025242	22.7571	0.92108	3.44086
ALX1	3.16912	0.00054771	0.00240237	33.7821	0.916921	3.45627
PRDM13	3.16891	0.0474062	0.10492	2.37612	1.59832	1.98265
CT55	3.16816	0.0101367	0.0294939	18.7751	1.23221	2.57113
HTR1E	3.16758	0.161342	0.276725	0.468905	2.26163	1.40057
MUC3A	3.16551	9.15843e-06	6.55773e-05	136.865	0.713572	4.43614
TMEM100	3.16504	0.0073258	0.0223147	2.90513	1.18025	2.68166
MCEMP1	3.16198	0.102527	0.194831	1.28346	1.93662	1.63273
SLC35A1	3.15657	2.16177e-07	2.24014e-06	231.3	0.608806	5.18486
TRADD	3.15556	0.00143168	0.00552997	23.6459	0.989766	3.18819
C1QTNF5	3.13757	0.00172431	0.00648387	4.51554	1.00114	3.13402
TRGC1	3.13701	0.582445	NA	0.189321	5.70555	0.549817
RTP3	3.13308	9.58997e-05	0.000526182	127.141	0.803202	3.90074
PQLC2L	3.13294	0.0032964	0.0113233	7.38383	1.06611	2.93865
POTEJ	3.13001	0.315316	0.459583	0.458129	3.11713	1.00413
FOXI1	3.1291	0.453579	NA	0.192664	4.17513	0.749462
COMMD8	3.12679	7.397e-09	1.05843e-07	254.556	0.540813	5.78165
ENSG00000111780	3.12275	0.0462809	0.103029	14.791	1.567	1.99282
NENF	3.12193	6.82613e-08	7.94973e-07	158.146	0.578597	5.39569
RERGL	3.11876	0.0130755	0.0365906	0.787203	1.2567	2.48171
BCL7C	3.11357	5.38758e-16	2.2862e-14	226.67	0.384276	8.10242
LPAR5	3.11247	0.0380946	0.0879845	3.66892	1.50083	2.07384
GAL3ST3	3.10987	1.15173e-05	8.04995e-05	148.506	0.708959	4.38653
PLXNA2	3.10851	0.000272868	0.00131078	334.123	0.854038	3.63978
STPG4	3.09915	1.20709e-07	1.32787e-06	32.6355	0.585583	5.29242
CLEC4D	3.09504	0.00507726	0.016381	13.3919	1.10455	2.80209
RILP	3.09473	8.27979e-05	0.000463985	70.647	0.786233	3.93615
FAM43B	3.09034	0.0103126	0.0299277	15.4357	1.20473	2.56517
SERPINB3	3.0902	0.128944	0.232661	10.2595	2.03532	1.51828
FAM89A	3.08713	0.000757491	0.00317219	66.4603	0.916639	3.36788
METRN	3.08403	1.37794e-05	9.45712e-05	95.5335	0.709406	4.34735
SLC12A1	3.07954	4.17683e-05	0.000250905	14.3863	0.75157	4.09747
CHST13	3.07851	0.0049269	0.0159628	17.3361	1.09486	2.81177
SLC35F3	3.07628	0.00423581	0.0140291	13.9441	1.0756	2.86005
LGALS7	3.0753	0.016897	0.0451895	3.91134	1.28731	2.38894
LYZL4	3.06762	0.521501	NA	0.108008	4.78542	0.641034
TUSC2	3.06682	2.14232e-13	6.58735e-12	397.185	0.417846	7.3396
GZMM	3.06385	0.0736598	0.149538	0.824242	1.71287	1.78872
CCDC106	3.05849	2.65537e-06	2.18508e-05	49.2132	0.651321	4.69582
GABRG3	3.05356	1.55689e-06	1.34172e-05	15.4143	0.635657	4.80379
ENSG00000261915	3.05029	0.00526007	0.016874	13.0815	1.09303	2.79066
MBOAT4	3.04733	0.403513	0.548904	1.67166	3.64791	0.835364
TOX2	3.04542	0.00211806	0.00775709	20.8196	0.990974	3.07316
PRSS36	3.03705	0.0204436	0.0528316	8.2871	1.31014	2.31811
SLC39A3	3.03687	1.13794e-16	5.23952e-15	253.604	0.366355	8.28943
ENSG00000277454	3.03143	0.0536357	0.116103	4.17757	1.57088	1.92977
GFI1	3.03108	0.0371094	0.0861209	2.52355	1.45406	2.08456
GJB3	3.03038	0.0329785	0.0781898	4.53598	1.42115	2.13235
LARP7	3.02592	8.50223e-28	1.11685e-25	3433.9	0.276905	10.9276
LAGE3	3.02552	1.45494e-11	3.39328e-10	469.995	0.44807	6.75233
HRASLS2	3.02376	0.074893	0.151645	0.616311	1.69768	1.78112
BORCS6	3.02141	1.58887e-05	0.000107276	89.5735	0.700049	4.31599
TMIE	3.02081	0.026886	0.0660505	0.880067	1.36492	2.21317
PTGER1	3.01607	0.0234806	0.0592152	2.69237	1.33129	2.26552
ENSG00000248751	3.00968	0.0362287	0.0842631	10.0643	1.43704	2.09435
PLAC9	3.00525	0.000567921	0.00247763	35.5539	0.871973	3.44649
MAG	2.99813	0.0179335	0.0475132	3.85897	1.26664	2.36699
FAM19A5	2.99733	2.45094e-07	2.51355e-06	130.936	0.58072	5.16141
KRT10	2.99417	6.79301e-10	1.16354e-08	280.723	0.485213	6.17084
CLDN3	2.98869	2.47232e-05	0.000158365	146.189	0.708673	4.21731
ENSG00000274042	2.98843	0.296691	0.439792	1.73484	2.8637	1.04356
IL1RAPL1	2.98582	0.00252389	0.00901604	4.04945	0.988531	3.02046
FCMR	2.98392	0.205359	0.333067	0.631844	2.35616	1.26643
SAMD11	2.98167	1.9615e-05	0.000129069	48.5144	0.698411	4.26923
CNGB3	2.98002	0.00763912	0.0231153	0.624591	1.11711	2.66762
PEX11G	2.97955	0.00437954	0.0144409	17.5119	1.04566	2.84945
GLT1D1	2.97871	3.3342e-06	2.6687e-05	46.9208	0.640709	4.64908
SDR16C5	2.97714	0.0667768	0.138181	1.38046	1.62404	1.83317
SHISA4	2.97673	0.000455408	0.00205037	31.2255	0.849111	3.5057
CPA6	2.97541	0.019703	0.0513237	0.784503	1.27593	2.33196
CTXN2	2.96791	0.375986	0.522601	0.394648	3.35237	0.885316
CALHM4	2.96736	0.07446	0.150888	4.26904	1.66353	1.78378
REEP4	2.96701	4.11126e-09	6.21385e-08	318.882	0.504624	5.87965
DUSP14	2.96673	5.93515e-13	1.73654e-11	705.018	0.411934	7.20196
GADD45GIP1	2.96658	9.64891e-18	5.09993e-16	1492.93	0.345834	8.57806
C22orf23	2.96262	0.013167	0.0368158	7.31792	1.19498	2.47922
CST3	2.95893	4.37426e-07	4.24477e-06	239.26	0.585705	5.0519
ENSG00000216921	2.95691	0.0380129	0.0878526	1.8422	1.42521	2.07472
ENSG00000283761	2.9563	8.03062e-09	1.13682e-07	132.511	0.512551	5.76781
BLOC1S4	2.95543	1.10403e-08	1.51126e-07	233.47	0.517233	5.71392
DEFA6	2.95357	0.202824	0.329839	2.99525	2.31917	1.27355
AIFM3	2.94923	0.0234718	0.0592015	4.16802	1.30171	2.26567
TNNT2	2.94903	3.39272e-07	3.3947e-06	66.4441	0.578216	5.10021
TSPEAR	2.94899	0.0151696	0.0414191	6.55455	1.21443	2.4283
HTRA3	2.94889	0.00572723	0.0180836	11.3733	1.06728	2.763
SPANXD	2.94596	0.510197	0.64767	0.392233	4.47353	0.658532
OPN3	2.94417	5.66469e-05	0.000330071	85.0705	0.731223	4.02636
AKR7A2	2.94378	3.36698e-10	6.17567e-09	290.372	0.46869	6.28086
MYLPF	2.94329	2.97763e-05	0.000186388	37.0655	0.704951	4.17517
C10orf90	2.93699	0.0903459	0.176031	3.24943	1.73419	1.69358
MFSD3	2.93639	6.60842e-06	4.90484e-05	267.567	0.651673	4.50593
TOR2A	2.93617	2.09529e-06	1.75739e-05	102.068	0.618922	4.74401
SLC46A3	2.93444	0.0136693	0.0379669	4.59861	1.19004	2.46584
STBD1	2.93294	0.00464373	0.0151664	18.1274	1.0361	2.83076
MTNR1B	2.93235	0.36568	NA	0.22845	3.24161	0.904596
IGLV4-60	2.9321	0.607751	NA	0.0744917	5.71242	0.513286
HBQ1	2.92989	0.00776553	0.0234494	7.13332	1.10059	2.6621
GAD1	2.9296	0.0186858	0.0491204	60.8686	1.24572	2.35174
NCBP2-AS2	2.92623	8.15995e-11	1.67722e-09	478.59	0.450355	6.49762
ENSG00000282278	2.92473	0.0850542	0.167844	6.25651	1.69837	1.72208
CCDC92	2.92181	0.0053783	0.0171756	22.0021	1.04971	2.78346
C5orf58	2.91991	0.00233488	0.00843533	6.26808	0.959248	3.04396
FADD	2.91546	1.51137e-11	3.51898e-10	242.096	0.432125	6.7468
DEFA5	2.91513	0.609794	NA	0.0762289	5.71183	0.510367
PYURF	2.91501	2.44033e-14	8.44895e-13	566.636	0.382296	7.625
LIPN	2.91461	0.609739	NA	0.220861	5.70992	0.510447
CALML5	2.91282	0.240447	0.374702	1.00428	2.48138	1.17387
NAGS	2.91152	0.00445781	0.0146583	27.1611	1.02381	2.84381
UBXN11	2.91138	0.000108465	0.000586655	84.1681	0.752134	3.87083
C9orf40	2.91077	1.44983e-07	1.56597e-06	127.661	0.553502	5.25882
FGF8	2.9052	1.87704e-08	2.45846e-07	43.4924	0.516666	5.62297
TMEM88	2.90079	0.00159486	0.00605701	78.6211	0.918889	3.15685
MATN4	2.89815	0.0200919	0.0520657	2.14642	1.24672	2.32463
PRR9	2.89635	0.0732869	0.148848	43.2193	1.61714	1.79104
GPR34	2.8949	0.143163	0.251931	1.11889	1.97724	1.46411
LIMD2	2.89328	3.12454e-07	3.14833e-06	460.479	0.56556	5.11578
CYP26A1	2.88909	0.00174328	0.00654237	496.136	0.922795	3.13081
ABHD8	2.88882	0.000118939	0.000636565	54.899	0.750675	3.8483
INSM1	2.88836	0.0158447	0.0429148	27.1512	1.19726	2.41247
MYDGF	2.88692	4.11087e-17	2.02316e-15	928.69	0.343284	8.40969
TCP10L2	2.88639	0.118664	0.218348	0.38918	1.84977	1.5604
UNC93B1	2.88554	0.000223747	0.00110513	53.0385	0.781867	3.69058
TPPP3	2.88515	0.033858	0.0797986	11.6448	1.35979	2.12176
MYLK2	2.88409	0.0409776	0.0936143	2.77141	1.41117	2.04376
PLEK	2.87939	0.38717	0.532881	0.549993	3.32969	0.864761
TLX3	2.87472	0.054984	0.118392	0.574835	1.49803	1.919
CLEC14A	2.86983	0.0645309	0.13449	1.07494	1.55252	1.84849
LYZL6	2.86808	0.615636	NA	0.0685936	5.71279	0.502045
ACTRT2	2.86642	0.559782	NA	0.166686	4.91529	0.583165
ZNF414	2.85516	2.00422e-09	3.17143e-08	145.346	0.476061	5.99746
RALY	2.85105	3.94025e-13	1.18108e-11	1064.63	0.392836	7.2576
PPP1R14A	2.851	1.09913e-12	3.08742e-11	502.557	0.400563	7.11749
ORAI1	2.85063	1.13187e-10	2.27201e-09	410.429	0.442082	6.4482
TREM1	2.84765	0.0446021	0.100027	29.4198	1.41788	2.00839
SCARF2	2.84652	0.000459201	0.0020638	44.7023	0.812481	3.50349
APOBEC3B	2.84402	0.00234692	0.00847196	41.554	0.934792	3.04241
ENSG00000258064	2.84383	0.069157	0.141994	5.94244	1.56479	1.81739
VAX1	2.84202	0.0414093	0.0943954	0.89095	1.39355	2.03941
CSH2	2.83809	0.212998	0.342257	10.5357	2.27892	1.24536
CCDC103	2.83764	0.0171941	0.045833	11.7728	1.19102	2.38253
ZBED2	2.83664	0.440676	0.583983	0.370396	3.67892	0.771053
TMEM158	2.83406	0.000109676	0.000591952	221.397	0.732672	3.86812
GDF3	2.83367	1.19747e-08	1.62682e-07	1979.17	0.497128	5.70009
EMX1	2.83227	0.022371	0.056899	11.0803	1.24004	2.28401
SAP30	2.82546	1.88008e-06	1.5941e-05	118.693	0.592849	4.7659
TPBGL	2.82113	0.0152984	0.0416944	1.12297	1.16324	2.42524
GREM2	2.81724	0.00010898	0.00058891	115.828	0.72803	3.86968
TSKS	2.81649	0.0292173	0.0708233	7.06391	1.29165	2.18054
NPPC	2.81393	0.0127454	0.0358352	14.1505	1.12973	2.4908
SERP1	2.81222	2.95348e-24	3.04993e-22	2276.1	0.27676	10.1612
ENSG00000276628	2.81146	0.0064216	0.0199142	46.2523	1.03156	2.72544
TRAF1	2.8114	0.0198591	0.0515748	15.6527	1.20713	2.329
DBX1	2.80914	0.174178	0.293584	0.739433	2.06722	1.3589
MATN3	2.80764	0.000191313	0.00096226	66.8794	0.752675	3.73022
FGFBP3	2.80726	3.50331e-06	2.79031e-05	411.34	0.605161	4.63886
TRAV1-2	2.80588	0.378143	0.524491	1.07135	3.18371	0.881323
MAPRE3	2.80536	0.00375664	0.0126681	14.4958	0.968066	2.89791
KRT86	2.80503	0.263487	0.40174	0.770781	2.50855	1.11819
CD177	2.8043	0.0708091	0.144754	13.5956	1.55217	1.8067
SPANXB1	2.80085	0.0269453	0.0661687	2.28815	1.26603	2.21231
SLC26A1	2.79494	0.0624703	0.131195	1.31422	1.50028	1.86294
FAM131C	2.79484	0.0856413	0.168723	5.65376	1.62599	1.71885
CLDN5	2.79417	0.0145285	0.0399679	11.1257	1.14331	2.44392
MT3	2.78871	0.00553054	0.0175681	0.507976	1.00516	2.77439
TRAV8-3	2.78784	0.625251	NA	0.118162	5.70784	0.488422
ACY3	2.78502	0.506622	NA	0.155088	4.19363	0.664106
KCNK17	2.78424	0.0042787	0.0141554	7.0956	0.974585	2.85685
GNG11	2.78277	0.000122441	0.000651405	37.8816	0.724455	3.84119
KISS1R	2.7825	0.0241054	0.060509	7.13947	1.23368	2.25545
TOMM40	2.78207	7.42319e-21	5.59558e-19	1832.13	0.296989	9.36756
CYGB	2.7815	0.0200234	0.0519259	9.0075	1.19588	2.32591
LTBP3	2.78146	2.56795e-08	3.28158e-07	89.3505	0.49949	5.5686
SMIM1	2.78092	0.0041755	0.0138731	18.9365	0.970793	2.86459
OR2V1	2.77927	8.28415e-05	0.000464084	7.61907	0.706111	3.93603
HABP4	2.77832	3.2219e-05	0.00019972	118.512	0.668317	4.15719
SYNGR4	2.77807	0.0668094	0.138222	1.17576	1.51562	1.83295
ADA	2.77711	1.71866e-05	0.000114866	186.567	0.646046	4.29862
HNF1B	2.77564	0.000154022	0.000793656	164.653	0.733425	3.78449
CEBPB	2.77363	4.42604e-06	3.42756e-05	118.43	0.604236	4.5903
FOXL1	2.77213	0.0613766	0.129288	2.32408	1.48181	1.87077
SLC25A1	2.77202	1.82308e-15	7.23764e-14	1706.14	0.348557	7.95282
GHRH	2.77054	0.18734	0.31041	0.502144	2.1013	1.31849
ICAM4	2.76895	3.68087e-06	2.91872e-05	15.9885	0.598222	4.62863
CDA	2.76848	1.97492e-05	0.000129856	189.94	0.648704	4.26771
ZXDA	2.76832	0.0227997	0.0578574	7.06493	1.21589	2.27677
CXorf49B	2.76063	0.0854774	0.168467	43.2685	1.60525	1.71975
SLC25A33	2.76029	8.87294e-19	5.30151e-17	514.598	0.311951	8.84847
MYL7	2.75872	0.0188991	0.0495909	41.8993	1.17517	2.34752
NTSR2	2.75665	0.0943237	NA	0.179108	1.64771	1.67302
GTF2IRD2B	2.75525	7.95098e-11	1.63645e-09	131.809	0.423786	6.50153
PAGE5	2.75443	0.0185217	0.0487535	38.0585	1.1696	2.35502
DIO3	2.7523	0.0168777	0.0451581	7.05068	1.1519	2.38936
MIB2	2.73299	1.21789e-05	8.45944e-05	110.306	0.624776	4.37436
SEPT4	2.73184	5.12885e-05	0.000301901	59.7366	0.674583	4.04968
NANOGP8	2.73065	0.00220073	0.00801877	246.805	0.891868	3.06171
IRX4	2.72968	0.00913921	0.0269916	18.1222	1.04714	2.6068
CALHM6	2.72819	0.0243849	0.0610392	11.4989	1.21198	2.25101
SDHAF1	2.72732	1.03955e-05	7.34635e-05	133.194	0.618612	4.40878
SLC9A9	2.72203	0.020017	0.0519169	12.0404	1.17025	2.32603
FBXL15	2.72117	8.39293e-07	7.64608e-06	258.254	0.55241	4.926
SMARCD3	2.71905	0.00415223	0.013806	26.3463	0.948608	2.86636
SFTPD	2.71739	0.0583976	0.124199	8.78876	1.43572	1.8927
TDRD7	2.71605	0.0103636	0.0300394	65.9668	1.05953	2.56345
CAMK1G	2.71488	0.100507	0.191833	3.09462	1.653	1.6424
CLTB	2.71423	1.18597e-08	1.61243e-07	283.384	0.476036	5.70173
POMC	2.71214	0.00055403	0.00242592	107.577	0.785403	3.45317
KCNIP1	2.71196	0.0338212	0.0797328	16.0353	1.2779	2.1222
JUND	2.70598	3.43431e-12	8.84062e-11	485.729	0.388864	6.9587
ADH1A	2.70482	0.635576	NA	0.246907	5.70764	0.473894
FOSL1	2.70044	0.000892768	0.00365307	110.071	0.812822	3.32231
PROS1	2.69913	9.10828e-06	6.52967e-05	107.664	0.608277	4.43733
SLC17A6	2.69774	0.17492	0.2945	1.41277	1.98866	1.35656
RAB32	2.69737	0.00188875	0.00702239	49.0816	0.868106	3.10719
NOXA1	2.694	0.0169317	0.0452484	3.52508	1.12805	2.38819
NCK2	2.69362	4.17755e-10	7.51382e-09	460.419	0.431169	6.24725
CALHM5	2.6892	7.68601e-05	0.000434665	25.2618	0.680124	3.95399
TAF10	2.68574	4.64345e-13	1.37571e-11	439.278	0.371197	7.23535
CDC42EP1	2.68395	1.21423e-06	1.07175e-05	161.776	0.553016	4.8533
ENSG00000131152	2.6832	0.127567	0.230713	3.43792	1.7609	1.52377
LRRC24	2.68287	0.040367	0.0923966	2.90815	1.30873	2.04997
H1F0	2.68146	2.47079e-07	2.53246e-06	704.218	0.519673	5.1599
TBX21	2.68142	0.390474	NA	0.179661	3.12244	0.858757
CATSPERD	2.67736	0.0444999	0.0998482	1.70454	1.33245	2.00935
NRGN	2.67703	0.000368733	0.00170659	25.0735	0.751658	3.56151
EFCC1	2.67608	0.097301	0.186952	2.45817	1.61396	1.65808
SIGMAR1	2.67504	2.77943e-08	3.51412e-07	726.033	0.481573	5.55479
SYNE4	2.67499	4.22445e-05	0.000253339	143.898	0.653258	4.09485
HMOX1	2.67218	3.35164e-08	4.15236e-07	888.95	0.483915	5.522
SGPP1	2.67083	6.27156e-05	0.000362125	190.352	0.667315	4.00235
ENSG00000277475	2.67041	0.117077	0.216073	1.55337	1.70398	1.56716
EPHX2	2.67033	1.20045e-07	1.32138e-06	91.0307	0.504462	5.29343
AQP11	2.66691	0.000627363	0.00269938	29.9521	0.779913	3.4195
DSCAML1	2.66463	0.0305383	0.0733683	17.109	1.23189	2.16304
B3GALT6	2.66459	4.25795e-05	0.000255006	200.724	0.651009	4.09302
ITLN1	2.66379	0.311189	NA	0.179652	2.63031	1.01273
ENSG00000284461	2.66298	0.00202426	0.00746408	13.4087	0.862742	3.08665
PNPLA2	2.66127	2.31049e-05	0.000149259	121.938	0.628761	4.23256
SPTSSA	2.65929	1.8071e-15	7.19016e-14	795.601	0.334338	7.95391
RNFT1	2.65875	3.10138e-05	0.000193389	83.6931	0.63822	4.16589
HAGH	2.65489	1.41112e-10	2.78869e-09	210.151	0.413877	6.41469
VAMP5	2.65288	0.00638634	0.0198352	19.9587	0.972727	2.72726
INPP1	2.65189	0.00223726	0.00813695	11.1325	0.867542	3.05678
KRT222	2.65057	0.140954	0.248853	7.31284	1.80036	1.47225
EOMES	2.65025	0.0224257	0.0570137	79.3833	1.16082	2.28308
YDJC	2.64813	1.40604e-09	2.28878e-08	369.657	0.437361	6.05479
TRGV5	2.64684	0.643042	NA	0.0786984	5.71117	0.46345
SPINK2	2.64498	0.00638924	0.0198384	7.13844	0.969886	2.72711
DLL3	2.64466	1.77931e-05	0.000118565	80.2333	0.616337	4.29092
THPO	2.64168	0.130771	0.235148	15.7987	1.74822	1.51107
FEV	2.64118	0.46646	NA	0.159417	3.62674	0.728251
COMTD1	2.63965	5.67747e-08	6.6905e-07	130.386	0.486242	5.42867
ENSG00000283515	2.63962	0.00558909	0.0177195	107.992	0.9526	2.77096
SLC5A10	2.63842	0.00746892	0.0226771	2.71935	0.986259	2.67518
GLIS1	2.63701	0.0571624	0.122096	2.14061	1.38639	1.90207
IKBIP	2.63615	1.01915e-07	1.14008e-06	260.319	0.495212	5.32328
MAGEA2	2.63539	0.158761	0.27348	1.43976	1.87006	1.40925
TUBA3E	2.63275	0.0169848	0.045363	13.176	1.10294	2.38704
SMPX	2.63055	0.318787	NA	0.22387	2.63859	0.996954
CLPSL2	2.62684	0.0060561	0.0189611	3.72512	0.957048	2.74473
CDH16	2.62671	0.135262	0.241308	1.39711	1.75857	1.49367
NRSN1	2.6263	0.000350637	0.00163384	5.41252	0.734691	3.57469
MDGA2	2.62418	0.00398757	0.0133155	67.4394	0.911444	2.87914
MS4A15	2.62101	0.0198086	0.0514811	27.6144	1.12492	2.32995
PGF	2.61794	4.40622e-05	0.000263356	909.175	0.640855	4.08508
ENSG00000231679	2.6132	0.26926	0.40807	1.54935	2.36539	1.10477
PCGF5	2.61035	3.98112e-05	0.000240442	156.54	0.635341	4.10857
PPY	2.60829	0.0854405	0.16842	0.735235	1.51649	1.71996
ENSG00000260914	2.60721	8.35643e-06	6.05875e-05	155.914	0.585123	4.45584
TYRP1	2.60378	0.158992	0.273719	0.519099	1.84866	1.40847
MCUB	2.60365	1.44744e-07	1.56529e-06	295.505	0.495073	5.25912
SECTM1	2.60071	0.0360367	0.0839794	0.687412	1.24049	2.09651
SLC38A8	2.59821	0.113656	0.211242	1.19864	1.64238	1.58197
RNF130	2.59685	1.08847e-08	1.49466e-07	858.912	0.454286	5.71633
TMEM52	2.59496	0.000617557	0.00266168	80.1372	0.757922	3.42378
LGALS12	2.59179	0.00968845	0.0283977	29.4843	1.00195	2.58675
ENSG00000198211	2.58823	0.0679118	0.139887	9.26473	1.41775	1.82559
TP53RK	2.58611	7.30646e-13	2.11213e-11	441.081	0.360505	7.17357
GLIPR1L1	2.58585	0.0213672	0.0546601	51.0904	1.12358	2.30143
GRIK3	2.5777	0.0625783	0.131355	6.63436	1.38424	1.86218
MAGEB6	2.57496	0.136293	0.242542	1.26497	1.72847	1.48974
DHRS13	2.57372	8.59716e-07	7.80825e-06	219.658	0.522975	4.9213
RDH14	2.57201	5.71608e-08	6.72713e-07	220.967	0.473888	5.42746
B3GNT2	2.56832	5.85931e-08	6.87757e-07	565.2	0.473594	5.42304
TMSB4Y	2.56659	0.00608099	0.0190224	67.258	0.935558	2.74338
BHLHA15	2.56648	0.0483539	0.106647	1.54878	1.29998	1.97425
CTF1	2.56614	0.000240661	0.00117728	6.74348	0.69884	3.672
CLDN23	2.56548	0.00237199	0.00854862	29.9658	0.844127	3.03921
TAS1R1	2.56416	0.110737	0.20685	1.13322	1.60773	1.59489
B4GAT1	2.56389	3.80838e-06	3.00516e-05	207.202	0.554765	4.62157
EXOC1L	2.55992	0.536299	NA	0.177471	4.13946	0.61842
PAGE2B	2.55945	0.00906139	0.0268016	19.5966	0.980733	2.60973
TBXT	2.55886	0.0161149	0.043541	7.63426	1.0634	2.4063
ABHD16B	2.55859	0.204502	0.331859	1.15808	2.0165	1.26883
ENSG00000283892	2.55822	0.654259	0.764493	1.30111	5.71219	0.447854
SPANXA2	2.55815	0.115993	0.214493	1.82667	1.62751	1.57182
SCGB1D2	2.55732	0.103037	0.195552	2.21192	1.56861	1.63031
MZT2B	2.55701	5.9549e-11	1.2575e-09	383.307	0.39069	6.54487
CEL	2.55669	0.0168696	0.0451499	4.29294	1.06995	2.38954
ENSG00000285192	2.55655	0.615213	0.735809	0.591985	5.08617	0.502647
ENSG00000173366	2.55007	0.0824969	0.164032	0.588382	1.46862	1.73638
NXPE1	2.54798	0.655426	0.765586	0.393308	5.70992	0.446237
SAC3D1	2.54777	1.42888e-05	9.74307e-05	139.854	0.587129	4.33938
TXNRD2	2.54642	6.53977e-09	9.4755e-08	186.474	0.438862	5.80234
DDA1	2.54518	9.8335e-12	2.35175e-10	472.229	0.373801	6.80892
MANEA	2.54365	6.19074e-05	0.000358037	140.93	0.635052	4.00542
CDX1	2.54175	0.00272152	0.0096049	106.262	0.84794	2.99756
ZNF491	2.54047	0.0107677	0.0310466	3.23751	0.996205	2.55015
TMEM114	2.53979	0.408915	0.554142	0.649533	3.07553	0.825805
SPINK13	2.5369	0.136494	0.242826	0.369002	1.70379	1.48898
GP9	2.53193	0.657608	NA	0.073874	5.7126	0.443218
MCRIP1	2.53134	7.34005e-09	1.05191e-07	553.957	0.437724	5.78295
NXT1	2.53116	1.86935e-10	3.5987e-09	362.955	0.397249	6.37171
NANOS3	2.53002	0.275677	0.415223	0.68784	2.32095	1.09008
CBARP	2.52926	0.00696485	0.0213902	18.4397	0.937278	2.69852
RHOD	2.52899	0.00228536	0.00828374	79.7524	0.829067	3.0504
CYP27A1	2.52808	0.0204937	0.0529288	25.3024	1.09101	2.31718
ISOC1	2.52759	3.45064e-07	3.44197e-06	452.907	0.495896	5.09701
PPDPF	2.52502	8.24509e-07	7.5383e-06	103.931	0.512229	4.92948
IL1R1	2.52159	0.000466715	0.00209494	36.6123	0.720625	3.49917
GPR31	2.51951	0.659217	NA	0.0738992	5.71324	0.440994
APOBEC3G	2.51757	4.77246e-08	5.74717e-07	79.1548	0.461129	5.45959
S100A11	2.51637	2.21289e-20	1.58133e-18	3659.03	0.271995	9.25154
C1orf74	2.51435	0.00281454	0.00989018	62.084	0.841681	2.9873
AMN	2.51031	0.0249306	0.0621293	9.40707	1.11944	2.24248
MMP23B	2.50404	0.00730522	0.0222816	14.5139	0.933437	2.6826
GALP	2.50226	0.661157	NA	0.0658057	5.70879	0.438317
LRRC27	2.50148	2.45669e-05	0.00015759	56.8474	0.592945	4.21874
C14orf28	2.501	0.0121746	0.0344853	21.6131	0.99759	2.50704
SRP9	2.49897	1.67386e-25	1.89263e-23	5165.73	0.239425	10.4374
AMELY	2.49835	0.661806	NA	0.0739033	5.71154	0.437421
HPCAL1	2.49822	1.06841e-05	7.53029e-05	95.5251	0.56741	4.40284
TCP10L	2.49754	0.0244268	0.0611013	2.87007	1.10984	2.25035
RNF187	2.49743	1.06316e-08	1.4644e-07	628.132	0.436589	5.72033
ZFPM1	2.49368	0.000731626	0.00308703	23.2445	0.738335	3.37744
FOXQ1	2.49288	0.032429	0.0770917	11.2732	1.1654	2.13908
MKKS	2.49193	7.75548e-11	1.60175e-09	465.817	0.383063	6.50527
NCR3	2.49154	0.394669	NA	0.219674	2.92716	0.851181
TMEFF2	2.48378	0.0202372	0.0523816	44.6784	1.06971	2.32192
RIT2	2.48058	0.0113451	0.0324652	13.1831	0.979735	2.53189
XG	2.47844	0.027507	0.067384	5.73955	1.12439	2.20425
ENSG00000269035	2.47806	0.664479	NA	0.0617691	5.71328	0.433738
BICDL2	2.47794	0.0001449	0.000752728	79.0371	0.652149	3.79965
GAS6	2.47657	2.77273e-05	0.000175221	404.214	0.590874	4.19137
BTBD17	2.47549	0.0393833	0.0905353	48.5409	1.2016	2.06016
GRXCR1	2.47207	0.66526	NA	0.0460858	5.71361	0.432663
KHDRBS2	2.4715	4.85152e-05	0.000286805	43.7974	0.608345	4.06267
CRIP2	2.47039	0.00232219	0.00839889	64.7089	0.811136	3.0456
ILDR1	2.47027	5.03388e-05	0.000296701	14.4883	0.609333	4.05405
MEIKIN	2.46914	0.0898168	0.175134	2.75934	1.45555	1.69636
UPK3BL1	2.46861	0.00149664	0.00574524	111.513	0.777432	3.17533
RHOXF1	2.46591	0.326214	0.470973	0.968351	2.5117	0.981768
SPR	2.46561	9.2046e-05	0.00050863	103.433	0.630484	3.91066
THEM6	2.46195	0.0252207	0.0626834	25.5664	1.10007	2.23801
SH2D2A	2.46193	0.000676233	0.00288741	13.7761	0.724303	3.39904
EN2	2.4619	0.236865	0.370607	0.538758	2.08131	1.18286
ST6GALNAC2	2.4608	0.0692761	0.142182	4.51674	1.35461	1.81661
TMEM171	2.45863	0.0307792	0.0738279	15.9787	1.1383	2.15992
SLC49A3	2.45832	0.00995916	0.0290672	17.0397	0.953855	2.57724
BAG2	2.45499	2.70568e-06	2.22239e-05	385.767	0.523231	4.69198
ENSG00000285978	2.45423	0.100507	0.191833	0.928515	1.49429	1.6424
TTC29	2.45403	0.0609937	0.128633	12.6282	1.30983	1.87354
CSNKA2IP	2.45371	0.667589	NA	0.0582192	5.71348	0.42946
SLC7A4	2.45314	0.00598331	0.0187628	254.156	0.892475	2.74869
FOXJ1	2.45206	0.0380119	0.0878526	30.395	1.18187	2.07473
ECSCR	2.45176	0.0969739	0.186484	11.4497	1.47723	1.6597
PIM3	2.45047	5.00962e-07	4.80391e-06	252.811	0.487563	5.02594
CFAP100	2.44973	0.0663133	0.137467	4.46363	1.33406	1.8363
C1QL4	2.44966	0.124269	0.226238	0.971684	1.59369	1.5371
ENST00000409111	2.44788	0.668134	NA	0.164371	5.70987	0.42871
DNAAF2	2.44724	4.04024e-10	7.28344e-09	672.958	0.391404	6.25247
ENSG00000258728	2.4468	0.668396	NA	0.210298	5.71214	0.428351
CNFN	2.44484	0.000485728	0.00216649	30.8362	0.700828	3.48851
HEBP2	2.44425	4.13138e-11	8.96806e-10	669.52	0.370381	6.59929
SRRM5	2.44228	0.0439276	0.098862	1.18352	1.21218	2.01478
SULT1A1	2.44037	6.4663e-07	6.04186e-06	135.81	0.490355	4.97674
GRK6	2.43712	2.97623e-07	3.00907e-06	343.414	0.47554	5.12495
HEATR9	2.43348	0.670106	NA	0.0920353	5.71237	0.426002
HOXC13	2.4333	0.0529151	0.114892	15.9346	1.25712	1.93561
IL37	2.43084	0.32236	0.46688	0.479912	2.45633	0.989619
RPUSD1	2.43047	3.28698e-07	3.29528e-06	491.508	0.475985	5.1062
ENSG00000267426	2.42864	0.000811421	0.00336257	13.2976	0.725211	3.34887
SLC10A5	2.42851	0.0515293	0.112512	2.59465	1.24728	1.94705
ZNF775	2.42807	0.00372673	0.0125833	87.8855	0.837148	2.90041
BAMBI	2.42545	3.32228e-08	4.12456e-07	914.625	0.439111	5.52354
AQP3	2.42459	0.00039315	0.00180185	418.945	0.684017	3.54464
ENSG00000270149	2.42409	4.92776e-06	3.77506e-05	712.252	0.530687	4.56784
SOD3	2.41957	0.00570806	0.0180326	8.76504	0.875356	2.7641
OVOL3	2.41729	0.147541	0.257883	1.45685	1.66908	1.44827
CCDC185	2.41486	0.672551	NA	0.0779447	5.71361	0.42265
MAGEA9	2.41164	0.404426	0.549679	4.10577	2.89254	0.833743
LSR	2.40895	1.87239e-12	5.05292e-11	749.611	0.342002	7.04367
MMP11	2.40474	0.000303963	0.00144193	18.4907	0.665784	3.6119
FOXS1	2.40305	0.266512	0.405073	0.57364	2.16271	1.11113
PITX1	2.40225	1.91564e-05	0.000126517	97.5816	0.561995	4.2745
CBX3	2.40038	1.00483e-22	8.93099e-21	3387.37	0.244651	9.81148
ENDOG	2.3993	0.00024365	0.00118864	130.949	0.653967	3.66884
TNNI2	2.39928	0.523326	NA	0.113618	3.75929	0.638226
CISD3	2.3957	6.0212e-07	5.67645e-06	187.334	0.480049	4.99054
FNDC4	2.39369	0.000466885	0.00209518	211.694	0.684093	3.49907
PRDX3	2.39308	1.23125e-20	9.1651e-19	5547.73	0.256934	9.31398
ENSG00000268861	2.39171	0.201321	0.328396	12.4284	1.87174	1.2778
C15orf61	2.39115	1.69335e-06	1.44953e-05	154.692	0.499514	4.78695
MS4A3	2.39092	0.594859	NA	0.0925024	4.49583	0.531808
TSPAN13	2.39039	5.24284e-10	9.21883e-09	612.85	0.384823	6.21166
GJA4	2.38931	0.0406259	0.0929299	22.4278	1.16704	2.04733
KCNE5	2.3871	0.00772264	0.0233404	28.8728	0.896073	2.66396
TSPAN7	2.38574	0.00154695	0.00590015	93.4683	0.753616	3.16573
SLC9A3R2	2.38531	2.59061e-05	0.000165055	68.9108	0.567019	4.20676
LGI3	2.38455	0.0362163	0.0842564	0.538409	1.13849	2.09449
MLLT11	2.38379	6.99985e-05	0.000399401	858.874	0.5995	3.97629
SCARA5	2.38306	0.0298837	0.0720864	53.3426	1.09736	2.17163
NRARP	2.38251	0.000915164	0.00373615	72.6737	0.718621	3.31539
CST11	2.38223	0.676583	NA	0.0813821	5.71098	0.417131
GAMT	2.38005	8.68899e-07	7.88364e-06	171.379	0.483827	4.91922
ABCD2	2.37723	0.199146	NA	0.210877	1.85145	1.28399
OSCAR	2.37533	0.000611802	0.00264133	7.16767	0.693257	3.42633
CCDC81	2.3746	0.000123537	0.000656453	25.2326	0.618548	3.839
AMIGO1	2.3745	0.0260822	0.0643945	13.2675	1.0672	2.22499
CCDC124	2.37165	2.49694e-23	2.33549e-21	968.867	0.238334	9.95099
SAMSN1	2.37051	0.0103524	0.0300187	9.96141	0.924596	2.56383
UBE2S	2.37049	4.36261e-10	7.78602e-09	2198.25	0.379857	6.24047
PTRH1	2.36973	1.33831e-07	1.46053e-06	107.587	0.449363	5.27352
ST6GALNAC5	2.36479	0.0103646	0.0300394	31.0524	0.922513	2.56342
GDF15	2.36276	0.00525541	0.0168651	184.883	0.84658	2.79095
HBA2	2.36221	0.0781631	0.156703	7.08007	1.34107	1.76144
GRIN3B	2.36078	0.0997297	0.190777	1.20591	1.43411	1.64617
ALAS2	2.36057	0.240521	0.374752	0.428206	2.01125	1.17369
ENSG00000279765	2.35922	3.32925e-08	4.13035e-07	206.262	0.427149	5.52318
ANKRD16	2.35878	2.65422e-06	2.18508e-05	111.371	0.502305	4.69591
ZNF444	2.35737	1.19961e-08	1.62849e-07	188.168	0.413589	5.69978
MYZAP	2.35635	0.057959	0.123437	4.52774	1.2428	1.89601
BTK	2.35486	0.0413333	0.0942342	39.3276	1.15425	2.04017
NEUROD6	2.35256	0.680525	NA	0.0756	5.71361	0.411746
C2CD4D	2.35193	0.0148296	0.0406584	8.63809	0.965284	2.43651
KANK3	2.35112	0.000248708	0.00120935	28.2384	0.641755	3.66359
GSC2	2.35099	0.261337	NA	0.167037	2.09305	1.12324
SCT	2.35032	0.0617133	0.129829	1.12194	1.25797	1.86835
IGSF21	2.34917	0.0127907	0.03594	50.4111	0.943615	2.48954
MUC12	2.34767	0.00959825	0.0281749	39.5318	0.906444	2.58998
CCDC60	2.34724	0.00243926	0.00876105	4.5197	0.774467	3.03078
TUBB2A	2.34711	3.47171e-08	4.27739e-07	3562.82	0.425524	5.51581
AKR1E2	2.34633	0.0386583	0.089079	3.1631	1.1347	2.06781
LYPD1	2.34564	0.00422901	0.0140143	48.9419	0.819997	2.86055
KLF1	2.34531	0.0118824	0.0337627	11.4094	0.932298	2.51562
ANKRD2	2.34527	0.0994179	0.190324	6.4825	1.42337	1.64768
ENSG00000284952	2.34447	0.00128772	0.00503834	8.83649	0.728391	3.2187
RHO	2.3422	0.681842	NA	0.118901	5.71336	0.409951
RAB9B	2.34098	0.0847858	0.167481	1.15485	1.35822	1.72357
NME4	2.34079	3.82461e-07	3.77079e-06	1375.71	0.461013	5.07749
LRRC56	2.33954	0.000780226	0.00325054	13.5213	0.696351	3.35972
KCNA5	2.33868	0.334003	0.479544	0.822371	2.42079	0.966082
PCBP4	2.33834	0.00531612	0.0170239	107.81	0.838947	2.78723
ARR3	2.33547	0.341459	0.487428	0.771044	2.45506	0.951287
CDHR2	2.33261	0.136141	0.242367	2.73386	1.56518	1.49032
TRAPPC1	2.33256	9.31927e-14	2.98903e-12	317.774	0.313086	7.45021
ZBTB7A	2.33201	0.000157239	0.000808833	70.3071	0.61704	3.77935
DUSP15	2.32771	0.026338	0.0649453	16.9138	1.04795	2.22119
TMEM128	2.32678	4.53366e-07	4.38753e-06	237.774	0.461199	5.04507
SMPDL3A	2.32485	1.88028e-05	0.000124458	448.652	0.54336	4.27865
PPP1R14B	2.32466	4.77632e-18	2.60945e-16	1076.7	0.26848	8.65859
GYS2	2.32386	0.117497	0.216669	0.514155	1.48455	1.56537
FGF6	2.3213	0.63078	NA	0.103073	4.82971	0.480629
SYNPR	2.32014	0.0492607	0.108326	3.52602	1.17994	1.96633
SPSB1	2.31961	0.00406881	0.0135564	58.7733	0.807444	2.87278
TRAV8-2	2.31952	0.684769	NA	0.0450086	5.71361	0.405964
NDUFB3	2.31829	2.55225e-20	1.80936e-18	827.638	0.250998	9.23628
MUC17	2.31664	0.138535	0.24565	0.840793	1.56396	1.48127
ATP5F1D	2.3164	4.52608e-12	1.14368e-10	1286.57	0.334755	6.9197
ENSG00000276418	2.31288	0.0355196	0.0829488	1.37888	1.10012	2.10238
FIBCD1	2.31241	0.00485001	0.0157365	28.8856	0.820925	2.81683
CKLF-CMTM1	2.31182	0.124039	0.225933	1.82593	1.50309	1.53804
DHRS2	2.3097	5.90654e-05	0.000343467	30.3023	0.57505	4.01651
ZDHHC24	2.30958	3.73844e-08	4.58074e-07	168.563	0.419711	5.50278
GBP5	2.3085	1.30731e-05	9.00699e-05	15.9679	0.529609	4.35888
ZNF365	2.30784	0.0273259	0.0669928	6.59433	1.04577	2.20683
TMEM229A	2.30542	0.0384935	0.0887566	5.20657	1.11396	2.06956
CCDC105	2.30462	0.686683	NA	0.0847564	5.71356	0.40336
GPR87	2.30245	0.0579393	0.123415	6.16572	1.21427	1.89616
LRRN4	2.30209	0.0677252	0.139611	5.87455	1.26015	1.82683
APOC3	2.30185	0.0867072	0.170335	52.6187	1.34373	1.71303
FBXO2	2.2984	3.52919e-05	0.000216486	273.613	0.555664	4.13632
MOBP	2.29754	0.000142933	0.00074446	56.5646	0.604134	3.80304
KCNK7	2.2967	0.0755517	0.152685	2.87308	1.29239	1.7771
DTD1	2.29315	5.62261e-08	6.63022e-07	792.889	0.42228	5.43041
TEKT2	2.29243	0.00759645	0.0230119	5.05433	0.858748	2.6695
ECHDC3	2.29175	0.0029753	0.0103634	52.0599	0.771561	2.97028
SAMD10	2.29086	0.0196978	0.0513237	11.589	0.982334	2.33205
SPP1	2.29051	0.000327965	0.00154187	1590.53	0.637643	3.59215
ARID3C	2.29015	0.432462	0.576863	0.390792	2.91744	0.784986
ADORA1	2.29013	0.0474803	0.105032	24.434	1.15547	1.98199
CAPN9	2.29005	0.287483	0.429027	0.643367	2.15299	1.06366
IGFBP7	2.28991	0.0473533	0.104894	77.513	1.1547	1.98313
CTAG1B	2.28725	0.445931	0.588977	0.548771	3.00079	0.762216
LONRF3	2.28636	0.081584	0.162504	2.37057	1.31281	1.74157
ENSG00000269307	2.28558	0.639226	0.753709	0.466909	4.87558	0.468781
TMEM26	2.28403	0.202337	0.329421	5.29555	1.7915	1.27492
GPR148	2.28121	0.689688	NA	0.0562612	5.71334	0.399279
C16orf87	2.2795	3.94985e-10	7.14935e-09	416.256	0.36437	6.256
PHLDA3	2.2747	3.63771e-06	2.88963e-05	391.637	0.491182	4.63108
S100Z	2.27424	0.162881	0.278909	9.00295	1.62975	1.39545
TRPM1	2.27387	0.00869829	0.0258647	3.98149	0.866669	2.62369
OCSTAMP	2.27367	0.690589	NA	0.113238	5.71193	0.398056
COPZ2	2.27344	0.0944171	0.182412	4.94206	1.35927	1.67254
RNASE1	2.27147	0.00375683	0.0126681	286.274	0.783835	2.89789
SGCG	2.26942	0.0776968	0.156101	2.35144	1.28636	1.76421
MLN	2.2681	0.105004	0.19857	6.30375	1.39914	1.62106
NCR3LG1	2.26791	0.00887569	0.0263221	14.6461	0.866673	2.61681
VWA1	2.2639	7.7829e-06	5.68909e-05	280.541	0.506343	4.47107
IL17C	2.26345	0.17597	0.295822	9.03873	1.67258	1.35327
DEFB4B	2.26197	0.692133	NA	0.0448125	5.71258	0.395963
ADORA2B	2.26176	0.000831142	0.00343553	99.6831	0.676725	3.34221
TNFSF9	2.26143	0.00527995	0.0169223	100.367	0.810711	2.78944
FAM50B	2.26137	0.055704	0.119638	14.5079	1.1819	1.91334
IL15	2.25961	2.09322e-05	0.00013653	77.7227	0.531085	4.25471
RAMAC	2.25855	1.67599e-18	9.72126e-17	978.486	0.257321	8.7772
NPY2R	2.25627	0.208972	0.33764	0.84167	1.79583	1.2564
EPHX4	2.25544	0.00088181	0.00361734	12.7304	0.678174	3.32575
ALKAL1	2.25536	0.0527301	0.114632	5.99697	1.16428	1.93712
CDH20	2.25359	0.253418	0.390009	0.785894	1.97322	1.14209
RCAN2	2.25289	0.00717851	0.0219634	57.1809	0.837989	2.68845
SERPINB9	2.25246	1.33797e-07	1.46053e-06	4808.45	0.427123	5.27357
CITED1	2.25151	0.0343511	0.0807265	2.67489	1.06408	2.11593
MSTN	2.24959	0.693714	NA	0.0898026	5.71222	0.39382
CEBPD	2.24862	0.00128515	0.00502939	63.8352	0.698486	3.21928
OR52A1	2.24784	3.70934e-06	2.93868e-05	95.5797	0.485807	4.62704
MDFIC	2.24742	8.41263e-05	0.000470249	65.7172	0.571525	3.93233
GRAP	2.24676	0.137951	0.244882	2.61256	1.51453	1.48346
ABI3	2.24502	0.0554543	0.119188	13.9098	1.17215	1.9153
HIST1H2AA	2.24494	0.0524692	0.114215	16.9127	1.15762	1.93926
PXMP2	2.24494	0.000346017	0.00161441	101.078	0.627399	3.57816
KRTAP19-8	2.24485	0.634006	NA	0.124454	4.71513	0.476096
FEZF1	2.24419	0.011111	0.0319078	249.875	0.883821	2.53919
P2RY2	2.24114	0.0651342	0.135459	3.32106	1.21514	1.84434
LDHC	2.24046	0.00394955	0.0132083	9.36123	0.777353	2.88216
SLC26A8	2.23948	2.12119e-05	0.000138001	21.5211	0.526721	4.25174
BOLA1	2.23925	0.00145438	0.00560208	75.2929	0.703361	3.18364
WDR63	2.23851	0.0849468	0.167725	2.76998	1.29944	1.72268
TRPV6	2.23732	0.0552584	0.118826	11.0622	1.16719	1.91684
CENPA	2.23691	2.3899e-06	1.98862e-05	397.102	0.474192	4.7173
NNAT	2.23494	0.00295052	0.0102931	266.236	0.751785	2.97285
HSPB1	2.2346	3.45119e-08	4.25798e-07	675.89	0.405049	5.51686
RALB	2.23297	0.00106217	0.00426804	142.424	0.682132	3.27352
CACNG4	2.23264	0.0035789	0.0121507	19.5191	0.766421	2.91307
MC1R	2.23263	0.006414	0.0199003	50.2049	0.819065	2.72583
FAM69B	2.23121	7.36654e-06	5.40243e-05	362.798	0.497725	4.48281
EIF5A	2.23041	8.94173e-28	1.16601e-25	7975.5	0.204192	10.9231
ENSG00000258539	2.22788	0.023692	0.0596641	2.22097	0.984876	2.26209
C5orf38	2.22684	0.00731713	0.0223035	23.7476	0.830273	2.68206
HSFX3	2.22643	0.696766	NA	0.162335	5.71333	0.38969
TMEM244	2.22559	0.696889	NA	0.0382096	5.71361	0.389523
MS4A4A	2.22379	0.623862	NA	0.0835018	4.53479	0.490384
TCEA3	2.22126	0.0570665	0.12192	3.40505	1.16736	1.9028
BPIFC	2.21559	0.698176	NA	0.154178	5.71346	0.387784
ZAP70	2.21539	0.136118	0.242351	4.62388	1.48643	1.4904
ENKUR	2.21508	0.0842839	0.166785	0.450652	1.2831	1.72635
ENSG00000285693	2.21461	0.0156417	0.0424679	6.15325	0.916199	2.41717
FAM32A	2.21395	2.27855e-24	2.38048e-22	1346.59	0.217342	10.1865
GLTPD2	2.21369	0.164385	0.280731	4.2005	1.59204	1.39048
DOK7	2.21335	0.103311	0.19593	3.39585	1.35871	1.62901
ENSG00000267561	2.21256	0.08134	0.16209	1.8414	1.26943	1.74296
LURAP1L	2.2114	0.0854832	0.168467	19.1838	1.28591	1.71972
PRXL2C	2.21091	3.39375e-07	3.3947e-06	179.891	0.433499	5.10016
GOLPH3	2.21081	1.07922e-10	2.17366e-09	1134.05	0.342474	6.45542
NDST3	2.21052	8.0358e-05	0.000452299	10.2408	0.560571	3.94333
MSGN1	2.20896	0.613794	NA	0.0598499	4.37708	0.504665
ENSG00000281310	2.2089	0.698986	NA	0.0585821	5.71235	0.386689
OR6C6	2.20864	0.00792857	0.023886	2.6841	0.831849	2.6551
DAP	2.20814	1.66528e-05	0.000111927	353.619	0.512852	4.30561
PCP4	2.20686	0.0616042	0.129645	7.19791	1.18068	1.86913
ADPRHL2	2.20559	5.36852e-06	4.07774e-05	390.709	0.484762	4.54985
OXT	2.20475	0.00546743	0.0173924	199.241	0.793612	2.77812
SLC10A4	2.20464	0.0563217	0.120762	47.6322	1.15514	1.90854
DLX1	2.20417	0.129663	0.233676	4.42154	1.45448	1.51543
GAL3ST1	2.19751	0.00485115	0.0157374	36.8737	0.780155	2.81675
TLL2	2.19735	3.10754e-05	0.000193639	78.4791	0.52752	4.16544
PRSS50	2.19673	0.201546	0.328643	1.10181	1.72001	1.27716
UCP2	2.19532	0.000374926	0.00173121	343.602	0.617162	3.55713
ENSG00000258691	2.19528	0.0710404	0.145082	0.655339	1.21608	1.80522
MSMO1	2.19508	7.12393e-12	1.7458e-10	2749.55	0.320209	6.85515
LRP3	2.19302	0.00521524	0.016779	153.884	0.785065	2.79343
YRDC	2.18832	1.58476e-10	3.10776e-09	508.327	0.342086	6.39698
COQ2	2.18787	1.45706e-06	1.26177e-05	256.974	0.454194	4.81704
AFAP1L1	2.18738	0.00220269	0.00802427	109.486	0.714493	3.06145
TMEM203	2.18729	4.51817e-06	3.48971e-05	322.922	0.47695	4.586
TMEM255A	2.18383	0.0868869	0.170575	5.81541	1.27556	1.71205
TIMM22	2.18338	2.34754e-11	5.26209e-10	787.681	0.326727	6.68259
WDSUB1	2.18201	4.42765e-05	0.000264548	172.681	0.534289	4.08395
CDX2	2.18031	0.0123489	0.0349073	89.1698	0.871424	2.50201
SERPINB6	2.1788	1.03368e-08	1.42931e-07	1243.87	0.380569	5.72511
HINT2	2.17831	7.83936e-05	0.000442636	159.176	0.551574	3.94926
ARTN	2.17678	0.00608398	0.0190284	34.028	0.793514	2.74322
CCDC167	2.17475	4.19305e-07	4.09114e-06	481.39	0.429795	5.05998
PAX4	2.17462	0.0567596	0.121438	0.521915	1.14144	1.90516
SFTPC	2.17372	0.703605	NA	0.0370476	5.71343	0.380458
C19orf24	2.17321	4.08294e-07	3.999e-06	386.938	0.429061	5.06505
GCSH	2.17168	1.70004e-21	1.34386e-19	1381.47	0.228071	9.52192
COPRS	2.17078	1.08446e-06	9.6532e-06	338.103	0.445227	4.87566
GSKIP	2.17011	2.27895e-06	1.90072e-05	658.514	0.459091	4.72697
LRRN2	2.16807	0.000185332	0.000936359	52.52	0.579976	3.73821
BBS10	2.16799	0.0168488	0.0451078	93.4255	0.907114	2.38999
SLC2A9	2.16628	0.0581278	0.123773	5.45835	1.14332	1.89473
PLEKHF2	2.1662	0.000369193	0.00170783	153.187	0.608281	3.56118
ENSG00000283765	2.16505	0.0906946	0.176576	19.8409	1.27977	1.69174
TEX26	2.16495	0.676681	NA	0.224921	5.19177	0.416997
PINK1	2.16411	1.1439e-05	7.99834e-05	787.175	0.493187	4.38801
ENSG00000284844	2.16403	0.704874	NA	0.045892	5.71361	0.37875
PEX10	2.16385	0.00370168	0.0125034	153.05	0.745508	2.90252
ZNF416	2.16375	0.000936608	0.00381063	87.666	0.653918	3.30891
TCN2	2.16144	0.00400487	0.0133683	232.612	0.75108	2.87778
RHOC	2.16058	1.49122e-15	5.98666e-14	1618.38	0.270829	7.97767
CPTP	2.16015	0.00462956	0.015134	55.3197	0.762836	2.83174
EPOR	2.16005	0.00362845	0.0122979	109.681	0.742597	2.90878
CSTA	2.15985	0.0501866	0.109943	1.97228	1.10288	1.95837
OTOS	2.15948	0.705386	NA	0.149849	5.71201	0.37806
MZT2A	2.15781	6.18099e-10	1.07311e-08	520.042	0.348836	6.18574
NR0B2	2.15699	0.685291	NA	0.184975	5.32258	0.405253
AFP	2.15632	0.00748655	0.0227135	112.723	0.806285	2.67439
IFNB1	2.15541	0.705937	NA	0.0387376	5.71244	0.377318
SDR42E2	2.15451	0.18493	0.307334	1.00194	1.62516	1.32573
RWDD2A	2.15401	2.97483e-05	0.000186279	85.9504	0.515884	4.17538
DEFA1B	2.15363	0.706072	NA	0.146821	5.71047	0.377137
VIPR1	2.15323	0.0294252	0.0712112	15.2054	0.988742	2.17774
ZNF511-PRAP1	2.15141	0.0539326	0.116605	40.258	1.11624	1.92738
FOXN1	2.14406	0.19217	0.316913	1.03306	1.64399	1.30419
SPOCK3	2.14371	0.0874925	0.171519	2.74152	1.25453	1.70878
GOLT1A	2.14357	0.0289335	0.0702784	13.1977	0.981311	2.18439
C11orf42	2.14242	0.707386	NA	0.291487	5.70749	0.375369
CHMP4C	2.14157	3.31077e-05	0.000204944	94.3166	0.515921	4.15096
LMBRD1	2.14063	6.21111e-06	4.64274e-05	333.115	0.473688	4.51907
VTA1	2.13818	3.76175e-15	1.44214e-13	1381.83	0.271943	7.86262
SCNN1B	2.1375	0.272969	0.412258	6.53991	1.94983	1.09625
RBP2	2.13677	0.498205	0.637384	5.26238	3.15476	0.677317
LMNTD2	2.13664	0.0581823	0.123874	11.2378	1.12792	1.89432
RNF224	2.1364	0.152284	0.264619	0.365281	1.49241	1.43151
CHST7	2.1347	0.00151828	0.00580815	116.221	0.673158	3.17117
DEGS2	2.13246	0.046703	0.103749	3.43912	1.07213	1.98898
VSTM2A	2.1323	0.017878	0.0473951	3.31254	0.900411	2.36813
DVL3	2.13213	5.98608e-06	4.48579e-05	504.534	0.470992	4.52688
CTNNA3	2.12901	0.0563744	0.120817	14.6097	1.11576	1.90813
DUSP28	2.1285	0.000185997	0.000939183	78.7038	0.569527	3.73731
CFAP99	2.1283	0.412357	0.557539	0.484412	2.59628	0.819752
YWHAH	2.12813	3.36503e-24	3.45496e-22	2582.56	0.209699	10.1485
TTLL1	2.12771	0.0439352	0.0988666	35.5654	1.05609	2.01471
UBTD1	2.12715	3.44869e-05	0.000212378	218.804	0.513605	4.14162
HPR	2.12681	0.689152	0.791324	0.44701	5.31695	0.400006
CIB4	2.1259	0.709813	NA	0.0539783	5.71312	0.372107
PAOX	2.12559	0.0402218	0.0920998	17.0207	1.03613	2.05146
MSRB2	2.12348	0.00437433	0.0144316	70.0293	0.745125	2.84983
TRAM1L1	2.1231	0.0330633	0.0783286	11.1913	0.996145	2.13131
CRIPT	2.12117	3.61958e-13	1.08862e-11	278.533	0.291808	7.26907
NINJ1	2.12111	0.00042376	0.00192388	465.671	0.601763	3.52483
SNX32	2.12044	0.043588	0.0983704	6.58147	1.05075	2.01803
SAA1	2.11946	0.15791	0.272303	5.03354	1.50089	1.41214
ACHE	2.11613	0.0122657	0.0347104	63.6229	0.844962	2.50441
RNF126	2.11588	1.9798e-08	2.58169e-07	620.972	0.37691	5.61376
FBXO43	2.11584	9.55876e-05	0.00052463	21.324	0.54231	3.90153
APLNR	2.11548	0.145286	0.254889	13.2511	1.45256	1.45639
CRELD2	2.11443	1.13315e-07	1.25659e-06	314.07	0.398651	5.30396
BATF2	2.11439	0.0525527	0.114327	6.59517	1.09069	1.93858
TRIR	2.11381	5.02058e-14	1.67025e-12	741.25	0.280666	7.53138
ENSG00000256825	2.11379	0.711368	0.807972	0.336567	5.71263	0.37002
PLPPR4	2.11376	0.0709292	0.144933	10.8746	1.17046	1.80593
SYCE3	2.11037	0.501623	NA	0.166982	3.14072	0.671938
CD40	2.10943	0.000159076	0.0008164	31.5825	0.558575	3.77646
GPR45	2.10892	0.22442	0.355905	0.412598	1.73594	1.21486
MISP3	2.10801	0.115709	0.214079	10.6011	1.34008	1.57304
TUSC1	2.10769	0.00607252	0.0190025	49.704	0.768152	2.74384
CD200R1	2.10685	0.0840037	0.166415	1.31799	1.2193	1.72791
CCDC177	2.10671	0.0500311	0.109716	40.1014	1.07502	1.9597
SLAMF9	2.10584	0.712392	NA	0.0695268	5.71238	0.368645
ALOXE3	2.10542	0.16345	0.279597	2.32075	1.51082	1.39356
TAGLN2	2.10458	5.93912e-13	1.73654e-11	3517.21	0.292226	7.20187
ZBED3	2.10302	0.00245595	0.00881033	93.3478	0.694361	3.02872
PERP	2.101	8.78985e-09	1.23247e-07	1184.53	0.365228	5.75257
TMEM177	2.10089	0.000133297	0.00070168	359.332	0.549931	3.82029
SIAH2	2.10018	0.00391256	0.0131042	165.07	0.727935	2.88513
CHODL	2.09994	0.0142791	0.039385	34.1607	0.85706	2.45016
MRGBP	2.09932	0.000141615	0.000738886	311.551	0.55168	3.80533
TMEM82	2.0977	0.121554	0.222632	1.20475	1.35486	1.54829
SMU1	2.09756	3.81162e-12	9.74171e-11	1429.49	0.302068	6.944
APOBEC3C	2.09745	2.20101e-05	0.00014283	314.21	0.494279	4.24346
TMEM216	2.09587	0.000105762	0.000574646	305.713	0.540593	3.87698
TENM1	2.0949	0.0296419	0.0716484	14.5657	0.963244	2.17484
NIPSNAP3A	2.09332	0.00246342	0.00883007	126.377	0.691367	3.0278
ROPN1	2.09159	0.248668	NA	0.239362	1.81311	1.15359
LIN7B	2.09135	0.000765274	0.00320104	23.6858	0.621489	3.36506
NUPR2	2.09131	0.0104533	0.0302475	6.76849	0.816771	2.56046
NOX4	2.09055	0.00112853	0.00448986	68.0346	0.641992	3.25635
HMG20B	2.09054	5.01769e-09	7.45766e-08	319.997	0.357566	5.84658
SBK2	2.09034	0.08428	0.166785	7.14332	1.21083	1.72637
ZFP2	2.09013	0.00632835	0.019703	8.84144	0.765542	2.73026
FBXL22	2.08961	0.00448689	0.014735	3.39678	0.73533	2.84173
BOLA2	2.08951	0.00102739	0.0041404	415.693	0.636481	3.28292
IL17D	2.08822	0.0204225	0.0528054	44.8071	0.90068	2.31849
HPS6	2.08733	0.00107013	0.00429134	137.169	0.638054	3.27141
FAAH2	2.08719	0.0259024	0.0640213	40.0798	0.936939	2.22767
U2AF1L5	2.08689	2.37704e-13	7.27155e-12	1868.46	0.284874	7.32567
MYBL2	2.08526	1.84089e-15	7.29213e-14	3781.2	0.262243	7.95162
PEX7	2.08493	0.00128347	0.00502725	60.2913	0.647564	3.21965
GRIFIN	2.08386	0.715247	NA	0.0744592	5.71206	0.364819
ATP6AP1	2.08363	3.98569e-08	4.85043e-07	1077.49	0.379429	5.49148
PMVK	2.08326	1.0833e-06	9.64764e-06	290.564	0.427259	4.87587
HBZ	2.07874	0.270352	0.409134	11.5141	1.8859	1.10225
DOK6	2.07743	0.00633282	0.0197135	21.4957	0.760954	2.73003
HBA1	2.07738	0.07732	0.15565	8.83258	1.17602	1.76645
CEBPE	2.07705	0.248776	0.384895	0.470113	1.80092	1.15333
ZNF280A	2.07405	0.0659781	0.136867	47.9273	1.12808	1.83857
PGLS	2.07372	3.96542e-08	4.82906e-07	269.622	0.377563	5.49238
CCDC61	2.06962	0.0148204	0.0406395	27.9325	0.84934	2.43674
B4GALNT1	2.06893	0.0831201	0.165009	12.3461	1.19394	1.73286
NAT1	2.06884	0.0060649	0.018982	65.8443	0.753881	2.74425
ENSG00000262660	2.06835	0.469773	NA	0.228993	2.86139	0.722848
C7orf77	2.06627	0.717621	NA	0.0363352	5.71361	0.36164
NHLRC1	2.06626	0.00369872	0.0124958	5.7047	0.711823	2.90277
FAM241B	2.06302	0.00293227	0.0102395	125.928	0.693509	2.97475
PDIA3	2.06157	1.91771e-12	5.15187e-11	4687	0.292823	7.04034
KAZALD1	2.0581	0.112404	0.209308	2.27934	1.29646	1.58748
TMX1	2.0579	7.22976e-12	1.76931e-10	1868.57	0.300291	6.85304
FPGT	2.05774	0.00461936	0.0151144	78.8038	0.726488	2.83244
PPP4C	2.05768	1.37019e-15	5.52559e-14	1599.73	0.257593	7.98811
ADRM1	2.0566	8.37222e-19	5.01912e-17	2495.08	0.232254	8.85495
PKD2L1	2.05579	0.402772	0.548281	0.393676	2.45708	0.83668
CGB7	2.0549	0.139719	0.24721	36.1068	1.39142	1.47684
ARL15	2.05468	0.00131803	0.0051468	200.017	0.639683	3.21202
SRXN1	2.05363	1.26764e-05	8.7743e-05	456.381	0.470411	4.36562
ENSG00000284922	2.05296	0.0946738	0.182789	7.91001	1.22841	1.67124
MED7	2.05289	2.93451e-06	2.37971e-05	277.377	0.439088	4.67535
EDN1	2.05278	0.0632174	0.13237	38.0352	1.10504	1.85766
PTP4A1	2.05229	0.000120772	0.000644252	1227.15	0.533817	3.84455
MAGIX	2.05155	0.00296337	0.0103339	27.5442	0.690405	2.97151
FGF14	2.0501	0.106321	0.200467	5.70618	1.26945	1.61495
C1orf174	2.04776	1.88162e-10	3.61842e-09	511.957	0.321435	6.3707
OCA2	2.04661	0.0892062	0.174152	6.24273	1.20417	1.6996
NDUFS7	2.04651	1.0317e-15	4.24685e-14	1079.38	0.255079	8.02303
PROSER2	2.04643	0.00467234	0.0152403	44.8939	0.723429	2.8288
ENSG00000255508	2.04615	0.000702128	0.002983	54.2864	0.603809	3.38875
NDN	2.04605	0.000782949	0.00325818	285.955	0.609171	3.35875
ENSG00000266302	2.04512	0.118184	0.217621	5.54322	1.30892	1.56244
S100A16	2.04448	5.02511e-06	3.83976e-05	1559.22	0.447983	4.56374
PRR36	2.04369	0.00314314	0.0108777	63.5289	0.691983	2.95338
TEDC1	2.04259	0.00407104	0.0135613	135.449	0.711058	2.8726
RNASE9	2.04041	0.720879	NA	0.118879	5.71088	0.357285
MT2A	2.0402	0.00110466	0.00441298	429.099	0.625363	3.26242
FOLR2	2.03903	0.384988	NA	0.257594	2.3471	0.868742
THRSP	2.03661	0.20187	0.328992	0.913671	1.59578	1.27624
HPCA	2.03629	0.0306458	0.0735671	1.24941	0.94201	2.16164
C17orf64	2.03552	0.415657	0.560738	0.417376	2.5007	0.813979
PRPH2	2.0349	0.133077	0.238242	4.09347	1.35472	1.50208
SOWAHD	2.03483	0.0532647	0.115531	15.0894	1.05281	1.93277
CCDC9	2.03462	3.61474e-05	0.000220928	169.294	0.492547	4.13082
NEK6	2.03421	0.000174309	0.000884417	261.893	0.541935	3.75361
GPX3	2.03366	0.00157906	0.00600908	340.914	0.643615	3.15975
ATP6V1G3	2.03332	0.72191	NA	0.0312854	5.71307	0.355907
IL1RL2	2.03271	0.698678	NA	0.229915	5.25105	0.387106
FGL1	2.03029	0.112266	0.209072	7.30536	1.27845	1.58809
TSPAN33	2.0292	0.0100956	0.029402	304.24	0.788794	2.57254
MPST	2.02768	8.80077e-09	1.23247e-07	742.581	0.352495	5.75236
CCDC50	2.02758	2.71845e-05	0.000172034	313.118	0.483235	4.19585
ERICH2	2.02562	0.0336874	0.0794909	10.5838	0.953773	2.12379
FBLN1	2.02381	6.1741e-07	5.80528e-06	1112.64	0.405923	4.98569
RPP25	2.02309	1.45414e-05	9.90023e-05	422.613	0.466632	4.33552
HSD17B3	2.02152	0.61109	0.732202	3.31163	3.97532	0.508518
LRRC17	2.02073	0.00567914	0.0179571	31.063	0.730626	2.76575
G0S2	2.02054	0.187682	0.310888	6.47285	1.53366	1.31747
MYF6	2.02043	0.590766	NA	0.192539	3.75735	0.537726
GNAT1	2.01994	0.288256	NA	0.192793	1.9021	1.06195
NDUFB1	2.01762	1.32183e-14	4.69475e-13	745.211	0.261903	7.7037
NDUFB7	2.01656	2.69995e-17	1.34734e-15	1383.77	0.238396	8.45886
ZBED8	2.01615	0.0255688	0.0633546	35.6703	0.90301	2.2327
CDKN2D	2.01579	0.00318561	0.0110079	110.718	0.683497	2.94924
PRICKLE4	2.01571	0.179735	0.300794	1.00334	1.5025	1.34157
C1orf159	2.01557	0.00446485	0.0146707	89.4009	0.708884	2.8433
HAGHL	2.01512	0.00682857	0.0210296	58.8004	0.744938	2.70509
SLC25A24	2.01487	0.00069197	0.00294494	316.957	0.593876	3.39274
HAAO	2.01402	0.00125082	0.00491659	16.0792	0.624109	3.22703
CDR1	2.01364	0.0260604	0.0643584	62.7836	0.904883	2.22531
CARD16	2.01351	0.416826	NA	0.214025	2.47988	0.81194
FAM69C	2.01223	0.303379	0.446889	0.56246	1.95511	1.02921
SULT6B1	2.01128	0.40464	0.549852	0.597385	2.41345	0.833363
EDDM3B	2.01112	0.72477	NA	0.0363308	5.71195	0.352091
BAG1	2.01002	2.98237e-10	5.54423e-09	518.969	0.319067	6.29969
PCYT2	2.00857	0.000136342	0.000715346	633.039	0.526533	3.81471
ELOVL2	2.0085	0.0643342	0.134142	16.3476	1.08576	1.84986
XBP1	2.00839	4.56484e-09	6.83005e-08	1972.25	0.342593	5.86231
VENTX	2.00811	2.33207e-05	0.000150406	364.606	0.474678	4.23047
SRM	2.00775	4.10776e-11	8.92764e-10	1824.22	0.304199	6.60014
CPXM1	2.00771	0.00240003	0.0086375	193.265	0.661373	3.03567
RRP9	2.00747	3.07701e-08	3.85285e-07	739.94	0.362555	5.537
IL11RA	2.00599	0.0308004	0.0738688	32.8981	0.928851	2.15964
TADA1	2.00577	0.000261012	0.00126257	275.609	0.549345	3.65121
UNC50	2.00468	2.73226e-10	5.11118e-09	408.378	0.317534	6.31326
BBC3	2.00388	0.00396342	0.0132402	124.394	0.695537	2.88106
CD8A	2.00149	0.0254929	0.0632191	1.93768	0.895983	2.23385
LRRC3	2.00124	0.000615606	0.0026563	32.7247	0.584365	3.42464
OAT	2.0012	8.06384e-12	1.9494e-10	2137.97	0.292683	6.83741
PRMT3	2.00115	8.0684e-07	7.3967e-06	454.031	0.405607	4.93371
PSMC3IP	1.99974	5.24609e-05	0.000308092	206.982	0.494449	4.04438
NEIL3	1.99953	0.000301757	0.00143451	103.115	0.553305	3.61379
HP	1.9985	0.00155013	0.00591101	15.7844	0.631412	3.16513
POLDIP2	1.99718	1.41925e-12	3.91885e-11	1133.29	0.282002	7.08216
NUDT22	1.99695	5.04192e-07	4.82712e-06	321.58	0.397425	5.02471
CCL17	1.99619	0.726809	NA	0.0508412	5.71361	0.349374
CARD19	1.99535	6.22288e-05	0.000359546	173.267	0.498315	4.0042
PRF1	1.99491	0.19162	0.316182	9.17791	1.52773	1.3058
POU2AF1	1.99461	0.000317691	0.00149909	71.1255	0.553992	3.60043
TH	1.9945	0.610448	NA	0.145108	3.91514	0.509434
B3GLCT	1.99426	0.0128025	0.0359675	78.7148	0.80116	2.48922
TRAV2	1.99392	0.727107	NA	0.0230045	5.71361	0.348977
C19orf73	1.99357	0.087802	0.171899	11.7912	1.16781	1.70711
GMPPB	1.99292	2.05516e-06	1.7286e-05	363.032	0.419747	4.74792
PCDHB4	1.99204	0.0880942	0.172245	2.60369	1.16798	1.70554
SERPINA1	1.992	0.709351	NA	0.205031	5.34439	0.372728
TMSB10	1.99185	3.46557e-22	2.96232e-20	7726.78	0.205647	9.68578
EXOSC4	1.98987	3.20371e-12	8.33103e-11	586.166	0.285553	6.96849
TRBJ2-4	1.98887	0.524965	NA	0.157124	3.12857	0.635711
CD99	1.98881	0.000101999	0.000555894	445.911	0.511818	3.88579
STX19	1.98767	0.650708	0.761839	0.477953	4.38995	0.452778
MPG	1.98468	4.16039e-05	0.000250254	283.931	0.484259	4.09839
MAF1	1.98433	2.82008e-08	3.56047e-07	877.596	0.357392	5.55225
C1orf87	1.9843	0.21142	0.340394	1.07225	1.58785	1.24967
IL6	1.9817	0.0291137	0.0706432	95.3925	0.908229	2.18194
NME8	1.97721	0.307281	0.450864	0.440484	1.93665	1.02094
C19orf38	1.97574	0.174326	0.293778	7.59207	1.45443	1.35843
UCP1	1.97525	0.139417	0.24689	1.37042	1.33646	1.47796
CSGALNACT2	1.97493	0.0122854	0.0347551	78.7144	0.788762	2.50384
PADI1	1.97467	0.236125	0.369823	0.913387	1.66677	1.18473
ZNF799	1.97429	0.000498866	0.00221312	64.561	0.567103	3.48136
ERP44	1.97402	1.06499e-09	1.76005e-08	890.314	0.323645	6.09935
NRG2	1.97278	0.0453431	0.101322	8.9829	0.985672	2.00146
VAX2	1.97218	0.137806	0.244722	12.7539	1.32895	1.48401
HMGB2	1.97172	3.41489e-15	1.31765e-13	3095.53	0.250385	7.87473
PADI3	1.97159	0.14731	0.257529	4.17501	1.36056	1.4491
ST14	1.97068	0.0016844	0.00635118	214.831	0.627428	3.14088
MAL2	1.96829	0.00728905	0.0222482	692.033	0.733524	2.68334
FREM1	1.96762	0.0452977	0.101257	27.6053	0.982887	2.00188
HSD3B7	1.96626	0.00251788	0.00899818	39.1561	0.650825	3.02118
IGKV1D-43	1.96412	0.731005	NA	0.196834	5.71317	0.343789
OOSP3	1.96198	0.179053	0.299905	0.491014	1.46016	1.34368
KCNJ10	1.96096	0.0146056	0.0401428	6.29321	0.80301	2.44201
BSG	1.95894	5.32244e-15	2.0018e-13	5718.22	0.250534	7.81905
PLBD1	1.95861	2.73317e-06	2.2388e-05	878.218	0.417621	4.68992
ERG28	1.95839	2.02743e-09	3.20247e-08	1804.39	0.326638	5.99559
IMPDH1	1.95791	4.34863e-05	0.000260175	366.437	0.478925	4.08813
CHPF	1.95664	0.000238283	0.00116788	367.62	0.532487	3.67454
GPER1	1.95639	0.0859333	0.169168	4.31138	1.13926	1.71725
SERPINE2	1.95628	7.33752e-05	0.000416804	1019.61	0.493379	3.96507
ACTR5	1.95607	0.00056185	0.00245474	198.254	0.567075	3.44939
MZT1	1.95381	1.08505e-08	1.49111e-07	774.694	0.341762	5.71687
TRIM64	1.95341	0.732428	NA	0.0658143	5.71343	0.341897
KCNG2	1.95154	0.231808	0.364771	0.906037	1.63211	1.19571
HMX2	1.95154	0.229382	0.362083	15.1682	1.62364	1.20195
PCED1B	1.95062	0.0122081	0.0345639	123.323	0.778356	2.50607
OR51I2	1.95027	0.412129	0.557315	0.375417	2.37794	0.820153
TM6SF2	1.95018	0.025584	0.063366	22.9798	0.873553	2.23247
SPERT	1.94799	0.442262	NA	0.147175	2.53519	0.768379
CMTM5	1.94765	0.421862	0.566233	0.396161	2.42487	0.803195
ENSG00000273154	1.94735	0.0738593	0.149824	6.33234	1.08944	1.78748
BIRC5	1.94634	2.59653e-21	2.01683e-19	1855	0.205358	9.47782
ENSG00000269179	1.94387	0.417451	0.562266	0.645395	2.39732	0.810851
DRD5	1.94165	0.420577	0.565188	0.448409	2.41073	0.805421
PRSS54	1.94044	0.734143	NA	0.0490324	5.71358	0.339619
LSM4	1.93966	3.96702e-21	3.02867e-19	2664.78	0.205615	9.43348
NR2F6	1.93915	7.04388e-10	1.20305e-08	851.634	0.314536	6.1651
MINDY4B	1.93875	0.734358	NA	0.0639781	5.71339	0.339335
ZNF672	1.93798	0.000267411	0.00128838	139.222	0.531684	3.64498
NRBP1	1.93746	2.61162e-18	1.48116e-16	1804.31	0.222004	8.72715
WNT2	1.93584	0.352555	0.499442	1.37528	2.08234	0.929645
SHARPIN	1.93556	0.000468013	0.00209971	206.452	0.553266	3.49843
LHFPL3	1.93308	0.124823	0.226942	6.19904	1.25946	1.53484
CST9	1.93243	0.735201	NA	0.0430299	5.7136	0.338216
RPP38	1.93238	4.00218e-07	3.92635e-06	336.894	0.381225	5.06885
RAB5C	1.93207	1.94373e-13	5.99735e-12	792.924	0.262773	7.35261
HNRNPA2B1	1.93076	7.62191e-17	3.5833e-15	10276.6	0.23159	8.33697
SNRPG	1.93069	6.3518e-30	9.30122e-28	3286.62	0.169902	11.3635
CASC10	1.92749	0.000188192	0.000948928	91.9895	0.516149	3.73436
HS1BP3	1.927	0.0360431	0.0839794	56.6745	0.919177	2.09644
CASTOR3	1.92673	0.000494275	0.00219657	73.4065	0.553047	3.48384
AGPAT2	1.92537	1.35463e-06	1.17994e-05	535.054	0.398498	4.83157
ZNF575	1.92444	0.101567	0.193463	1.51829	1.17537	1.63731
CEBPG	1.92412	3.75085e-08	4.5928e-07	720.995	0.3497	5.5022
NSMCE3	1.92399	0.00037658	0.0017366	304.458	0.541057	3.55598
HSPB8	1.92326	0.0293731	0.0711045	189.32	0.882861	2.17844
KCNIP2	1.92308	0.0792421	0.158617	10.1219	1.09571	1.7551
UCN	1.92289	0.153138	0.265819	0.783648	1.34606	1.42853
AKNAD1	1.92252	0.0070473	0.0216137	4.59102	0.713473	2.6946
ODF3L2	1.92109	0.14034	0.248064	1.05459	1.30285	1.47452
LRRC61	1.92087	0.00392133	0.0131228	142.257	0.665947	2.88442
TRABD	1.92007	6.82881e-07	6.35399e-06	352.073	0.386631	4.96617
RAB19	1.91946	0.102164	0.19429	11.0074	1.17438	1.63445
HYLS1	1.91901	8.29626e-05	0.000464617	244.495	0.487594	3.93568
CYP2C8	1.91898	0.163284	0.279456	2.53789	1.37649	1.39411
SLC39A2	1.91817	0.253343	0.389979	1.50383	1.67926	1.14227
SRSF9	1.91684	8.37083e-13	2.39272e-11	2027.41	0.267904	7.15494
BCHE	1.91613	0.203659	0.330942	6.93913	1.50735	1.27119
TNFSF12-TNFSF13	1.91608	0.335179	0.480614	1.63879	1.98818	0.963735
VPS26A	1.91592	2.50357e-09	3.91306e-08	982.985	0.321397	5.96122
TMEM108	1.91582	0.00142912	0.00552266	100.351	0.600816	3.1887
ENSG00000204003	1.9154	0.737448	NA	0.0237381	5.71361	0.335235
C12orf75	1.91448	0.00116241	0.00461271	257.01	0.589442	3.24795
MFSD14C	1.91443	2.22545e-07	2.29957e-06	397.253	0.369621	5.17945
CYP19A1	1.91025	0.0544391	0.117511	148.02	0.993201	1.92333
C19orf53	1.90992	7.35464e-18	3.94566e-16	1410.77	0.221845	8.60924
RIPPLY1	1.90935	0.73823	NA	0.1338	5.71323	0.334198
CDKN2A	1.90862	0.0477514	0.105527	8.86158	0.964155	1.97957
TRBV7-2	1.90818	0.738401	NA	0.0313028	5.71361	0.333972
DRAP1	1.9077	3.20178e-08	3.9944e-07	592.97	0.34497	5.53003
CPLX1	1.90723	0.0808359	0.161248	1.73034	1.09243	1.74586
OR1F1	1.90664	0.25365	NA	0.209067	1.67025	1.14153
SDHD	1.90448	2.42007e-16	1.06489e-14	2133.55	0.232276	8.19919
CENPV	1.90409	6.77174e-10	1.16101e-08	815.437	0.308539	6.17133
ACOT4	1.90397	0.0275903	0.0675207	26.8288	0.864238	2.20306
MCEE	1.90349	0.000203801	0.0010173	84.4074	0.512483	3.71426
AJAP1	1.90334	0.0339898	0.0800037	48.4595	0.897721	2.12019
PUSL1	1.90321	3.92989e-05	0.0002377	368.013	0.462892	4.11156
MUC13	1.903	0.375001	0.521476	0.333671	2.14509	0.887144
SHLD2	1.90269	3.41658e-05	0.000210618	551.91	0.45917	4.14376
CD200	1.90197	1.26111e-07	1.38559e-06	302.098	0.359921	5.28441
HPN	1.90109	0.00841831	0.0251578	29.6789	0.721528	2.63482
SDCBP	1.89988	1.29915e-10	2.58455e-09	2277.34	0.295596	6.42727
ASB6	1.89977	7.26483e-07	6.71771e-06	310.217	0.38347	4.95415
ENSG00000283932	1.89954	0.0106916	0.030862	154.515	0.744153	2.55262
ENSG00000257524	1.89917	0.00386168	0.012963	34.9016	0.657325	2.88925
ENPP5	1.89867	0.0130517	0.0365296	52.7693	0.764868	2.48236
OR9Q2	1.89866	0.294746	NA	0.166128	1.81211	1.04777
AP5B1	1.89759	0.00149669	0.00574524	83.2494	0.597605	3.17532
VSIG2	1.89753	0.0914332	0.177781	5.98576	1.1242	1.68789
INKA1	1.89736	0.125879	0.228343	8.7529	1.23965	1.53056
CFAP57	1.8961	0.00110812	0.0044248	6.86302	0.581352	3.26153
LSM3	1.89585	1.43222e-16	6.49407e-15	2445.71	0.229465	8.26202
CAMK1	1.89512	0.0023275	0.00841377	55.9619	0.622389	3.04491
SPATA19	1.89282	0.740409	NA	0.0481833	5.71311	0.331311
PSTPIP2	1.89233	0.00649686	0.0201329	38.3091	0.695302	2.72159
IL10RB	1.89012	0.00627579	0.0195515	64.6912	0.691587	2.73301
PRR35	1.88925	0.126079	0.228623	2.52405	1.23501	1.52975
COG8	1.88902	4.99871e-09	7.43564e-08	395.774	0.323064	5.84722
IMPA1	1.88739	2.0508e-05	0.000134159	326.186	0.443123	4.25929
ZNF563	1.88667	0.00313074	0.0108456	53.6485	0.638554	2.9546
ARPC5L	1.88437	3.64283e-09	5.55758e-08	1141.37	0.319404	5.89965
TOMM34	1.88417	2.15142e-07	2.232e-06	622.627	0.363335	5.18575
BBS12	1.88414	0.0410302	0.0936867	43.8156	0.922143	2.04322
VSX2	1.8828	0.39475	NA	0.254124	2.21236	0.851034
SSU72	1.88264	1.0839e-18	6.41188e-17	2575.06	0.213304	8.8261
ALG1L	1.88178	0.000256941	0.00124566	60.7258	0.514818	3.65524
STMN1	1.88173	1.50927e-20	1.1188e-18	10989.3	0.202503	9.29234
CASP3	1.88022	3.03937e-06	2.45805e-05	1445.85	0.402776	4.66814
SERPINA12	1.88008	0.742112	NA	0.151351	5.71354	0.329057
INHA	1.87987	0.0911144	0.177277	2.90943	1.11265	1.68955
RAB11B	1.87832	4.99178e-06	3.81756e-05	448.724	0.411449	4.56513
XKR9	1.87769	0.000680336	0.00290215	28.3825	0.552688	3.39738
ZMPSTE24	1.87632	2.68671e-11	5.96991e-10	1032.1	0.281612	6.66279
EEF1AKMT4	1.87608	2.12103e-06	1.77481e-05	508.417	0.39567	4.74154
NINJ2	1.87527	0.100816	0.1923	6.31122	1.14282	1.64091
HJV	1.87434	0.193807	0.319013	1.79735	1.44246	1.2994
GYPB	1.87416	0.219967	0.350398	0.35079	1.52791	1.22662
TMEM92	1.87351	0.00355312	0.0120747	124.807	0.642641	2.91533
COLCA2	1.87317	0.0657905	0.136605	10.3395	1.01811	1.83985
RBM42	1.87302	2.13151e-09	3.35206e-08	650.388	0.312824	5.98745
PAIP2	1.87273	1.81934e-19	1.13645e-17	1733.17	0.207536	9.02364
VSNL1	1.87235	1.02559e-05	7.26492e-05	347.127	0.424405	4.41171
IFITM2	1.87228	5.15675e-09	7.63892e-08	2640.8	0.320484	5.84203
MID1IP1	1.87216	5.41211e-06	4.10562e-05	279.068	0.411633	4.54814
POC1A	1.87052	0.00059221	0.00256855	276.847	0.544522	3.43516
SURF1	1.87029	2.30637e-05	0.000149071	324.376	0.441839	4.23296
COL6A5	1.86997	0.240639	0.37487	0.437609	1.59365	1.17339
ZDHHC19	1.86982	0.0659649	0.136856	7.47834	1.01694	1.83866
ENSG00000260537	1.86814	0.11129	0.207622	36.1134	1.17314	1.59242
NWD2	1.86742	0.332136	0.477539	0.533212	1.92553	0.969819
OR9I1	1.86726	0.743812	NA	0.0193495	5.71361	0.326809
LRIT3	1.86719	0.0628549	0.131765	2.21375	1.00375	1.86022
LDLRAD4	1.86706	0.0438488	0.0987468	16.8778	0.926333	2.01553
JDP2	1.86663	0.000301385	0.0014335	216.962	0.516484	3.61411
MUM1L1	1.86526	0.272649	0.411891	7.8196	1.70035	1.09698
TMEM125	1.86496	0.0379211	0.0876971	115.35	0.898469	2.07571
VMO1	1.86488	0.180643	0.301832	0.546455	1.39297	1.33878
BARX1	1.86478	0.0742899	0.15056	17.1282	1.0448	1.78482
PRSS51	1.86473	0.195339	0.320983	3.0566	1.44001	1.29494
FITM1	1.86397	0.162085	NA	0.322486	1.33323	1.39809
TPMT	1.8636	1.46151e-09	2.36931e-08	592.55	0.308107	6.04856
KCNK13	1.86121	0.181984	0.303569	12.2392	1.39451	1.33467
HKDC1	1.86061	0.172981	0.291978	1.46779	1.3654	1.36269
DACT2	1.85992	0.0671194	0.138655	43.7201	1.01587	1.83087
RP2	1.8598	0.000100694	0.000549451	387.335	0.478232	3.88891
ABHD13	1.85945	0.00136843	0.00531804	255.122	0.580856	3.20123
FAM81A	1.85868	0.13488	0.240846	6.51721	1.24315	1.49513
CLLU1OS	1.85864	0.744931	NA	0.0486622	5.71306	0.325331
CNIH2	1.8583	0.00379255	0.0127669	21.101	0.641917	2.89492
TMEM117	1.85814	0.0489876	0.107815	17.1812	0.943841	1.9687
ARL3	1.85784	3.665e-07	3.62744e-06	584.363	0.365316	5.08558
SERINC1	1.85578	5.26153e-07	5.01854e-06	753.664	0.369933	5.01652
TMEM45B	1.85501	0.00140356	0.00543446	61.1217	0.580794	3.19392
ABT1	1.85482	2.14733e-10	4.09414e-09	1562.28	0.292078	6.35042
TTC39C	1.85443	4.97867e-05	0.000293641	220.293	0.457135	4.05663
ZFYVE21	1.85314	1.43394e-08	1.92756e-07	719.46	0.326873	5.66929
ARHGAP24	1.85247	0.0633153	0.132499	48.2218	0.997578	1.85697
TIGAR	1.85236	7.78795e-07	7.16435e-06	1162.44	0.374925	4.94061
EPSTI1	1.85228	0.0211633	0.0542676	69.4706	0.803571	2.30506
ATP6V0E2	1.85172	0.00961535	0.0282146	141.872	0.715125	2.58936
SPANXC	1.85016	0.366779	0.51356	0.63943	2.04998	0.902523
SLC22A1	1.84822	0.180254	0.301408	2.05106	1.37929	1.33997
ASCL2	1.84812	0.176469	0.296438	6.84032	1.36725	1.35171
GLOD5	1.84619	0.746522	NA	0.0351734	5.7117	0.323229
PAQR4	1.84539	0.0299746	0.072296	96.7215	0.850245	2.17043
GKN2	1.84462	0.746752	NA	0.0543153	5.71223	0.322925
CLIC5	1.84456	0.305414	0.448998	1.16842	1.79976	1.02489
SLC25A4	1.8434	0.000108322	0.000586062	977.119	0.476188	3.87115
TNFAIP6	1.84322	0.030347	0.073007	33.9444	0.851163	2.16553
TMEM183A	1.84308	2.78605e-10	5.1955e-09	1253.96	0.292078	6.31024
HLA-DMB	1.84278	0.134013	0.239581	4.01042	1.22978	1.49846
CLEC6A	1.84268	0.142191	0.250542	3.52104	1.2555	1.46768
HIGD1A	1.84176	1.23852e-22	1.07933e-20	3043.46	0.18812	9.79036
DNAJC25-GNG10	1.84101	0.00117578	0.00465543	238.877	0.567392	3.24469
FAM162B	1.84098	0.0132852	0.0370438	101.375	0.74352	2.47603
CHMP1B	1.84068	5.69474e-11	1.20971e-09	1158.16	0.280955	6.55154
TNFRSF14	1.83997	0.311263	0.455096	0.756486	1.81712	1.01258
TNNC1	1.83982	0.0205964	0.0531189	44.5438	0.794633	2.3153
MT1A	1.83975	0.0566113	0.121169	11.3803	0.965091	1.9063
FAM81B	1.83872	0.406191	0.55133	0.531906	2.21368	0.830616
ENSG00000258653	1.83859	0.0879752	0.172107	8.12943	1.07761	1.70618
CCDC160	1.83518	0.00627639	0.0195515	36.6206	0.671495	2.73298
KISS1	1.83403	0.621941	0.740682	0.367295	3.71938	0.493102
MDFIC2	1.83286	0.748371	NA	0.0215406	5.71361	0.320788
PRTN3	1.83282	0.393821	NA	0.154383	2.14941	0.852708
CCDC102B	1.83276	0.0355836	0.0830657	14.205	0.872057	2.10165
ADIPOR1	1.83263	1.73646e-09	2.79476e-08	1311.74	0.304387	6.02072
UBE2D1	1.83157	9.16798e-05	0.000507391	520.026	0.468238	3.91162
TMEM37	1.83128	0.00251643	0.00899633	202.964	0.606111	3.02136
CDPF1	1.82988	0.0164203	0.044219	92.8733	0.762627	2.39944
SPAM1	1.82972	0.185885	0.308514	0.461526	1.38317	1.32285
GBX2	1.82968	0.0302947	0.0729401	46.4382	0.844643	2.16622
WFDC10A	1.82823	0.748952	NA	0.0486466	5.71282	0.320022
MSMP	1.82781	0.321963	0.466494	1.70196	1.84547	0.990432
UBE2J1	1.82774	0.000889387	0.00364341	341.102	0.549968	3.32336
KLRB1	1.82687	0.133567	0.238952	1.18749	1.21777	1.50018
RBM38	1.82616	9.36877e-07	8.45318e-06	483.741	0.372347	4.90445
ENST00000301698	1.82527	0.468017	NA	0.165336	2.51515	0.725709
ENSG00000284626	1.82401	0.222313	0.353347	0.777767	1.4946	1.2204
BTC	1.82345	0.665029	NA	0.307194	4.21138	0.432981
CD3E	1.82282	0.749694	NA	0.0563428	5.71339	0.319043
DENR	1.82148	3.42825e-23	3.15699e-21	2320.86	0.183628	9.9194
CXCR5	1.82112	0.023774	0.0598436	90.3723	0.805534	2.26076
RBM48	1.81988	0.000205031	0.00102237	309.43	0.490173	3.71274
ENSG00000283228	1.81976	2.11343e-05	0.000137646	370.991	0.427922	4.25256
C1orf35	1.81946	6.8372e-07	6.35849e-06	327.66	0.366389	4.96593
NANOS1	1.8194	0.000924909	0.00376991	83.2446	0.549266	3.31243
NODAL	1.8194	0.000630399	0.00271114	1100.52	0.53227	3.41819
MLX	1.81801	4.71133e-10	8.37492e-09	771.575	0.291889	6.22843
MYL1	1.81794	0.750341	NA	0.102906	5.71337	0.31819
TMEM217	1.81713	0.0382503	0.0882529	3.18635	0.876927	2.07216
ENSG00000254778	1.81656	0.219592	0.349925	2.71782	1.47975	1.22761
TRIM74	1.81551	0.171573	0.290177	1.07444	1.32793	1.36717
ACOT7	1.81535	7.17353e-09	1.03019e-07	1053.06	0.313704	5.78681
SUN3	1.8153	0.000388062	0.00178173	289.652	0.511629	3.54807
SOX30	1.81481	0.172692	0.291649	0.799901	1.33089	1.36361
LIX1	1.81397	0.00864719	0.0257384	35.9798	0.690853	2.6257
NKX6-3	1.81395	0.374945	0.521438	0.779708	2.04446	0.887249
TRAV18	1.81343	0.75091	NA	0.0834039	5.71268	0.31744
MSC	1.81327	0.12684	0.229704	24.3825	1.18772	1.52668
PYCR2	1.81257	2.5055e-07	2.56362e-06	341.122	0.351459	5.15729
TRPC7	1.81242	0.285341	0.426406	14.0526	1.69639	1.0684
RBP5	1.81169	0.172005	0.290772	4.70317	1.32648	1.36579
DIRAS3	1.81138	0.180403	0.301572	3.48492	1.35227	1.33951
POMP	1.81137	1.15904e-22	1.01501e-20	3766.53	0.18489	9.79707
CD244	1.81124	0.364473	NA	0.272502	1.99724	0.906875
PRPF18	1.81009	0.000109625	0.000591858	224.076	0.467936	3.86824
PRELID1	1.81003	7.07675e-11	1.4735e-09	2490.34	0.277654	6.51902
TRAV6	1.80774	0.751706	NA	0.0147766	5.71361	0.316391
RGS20	1.80768	0.0726293	0.147765	7.98733	1.00698	1.79515
IL25	1.80745	0.751748	NA	0.0633465	5.71372	0.316336
SESN1	1.80362	0.000604161	0.0026134	375.204	0.525877	3.42974
CHPT1	1.80359	5.61854e-06	4.24959e-05	326.733	0.397243	4.54026
PIGX	1.80295	3.56947e-05	0.00021846	173.738	0.436158	4.13371
RXYLT1	1.80282	9.65592e-05	0.000529475	186.316	0.462371	3.89908
RAB8A	1.80275	1.22601e-10	2.44723e-09	1364.7	0.2801	6.43608
PRADC1	1.80115	0.000945397	0.00384115	151.576	0.544764	3.30629
ACTG2	1.80039	0.0033035	0.0113451	75.1393	0.612797	2.93799
PDZD3	1.79983	0.671968	NA	0.295533	4.2504	0.423449
CD52	1.79924	0.0956639	0.184322	11.1555	1.07982	1.66625
TRAV5	1.79839	0.752948	NA	0.0126614	5.71361	0.314755
PRAME	1.79683	0.168347	0.285859	8.45524	1.30438	1.37753
EBPL	1.79605	4.23328e-09	6.38747e-08	426.612	0.305721	5.87481
ITGB2	1.79567	0.210625	0.339421	3.90652	1.43441	1.25185
POPDC3	1.79558	0.0563042	0.120739	21.257	0.940748	1.90867
FXN	1.79558	1.72207e-10	3.34037e-09	673.463	0.28125	6.38428
ZNF358	1.79477	0.0125217	0.0353061	75.4337	0.718743	2.49709
ADAMTS14	1.79435	0.114205	0.211999	6.81319	1.13598	1.57957
MMD	1.79408	0.00048961	0.00218072	257.97	0.514597	3.48638
NLRP6	1.79234	0.434279	NA	0.146245	2.29231	0.78189
BPIFB4	1.78937	0.40283	NA	0.105074	2.13891	0.836578
ENSG00000284956	1.7888	0.446514	0.589359	0.631207	2.34985	0.761239
XCL1	1.78866	0.15601	0.269785	1.91376	1.26085	1.41862
UQCRFS1	1.78758	7.29515e-14	2.37824e-12	2944.09	0.238904	7.48245
MOB4	1.78691	4.8707e-11	1.04711e-09	851.114	0.271781	6.57484
CDC26	1.78657	1.05754e-08	1.45779e-07	432.194	0.312269	5.72123
VSIR	1.78627	0.221976	0.352969	9.74869	1.46261	1.22129
SKP1	1.78596	3.75533e-31	5.99009e-29	5093.36	0.153856	11.6079
TRAV8-7	1.78581	0.75462	NA	0.0157851	5.71361	0.312553
PRNP	1.78541	0.00496309	0.0160597	268.927	0.635509	2.80942
SFTA3	1.78468	0.287765	NA	0.259908	1.67885	1.06304
NGB	1.78391	0.130966	0.23536	3.651	1.18116	1.5103
DGCR6L	1.78378	0.000224051	0.00110602	447.658	0.48338	3.69023
MTERF3	1.78361	0.000161336	0.000827525	272.654	0.472738	3.77294
TM2D3	1.78348	3.83692e-07	3.77875e-06	374.105	0.351294	5.07688
ZNF467	1.7833	0.16905	0.286779	8.52301	1.2967	1.37526
ENSG00000275018	1.78298	0.741724	0.829425	0.4082	5.41001	0.329571
PEX6	1.78294	0.0284751	0.0692968	124.652	0.813877	2.19068
TMEM14A	1.78283	3.52052e-05	0.000216131	192.357	0.43096	4.13689
ENSG00000285385	1.78215	0.610519	NA	0.25242	3.49899	0.509332
BCDIN3D	1.78137	0.000133296	0.00070168	112.403	0.466293	3.82029
SPACA5	1.78125	0.66688	NA	0.0469936	4.13826	0.430434
IVNS1ABP	1.78105	0.000201054	0.00100527	1081.92	0.479076	3.71769
NDUFA5	1.78061	2.18646e-13	6.71152e-12	1287.44	0.242693	7.33687
KCNE2	1.78051	0.378762	0.525193	0.863496	2.0229	0.880179
ZNF184	1.7793	0.0228213	0.0578877	230.562	0.781624	2.27641
TMED2	1.77752	3.261e-18	1.82055e-16	3783.16	0.204266	8.702
TNMD	1.77725	0.0906905	0.176576	12.8446	1.05053	1.69177
S100A3	1.77666	0.273045	0.412338	1.25894	1.62093	1.09608
IGFBP2	1.7766	3.75775e-05	0.000228808	1856.06	0.431016	4.12189
ENSG00000285749	1.77575	0.755959	NA	0.018972	5.71361	0.310792
DUSP11	1.77454	3.75631e-07	3.71369e-06	423.335	0.349257	5.08091
ENSG00000259171	1.77449	0.402561	0.548111	2.72968	2.11992	0.837056
GPR150	1.77438	0.559337	0.689019	0.332776	3.03923	0.583826
TMEM151A	1.77387	0.162247	0.278011	6.54156	1.26927	1.39755
TRGC2	1.77373	0.756187	NA	0.0439057	5.71262	0.310492
APCDD1	1.7732	0.00692213	0.0212773	29.6017	0.656604	2.70057
A1BG	1.7731	1.32888e-05	9.14855e-05	143.135	0.407113	4.35529
PDXP	1.77302	0.000217403	0.00107826	443.934	0.479468	3.69789
IP6K3	1.77243	0.270223	0.409078	2.99906	1.60757	1.10255
SOHLH1	1.77235	0.699486	NA	0.140959	4.59141	0.386015
ROPN1L	1.77141	0.239358	0.37356	0.746427	1.50554	1.17659
GTF2IRD2	1.7695	2.04331e-05	0.000133811	148.001	0.415366	4.26011
DEC1	1.768	0.00459732	0.0150552	20.667	0.623858	2.83397
BET1	1.76754	2.14601e-07	2.22898e-06	487.771	0.340814	5.18622
TRGV3	1.76637	0.757206	NA	0.026925	5.71362	0.309151
SCOC	1.76502	8.57765e-06	6.1915e-05	530.422	0.396612	4.45023
TBC1D30	1.76182	0.00942462	0.0277246	33.4332	0.6786	2.59625
IL17A	1.76152	0.757852	NA	0.0229457	5.71361	0.308302
F2RL1	1.76084	0.00017369	0.000882028	1262.03	0.468995	3.7545
VAMP8	1.76043	6.95274e-10	1.18976e-08	600.318	0.285452	6.16716
SPATA18	1.75938	0.0774482	0.155793	44.4495	0.99643	1.76569
PIGC	1.75903	0.000469216	0.00210405	262.304	0.502906	3.49774
ZNF449	1.75897	0.0309825	0.0742458	92.6856	0.815359	2.1573
OXLD1	1.75864	0.0026632	0.00942513	164.024	0.585404	3.00415
UBE2J2	1.75857	2.71565e-06	2.22752e-05	508.348	0.374864	4.69123
FAM110A	1.75796	0.00446176	0.0146662	118.052	0.618232	2.84352
HSD11B1L	1.75795	0.000202093	0.00100933	75.4656	0.473028	3.71639
CERS1	1.75729	0.0334517	0.0790809	74.1383	0.826328	2.12662
ARRB1	1.75713	0.000256643	0.00124455	245.048	0.480675	3.65554
CREG1	1.75709	0.000730254	0.0030827	187.545	0.520163	3.37796
GTF3A	1.75705	1.7105e-08	2.26356e-07	1166.97	0.311589	5.63899
GFRA4	1.75631	0.758544	NA	0.0587426	5.71357	0.307393
C3orf33	1.75421	0.000230903	0.00113607	54.3622	0.476356	3.68256
PIM2	1.7541	3.28726e-06	2.63468e-05	1977.71	0.377063	4.652
MAP6D1	1.75375	0.0809026	0.161363	36.7476	1.00474	1.74547
ENSG00000261147	1.75283	0.278085	0.418196	1.22672	1.61607	1.08463
CYP2C18	1.75185	0.164899	0.281395	31.6151	1.26143	1.38878
EMILIN2	1.75182	0.00153646	0.00586641	170.662	0.553024	3.16771
NBPF4	1.75138	0.634196	0.750177	0.963821	3.68069	0.475829
SH3RF3	1.75035	0.176021	0.295853	10.2405	1.29358	1.35311
PPP1R3F	1.75018	0.0162133	0.0437672	24.7029	0.728003	2.40408
NT5C1B-RDH14	1.74968	0.75943	NA	0.0183501	5.71361	0.30623
ARL4D	1.74905	0.000385807	0.00177328	491.318	0.492746	3.54961
CARTPT	1.749	0.759521	NA	0.0465357	5.71361	0.30611
FAM210B	1.74618	0.000767293	0.00320627	193.409	0.519027	3.36433
IFITM5	1.74502	0.523749	0.659951	0.776717	2.73696	0.637577
DDX47	1.74409	4.37822e-09	6.57285e-08	1097.93	0.297158	5.86923
FGF3	1.74359	0.584858	0.71054	0.44131	3.19162	0.546303
NDFIP1	1.7423	6.23267e-07	5.85419e-06	561.491	0.349587	4.98386
ECI1	1.74004	5.31874e-06	4.04165e-05	641.428	0.382275	4.55181
CDCA4	1.74003	1.34976e-06	1.17626e-05	846.437	0.360085	4.83228
LRRC75B	1.73922	0.0848517	0.167574	75.7381	1.0093	1.7232
CD27	1.73666	0.33561	0.481117	1.57059	1.80362	0.962875
TIMP4	1.73657	0.0148113	0.040634	188.525	0.712595	2.43696
MUC5B	1.73648	0.239861	0.374148	9.61344	1.47743	1.17533
TMOD1	1.73515	0.0460758	0.102675	52.918	0.869883	1.9947
CCDC187	1.73421	0.203987	0.331323	0.672496	1.36522	1.27027
KAAG1	1.73397	0.586392	0.711919	0.723723	3.18703	0.544072
NSG2	1.73333	0.201243	0.328313	0.363532	1.35626	1.27802
SLC16A11	1.73072	0.2365	0.370231	4.07841	1.46203	1.18378
F11	1.73052	0.153914	0.267032	2.39225	1.21369	1.42584
CCDC87	1.72984	0.150603	0.262336	2.73701	1.20345	1.43741
TRPC4AP	1.72874	1.19781e-05	8.33291e-05	686.521	0.394871	4.37799
RTP4	1.72776	0.762352	NA	0.0326487	5.71361	0.302393
COL23A1	1.72757	0.0751267	0.152015	60.4579	0.970713	1.77969
ATP6V0C	1.72616	2.7362e-09	4.25803e-08	553.588	0.290273	5.94669
TTC19	1.72397	2.58385e-06	2.13311e-05	933.567	0.366693	4.7014
CYP11A1	1.72376	7.93308e-05	0.000447279	289.885	0.436791	3.94641
ABLIM3	1.72365	0.173782	0.293055	6.25881	1.26725	1.36015
COL26A1	1.72279	0.0205484	0.0530335	284.788	0.743808	2.31618
OR5H15	1.72266	0.763032	NA	0.020811	5.71361	0.301502
TUBG1	1.72073	8.11894e-12	1.96007e-10	1488.26	0.2517	6.83643
RMI2	1.72064	0.0020205	0.0074533	463.321	0.557345	3.0872
LAIR1	1.72027	0.000228158	0.00112411	52.836	0.466753	3.68561
TDRKH	1.71955	0.0109156	0.0314071	251.549	0.675556	2.54539
ZNF627	1.71894	0.000145823	0.000756645	76.3472	0.452583	3.79808
IL22RA1	1.7187	0.28834	0.430127	3.26457	1.61871	1.06177
TMEM9B	1.71848	1.17346e-05	8.189e-05	334.086	0.392127	4.38246
C17orf58	1.7184	0.00246057	0.00882161	185.651	0.567476	3.02815
MAGED4	1.71804	0.0319675	0.0761668	218.091	0.80102	2.14482
C16orf46	1.71791	0.0701112	0.143595	6.06094	0.948499	1.81119
FOXO6	1.71775	0.102096	0.194203	8.65434	1.05075	1.63477
KCNU1	1.71774	0.763689	NA	0.140945	5.71361	0.30064
REXO4	1.71547	3.21526e-06	2.58509e-05	421.033	0.368397	4.65657
CFD	1.71543	0.00829078	0.0248431	32.5093	0.649788	2.63999
GHITM	1.71536	4.78107e-20	3.27256e-18	5146.02	0.187085	9.16885
BSPRY	1.71474	0.00372853	0.012587	113.955	0.591237	2.90026
ENSG00000278232	1.71316	0.764299	NA	0.0808897	5.71359	0.29984
ENSG00000254553	1.71243	0.0141611	0.0391454	45.2891	0.698053	2.45315
ZNF816	1.71068	0.000366452	0.00169823	181.333	0.480106	3.56313
GLRX5	1.70905	3.56445e-09	5.4473e-08	945.64	0.28951	5.90323
DGCR6	1.70882	0.00702006	0.0215376	64.7409	0.633862	2.69589
IFIT1	1.70837	0.0170011	0.045393	47.3831	0.715794	2.38668
CFAP53	1.70741	0.111079	0.207315	3.11392	1.07157	1.59336
ZFP37	1.7053	0.00976239	0.0285812	76.5664	0.65991	2.58413
SULT2B1	1.70496	0.00890039	0.0263862	23.741	0.651779	2.61586
ACBD4	1.70343	0.00687253	0.0211394	26.1414	0.63021	2.70296
ENSG00000284913	1.70243	0.765733	NA	0.0157523	5.71361	0.297961
ENSG00000261459	1.70098	0.484151	0.625134	1.23963	2.43121	0.699642
GFER	1.70054	0.000616331	0.00265768	215.714	0.496607	3.42432
SYNGR2	1.70035	7.34979e-07	6.78925e-06	1002.83	0.343375	4.95189
RHOV	1.69958	0.0210257	0.0539535	46.2392	0.73654	2.30752
ENSG00000272896	1.69943	0.395999	NA	0.296033	2.00218	0.848788
FGFBP1	1.69931	0.221587	0.35257	1.81562	1.39023	1.22232
IDH2	1.69871	4.95239e-05	0.000292477	527.271	0.418621	4.05786
GPR146	1.6969	0.210087	0.33889	6.28587	1.35391	1.25333
C1GALT1C1	1.69673	0.000403828	0.00184078	212.748	0.479633	3.53757
OCEL1	1.69628	0.000197384	0.000989136	113.137	0.455704	3.72234
NUDT4B	1.69624	0.0847837	0.167481	136.817	0.984136	1.72358
FDXACB1	1.69621	0.00545931	0.0173789	69.6395	0.610453	2.7786
FSD2	1.69585	7.2938e-05	0.000414584	58.8991	0.427544	3.96649
GPX2	1.69423	0.00157489	0.00599645	2757.59	0.53606	3.16052
PRR16	1.69374	0.0505125	0.110575	13.5633	0.866101	1.9556
C8orf58	1.69372	0.0263007	0.0648712	107.582	0.762339	2.22174
ZDHHC13	1.6935	0.00115694	0.00459305	261.271	0.52119	3.24929
LIN7C	1.69288	6.00884e-06	4.49719e-05	888.923	0.374027	4.52608
PDXK	1.68887	2.15855e-06	1.80367e-05	1003.91	0.356453	4.73798
COMT	1.68806	0.00793188	0.0238919	106.389	0.635816	2.65496
DLGAP5	1.68755	1.83301e-07	1.9356e-06	1743.56	0.323562	5.21552
DLGAP3	1.68734	0.0128435	0.0360711	45.4238	0.67817	2.48808
RABIF	1.68694	1.98324e-07	2.07439e-06	325.865	0.324356	5.2009
FABP4	1.68607	0.643581	0.756361	0.375543	3.64399	0.462698
PAAF1	1.68497	2.71236e-05	0.000171709	423.108	0.401532	4.19636
MYH15	1.68457	0.163381	0.279526	3.3489	1.20863	1.39379
SEMA3B	1.68339	0.0196931	0.0513227	30.8254	0.721819	2.33214
PPP1CA	1.68224	2.61713e-12	6.85557e-11	3202.31	0.240427	6.99689
HOXD11	1.68194	0.410793	NA	0.175236	2.04492	0.822499
KLHDC3	1.68059	1.43629e-08	1.92906e-07	1510	0.296452	5.66901
IFITM1	1.68053	1.28985e-05	8.91075e-05	6051.55	0.385281	4.36182
CYP39A1	1.68045	0.0718342	0.146431	8.75446	0.933494	1.80017
ABHD3	1.68023	0.00144794	0.0055819	189.509	0.527558	3.18492
CRYGB	1.67897	0.152901	0.265434	11.3065	1.17463	1.42936
ENSG00000281759	1.67795	0.769006	0.849143	0.403555	5.71361	0.293676
AURKAIP1	1.67677	5.48078e-12	1.36532e-10	2046.06	0.243274	6.89253
STARD10	1.67669	0.000326806	0.00153682	191.886	0.466645	3.59307
MAGEB1	1.67569	0.166122	0.283022	29.4558	1.21008	1.38477
SPPL2A	1.67529	8.57727e-06	6.1915e-05	1047.66	0.376448	4.45024
SERPINB7	1.67493	0.679434	NA	0.126737	4.0532	0.413236
PROB1	1.6736	0.197411	0.323465	18.3286	1.2984	1.28896
RTN4R	1.67351	0.00989408	0.0289151	108.883	0.648771	2.57951
PCSK9	1.67265	0.0326925	0.0776293	225.872	0.783135	2.13584
TNFRSF21	1.67265	0.000362266	0.00168057	368.912	0.469034	3.56615
GRASP	1.67209	0.113954	0.211687	6.62111	1.05784	1.58067
SF3B4	1.67008	1.31429e-10	2.61177e-09	1428.19	0.259914	6.42551
FRG2C	1.66956	0.0692637	0.14218	1.77035	0.919008	1.8167
LRRC72	1.66946	0.770142	NA	0.0288091	5.71361	0.29219
HLA-DPA1	1.66931	0.10555	0.199329	21.1377	1.03138	1.61852
GJB1	1.66886	0.23865	0.372715	8.1054	1.41624	1.17837
SERPINE1	1.66736	0.020949	0.0537953	195.173	0.722144	2.3089
ZCCHC18	1.66626	0.141836	0.250139	5.47546	1.13429	1.46899
TMX2-CTNND1	1.666	0.533675	0.667607	0.902749	2.67672	0.622405
OR7E11P	1.66584	0.290447	NA	0.288542	1.57579	1.05714
HMGN1	1.66572	6.01056e-18	3.2539e-16	4300.03	0.192962	8.63235
NR2C2AP	1.66518	0.00180086	0.0067264	193.124	0.533499	3.12125
TWIST2	1.66505	0.132234	0.23697	17.6596	1.10609	1.50535
OR4M1	1.66502	0.770736	NA	0.0463057	5.71361	0.291412
LRRC40	1.66436	0.00180015	0.00672516	584.736	0.533215	3.12136
TRAV3	1.66411	0.770857	NA	0.0261681	5.7136	0.291254
FAM50A	1.66403	8.33475e-05	0.000466334	590.585	0.422925	3.93456
SLC39A1	1.66386	4.12813e-08	5.01803e-07	2287.55	0.303333	5.48528
TMEM200B	1.66304	0.0708331	0.144786	48.778	0.920565	1.80655
TRAV14DV4	1.66295	0.771013	NA	0.0393532	5.71361	0.29105
PLVAP	1.66281	0.382561	NA	0.248734	1.9043	0.873188
RAB5IF	1.66206	2.66515e-07	2.71454e-06	937.514	0.322999	5.14571
NCAPG2	1.66078	0.000119581	0.000638848	723.708	0.431711	3.84698
ZW10	1.66023	0.000589463	0.00255725	359.731	0.483128	3.43642
PPIE	1.65975	2.08463e-06	1.75009e-05	654.326	0.349786	4.74504
TSEN34	1.65874	0.000435199	0.00197141	337.447	0.471531	3.51776
CIB2	1.65848	0.00188955	0.00702388	186.28	0.533778	3.10707
VNN2	1.65842	0.159997	0.274921	0.511551	1.1803	1.40508
H2AFY2	1.65841	0.0053196	0.0170252	249.168	0.59505	2.78702
FAM19A4	1.65721	0.0830552	0.164921	34.8172	0.956142	1.73323
TTC32	1.65669	0.00673141	0.0207769	65.7829	0.611357	2.70985
MXD4	1.65664	0.0134087	0.037359	209.893	0.669964	2.47273
TMEM270	1.6565	0.692793	NA	0.157088	4.19296	0.395067
RPIA	1.65603	0.000138061	0.000723513	167.964	0.434469	3.81162
GPR139	1.65414	0.728705	NA	0.109449	4.76906	0.346849
ANKRD20A2	1.65337	0.420867	0.565454	0.884709	2.05409	0.804917
ENSG00000285253	1.6529	0.0333805	0.078923	40.7484	0.776929	2.12748
FBXO7	1.65281	3.10524e-07	3.13065e-06	1127.05	0.323008	5.11694
GGACT	1.65258	0.110469	0.206523	13.3702	1.0354	1.59609
MEIS3	1.65131	0.0148139	0.040634	117.814	0.677628	2.4369
CNTFR	1.65027	0.109072	0.20451	17.8543	1.02989	1.60238
TAS2R7	1.64943	0.772823	NA	0.0145136	5.71361	0.288684
GRIN2C	1.64916	0.0805476	0.160798	5.51541	0.943715	1.74752
GTF2E2	1.64883	3.80703e-06	3.00516e-05	382.66	0.356763	4.62165
KDELR2	1.6484	1.67317e-07	1.77924e-06	1392.22	0.315037	5.23241
SDHC	1.64797	2.95771e-07	2.99543e-06	1409.99	0.321484	5.12612
TCEA2	1.64673	0.0180626	0.0477775	118.464	0.69649	2.36433
SETD3	1.64568	2.11847e-06	1.7735e-05	736.551	0.347059	4.74178
GTF2H5	1.64568	5.75036e-11	1.22007e-09	562.162	0.251245	6.55009
LHX9	1.64517	0.210931	0.339819	1.92253	1.31507	1.25101
FAM122A	1.64512	0.00130204	0.00509102	172.075	0.511616	3.21553
MIP	1.6442	0.166169	0.283048	1.85346	1.18748	1.38462
CRADD	1.64336	0.00332536	0.0114114	94.1657	0.559738	2.93594
TMEM225	1.64305	0.773677	NA	0.0450246	5.7136	0.287569
ARPC5	1.64215	3.15988e-10	5.84987e-09	1717.47	0.261043	6.29072
TGDS	1.64156	0.00148476	0.00570558	252.569	0.516598	3.17765
SRRD	1.64016	3.7301e-05	0.000227357	362.344	0.397751	4.12359
KEL	1.63998	0.113947	0.211687	5.85254	1.03751	1.5807
B4GALT7	1.63992	0.00731191	0.0222913	180.602	0.611386	2.68229
ARG1	1.63924	0.483007	0.624063	1.51983	2.33684	0.701475
SSU72P3	1.63921	0.774192	NA	0.034582	5.71361	0.286896
ABCA12	1.63909	0.188522	0.311992	1.33091	1.24649	1.31496
MAST1	1.63756	0.00015133	0.000781812	64.4865	0.432203	3.78888
MAGOHB	1.63728	8.16781e-11	1.67722e-09	493.471	0.251987	6.49748
ENSG00000284779	1.63699	0.77449	NA	0.00197753	5.71361	0.286507
TMOD4	1.6366	0.295618	0.438686	0.838382	1.56481	1.04588
PI4K2B	1.63648	0.0173257	0.0461426	194.246	0.687679	2.37972
SLC4A10	1.63607	0.238528	0.372556	0.887515	1.38806	1.17867
TMEM134	1.63566	3.63392e-05	0.000221949	322.623	0.396082	4.1296
DIO1	1.63443	0.573051	NA	0.267201	2.90016	0.563564
TMEM251	1.63438	0.000606733	0.00262325	179.491	0.476692	3.42859
CTNNBIP1	1.63413	0.0247083	0.0616473	110.552	0.727597	2.24593
FTL	1.63352	6.77058e-14	2.22756e-12	24116.1	0.218028	7.49224
SGCZ	1.63322	0.674133	0.779298	0.733597	3.88416	0.420483
CCM2	1.63317	0.000280093	0.00134131	232.541	0.449533	3.63305
CCL3L3	1.63218	0.748498	NA	0.0748232	5.09068	0.320621
SDHAF4	1.63214	0.000194826	0.000977137	60.1452	0.438085	3.72563
SRD5A3	1.63193	0.00279034	0.00981235	294.887	0.545807	2.98994
VGLL2	1.63168	0.590217	0.714718	0.356244	3.02993	0.538521
STPG2	1.63126	0.0750663	0.151919	1.38183	0.916408	1.78006
TBX22	1.63109	0.310295	0.453932	2.83624	1.60762	1.0146
PCDH10	1.63075	0.11434	0.212138	56.1711	1.03279	1.57898
TRIM6-TRIM34	1.62987	0.526641	0.661925	0.523433	2.57427	0.633141
NIPA1	1.62944	0.00557922	0.0176944	122.756	0.587918	2.77154
STEAP1B	1.62927	0.0586125	0.124612	36.5299	0.861554	1.89109
MCMBP	1.62925	4.54968e-06	3.51254e-05	862.422	0.355378	4.58455
KLF14	1.62728	0.567921	NA	0.11591	2.84931	0.571115
CHMP5	1.62622	2.97823e-08	3.7469e-07	1084.47	0.293398	5.54271
TUBG2	1.62618	0.00256711	0.00913757	112.721	0.539306	3.01532
PTGDS	1.62579	0.16331	0.279456	5.08012	1.16625	1.39403
ATP5MF-PTCD1	1.62518	0.0454298	0.101501	80.0128	0.812324	2.00065
GLO1	1.62418	6.2984e-09	9.17789e-08	3610.72	0.279614	5.80864
ELP5	1.62396	2.3849e-07	2.45145e-06	606.889	0.314323	5.16652
BOLL	1.62355	0.0472465	0.104735	3.39823	0.818288	1.98408
GSTT2B	1.62353	0.156229	0.270046	82.5368	1.14505	1.41787
ARMT1	1.62157	7.55548e-07	6.9621e-06	2721.02	0.327821	4.94651
F9	1.62149	0.776572	NA	0.00372484	5.71372	0.283789
MARCO	1.62099	0.568834	NA	0.264373	2.84499	0.569769
LARP6	1.62096	0.000876601	0.00359928	366.612	0.487155	3.3274
CRLS1	1.62085	4.76673e-05	0.000282446	525.168	0.398558	4.06678
HTATIP2	1.61999	0.000721528	0.00305342	458.168	0.479107	3.38127
ENSG00000284791	1.61909	0.656871	NA	0.07176	3.64464	0.444238
XRCC4	1.61812	0.00102347	0.0041255	211.328	0.492728	3.284
ACP4	1.61785	0.440104	0.583311	2.56634	2.09561	0.772018
USP17L26	1.61703	0.777167	NA	0.0342686	5.71361	0.283013
ENSG00000282837	1.61615	0.745205	NA	0.0851229	4.97325	0.324968
CETN3	1.61605	8.02178e-07	7.36051e-06	343.506	0.327479	4.93484
ANGPTL6	1.61565	0.274415	0.413811	1.28229	1.47824	1.09295
RNF103-CHMP3	1.61553	0.207645	0.335951	17.3147	1.2821	1.26007
WDR34	1.61542	6.70638e-05	0.000384498	699.311	0.405225	3.98647
FAM184A	1.61435	0.030334	0.0729957	150.411	0.745418	2.1657
PRAF2	1.61426	0.0167496	0.0449095	90.6456	0.674815	2.39216
TSPAN8	1.61398	0.5068	0.645238	0.333214	2.43132	0.663829
SIRT4	1.61386	0.0859679	0.169217	12.0313	0.939899	1.71706
CDC34	1.61346	0.000587127	0.00254897	591.597	0.469372	3.43749
ENDOU	1.61291	0.248816	0.384923	6.17949	1.3986	1.15323
MAD2L1BP	1.61254	6.04859e-06	4.52315e-05	548.232	0.356388	4.52468
ACTR3B	1.61253	0.000438161	0.00198221	328.323	0.458632	3.51596
VPS37D	1.61193	0.0951035	0.18344	5.20347	0.965766	1.66907
TNFRSF10D	1.61165	0.0161857	0.0437058	87.479	0.670209	2.4047
HGH1	1.61142	0.00533877	0.0170682	186.002	0.57843	2.78585
ENSG00000277117	1.61139	0.140908	0.248796	25.35	1.09439	1.47242
AMIGO2	1.61072	0.0854943	0.168471	30.2057	0.936653	1.71966
CHRNA10	1.6102	0.153993	0.267121	11.6723	1.12951	1.42557
F12	1.60948	0.122508	0.223852	32.2753	1.04218	1.54433
RFESD	1.60814	0.117384	0.216482	24.184	1.027	1.56585
MYL2	1.60785	0.73404	NA	0.256971	4.73238	0.339756
KRTAP10-12	1.60763	0.778373	NA	0.0579614	5.71216	0.281439
HMCES	1.60685	0.000150864	0.000780081	717.311	0.424011	3.78964
SLC16A5	1.6068	0.0115204	0.0328879	70.1559	0.635979	2.5265
APLF	1.60648	0.0164848	0.0443594	44.7871	0.669925	2.398
FAM98C	1.60636	0.000398466	0.00182144	165.648	0.453633	3.5411
DLK2	1.60579	0.0270858	0.066468	22.0472	0.726509	2.21028
CDKN2AIPNL	1.60523	3.14062e-06	2.53306e-05	369.856	0.344365	4.6614
BRINP2	1.60513	0.33448	0.480001	1.19528	1.66312	0.965129
SWT1	1.60363	0.0242444	0.0607981	128.2	0.711702	2.25323
RRAGA	1.60298	5.50142e-05	0.000321186	490.676	0.397442	4.03323
NDUFC2	1.60293	1.45306e-19	9.27103e-18	1912.66	0.177154	9.04823
TMSB15B	1.60279	0.00194533	0.00720464	76.2511	0.517286	3.09845
TMEM88B	1.60269	0.358642	0.505454	0.493256	1.74593	0.917957
ENSG00000204422	1.60267	0.779093	NA	0.0526489	5.71361	0.280501
ACTA1	1.60126	0.000976065	0.00394958	641.433	0.485623	3.29734
UMODL1	1.6009	0.391028	0.536908	4.26628	1.86639	0.857755
MOCS1	1.6009	0.0237767	0.0598436	130.799	0.708139	2.26072
GDI1	1.60024	0.000610718	0.00263729	427.737	0.466978	3.42681
NAPRT	1.60008	0.00297127	0.0103534	176.694	0.538622	2.97069
CNR2	1.59986	0.000844338	0.00348202	169.924	0.479312	3.33784
COQ6	1.59983	0.0001793	0.000907937	138.291	0.427018	3.74653
ZSWIM5	1.59887	0.137632	0.244461	27.8207	1.07692	1.48467
CDK2AP1	1.59879	1.25069e-08	1.69655e-07	1335.51	0.280851	5.69267
SI	1.59836	0.779672	NA	0.0219667	5.71361	0.279747
THOC6	1.5982	5.16125e-07	4.93079e-06	823.394	0.318352	5.02022
PUF60	1.59807	1.14974e-09	1.89236e-08	2581.58	0.262534	6.0871
ENSG00000258973	1.59794	0.779728	NA	0.017344	5.71361	0.279673
WDR5	1.59788	1.36624e-07	1.48466e-06	919.604	0.303218	5.26973
POLR2D	1.59759	3.03587e-08	3.81674e-07	1057.02	0.288408	5.53936
CDH5	1.59744	0.129093	0.23286	27.8918	1.05255	1.51769
POLD4	1.59608	0.000608957	0.00263032	151.584	0.465656	3.42759
UCK2	1.5955	1.18432e-07	1.30766e-06	709.987	0.301271	5.2959
CMPK1	1.59539	3.38574e-05	0.000209078	602.542	0.384817	4.14584
TNIP2	1.5953	7.89089e-05	0.000445265	419.05	0.404109	3.94769
ABCG4	1.5953	0.129518	0.233485	9.19596	1.0523	1.51601
C1orf115	1.59527	0.0420718	0.095552	74.331	0.784763	2.03281
SPDYE3	1.59519	0.0104601	0.0302624	20.4104	0.623064	2.56024
PGLYRP2	1.59463	0.640957	NA	0.0341589	3.41931	0.466361
ARL8A	1.59456	0.0158994	0.0430499	119.125	0.66131	2.41122
MFNG	1.59412	0.234411	0.367928	7.88744	1.34064	1.18907
NKAIN3	1.59376	0.243697	0.378907	3.66556	1.3671	1.1658
TFDP1	1.59361	5.85469e-06	4.40025e-05	821.226	0.351669	4.53157
ST8SIA2	1.59188	0.136629	0.243018	30.2661	1.06948	1.48846
RNASET2	1.59177	0.00214809	0.00784937	260.262	0.518668	3.06896
RFPL4AL1	1.59139	0.305492	0.449075	2.31408	1.55298	1.02473
C1QBP	1.59104	7.50141e-18	4.01236e-16	5845.11	0.184855	8.60697
TSPO	1.59099	0.031698	0.0756257	93.5798	0.740614	2.1482
APOBEC3F	1.59028	0.00356595	0.0121137	61.8287	0.5457	2.91421
FXYD3	1.59019	0.0552442	0.118822	13.0723	0.829541	1.91695
TCERG1L	1.588	0.0136547	0.0379438	103.106	0.643901	2.46622
C7orf57	1.58737	0.154481	0.267785	8.52823	1.11482	1.42388
FOLR1	1.58726	0.0137	0.0380401	498.89	0.643908	2.46504
ALOX12B	1.58619	0.269464	0.408293	0.905396	1.43638	1.1043
ENSG00000249624	1.58484	0.206197	0.334153	3.94636	1.25373	1.26409
AAK1	1.58483	2.68506e-08	3.41414e-07	410.956	0.284999	5.56082
PDF	1.58478	0.0106627	0.0307936	214.849	0.620616	2.55356
KRTAP5-8	1.58356	0.781661	NA	0.0142495	5.71361	0.277155
NXT2	1.58293	0.00700011	0.0214861	190.294	0.586958	2.69684
TTLL11	1.58235	0.196132	0.321872	5.40733	1.22412	1.29265
KRTAP5-5	1.58181	0.781896	NA	0.0396164	5.71361	0.276849
SEPT1	1.5814	0.00987198	0.0288599	17.3886	0.612879	2.58028
MFSD14A	1.58023	0.000142141	0.000740857	765.226	0.415367	3.80441
GPR78	1.58015	0.233921	0.367218	10.3544	1.3275	1.19032
GSTM1	1.57981	0.0145376	0.0399865	55.8098	0.646485	2.4437
DNAL4	1.57979	0.027696	0.0677145	66.2939	0.717578	2.20157
PLAGL1	1.57959	0.215502	0.345153	11.6648	1.27533	1.23858
PRR29	1.57957	0.0861671	0.169516	3.74581	0.92051	1.71597
RASL11B	1.57956	0.0250141	0.0622999	267.307	0.704789	2.24118
JMJD8	1.57936	0.000740548	0.00311805	336.918	0.468082	3.37411
RASD1	1.5793	0.0291727	0.0707535	80.3592	0.724068	2.18114
TMEM173	1.57778	0.0822709	0.163671	5.19862	0.907992	1.73766
XKR8	1.57771	0.000678165	0.00289427	154.849	0.46427	3.39826
RAG2	1.57752	0.657286	NA	0.182876	3.55566	0.443663
ZNF14	1.57672	0.00600073	0.0188141	89.3069	0.573825	2.74774
ZNF79	1.57653	0.0594732	0.126096	53.6724	0.836499	1.88468
DIRC2	1.57649	0.00186984	0.00696223	233.516	0.506884	3.11016
EBF3	1.57623	0.138263	0.24529	43.5374	1.06338	1.48229
GNAT2	1.57611	0.360306	0.507068	0.660752	1.72293	0.914783
ZNF878	1.57601	0.120249	0.220847	75.7943	1.01434	1.55373
SYCE2	1.57595	0.0531724	0.115366	6.03648	0.815068	1.93352
SNX3	1.57595	5.08731e-08	6.07518e-07	1133.23	0.289259	5.44823
ZNF28	1.57593	0.000309968	0.00146613	784.765	0.436931	3.60682
ZNF337	1.57578	0.0514393	0.112329	93.8659	0.809009	1.9478
C10orf143	1.57365	0.00859576	0.0256152	25.006	0.598863	2.62773
BCL7B	1.57356	1.69369e-05	0.000113571	412.475	0.365787	4.30186
N6AMT1	1.5733	0.00348507	0.0118705	199.57	0.538551	2.92136
PRPH	1.57328	0.25622	0.393244	10.861	1.3857	1.13537
PSAP	1.57316	3.84385e-07	3.7814e-06	6730.37	0.309889	5.07653
CELA3A	1.57227	0.15129	0.263199	17.1104	1.09566	1.43499
MARCH2	1.5703	0.0055973	0.017736	69.1291	0.566797	2.77048
TNFSF12	1.56951	0.105993	0.199996	14.8769	0.970952	1.61647
NIPA2	1.56869	5.73978e-06	4.32398e-05	1275.6	0.345849	4.53575
NEIL2	1.5676	0.00622639	0.0194126	193.535	0.573033	2.73561
ARL5C	1.56743	0.0158126	0.0428537	6.59713	0.64952	2.41321
CDS2	1.56699	3.41913e-06	2.73179e-05	484.874	0.337431	4.64389
MPZL2	1.56639	0.122389	0.223726	11.5547	1.01396	1.54483
ASB16	1.56472	0.0727691	0.147965	10.6954	0.872064	1.79428
SPEF1	1.56466	0.216398	0.346194	6.79572	1.26574	1.23616
SH3GLB2	1.56373	0.00158007	0.00600963	199.717	0.494919	3.15956
ENSG00000278178	1.56362	0.784341	NA	0.00798761	5.71361	0.273666
EEF1AKMT1	1.56356	0.0650338	0.135348	43.5096	0.847445	1.84503
PRSS3	1.56317	0.454617	0.597055	22.0526	2.09053	0.74774
GPR3	1.56307	0.109031	0.204454	70.9522	0.975355	1.60257
ZNF554	1.56272	0.000239753	0.00117359	91.0115	0.425466	3.67296
C3orf84	1.56138	0.784643	NA	0.00666937	5.71361	0.273273
ENG	1.56126	0.105131	0.198726	23.5321	0.963461	1.62047
EMP3	1.56108	0.0522728	0.113871	74.3051	0.804314	1.94088
NUDT15	1.56069	4.31983e-08	5.23567e-07	1268.59	0.28494	5.47725
FPGS	1.56066	0.000883302	0.00362014	260.067	0.469331	3.32528
UNC5A	1.56061	0.135039	0.2411	21.9578	1.04422	1.49452
ANXA3	1.56036	0.0011066	0.00441974	1376.85	0.478355	3.26192
CSDC2	1.55978	0.130066	0.234224	20.217	1.03034	1.51384
METTL26	1.55945	1.29835e-05	8.95558e-05	526.628	0.35764	4.36038
SLC22A3	1.55944	0.0825818	0.164144	34.0066	0.898345	1.7359
ENSG00000283536	1.55892	0.784877	NA	0.0963713	5.71099	0.272969
TNFRSF12A	1.55877	0.000124012	0.000658585	780.165	0.406135	3.83806
HDDC3	1.55871	0.000567811	0.00247763	220.045	0.452253	3.44654
PIFO	1.55833	0.0130243	0.0364814	109.437	0.627575	2.48311
TACR3	1.55812	0.219559	0.349904	6.32045	1.26913	1.2277
NCAM2	1.55811	0.17841	0.299109	5.74437	1.15788	1.34567
ADAM21	1.55771	0.453532	NA	0.268667	2.07822	0.74954
GON7	1.55676	0.000555559	0.00243082	166.21	0.450918	3.45243
TVP23C-CDRT4	1.55556	0.0871413	0.170908	55.7264	0.909327	1.71067
CFAP46	1.55553	0.103739	0.19663	27.7983	0.956076	1.62699
ELOA2	1.55544	0.785442	NA	0.0441989	5.7136	0.272235
SNRNP70	1.55533	9.35108e-05	0.000515608	735.641	0.398105	3.90684
ENSG00000260272	1.55509	0.491961	0.631886	1.86881	2.26296	0.687193
HSPA13	1.55496	0.0033599	0.0115034	474.953	0.530209	2.93274
WSCD2	1.55473	0.192546	0.317356	4.02386	1.19312	1.30309
ENSG00000273238	1.55434	0.204368	0.331701	2.80501	1.22465	1.26921
PSKH1	1.55381	0.0476926	0.105418	159.839	0.784713	1.9801
ENSG00000267110	1.55346	0.78563	NA	0.120812	5.71148	0.271989
GYPC	1.55342	0.0023001	0.00832818	291.099	0.509574	3.04847
EFCAB13	1.55327	0.0826558	0.164252	22.9144	0.895011	1.73548
GRWD1	1.55257	6.93666e-06	5.11869e-05	1319.09	0.345352	4.49562
YPEL3	1.55174	0.000868554	0.00357281	158.441	0.465993	3.32997
IDI1	1.55147	1.8137e-06	1.54294e-05	1887.89	0.325041	4.77315
ASAH2	1.55143	0.063814	0.133337	35.9772	0.837036	1.85348
CD247	1.55059	0.253776	0.390332	3.24571	1.35871	1.14123
PLD4	1.5505	0.400551	0.546205	2.42084	1.84443	0.840638
TIFA	1.54975	0.0714664	0.145831	16.0477	0.859775	1.8025
FMC1	1.54953	1.16946e-05	8.16429e-05	199.497	0.353515	4.3832
CHST11	1.54882	0.0293083	0.0709721	102.493	0.710692	2.17932
PRRT1B	1.54864	0.275914	0.41544	6.44156	1.42137	1.08954
PPP1R14C	1.54784	0.187501	0.310633	3.06185	1.17438	1.31801
ISOC2	1.54779	0.00455808	0.0149386	578.279	0.545627	2.83671
CRABP2	1.54724	0.0266932	0.0656489	344.463	0.698221	2.21598
FGF19	1.54721	0.034695	0.081401	101.365	0.732614	2.1119
CXCR2	1.54716	0.0197826	0.0514681	11.4942	0.66389	2.33045
KLHL40	1.54543	0.786789	NA	0.0293109	5.71361	0.270483
SFT2D3	1.54543	0.290354	0.432513	28.4365	1.46162	1.05734
TSEN15	1.5451	0.000495444	0.00220067	436.318	0.443585	3.48321
DHX32	1.54442	0.0136149	0.0378456	193.862	0.625965	2.46727
ENSG00000270168	1.54325	0.317506	0.46157	1.40082	1.54387	0.999597
ENSG00000284931	1.54176	0.787283	NA	0.0985247	5.71359	0.269841
FBXW9	1.54137	0.0178081	0.047237	140.696	0.650482	2.36958
SOSTDC1	1.54113	0.164776	0.281241	9.88984	1.10938	1.38919
SNX7	1.5411	0.00880118	0.0261358	279.11	0.588278	2.61968
ENSG00000243501	1.5405	0.0538821	0.116524	3.78568	0.799107	1.92778
IDH1	1.54034	1.2935e-09	2.11615e-08	7321.41	0.253837	6.0682
PRB3	1.5403	0.170021	0.287963	8.8772	1.12256	1.37214
TBC1D3F	1.53965	0.787568	NA	0.0150003	5.71361	0.26947
BTBD2	1.53922	0.001961	0.00725929	124.084	0.497153	3.09608
ENSG00000267022	1.53921	0.10775	0.202585	15.1398	0.956991	1.60839
SOAT1	1.53809	0.00110291	0.00440697	977.476	0.471392	3.26287
VWC2L	1.53799	0.787791	NA	0.0316648	5.71361	0.269181
PDIA4	1.5378	3.45995e-08	4.26584e-07	2736.81	0.278769	5.51641
SCCPDH	1.53778	0.0131828	0.0368445	248.46	0.620375	2.47879
ARPP21	1.53764	0.626025	NA	0.152648	3.15525	0.487329
CD320	1.53759	1.01219e-07	1.13586e-06	2111.7	0.288775	5.32452
MORC1	1.53737	0.615782	0.736064	0.510953	3.06348	0.501838
SUMO3	1.53704	9.85499e-10	1.64388e-08	802.794	0.25149	6.11174
CFAP410	1.53654	0.020653	0.0532035	105.691	0.663942	2.31427
C9orf24	1.53596	0.127701	0.230908	6.06133	1.00836	1.52323
TP73	1.53577	0.179934	0.301042	29.8636	1.14528	1.34096
ACTA2	1.53572	0.00406686	0.0135524	48.1981	0.534547	2.87293
CKS2	1.53528	6.83008e-12	1.6784e-10	3462.31	0.223764	6.86117
TTC33	1.53505	0.0118735	0.0337448	116.481	0.610142	2.51588
ZNF879	1.53469	0.0358918	0.0836867	62.0461	0.731448	2.09815
KRT85	1.53449	0.788263	NA	0.0471423	5.71361	0.268567
SHB	1.53435	0.0109001	0.0313802	136.846	0.602677	2.54589
STK11	1.53378	0.00345159	0.0117678	185.376	0.524482	2.92437
RAB38	1.52984	0.054131	0.116935	98.8835	0.794398	1.92579
SCYGR6	1.52915	0.788982	NA	0.00636627	5.71361	0.267632
TXNL4A	1.52914	1.41387e-07	1.5327e-06	798.79	0.29052	5.26344
PDLIM7	1.52903	0.000309755	0.00146613	417.064	0.423906	3.607
HBB	1.52804	0.431521	0.575866	1.09806	1.94261	0.786591
MKRN2	1.52735	0.00445219	0.0146453	333.124	0.537002	2.84421
CMA1	1.52734	0.789226	NA	0.0433971	5.7136	0.267316
[truncated: 17,790 more rows]

## Sheet: AI vs mTeSR1 laminin
gene	log2FoldChange	pvalue	padj	baseMean	lfcSE	stat
LHX5	32.9461	1.26239e-47	1.02512e-44	7.82456	2.27259	14.4972
DIO3	31.5392	1.01421e-71	3.01981e-68	7.05068	1.76114	17.9084
PCDHGA2	30.1459	4.37148e-70	1.11566e-66	4.73071	1.70339	17.6977
RXRG	29.7172	1.68641e-47	1.3099e-44	4.39388	2.05268	14.4773
ENSG00000276886	28.8483	2.61688e-14	2.4223e-12	25.3271	3.78786	7.61599
SOX17	28.3591	1.27572e-64	2.27907e-61	199.559	1.67072	16.9742
AREG	27.6005	1.67863e-28	3.44699e-26	5.21973	2.49238	11.0739
FGF17	27.3171	3.2786e-56	4.18373e-53	114.852	1.72929	15.7967
ERAS	27.2992	9.10253e-26	1.56362e-23	7.35494	2.60115	10.4951
ENSG00000254899	27.2921	0.000793134	0.0181426	3.83082	8.13431	3.35518
EOMES	26.7698	2.42026e-51	2.27568e-48	79.3833	1.77596	15.0735
PITX2	26.6169	1.06689e-106	1.906e-102	259.424	1.21314	21.9405
GALR2	24.8852	7.69955e-43	4.16826e-40	9.65129	1.81378	13.7201
GATA3	24.5964	1.56454e-100	1.39752e-96	812.14	1.15558	21.285
MXRA5	24.5548	1.17525e-31	2.95715e-29	53.6003	2.09746	11.7069
CSH2	24.0213	4.03785e-13	3.5711e-11	10.5357	3.31132	7.25429
SLC17A6	24.0142	9.17108e-17	9.36237e-15	1.41277	2.88804	8.31505
TEX37	23.9504	1.00111e-45	6.62404e-43	14.1979	1.68739	14.1938
WLS	23.9385	3.38929e-60	5.04581e-57	152.676	1.46277	16.3652
ACSM4	23.8861	3.22812e-13	2.88352e-11	15.2276	3.27902	7.28452
CSH1	23.855	2.8178e-14	2.59484e-12	13.2597	3.13616	7.60643
GATA4	23.7613	4.00072e-62	6.49754e-59	240.367	1.42854	16.6333
GUCA2A	23.7593	3.43599e-35	1.33443e-32	10.9724	1.91947	12.378
TBC1D3H	23.7309	0.00356557	0.0621391	6.27338	8.14307	2.91424
ENSG00000254979	23.6436	2.98192e-33	9.02914e-31	7.73691	1.96792	12.0145
NDUFA4L2	23.5478	2.37937e-27	4.47446e-25	7.24973	2.17354	10.8338
PLEK2	23.5339	8.90425e-44	5.68123e-41	11.8791	1.69607	13.8756
MAGEB17	23.2573	2.07729e-25	3.50102e-23	18.9545	2.23267	10.4168
HIST1H4B	23.2447	1.05006e-28	2.26015e-26	125.932	2.09112	11.1159
CCR7	23.0987	1.94331e-46	1.33528e-43	153.962	1.61436	14.3083
RTN4RL1	23.0299	3.24193e-20	3.93993e-18	26.1821	2.50036	9.21064
AMHR2	22.9729	2.92106e-31	7.08728e-29	32.4305	1.97542	11.6294
SYNM	22.9642	2.77018e-34	9.51716e-32	21.4855	1.88086	12.2094
ENSG00000284194	22.9442	1.5828e-32	4.41825e-30	45.2755	1.93203	11.8757
SNAP25	22.9045	3.21828e-33	9.58243e-31	19.152	1.90741	12.0082
ADRB3	22.8914	4.13578e-66	8.20953e-63	4.23144	1.33288	17.1743
KCND3	22.8632	1.21594e-69	2.71536e-66	15.9298	1.29611	17.6399
PLAGL1	22.8336	2.11129e-32	5.80281e-30	11.6648	1.92663	11.8516
IHH	22.7719	5.76561e-35	2.1021e-32	7.39166	1.84591	12.3364
MAML3	22.7511	5.2444e-53	5.51125e-50	45.6093	1.48462	15.3245
GDF1	22.7106	3.93782e-28	7.81657e-26	24.1305	2.06511	10.9973
PIH1D2	22.5913	8.5466e-72	3.01981e-68	11.8198	1.26082	17.9179
S100Z	22.5736	5.93376e-21	7.62638e-19	9.00295	2.4037	9.39117
SHOX2	22.5718	1.10008e-24	1.73919e-22	4.13862	2.20061	10.2571
HAND1	22.5308	2.4299e-53	2.71314e-50	99.8985	1.46547	15.3744
MYRF	22.5006	9.49634e-42	4.98977e-39	73.2585	1.66219	13.5367
ELF4	22.4981	5.9386e-48	5.30465e-45	45.2256	1.54638	14.5489
OVCH2	22.4503	3.88398e-30	9.1299e-28	3.17451	1.96822	11.4064
THPO	22.3969	1.87551e-18	2.09412e-16	15.7987	2.5554	8.76453
LAMB3	22.3915	2.21259e-39	1.04021e-36	19.9416	1.70535	13.1301
LRRC4	22.3576	3.76242e-58	5.17044e-55	31.8218	1.39075	16.0759
ZNF503	22.2147	1.14339e-33	3.77219e-31	18.1503	1.83691	12.0935
APLNR	22.1171	1.61867e-24	2.51457e-22	13.2511	2.16417	10.2197
ENSG00000255663	22.0973	5.16629e-26	9.04861e-24	15.9636	2.09484	10.5484
ENST00000645402	22.0962	5.42292e-19	6.13168e-17	55.1602	2.48181	8.90326
IPCEF1	22.0096	1.11599e-75	4.98431e-72	7.5124	1.1956	18.4088
SLC40A1	21.908	1.0541e-40	5.3804e-38	424.915	1.63998	13.3587
CCDC17	21.882	2.87959e-33	8.86964e-31	22.1577	1.82087	12.0174
KCNH8	21.7614	2.76035e-28	5.54086e-26	19.0596	1.97306	11.0293
RARRES1	21.6712	2.15485e-21	2.89447e-19	12.0058	2.28184	9.49726
CFAP44	21.6631	1.76717e-36	7.51677e-34	47.2744	1.71738	12.614
TMEM86B	21.6171	5.6891e-32	1.51695e-29	14.6707	1.8369	11.7683
THSD1	21.5943	1.06708e-38	4.88804e-36	30.7169	1.65976	13.0105
CT55	21.5806	6.10865e-32	1.60487e-29	18.7751	1.83474	11.7622
MAGEA9B	21.5228	1.40853e-29	3.22608e-27	17.8353	1.90572	11.2938
COL17A1	21.5135	2.32108e-29	5.24887e-27	33.6079	1.91234	11.2498
ENSG00000277303	21.5032	2.02841e-35	8.05278e-33	27.2785	1.7313	12.4203
CDX2	21.3995	7.76441e-55	9.24741e-52	89.1698	1.37213	15.5959
NKAPL	21.3592	3.06754e-27	5.592e-25	5.04839	1.97577	10.8106
STUM	21.3523	3.95798e-24	5.89244e-22	22.533	2.10727	10.1326
AZIN2	21.3279	1.62266e-30	3.86518e-28	30.2079	1.85749	11.4821
ENSG00000259132	21.3103	1.96922e-78	1.17267e-74	79.8331	1.1366	18.7491
RASSF10	21.2736	7.63155e-21	9.7384e-19	4.76706	2.2717	9.36463
FOXD1	21.2364	1.5049e-27	2.89087e-25	7.45686	1.95264	10.8757
SLPI	21.0113	1.94444e-34	6.94749e-32	7.43746	1.71687	12.2381
MYBPHL	20.9575	1.20221e-27	2.33451e-25	13.7743	1.92339	10.8962
TRPC7	20.9501	1.62739e-17	1.72031e-15	14.0526	2.45959	8.51771
DLX5	20.9266	3.10832e-47	2.31376e-44	75.3257	1.44969	14.4352
SSTR1	20.9211	8.36779e-29	1.82306e-26	21.4324	1.87867	11.1361
HIST1H2AK	20.8908	3.44853e-19	3.97471e-17	39.6652	2.3333	8.95335
ADAM18	20.7295	1.43021e-43	8.81059e-41	36.4144	1.49763	13.8416
RUNX2	20.7275	1.49167e-33	4.7587e-31	31.409	1.71704	12.0716
NOXA1	20.7134	1.16132e-33	3.77219e-31	3.52508	1.71295	12.0922
BHMG1	20.678	2.81683e-23	4.02581e-21	20.7218	2.0805	9.93898
PRSS3	20.6254	7.91978e-12	6.55031e-10	22.0526	3.01542	6.83999
PHOSPHO1	20.5491	6.12805e-43	3.42118e-40	149.374	1.49594	13.7366
RPA4	20.5276	2.21241e-25	3.6939e-23	11.3719	1.97175	10.4108
GJA5	20.5085	5.87955e-33	1.69416e-30	158.472	1.71501	11.9582
PKD1L1	20.4881	8.06602e-30	1.87142e-27	88.0838	1.80629	11.3427
ENSG00000229300	20.4759	7.58379e-18	8.26125e-16	35.3205	2.37934	8.60572
ENSG00000267318	20.4677	4.73604e-35	1.7627e-32	3.34794	1.657	12.3523
DLX2	20.4197	7.89045e-21	9.99737e-19	6.86008	2.18134	9.36111
ZNF324B	20.4037	3.69262e-35	1.40359e-32	11.8988	1.64915	12.3723
LGALS2	20.3992	2.78082e-36	1.15533e-33	96.1333	1.62178	12.5783
CHRNE	20.3861	1.07065e-31	2.77206e-29	12.4376	1.7402	11.7148
HIST1H2AA	20.2524	2.81814e-32	7.62818e-30	16.9127	1.71233	11.8274
ANKRD34A	20.2395	9.15922e-34	3.08735e-31	20.6886	1.67107	12.1117
ARHGAP40	20.1975	5.49627e-22	7.49548e-20	9.1676	2.09549	9.63854
DLX1	20.1881	3.35798e-21	4.44373e-19	4.42154	2.1361	9.45094
TMEM132C	20.0792	2.99707e-26	5.30126e-24	38.6448	1.89436	10.5995
CCDC116	20.0369	1.52704e-28	3.2477e-26	13.5018	1.80799	11.0824
ENSG00000230985	20.0151	8.91138e-18	9.64859e-16	37.7003	2.33081	8.5872
KCNV2	20.0139	2.40443e-24	3.67138e-22	18.7369	1.96576	10.1813
PTPRCAP	19.9916	2.59992e-12	2.23306e-10	15.4312	2.85683	6.99781
MSMB	19.9174	2.45176e-34	8.58837e-32	6.79589	1.62999	12.2193
GREB1L	19.8831	9.32398e-48	7.93204e-45	207.091	1.36955	14.518
ALX3	19.8468	2.11651e-17	2.2242e-15	11.3342	2.33843	8.48721
CACNA1E	19.7984	4.06428e-23	5.71719e-21	15.9707	1.99935	9.90239
PAGE4	19.7952	5.33395e-21	6.95554e-19	27.8526	2.10534	9.40239
ZNF280A	19.7798	1.34537e-31	3.3382e-29	47.9273	1.69124	11.6954
TICAM2	19.7683	5.81588e-18	6.41362e-16	8.68582	2.28903	8.63611
CD274	19.7466	2.93568e-31	7.08728e-29	52.7761	1.69805	11.629
HIST1H3I	19.6447	1.76465e-33	5.53078e-31	144.079	1.62921	12.0578
KHDC3L	19.6313	2.99648e-43	1.72684e-40	533.826	1.42376	13.7883
SPDYC	19.6097	2.36397e-23	3.43352e-21	8.38686	1.96955	9.95643
NFATC2	19.5609	3.17738e-25	5.2077e-23	9.77959	1.88515	10.3763
SPNS2	19.4786	1.64401e-28	3.41515e-26	6.54302	1.75866	11.0758
TUBA3D	19.3936	8.82567e-40	4.26137e-37	106.027	1.46926	13.1996
FEZF2	19.3202	4.11818e-13	3.6242e-11	4.61485	2.66426	7.25162
P2RX1	19.2966	1.09197e-19	1.28342e-17	9.71416	2.12532	9.07938
HIST1H3J	19.2554	2.61011e-27	4.85724e-25	160.27	1.77873	10.8254
ENSG00000285444	19.2496	6.16582e-15	5.82817e-13	29.0515	2.46774	7.80051
DNAH1	19.2487	3.96689e-20	4.78842e-18	16.3554	2.09477	9.18895
ACE2	19.1539	7.08399e-25	1.12996e-22	18.6102	1.85969	10.2995
SCARA5	19.1077	1.16588e-31	2.95715e-29	53.3426	1.63209	11.7076
C1orf105	19.0336	1.57486e-28	3.30999e-26	7.84335	1.71789	11.0797
TREM1	18.9967	7.95532e-21	1.00086e-18	29.4198	2.02951	9.36024
ERBB4	18.9684	2.85692e-24	4.28898e-22	25.4086	1.86615	10.1645
JPH2	18.9009	2.67084e-23	3.84794e-21	10.6487	1.90068	9.94429
ENSG00000283711	18.8534	5.63324e-28	1.10591e-25	78.2514	1.71943	10.9649
APOA4	18.7988	1.87792e-09	1.32083e-07	15.1033	3.12895	6.00803
CXCR6	18.7177	2.02674e-27	3.85189e-25	26.0666	1.72537	10.8485
CD163L1	18.6595	1.59748e-16	1.62153e-14	14.3131	2.26204	8.24898
HIST1H2BI	18.6483	4.3518e-16	4.34329e-14	153.831	2.29423	8.12835
MAGEB2	18.5961	2.26419e-43	1.34832e-40	112.321	1.34671	13.8085
ERP27	18.538	1.16688e-24	1.82862e-22	10.9354	1.80834	10.2514
HOXC13	18.5302	1.72691e-24	2.65959e-22	15.9346	1.8143	10.2134
BMP6	18.5121	1.91705e-37	8.56201e-35	168.112	1.44763	12.7878
FAM198B	18.5064	1.9138e-22	2.6504e-20	31.4955	1.89882	9.74626
MAGEB1	18.5027	2.72025e-25	4.49975e-23	29.4558	1.78062	10.3912
EDDM13	18.3553	9.61907e-13	8.38267e-11	1.46202	2.57226	7.13585
ECM2	18.2819	2.53739e-26	4.53305e-24	5.33792	1.72226	10.615
CXorf49B	18.2362	2.73897e-15	2.63074e-13	43.2685	2.30772	7.90226
HTR2B	18.1892	1.86274e-13	1.68923e-11	4.25496	2.47193	7.3583
ASPN	18.1888	8.20102e-21	1.02455e-18	16.8155	1.94386	9.35703
ALDH1A2	18.1443	2.92119e-27	5.38011e-25	8.04738	1.67769	10.8151
SYNPO	18.1397	7.43527e-37	3.23978e-34	35.875	1.43034	12.6821
SSX2B	18.086	8.6246e-33	2.44569e-30	48.1258	1.51647	11.9264
ENSG00000267261	18.0682	3.30818e-17	3.43608e-15	26.2642	2.14201	8.43514
FOXR1	18.0451	2.96467e-52	2.94243e-49	148.663	1.18628	15.2115
SPZ1	18.0285	9.17473e-18	9.87389e-16	9.43257	2.10028	8.58385
SYNC	17.9357	5.83573e-22	7.89812e-20	19.9845	1.86202	9.63239
SH3TC1	17.92	5.37175e-40	2.66573e-37	55.6787	1.35379	13.2369
DUOXA1	17.807	4.87282e-19	5.58032e-17	3.09201	1.99739	8.91512
ENSG00000279493	17.7628	1.18445e-46	8.46407e-44	732.324	1.23846	14.3426
CGB8	17.6489	1.15905e-15	1.1315e-13	224.784	2.20371	8.00872
SLITRK1	17.5949	1.3924e-18	1.56448e-16	19.0033	1.99986	8.79803
HOXA1	17.5828	7.27939e-20	8.61234e-18	22.5842	1.92722	9.12341
HSD3B1	17.5267	2.382e-20	2.91469e-18	112.095	1.89608	9.24366
ENTPD8	17.5231	2.40076e-15	2.31835e-13	9.49051	2.21288	7.91866
ZBTB12	17.2339	4.19668e-21	5.51277e-19	5.25027	1.82803	9.42758
HBZ	17.1677	1.71752e-10	1.30568e-08	11.5141	2.68889	6.38468
KRT23	17.0674	1.75844e-22	2.45426e-20	55.1806	1.74963	9.75486
GAST	16.8765	9.74314e-18	1.04228e-15	50.7258	1.96766	8.57694
ENSG00000285396	16.7893	4.76629e-20	5.71475e-18	20.1484	1.83106	9.16918
GAGE2E	16.7755	3.92734e-29	8.77024e-27	534.157	1.49737	11.2033
IL1R2	16.6884	8.88379e-08	5.2903e-06	2.68318	3.12037	5.34819
ENSG00000228144	16.6405	2.77685e-24	4.2041e-22	97.5875	1.63668	10.1672
RPL36A-HNRNPH2	16.5934	2.09319e-23	3.06515e-21	19.5248	1.66458	9.96852
ASIC3	16.5295	1.49386e-17	1.58856e-15	13.4073	1.93834	8.52762
NLRP9	16.2341	1.08171e-20	1.34199e-18	47.5597	1.74042	9.32772
DDX43	16.1544	9.56319e-36	3.88287e-33	109.825	1.29439	12.4803
ERVV-2	16.0161	6.50987e-20	7.75326e-18	70.4934	1.75317	9.13551
SERPINB5	15.8296	6.52288e-25	1.04983e-22	31.8107	1.53575	10.3074
SSX2	15.7551	0.000117124	0.00363267	12.4478	4.09002	3.85207
SEPT12	15.7172	1.52949e-26	2.76004e-24	7.75647	1.4741	10.6622
LYPD4	15.7163	2.46959e-28	5.01355e-26	1576.69	1.42367	11.0393
ANKFN1	15.5928	2.08942e-18	2.31848e-16	4.72518	1.78156	8.75236
ERVV-1	15.4174	6.57792e-18	7.20948e-16	46.6036	1.78814	8.62203
PI16	15.4116	2.65843e-16	2.68321e-14	26.3278	1.88224	8.18789
LGALS13	15.4089	1.78151e-07	9.977e-06	2.80434	2.95144	5.2208
RFPL4AL1	15.2826	5.12235e-12	4.33701e-10	2.31408	2.21418	6.90214
HIST1H4L	15.2493	8.45793e-10	6.14231e-08	100.869	2.48518	6.13609
GAGE12F	15.1658	5.75282e-21	7.4474e-19	295.123	1.61434	9.39443
TKTL1	15.1058	3.29995e-19	3.82816e-17	109.872	1.68626	8.95821
CNTN6	14.5748	7.02106e-16	6.89183e-14	30.0519	1.80602	8.07015
KIAA1024	14.3664	3.80291e-15	3.62586e-13	8.84439	1.82749	7.86126
PPP1R14D	14.3167	2.51724e-22	3.45926e-20	6.99073	1.47316	9.71839
REG1A	14.2815	1.08073e-12	9.32714e-11	8.84815	2.00588	7.11981
STON1-GTF2A1L	11.287	5.56589e-07	2.94185e-05	16.9907	2.25483	5.0057
GATA6	11.0468	2.41774e-19	2.82307e-17	458.438	1.22845	8.99245
GAD1	10.6976	1.47538e-08	9.48118e-07	60.8686	1.88857	5.6644
MSX2	10.4706	5.04263e-19	5.738e-17	342.119	1.17498	8.91132
GSC	10.2474	2.1578e-07	1.19456e-05	51.8582	1.97629	5.1852
MC1R	9.79613	1.95946e-13	1.76796e-11	50.2049	1.33253	7.35153
FGF4	9.44344	3.26909e-17	3.41534e-15	522.141	1.11935	8.43653
ENSG00000284950	9.21421	9.84335e-13	8.53648e-11	104.409	1.29183	7.13268
NPPB	8.97387	1.46647e-08	9.45795e-07	33.7838	1.58397	5.66544
MYL7	8.96598	4.60374e-07	2.46245e-05	41.8993	1.77821	5.04213
FGF8	8.89884	3.01019e-21	4.01321e-19	43.4924	0.940445	9.46238
NOTUM	8.80401	4.68186e-07	2.49676e-05	16.1905	1.7472	5.03891
FOXQ1	8.7459	9.00159e-07	4.60783e-05	11.2732	1.78041	4.9123
GRPR	8.73626	3.42124e-11	2.72859e-09	88.7664	1.31824	6.6272
FGF16	8.59	2.16223e-09	1.51483e-07	17.5614	1.43522	5.98513
CFC1	8.51905	4.12756e-07	2.22776e-05	15.5936	1.68262	5.06298
C19orf33	8.50429	1.18432e-15	1.14988e-13	107.669	1.06223	8.00607
PITPNM2	8.45888	3.81563e-15	3.62586e-13	76.3025	1.07608	7.86084
QPCT	8.41752	6.1586e-10	4.54642e-08	73.8233	1.36067	6.18632
RASD1	8.38997	5.11403e-12	4.33701e-10	80.3592	1.21552	6.90237
SCNN1G	8.37401	3.12404e-11	2.50274e-09	13.2958	1.26103	6.6406
SDR42E1	8.3053	1.96642e-10	1.48228e-08	76.9282	1.30506	6.36394
RHOB	8.23799	4.6312e-13	4.05571e-11	260.489	1.13852	7.2357
NECTIN4	8.20823	1.37366e-14	1.28484e-12	232.932	1.06617	7.69878
SGMS2	8.12984	3.33217e-09	2.27211e-07	18.77	1.3746	5.91434
AMIGO1	8.12024	8.54342e-07	4.39851e-05	13.2675	1.64961	4.92253
MMP19	8.02871	4.15053e-06	0.00018964	36.7098	1.74397	4.6037
DNAJA4	8.00845	1.03323e-08	6.83651e-07	85.8856	1.39881	5.72518
COL12A1	7.97712	1.44194e-07	8.28306e-06	190.442	1.51661	5.25982
ZXDA	7.97537	1.54107e-05	0.000617291	7.06493	1.84498	4.32274
ISL2	7.93593	2.62046e-05	0.000989737	15.4846	1.88763	4.20417
PCDHA6	7.85229	7.16062e-06	0.000307511	16.564	1.74929	4.48886
SOX18	7.85209	1.00958e-05	0.000415578	9.97139	1.77846	4.41511
ZNF560	7.83865	1.28947e-09	9.28729e-08	121.678	1.29165	6.0687
NR0B1	7.82586	0.0010068	0.022288	6.98288	2.37968	3.28862
HIST1H1D	7.79281	1.32126e-08	8.61471e-07	463.943	1.37118	5.68329
AHNAK	7.75379	3.44492e-13	3.06187e-11	1555.82	1.0657	7.27575
LDLRAD4	7.69213	9.39883e-08	5.56026e-06	16.8778	1.44102	5.33798
CNR1	7.6892	1.76075e-06	8.5945e-05	29.3961	1.60892	4.77911
CALHM4	7.65672	0.00180272	0.0360645	4.26904	2.45333	3.12094
RIN3	7.6544	4.86631e-07	2.5874e-05	31.4631	1.52129	5.03151
POSTN	7.62826	2.32886e-06	0.000111819	99.7267	1.61528	4.72257
HIST1H1A	7.61426	1.36435e-08	8.8633e-07	384.792	1.34106	5.6778
TMEM200C	7.5895	1.92307e-07	1.07361e-05	33.1462	1.45766	5.20662
SIX3	7.58133	1.63946e-13	1.49433e-11	26.7191	1.02793	7.37532
FZD8	7.54745	9.26981e-10	6.70466e-08	108.917	1.23294	6.1215
ANKRD53	7.53001	0.000153129	0.00455183	6.9645	1.98894	3.78594
PRSS2	7.51516	0.0218828	0.230827	4.66491	3.2783	2.2924
ABCG4	7.41389	5.47011e-06	0.000243699	9.19596	1.6309	4.5459
ZNF880	7.40162	5.71567e-26	9.91364e-24	212.879	0.702314	10.5389
TCP11L2	7.38753	3.87883e-08	2.37313e-06	27.6445	1.3441	5.49628
RAPGEF5	7.36918	3.86929e-05	0.00140213	52.2199	1.79074	4.11515
HNF1B	7.3579	1.80615e-09	1.28043e-07	164.653	1.22339	6.01435
NEURL4	7.33253	1.12871e-08	7.42471e-07	135.612	1.28412	5.71016
LCN10	7.31827	4.3926e-05	0.00156439	2.96778	1.79115	4.0858
CNTFR	7.31786	4.88939e-06	0.000220023	17.8543	1.60146	4.56948
DNMT3L	7.2923	7.43106e-15	6.98715e-13	5641.77	0.937685	7.77692
STARD13	7.2339	4.16191e-06	0.000189675	21.721	1.57152	4.60313
DCAF12L2	7.20772	0.00207747	0.0405715	4.50811	2.34098	3.07893
FNDC5	7.17989	1.85541e-05	0.000730107	9.80571	1.67691	4.28162
LIX1	7.15737	6.42656e-11	5.05773e-09	35.9798	1.09549	6.53346
CITED1	7.15521	1.29535e-05	0.000527141	2.67489	1.64077	4.36089
DLK2	7.15458	3.18177e-09	2.17786e-07	22.0472	1.20815	5.92193
FGF14	7.15093	0.000180032	0.00520431	5.70618	1.9092	3.7455
TMEM100	7.12222	6.957e-05	0.00233622	2.90513	1.79051	3.97775
PRAC1	7.10792	0.000113601	0.00354186	3.53501	1.84165	3.85954
NDRG1	7.09636	3.4569e-08	2.14436e-06	53.5411	1.28637	5.51656
IL6	7.08693	9.07035e-07	4.62977e-05	95.3925	1.44313	4.9108
PHETA2	7.07543	7.10846e-06	0.000306006	30.4125	1.57567	4.49041
FSBP	7.04132	1.91997e-10	1.4534e-08	74.7616	1.1058	6.36761
PITX1	7.03301	6.20318e-12	5.22735e-10	97.5816	1.023	6.8749
GH2	7.02971	0.0355205	0.31183	3.82499	3.3437	2.10237
SOX5	7.02289	3.25956e-07	1.78079e-05	16.6238	1.37494	5.10779
LEFTY1	7.0075	6.75539e-11	5.2932e-09	1523.49	1.07378	6.52599
PLPP4	6.9918	0.00012534	0.00385403	3.9291	1.82295	3.83544
PCDHB5	6.97573	3.71355e-14	3.40219e-12	103.931	0.921418	7.57065
LRRTM1	6.96456	0.000195995	0.00560232	13.6552	1.87012	3.72412
GJB3	6.95633	0.00103774	0.0228316	4.53598	2.12077	3.28009
CER1	6.94987	6.78256e-07	3.53267e-05	204.405	1.39907	4.96749
CAPN13	6.92341	4.97267e-05	0.00173171	18.4734	1.70657	4.05691
HBEGF	6.91026	3.46833e-07	1.88333e-05	55.4419	1.35601	5.09604
KLF5	6.90147	2.56869e-10	1.92814e-08	989.247	1.09152	6.3228
NCAM2	6.89942	9.2392e-05	0.00295803	5.74437	1.76467	3.90975
CALHM5	6.88193	1.2827e-10	9.83492e-09	25.2618	1.07042	6.42921
LRRIQ3	6.88086	0.000122988	0.00380134	7.26525	1.79185	3.84009
GPER1	6.87021	8.0446e-05	0.002637	4.31138	1.74235	3.94307
IL1RAPL1	6.86926	8.2759e-06	0.000352862	4.04945	1.54091	4.45792
FAM167A	6.86436	6.1092e-07	3.19125e-05	8.33466	1.37625	4.98773
IRAK3	6.84678	1.30994e-09	9.3608e-08	12.6063	1.12868	6.06617
TIPARP	6.83423	2.41369e-08	1.5291e-06	78.6815	1.22491	5.57939
GRP	6.83107	0.0378358	0.323879	2.72262	3.2895	2.07663
ZCWPW1	6.82661	6.92256e-07	3.5951e-05	25.8857	1.37536	4.96352
BDKRB2	6.80485	0.000353733	0.00930698	3.18242	1.90484	3.57239
PRIMA1	6.751	6.44475e-06	0.000282195	13.7866	1.49648	4.51125
SPATA16	6.73834	0.0668675	0.456075	2.2162	3.677	1.83256
AMER2	6.73598	7.20617e-10	5.27616e-08	25.1756	1.09324	6.16149
C1QTNF9B	6.71183	1.45964e-06	7.24347e-05	25.477	1.39345	4.81668
GPR78	6.7083	0.000759288	0.0174578	10.3544	1.99224	3.36722
SLC39A4	6.70427	3.09273e-13	2.77646e-11	257.926	0.919615	7.2903
CDC42BPB	6.70084	9.62329e-12	7.88624e-10	374.244	0.983678	6.81203
SP140	6.6988	0.000660439	0.015669	6.19737	1.96706	3.4055
HIST1H3E	6.68497	1.24075e-05	0.000506071	836.446	1.52964	4.3703
EGF	6.68065	1.80056e-05	0.000711659	12.9891	1.55788	4.28829
GJB2	6.67395	0.00887292	0.122465	4.73135	2.55032	2.61691
LRRN4	6.67347	0.000458706	0.0115419	5.87455	1.90465	3.50378
NTN1	6.66052	1.48626e-05	0.00059937	20.1237	1.53797	4.33071
KIAA1549L	6.61931	2.84091e-06	0.000134623	19.4141	1.41378	4.682
IL1R1	6.61352	3.72597e-08	2.30327e-06	36.6123	1.20172	5.50337
PRAC2	6.6061	8.7125e-05	0.00283125	2.57179	1.68355	3.92391
ZNF578	6.60064	3.72482e-17	3.84647e-15	166.441	0.783808	8.42125
ARHGDIB	6.5824	0.000151653	0.00451545	21.8462	1.73754	3.78835
FAM53A	6.58228	0.000205307	0.00579432	8.08485	1.77305	3.7124
SAMD11	6.58102	2.34415e-09	1.62951e-07	48.5144	1.10199	5.97196
ANXA1	6.5534	5.55623e-07	2.94185e-05	755.62	1.3091	5.00604
FRMPD4	6.54568	7.78098e-05	0.00257898	11.8012	1.65669	3.95105
DCAF4L1	6.5225	1.61711e-07	9.11346e-06	31.5057	1.24506	5.2387
FOXA2	6.49258	9.05577e-06	0.000379768	65.8172	1.46276	4.43857
ZNF572	6.48846	4.65763e-05	0.00163796	17.3391	1.59336	4.07217
SP5	6.48759	1.30724e-05	0.000530768	49.3466	1.48836	4.35889
EBF2	6.47741	6.75269e-09	4.55233e-07	14.3368	1.11738	5.79696
GAS7	6.47418	6.93947e-17	7.12492e-15	635.572	0.775532	8.34806
SDSL	6.47037	3.7418e-08	2.30508e-06	7.35128	1.17587	5.50262
ENSG00000283932	6.45981	5.70481e-08	3.46655e-06	154.515	1.19013	5.42781
MDGA2	6.45343	2.0832e-06	0.000100585	67.4394	1.36	4.74518
MYL4	6.4481	5.0306e-05	0.00174508	139.74	1.59047	4.0542
ELFN1	6.42876	3.45658e-06	0.000159979	13.9798	1.38502	4.64164
RNF212	6.41608	3.1468e-09	2.16221e-07	62.6976	1.08311	5.92375
CHADL	6.41459	1.9087e-05	0.000742895	5.02266	1.50038	4.27531
FOXC2	6.40619	0.000134604	0.00409658	3.17823	1.67795	3.81788
ZNF703	6.40526	9.94547e-08	5.8446e-06	89.577	1.20225	5.32772
PLXDC1	6.39584	2.44709e-11	1.97815e-09	37.1354	0.957962	6.6765
PADI3	6.39448	0.00172235	0.0347289	4.17501	2.04013	3.13435
ANXA8	6.38938	1.15714e-07	6.75567e-06	193.67	1.20551	5.30014
PCDHA13	6.38545	0.00145318	0.0302536	6.28781	2.00556	3.18387
ZBED6CL	6.37832	2.36348e-05	0.000906086	58.1491	1.50878	4.22746
ZNF805	6.37534	6.1411e-05	0.00209016	39.987	1.59092	4.00732
FOXI3	6.37356	6.59723e-12	5.53331e-10	123.595	0.928262	6.86612
LRRC61	6.37309	7.36777e-10	5.37246e-08	142.257	1.03493	6.15798
FAM71F1	6.37071	0.000451935	0.0113984	18.771	1.81619	3.50774
XKR3	6.36695	0.0477483	0.373314	1.89221	3.21628	1.9796
LRFN5	6.35733	2.73318e-05	0.00102796	142.898	1.51559	4.19463
THSD7A	6.35138	0.000946674	0.0211404	31.7753	1.92122	3.30591
PMFBP1	6.3368	9.00906e-05	0.00289994	18.1277	1.61825	3.91584
SERPINI2	6.33377	0.0342007	0.306184	1.08394	2.99087	2.1177
IFIT3	6.32836	1.29445e-09	9.28729e-08	12.9357	1.04289	6.06808
ANXA2R	6.3228	0.00112642	0.0243854	3.87282	1.94137	3.25688
INSM1	6.30649	0.000349027	0.0091967	27.1512	1.76361	3.5759
LEF1	6.30643	0.000149539	0.00445996	11.0539	1.66316	3.79183
EXTL1	6.30255	0.00273555	0.0502785	5.94137	2.10366	2.99599
NPAS3	6.30241	3.87747e-08	2.37313e-06	22.2811	1.14666	5.49634
CHAD	6.29904	0.01747	0.196537	2.17472	2.65037	2.37666
CYP4X1	6.28447	0.000101636	0.00322509	12.3346	1.61694	3.88665
ENSG00000282278	6.2804	0.0119327	0.150337	6.25651	2.49804	2.51413
SCNN1B	6.2491	0.0276561	0.270431	6.53991	2.83775	2.20213
ENSG00000277117	6.24907	0.00020617	0.0058095	25.35	1.68378	3.71133
CSRP1	6.2446	2.22975e-11	1.81893e-09	400.965	0.933405	6.69013
ENSG00000198211	6.24198	0.00306912	0.0551053	9.26473	2.10826	2.96073
PPP1R14C	6.23489	0.000462754	0.0115948	3.06185	1.78067	3.50144
DKK1	6.23398	0.000101002	0.00321639	50.465	1.60332	3.88817
CH25H	6.23284	0.00102187	0.0225658	6.31765	1.89769	3.28443
TNFRSF11B	6.21803	1.01606e-10	7.92663e-09	21.284	0.961867	6.46454
ISL1	6.19324	1.87219e-05	0.000735093	28.6508	1.44715	4.27961
HHAT	6.17923	0.000569664	0.0138564	5.78716	1.79334	3.44566
EGFLAM	6.1786	1.58614e-05	0.00063251	126.981	1.43143	4.31637
TRPV6	6.17667	0.00052321	0.0128572	11.0622	1.78075	3.46858
COL7A1	6.17496	6.69981e-06	0.000290706	98.3523	1.3713	4.50301
GREM2	6.16931	2.55334e-07	1.40788e-05	115.828	1.19705	5.15375
LAMP5	6.15577	0.000138653	0.00419125	12.5353	1.61545	3.81056
RALYL	6.1525	0.000164697	0.00482347	4.79574	1.63292	3.76779
FLI1	6.14686	4.69583e-06	0.000211846	11.4108	1.34271	4.57794
ENSG00000278139	6.14481	0.0714943	0.469749	5.4701	3.40938	1.80232
MIXL1	6.14412	3.17078e-16	3.18236e-14	248.837	0.752343	8.16665
ISLR	6.14116	0.0046508	0.0768044	2.57347	2.16981	2.83028
THBD	6.1394	0.00658946	0.10004	5.92264	2.2597	2.71691
ENDOD1	6.13591	0.000250717	0.00691213	38.315	1.67578	3.66153
KANK4	6.12466	3.76201e-05	0.0013688	155.558	1.48598	4.12163
MOBP	6.11919	1.73459e-09	1.2346e-07	56.5646	1.01633	6.02089
CCDC168	6.11462	0.00262794	0.0489044	1.9091	2.03265	3.00821
XK	6.11169	0.000242532	0.00673845	5.93489	1.6653	3.67002
PLA2G4B	6.09644	9.57353e-06	0.000399605	44.567	1.37723	4.42659
PKHD1L1	6.09374	0.0289572	0.276632	2.09105	2.79009	2.18407
LCAT	6.08762	3.00616e-06	0.000140958	24.6717	1.30345	4.6704
PRPH	6.08508	0.00326665	0.0580684	10.861	2.06872	2.94146
TRPV4	6.08181	7.50894e-05	0.00249809	12.6811	1.53598	3.95956
ADAMTS13	6.06911	0.000852812	0.0193589	17.6262	1.81979	3.33506
HP	6.06723	1.25547e-08	8.21575e-07	15.7844	1.06592	5.69202
SLC10A5	6.06717	0.00125547	0.0266378	2.59465	1.88073	3.22597
ENSG00000273748	6.06708	0.000102422	0.00323853	9.3989	1.56175	3.88478
SGCA	6.03681	0.00729545	0.107372	1.55747	2.24998	2.68305
SLC52A1	6.03643	6.92201e-09	4.64894e-07	104.229	1.04206	5.79281
GHRL	6.02836	0.00011806	0.00365536	11.1936	1.56576	3.85012
SKOR2	6.02778	0.00631884	0.0970646	7.26497	2.20736	2.73076
SLC22A1	6.02094	0.00344681	0.0606672	2.05106	2.05858	2.9248
MYZAP	6.00025	0.00133984	0.0281273	4.52774	1.87081	3.20731
LOXL4	5.96269	0.00673401	0.101693	5.70242	2.20048	2.70972
TRPM1	5.94724	1.53986e-05	0.000617291	3.98149	1.37575	4.32291
AGBL4	5.9404	8.74258e-08	5.22362e-06	24.9768	1.11013	5.35109
AADACL3	5.93543	0.00166599	0.0337621	26.8693	1.8878	3.1441
CDKN2B	5.93463	0.000171435	0.00501259	5.86656	1.5793	3.75777
PCDH8	5.93237	0.00145637	0.0302536	30.2887	1.86363	3.18324
CELF4	5.92201	1.13043e-08	7.42471e-07	76.1189	1.03715	5.7099
CFAP100	5.91689	0.00312708	0.0559772	4.46363	2.00236	2.95496
ZNF528	5.90929	5.62745e-16	5.55438e-14	203.953	0.729802	8.09712
BCL2L10	5.90911	0.000609373	0.0146718	6.41926	1.72407	3.42741
APOA1	5.90721	8.67893e-08	5.20299e-06	4969.42	1.10365	5.35241
SVEP1	5.90685	1.53836e-06	7.59195e-05	25.7177	1.22901	4.80619
FOXC1	5.89664	0.000277504	0.00753853	14.5197	1.62199	3.63544
PGR	5.88201	0.0323484	0.296339	1.24092	2.7485	2.14008
ACADL	5.87203	1.01266e-07	5.93154e-06	7.02839	1.10285	5.32444
OVGP1	5.85814	0.000174169	0.00508421	25.9597	1.56059	3.75381
ZC2HC1C	5.85399	1.91791e-06	9.33608e-05	72.4923	1.22934	4.76189
AIFM3	5.81813	0.00288959	0.0526224	4.16802	1.95289	2.97925
C7orf57	5.81707	0.00065834	0.01564	8.52823	1.7077	3.40637
INHBA	5.81469	5.93274e-06	0.0002617	50.6754	1.28394	4.52877
CDKL2	5.81122	0.000720998	0.0167727	8.46694	1.71855	3.38147
WNT10B	5.79582	0.00228125	0.0435878	13.6544	1.89968	3.05094
APOL3	5.79135	0.0279101	0.271721	1.46852	2.63417	2.19855
ROM1	5.76258	0.000741765	0.0170768	11.0738	1.70811	3.37366
CD19	5.75861	0.000970186	0.0216114	15.4557	1.74555	3.29903
RAB36	5.74179	1.43418e-07	8.28306e-06	46.5279	1.09143	5.26082
GATA2	5.71737	8.39865e-07	4.33647e-05	696.871	1.16068	4.92587
ZYG11A	5.70264	1.24795e-10	9.60976e-09	349.396	0.886413	6.43338
DEGS2	5.69483	0.000559085	0.0136263	3.43912	1.65033	3.45072
ANKRD31	5.68677	0.00698079	0.104274	1.82697	2.10796	2.69776
RSPH4A	5.68225	0.000638912	0.01528	4.64973	1.66414	3.41453
RTL5	5.68137	0.00274403	0.0503608	4.28549	1.89692	2.99505
NDST3	5.66657	3.57195e-09	2.42635e-07	10.2408	0.959966	5.90289
FOLR1	5.66447	3.20199e-07	1.75471e-05	498.89	1.10826	5.11115
ENSG00000233757	5.66367	0.00145977	0.0302824	11.1033	1.77959	3.18256
FAM20A	5.65108	1.61353e-06	7.91914e-05	112.44	1.17813	4.79664
ENSG00000267216	5.64827	0.00950238	0.128411	14.2941	2.17792	2.59343
MYH15	5.64674	0.00197319	0.0388228	3.3489	1.82492	3.09424
KCNC4	5.64106	6.9589e-10	5.11608e-08	225.999	0.914714	6.16702
KCNK9	5.62165	0.00224977	0.0431247	2.25189	1.84008	3.05511
PTH1R	5.61818	0.000265748	0.0072593	35.4012	1.54067	3.64659
REELD1	5.59758	6.27476e-06	0.000275427	3.49252	1.23925	4.51691
JAML	5.58611	0.0163653	0.187776	11.0538	2.3269	2.40066
RASGEF1C	5.58009	0.00300058	0.0542565	1.53161	1.88029	2.96768
OSR2	5.57368	0.00022218	0.00623116	54.1947	1.50952	3.69236
SOX14	5.57315	0.0465394	0.367054	2.99868	2.79992	1.99047
CYP26C1	5.56384	0.00750288	0.109778	2.23955	2.08099	2.67366
KAZALD1	5.56146	0.00417417	0.0704835	2.27934	1.94138	2.86469
GJB4	5.56093	0.0188813	0.207706	2.32592	2.3685	2.34787
UCP1	5.54973	0.005481	0.0875047	1.37042	1.99824	2.77732
TSHZ1	5.54794	0.00291544	0.053039	11.5128	1.86391	2.97652
PCDHGB5	5.54332	0.00237978	0.0450704	6.90213	1.82453	3.03822
EBF3	5.53796	0.000719763	0.0167727	43.5374	1.63751	3.38194
PDYN	5.53709	0.0698356	0.465073	4.43269	3.05414	1.81298
SOX7	5.52907	3.04325e-07	1.67285e-05	39.3309	1.07974	5.12075
TNFAIP3	5.52425	2.98787e-05	0.00111437	114.651	1.32337	4.17439
ARX	5.51874	0.000138381	0.00419012	57.7668	1.44809	3.81104
HPGD	5.51846	2.37288e-11	1.92689e-09	700.296	0.825991	6.68102
AZU1	5.51752	2.28566e-05	0.000878136	6.72932	1.30284	4.23499
CNGA4	5.49087	0.00614259	0.0950075	1.2616	2.00391	2.74007
VSTM1	5.4883	8.73226e-05	0.00283125	4.51259	1.39888	3.92336
BCL2L2-PABPN1	5.48653	0.000423354	0.0107892	193.824	1.55643	3.52508
TEKT2	5.48182	6.14238e-05	0.00209016	5.05433	1.36797	4.00727
ABHD15	5.48117	3.53585e-06	0.000163225	54.0771	1.18206	4.63695
SLCO2A1	5.46212	9.52072e-05	0.00303831	195.72	1.39965	3.90249
GLIS1	5.46144	0.00827883	0.117382	2.14061	2.06835	2.64048
F5	5.45948	0.0116326	0.147621	1.21885	2.1638	2.5231
CCDC81	5.45691	7.19697e-09	4.8155e-07	25.2326	0.94308	5.78626
USH2A	5.454	0.00530315	0.0852752	5.28351	1.95623	2.78802
RAB9B	5.44345	0.00720569	0.106444	1.15485	2.02571	2.68719
CNR2	5.43721	1.02552e-10	7.96562e-09	169.924	0.841264	6.46314
AMBP	5.4352	0.00848992	0.118895	3.1775	2.06509	2.63194
NR4A2	5.42755	0.000145502	0.00436139	37.8875	1.42882	3.79862
PCDHA3	5.42625	0.00404797	0.0686771	2.25441	1.88779	2.8744
MMP10	5.4131	0.00799218	0.114867	11.4529	2.04083	2.6524
C11orf45	5.41209	0.0106588	0.13879	3.66249	2.11932	2.55369
RTEL1-TNFRSF6B	5.4117	0.00485978	0.0797245	8.65999	1.92164	2.81618
CORT	5.40826	0.00279262	0.0511169	3.91285	1.80897	2.98969
ISLR2	5.40743	1.43867e-10	1.09837e-08	11.8718	0.843364	6.41174
ZMYND12	5.40671	0.00188706	0.0374581	3.63959	1.73991	3.10745
NOV	5.4047	0.00218187	0.0420033	6.36963	1.76377	3.06429
TMEM184A	5.39818	9.31498e-07	4.74109e-05	25.2831	1.10042	4.90558
ENSG00000283765	5.39757	0.00351377	0.0615427	19.8409	1.84924	2.9188
TMEM155	5.3932	0.00211222	0.0411503	10.3431	1.75447	3.07398
TWIST1	5.38807	8.1085e-05	0.00265308	37.2364	1.36712	3.94117
C16orf71	5.38745	0.00452836	0.0753252	2.01184	1.89779	2.8388
DUSP8	5.38463	2.84099e-05	0.00106403	21.2875	1.28639	4.18585
MMEL1	5.37939	0.000254102	0.00696732	29.829	1.47055	3.65809
BIVM-ERCC5	5.37889	0.0497571	0.382916	3.34049	2.74147	1.96205
OLIG2	5.37174	0.0269295	0.266435	1.37813	2.42787	2.21254
ILDR2	5.36724	5.49422e-06	0.000244165	20.9873	1.18092	4.54497
VIT	5.36253	0.00805351	0.115189	1.6513	2.02373	2.64982
TIE1	5.34601	1.43252e-06	7.12868e-05	21.0412	1.10903	4.82043
DNAH7	5.33568	8.91961e-07	4.57899e-05	41.0461	1.08579	4.91409
RGS20	5.33431	0.000607152	0.014638	7.98733	1.55592	3.4284
INHA	5.32842	0.0017683	0.035495	2.90943	1.70421	3.12662
RIMBP2	5.3217	0.00647906	0.0990996	5.33468	1.95471	2.7225
LBX2	5.31355	3.20782e-05	0.00118405	8.43024	1.27785	4.15819
SPATA9	5.31207	0.0571119	0.418841	0.603082	2.79222	1.90245
CCR6	5.3104	0.000137846	0.004181	4.92573	1.39307	3.812
TFAP2E	5.30555	0.00259564	0.048404	6.45779	1.76149	3.01196
CNTN3	5.30354	0.139837	0.652917	0.712967	3.59222	1.4764
PCDH19	5.2839	0.0130122	0.159003	63.2263	2.12766	2.48344
MUC19	5.28243	3.64581e-06	0.000167435	12.142	1.14076	4.63062
GCOM1	5.28087	0.00167373	0.0338633	14.9242	1.68034	3.14274
INSL3	5.279	0.00140307	0.0293168	1.99541	1.65278	3.19402
PGA4	5.27597	0.0405184	0.338394	2.91505	2.57562	2.04842
LY6K	5.27245	1.72638e-05	0.000683853	11.1933	1.22683	4.29762
ENSG00000240045	5.27214	1.26696e-07	7.34876e-06	5.71432	0.997839	5.28356
TACSTD2	5.26999	4.13658e-05	0.00148394	193.094	1.28545	4.09972
RSPO3	5.26672	0.000424087	0.0107925	356.582	1.49427	3.52462
LGI1	5.26441	2.86834e-08	1.79799e-06	35.3418	0.948664	5.54929
PSD4	5.26166	1.24417e-10	9.60976e-09	92.6522	0.817809	6.43384
ZMAT1	5.26154	4.29489e-07	2.30782e-05	21.1317	1.04078	5.0554
NKX2-5	5.25914	0.00274567	0.0503608	5.53415	1.75605	2.99486
CHD5	5.25622	0.000869066	0.0196779	14.9248	1.57854	3.32981
C3orf80	5.24614	0.00526029	0.084815	9.16731	1.8799	2.79065
SEMA7A	5.24245	0.000229983	0.00642979	41.3685	1.4232	3.68358
DOC2B	5.24148	6.94746e-08	4.179e-06	13.3245	0.97199	5.39252
SMCO3	5.23693	0.0327653	0.298167	2.15786	2.45295	2.13495
REP15	5.23118	0.00323384	0.0576573	3.599	1.77654	2.94459
RNF150	5.22599	4.30174e-07	2.30782e-05	87.9883	1.03381	5.0551
TBX22	5.22149	0.0279209	0.271721	2.83624	2.37514	2.1984
POU2AF1	5.21965	4.41934e-10	3.28965e-08	71.1255	0.83669	6.23845
PTPRT	5.21663	0.0076656	0.11161	4.91284	1.95639	2.66645
PTHLH	5.21552	0.0234225	0.242071	7.29676	2.30116	2.26647
PABPC4L	5.21406	0.00229657	0.0437402	18.3959	1.71013	3.04893
NFIX	5.21121	0.000333297	0.00883436	20.5817	1.45242	3.58794
FZD10	5.18641	0.0025331	0.0475355	15.1021	1.71772	3.01936
CFAP157	5.1824	0.00052297	0.0128572	13.6365	1.49404	3.46871
ENSG00000249624	5.1749	0.00558655	0.0884881	3.94636	1.86745	2.77111
SUN3	5.17391	3.30986e-08	2.0603e-06	289.652	0.93659	5.5242
WNT4	5.16901	0.00103181	0.0227571	4.30332	1.5751	3.28171
LHX2	5.16604	0.00226832	0.0434335	1.74601	1.69231	3.05265
FLRT3	5.16334	0.000114157	0.00355298	211.98	1.33823	3.85835
PRSS1	5.16149	0.0642716	0.446081	0.928851	2.78956	1.85029
SP9	5.15319	0.0363532	0.315727	3.77713	2.46216	2.09295
ENSG00000285078	5.15262	0.0616004	0.434633	1.31412	2.75665	1.86916
SLC38A8	5.15198	0.0327792	0.298167	1.19864	2.41336	2.13478
TMEM229A	5.14916	0.00196756	0.0387546	5.20657	1.66366	3.09509
PRRT1B	5.1448	0.0152512	0.17937	6.44156	2.12038	2.42636
INCA1	5.14319	0.000129509	0.00396178	7.61606	1.34378	3.82739
BMP5	5.13823	0.0314553	0.29177	1.50702	2.38847	2.15126
CMPK2	5.13624	0.00835328	0.117783	2.16724	1.94743	2.63745
KCNJ1	5.13417	0.0798252	0.499327	0.903064	2.93096	1.7517
CDYL2	5.13078	0.0042893	0.0717324	47.0708	1.79645	2.85606
KCNJ11	5.12726	1.16147e-05	0.000475911	12.0328	1.16935	4.3847
HIST1H2AG	5.11541	6.09805e-07	3.19125e-05	449.925	1.02553	4.98809
C11orf96	5.10335	0.00552412	0.0878668	16.9393	1.8392	2.77477
NELL1	5.1009	0.00134398	0.0281481	2.578	1.59084	3.20642
ACSM1	5.09967	0.0171961	0.194769	3.06091	2.14048	2.38249
IFI27	5.09509	1.93962e-05	0.000752046	175.061	1.19275	4.27173
GPD1	5.08707	0.00822234	0.116766	1.43066	1.92488	2.6428
ZFP57	5.0709	1.83683e-05	0.000724393	370.037	1.18372	4.28385
CASC1	5.06964	0.000197613	0.00563055	7.33262	1.36206	3.72205
GABRA4	5.06715	0.000649709	0.0154957	11.5843	1.48598	3.40997
GPR39	5.06373	0.00893498	0.123071	6.2196	1.93676	2.61453
FAM230A	5.06157	3.14256e-05	0.00116719	11.429	1.21588	4.16288
CARNS1	5.06017	0.000530967	0.0130298	6.44816	1.46052	3.46463
ADAMTS18	5.05988	0.00803418	0.115189	22.2485	1.90894	2.65063
CXCR4	5.05031	0.000482094	0.012012	76.9207	1.44687	3.49051
DSCAM	5.04973	0.0127673	0.157301	1.88276	2.02784	2.4902
ENTPD3	5.04859	0.000393823	0.0101818	2.39673	1.42447	3.54419
TEKT3	5.04781	0.000596922	0.0144499	2.90938	1.47038	3.43301
LEFTY2	5.04748	2.38284e-06	0.000113822	1243.87	1.06986	4.71791
ASB9	5.0437	3.24063e-05	0.00119369	4.76398	1.21363	4.15586
CPO	5.03961	0.00677032	0.102005	2.31185	1.86105	2.70794
GATA5	5.03943	0.00925583	0.126515	6.07593	1.93641	2.60246
EVX1	5.0304	0.138385	0.65025	1.33561	3.39472	1.48183
PRR35	5.02564	0.00707821	0.105075	2.52405	1.86609	2.69314
GPRC5D	5.02547	0.178734	0.719324	1.10583	3.73735	1.34466
NME8	5.02053	0.072649	0.474458	0.440484	2.79691	1.79503
DNAH9	5.01914	1.70681e-06	8.35402e-05	14.5414	1.04885	4.78536
MS4A12	5.01911	0.00998541	0.133354	2.20431	1.94816	2.57633
IFIH1	5.01072	0.012644	0.156058	5.14713	2.0094	2.49364
STPG2	5.00512	0.000464252	0.011616	1.38183	1.4298	3.50058
SLC6A20	5.00297	1.41872e-08	9.18312e-07	45.2842	0.882184	5.67111
SOST	4.99664	0.012175	0.152209	1.03568	1.99305	2.50703
ENSG00000275778	4.99407	0.0984203	0.556946	1.85003	3.02202	1.65256
CLEC14A	4.99334	0.0290871	0.276874	1.07494	2.28811	2.1823
BMPER	4.99286	0.000192444	0.00550964	4.66693	1.33902	3.72873
TMEM179	4.98474	0.00612539	0.0949914	14.0765	1.81859	2.74099
LGALS12	4.98244	0.000598631	0.0144716	29.4843	1.45166	3.43223
EDN2	4.97326	0.0534954	0.402229	0.823561	2.57562	1.9309
FAM237B	4.96666	0.232945	0.786325	0.783621	4.16384	1.19281
PCDHGB7	4.96559	0.0103997	0.136617	6.17216	1.93798	2.56225
MNX1	4.96436	0.00991658	0.132782	10.4955	1.92512	2.57872
CDH12	4.96206	4.3746e-05	0.00156305	32.7928	1.21418	4.08675
ARL5C	4.95326	6.01758e-06	0.000264789	6.59713	1.09446	4.52577
ALPK2	4.94624	0.000508517	0.0126001	8.87518	1.42288	3.47623
SUSD6	4.94104	2.97249e-05	0.00111095	65.4559	1.18332	4.17556
RDH8	4.93611	0.000227053	0.00635783	1.132	1.33885	3.68684
CLRN1	4.93411	0.00113329	0.024452	3.1847	1.51578	3.25516
LHX1	4.93252	0.0202849	0.218175	11.0869	2.12514	2.32104
ENSG00000261915	4.92496	0.00254101	0.0475839	13.0815	1.63164	3.01842
SDR16C5	4.92029	0.0385968	0.328036	1.38046	2.37872	2.06846
EFHB	4.91919	5.40435e-05	0.0018711	11.415	1.2184	4.03741
GPR34	4.90537	0.0877844	0.5266	1.11889	2.87333	1.7072
SMAD6	4.90428	1.62681e-05	0.000647282	45.0277	1.13768	4.31078
NPY2R	4.90079	0.0619757	0.436159	0.84167	2.6257	1.86647
NFIC	4.89038	6.48576e-08	3.92773e-06	42.4977	0.904811	5.40486
LRRC46	4.88699	0.0143482	0.171459	4.50089	1.99597	2.44842
TMEM265	4.88411	0.00036771	0.009604	50.3981	1.37108	3.56224
ENSG00000257767	4.87995	0.00010556	0.00332011	117.727	1.25855	3.87744
C17orf107	4.87331	0.00621801	0.095928	10.8584	1.78114	2.73606
TBC1D3	4.8721	0.271465	0.824783	5.9232	4.43041	1.09969
ITPRID1	4.8705	0.0051224	0.0830415	9.86463	1.73994	2.79923
CRYGB	4.86472	0.00613751	0.0950075	11.3065	1.77522	2.74034
HPD	4.86313	0.00301217	0.0543559	8.87325	1.63935	2.96649
CCDC87	4.83917	0.00774755	0.112437	2.73701	1.81727	2.66288
SLCO1B1	4.83797	0.0162699	0.187041	1.47561	2.01347	2.4028
ADCY6	4.82485	1.12567e-06	5.68083e-05	53.5017	0.991076	4.86829
BMPR1B	4.8185	1.82356e-09	1.28766e-07	24.5473	0.801375	6.01279
TRPM2	4.81327	0.0347156	0.308708	6.07159	2.27938	2.11166
SERHL2	4.81038	3.10399e-08	1.93891e-06	26.5645	0.869011	5.53547
SPOCK2	4.80357	0.0129743	0.158821	12.8545	1.93343	2.48447
CMKLR1	4.80177	0.0242611	0.247389	2.94354	2.13131	2.25297
KCNK3	4.79422	2.15977e-07	1.19456e-05	10.9902	0.924627	5.18503
ENSG00000167774	4.79421	0.0120427	0.151189	22.1421	1.90937	2.51089
SPP1	4.77663	1.49395e-07	8.52696e-06	1590.53	0.909262	5.2533
GGT5	4.76874	1.43982e-07	8.28306e-06	181.061	0.906589	5.26009
ACVRL1	4.76024	0.000320013	0.00854563	27.6105	1.32283	3.59854
TMEM63C	4.75783	0.0022088	0.0424761	18.8668	1.55453	3.06062
TMEM114	4.75778	0.281678	0.832866	0.649533	4.41944	1.07656
FOXL2	4.75775	0.00588315	0.0921144	4.0625	1.72744	2.75422
RNF148	4.75637	0.101808	0.565653	1.58052	2.90705	1.63615
XKR4	4.75336	9.39938e-08	5.56026e-06	84.5917	0.89048	5.33797
GLIPR1L1	4.75312	0.00311316	0.055784	51.0904	1.60777	2.95634
HPCA	4.75205	0.00108167	0.0236813	1.24941	1.45395	3.26838
TMEM272	4.74907	0.000521029	0.0128566	3.56274	1.36872	3.46971
PIK3R5	4.74834	0.0119445	0.15038	22.6454	1.88893	2.51378
FLNC	4.74358	0.000110628	0.00346732	227.506	1.22699	3.86601
C11orf86	4.74342	0.0538038	0.403698	1.37846	2.45976	1.92841
C10orf90	4.73953	0.0589109	0.424382	3.24943	2.50921	1.88886
APOD	4.73813	0.000693761	0.016308	21.0601	1.39684	3.39203
ENSG00000270168	4.73691	0.0379607	0.324172	1.40082	2.28254	2.07528
GPR55	4.73431	0.129712	0.630901	1.65744	3.12446	1.51524
ZNF540	4.73116	3.27852e-06	0.000152132	18.4205	1.0169	4.65255
FAM78A	4.72952	7.4491e-05	0.0024828	27.6465	1.19388	3.96147
CGAS	4.72735	5.13029e-10	3.80301e-08	44.873	0.760627	6.21507
ANGPTL1	4.72572	0.118144	0.606728	1.94602	3.02424	1.56261
APOA2	4.72305	0.000103854	0.003278	309.655	1.21684	3.88141
LIF	4.72157	0.00501005	0.0817394	22.2534	1.68244	2.80639
STYK1	4.7134	0.00280291	0.0512528	13.5815	1.57714	2.98856
PLXNB3	4.71263	0.00659437	0.10004	13.0705	1.73471	2.71666
VSIG1	4.71058	1.14951e-06	5.7822e-05	19.8377	0.968428	4.86415
GABRG1	4.70619	0.00992803	0.132782	1.86121	1.82529	2.57833
LANCL3	4.70494	8.52549e-06	0.000361777	16.1794	1.05692	4.45154
BHLHE22	4.70202	0.00347392	0.0609045	3.07017	1.60898	2.92236
TMPPE	4.70093	0.00395211	0.0673706	38.345	1.63116	2.88196
ALOX15	4.70039	0.000280359	0.00760032	8.19849	1.29387	3.6328
KLF9	4.69223	0.000461696	0.0115846	112.601	1.33985	3.50205
TNFSF12-TNFSF13	4.68902	0.105696	0.574635	1.63879	2.89831	1.61785
AKAP3	4.68493	0.00548358	0.0875047	9.13029	1.68695	2.77716
PTCHD4	4.68344	0.000289414	0.00781024	8.67905	1.29213	3.6246
RBPJL	4.67748	0.415984	0.921458	0.419104	5.75047	0.813408
FBXO4	4.67322	4.93646e-05	0.00172246	9.60251	1.15143	4.05861
PXDNL	4.67161	0.0464097	0.366976	2.61944	2.3456	1.99165
FMN1	4.67013	4.80708e-05	0.0016806	61.6647	1.14892	4.06481
SCUBE2	4.66672	0.000717228	0.0167494	45.2627	1.3795	3.38291
ENSG00000262560	4.66593	0.241931	0.793958	0.699799	3.98738	1.17017
F13A1	4.66185	0.0612705	0.433083	1.27303	2.49092	1.87154
ACP4	4.6586	0.12595	0.622783	2.56634	3.0443	1.53027
PRSS21	4.65151	0.00381714	0.0653819	4.10897	1.60791	2.89289
CSTA	4.64756	0.00512149	0.0830415	1.97228	1.66026	2.79929
IGFL3	4.63956	0.0616263	0.434644	2.13983	2.48241	1.86897
FBLN5	4.63843	8.9267e-06	0.000375237	49.5059	1.0443	4.44166
LRRC24	4.63789	0.0176435	0.197601	2.90815	1.95443	2.37302
ENSG00000285509	4.63743	0.0194258	0.211781	1.68258	1.98414	2.33726
DLC1	4.63286	1.57042e-07	8.90651e-06	316.758	0.883442	5.24411
BTBD16	4.62548	0.0953148	0.550505	0.769736	2.77306	1.668
PIWIL2	4.61192	0.000635163	0.0152107	35.1224	1.35004	3.41614
GHRH	4.60476	0.129711	0.630901	0.502144	3.03896	1.51524
STKLD1	4.60146	1.2839e-06	6.40696e-05	14.1379	0.950277	4.84223
NUTM2G	4.59781	0.0246274	0.24984	5.53342	2.04602	2.2472
ASXL3	4.59773	0.017664	0.197601	15.7965	1.93786	2.37259
HOXB3	4.59121	0.00217871	0.0419878	22.507	1.49808	3.06472
LIMCH1	4.59038	6.8185e-06	0.000294945	236.038	1.02025	4.49928
CORO6	4.59003	0.0194296	0.211781	9.03065	1.96391	2.33718
BHLHE23	4.58388	0.0100765	0.134011	1.50078	1.7814	2.57319
TMOD4	4.58267	0.0450216	0.360515	0.838382	2.28625	2.00445
OPRK1	4.57761	4.41905e-05	0.0015664	2.90061	1.12075	4.0844
ANKRD2	4.57451	0.0296464	0.280229	6.4825	2.10343	2.17478
CCDC96	4.57179	0.02693	0.266435	2.72522	2.06631	2.21253
ENSG00000284773	4.57165	0.000133499	0.0040699	4.56998	1.1968	3.81991
SIX1	4.56941	0.0124611	0.154575	10.5551	1.82863	2.49881
C9orf43	4.5619	0.00529212	0.085181	3.37619	1.63585	2.78869
PERM1	4.55738	0.153978	0.679384	0.667291	3.19677	1.42562
PCSK4	4.55502	0.00909396	0.124684	16.4487	1.74622	2.6085
TMIE	4.54662	0.0244905	0.249301	0.880067	2.02131	2.24935
CLEC6A	4.54067	0.0155106	0.181347	3.52104	1.87613	2.42023
CR1L	4.5396	0.00256878	0.0480537	36.5073	1.50561	3.01512
SPATA12	4.53906	0.0768942	0.490788	3.24607	2.56589	1.769
SMYD2	4.5364	1.47476e-07	8.44444e-06	178.759	0.863142	5.25568
NKX3-1	4.53311	3.49877e-05	0.0012798	12.119	1.0954	4.13831
ENSG00000266302	4.51412	0.0206471	0.221538	5.54322	1.95047	2.31438
DIRAS3	4.51076	0.0253194	0.255052	3.48492	2.01689	2.23649
PAX6	4.50484	0.000148272	0.00442955	39.8085	1.18738	3.79395
PHEX	4.4967	0.00035606	0.0093468	2.13534	1.25934	3.57068
MEIS1	4.49492	3.50305e-05	0.0012798	143.803	1.08625	4.13803
SYTL2	4.49445	0.000461494	0.0115846	780.688	1.28333	3.50216
EPHB3	4.48643	0.000890396	0.0200191	18.1924	1.3501	3.32305
TREML1	4.48578	0.26496	0.81736	0.661563	4.02405	1.11474
AOC1	4.48443	0.00067373	0.0159209	4.65223	1.31893	3.40005
C9orf84	4.48312	0.0317948	0.293548	7.0144	2.0881	2.14698
DRP2	4.47715	0.0359147	0.313977	2.05576	2.13412	2.09789
KCNE2	4.4755	0.128014	0.627313	0.863496	2.94058	1.52198
CSHL1	4.46994	0.501785	0.961583	0.468244	6.65483	0.671683
FGF20	4.46972	0.246549	0.799325	0.788606	3.85729	1.15877
SLC51B	4.46236	0.000898165	0.0201326	2.2485	1.34383	3.32062
SLC24A5	4.46071	0.275881	0.827505	0.552014	4.09382	1.08962
NXPH4	4.45996	0.00396679	0.0675564	4.90994	1.54817	2.88079
CCNO	4.45884	0.00616332	0.0951665	26.6384	1.62793	2.73896
DOK7	4.45761	0.0278359	0.271521	3.39585	2.02656	2.19959
ARMC3	4.45747	0.0128835	0.158406	3.726	1.79233	2.48697
ADAM12	4.456	0.00308944	0.0554146	13.1173	1.50607	2.9587
KCNA5	4.45491	0.202976	0.755922	0.822371	3.4992	1.27312
SHISA8	4.45085	0.0246003	0.24984	3.37971	1.98025	2.24762
STX11	4.43712	0.0269409	0.266435	6.04004	2.00559	2.21237
PCDHA9	4.42997	2.85856e-06	0.000134759	22.7224	0.946427	4.68073
FIGNL2	4.42916	4.78606e-05	0.0016798	44.9427	1.08936	4.06584
CLIC3	4.42507	0.00534508	0.085795	13.193	1.58863	2.78547
RNF169	4.42223	0.000483552	0.0120315	102.932	1.26722	3.48971
ENSG00000284874	4.41324	0.0259776	0.259123	7.61924	1.9821	2.22655
NIPAL4	4.39743	0.0168105	0.191409	1.08623	1.83929	2.39083
ADRA1A	4.39683	1.16802e-05	0.000477498	13.5803	1.00305	4.38347
ADAP2	4.39653	0.000721044	0.0167727	59.1106	1.30019	3.38145
MTNR1A	4.39652	0.135637	0.644287	1.15951	2.94626	1.49224
ADAMTS15	4.39553	0.00906473	0.124475	11.0586	1.68437	2.6096
SORCS2	4.39393	0.0166922	0.190379	2.52639	1.83584	2.39342
CAPN9	4.39259	0.158984	0.688612	0.643367	3.11863	1.4085
INSC	4.3906	0.000115102	0.00357618	4.95661	1.13854	3.85633
MAGEB3	4.39051	0.0588788	0.424382	0.398434	2.32413	1.8891
PDGFC	4.3885	0.00116222	0.0249257	19.4289	1.35114	3.24799
VAX1	4.38819	0.0331086	0.300398	0.89095	2.05945	2.13076
LGALS14	4.38785	0.000101977	0.00323019	6.65971	1.12919	3.88584
PDZD7	4.38489	1.59466e-07	9.01539e-06	44.0407	0.836606	5.24128
UBAP1L	4.38018	3.93686e-05	0.00142373	42.3943	1.06544	4.11115
APOBEC3H	4.38011	0.0110441	0.142251	1.36794	1.72357	2.5413
ATP6V1FNB	4.37649	0.0134689	0.162802	2.219	1.77105	2.47112
TGFB3	4.3752	0.00185848	0.0370554	94.9046	1.40593	3.11196
TREM2	4.37242	0.043791	0.354154	0.79404	2.16877	2.01609
TULP2	4.3716	0.00363393	0.0629682	33.6489	1.50314	2.90831
RGS8	4.36305	0.133994	0.64057	2.12723	2.91154	1.49853
IL22RA1	4.36224	0.0669923	0.456451	3.26457	2.38149	1.83173
LONRF3	4.3587	0.0252649	0.255003	2.37057	1.94817	2.23733
TMEM200B	4.35422	0.0010197	0.0225457	48.778	1.32547	3.28503
SLC4A10	4.35363	0.034306	0.306476	0.887515	2.05704	2.11646
LTBP2	4.34992	0.0290299	0.276744	21.1874	1.99256	2.18308
THSD7B	4.34981	0.00539111	0.0864562	8.8482	1.56317	2.78269
CD8A	4.34821	0.00207797	0.0405715	1.93768	1.41228	3.07886
ENSG00000285192	4.34809	0.549882	0.976893	0.591985	7.27182	0.597937
IDUA	4.34604	0.0105047	0.137385	7.01528	1.6985	2.55876
KCNK13	4.34405	0.035976	0.314131	12.2392	2.07136	2.0972
MYLK2	4.33453	0.0379026	0.323986	2.77141	2.08802	2.07591
CIDEA	4.33107	0.229123	0.785521	0.427154	3.60136	1.20262
TCEA3	4.32755	0.0140719	0.169176	3.40505	1.76245	2.45542
OLFML1	4.32573	0.000740046	0.0170689	31.2402	1.28197	3.3743
DTX4	4.3202	2.42739e-05	0.000924635	144.166	1.02339	4.22145
TFAP2A	4.31259	0.000436232	0.0110857	60.8702	1.22617	3.51714
TNFRSF6B	4.30448	0.219847	0.775893	3.89059	3.50832	1.22693
HHIP	4.29695	1.00165e-05	0.000413269	249.783	0.972861	4.41682
SSPN	4.29133	0.000891829	0.0200191	5.09723	1.29156	3.3226
SLC16A6	4.28991	0.000325986	0.00867918	13.4325	1.19372	3.59372
MITF	4.28958	0.000340588	0.0090009	34.5504	1.19744	3.5823
KLF2	4.28839	0.0147184	0.174946	11.929	1.75809	2.43924
ARMC12	4.28743	0.0381459	0.325349	1.3393	2.06794	2.07328
CDH20	4.28704	0.1351	0.642589	0.785894	2.86895	1.49429
GOLGA6L4	4.28534	0.00103432	0.0227844	13.0088	1.3061	3.28102
HUNK	4.28369	2.24721e-09	1.56822e-07	150.989	0.716474	5.97885
DMGDH	4.28111	9.61351e-06	0.000400339	6.39227	0.967331	4.42569
LAMP3	4.27654	5.43891e-06	0.000242915	10.3248	0.940497	4.5471
FSTL5	4.27633	0.0195092	0.21239	4.70593	1.83089	2.33566
MOB3C	4.27458	0.0275776	0.270041	9.04014	1.94013	2.20324
ENSG00000196826	4.26754	7.11644e-05	0.00238204	31.7868	1.07431	3.97236
ABTB2	4.26526	8.78061e-05	0.00283663	95.3882	1.08751	3.92203
LRMDA	4.26149	7.44048e-06	0.000318763	168.202	0.95108	4.48068
GUCY1A1	4.25915	0.0779853	0.494063	6.9926	2.41654	1.7625
FMN2	4.2579	0.000412968	0.0105395	13.5004	1.20564	3.53166
RTL4	4.25674	0.455494	0.940562	0.484322	5.70388	0.746287
CDX1	4.25292	0.00127182	0.0268889	106.262	1.31986	3.22226
ENSG00000268744	4.2466	0.000157194	0.00466492	3.87301	1.12361	3.77942
COLEC12	4.24375	8.14212e-12	6.70318e-10	259.154	0.620792	6.83602
SAMD5	4.2425	0.000147201	0.00440492	76.7921	1.1177	3.79575
P4HA3	4.24208	0.000412531	0.0105395	7.26536	1.20106	3.53193
IL18R1	4.24035	0.12627	0.623105	1.76	2.77333	1.52898
ENSG00000258466	4.23615	1.88261e-05	0.000737563	59.0451	0.99013	4.27838
OLIG3	4.22978	0.0388747	0.329175	4.08559	2.04781	2.06551
HDC	4.22361	0.11056	0.586796	1.69031	2.6469	1.59568
PCDH10	4.22229	0.0042923	0.0717324	56.1711	1.47847	2.85584
CRHBP	4.22123	0.0178988	0.199132	13.7426	1.78284	2.3677
KRT86	4.21753	0.243041	0.794352	0.770781	3.61269	1.16742
CATSPER2	4.21689	1.88818e-05	0.000738124	67.8748	0.985779	4.27772
GRIN3B	4.21652	0.0474466	0.372259	1.20591	2.12709	1.98229
SERPINE1	4.21362	4.53355e-05	0.00159747	195.173	1.03314	4.07846
LEXM	4.20271	0.19868	0.749993	1.52151	3.26977	1.28532
CHRNB2	4.20236	0.0560152	0.413859	7.71995	2.19913	1.91092
TTC29	4.19101	0.0254901	0.256408	12.6282	1.8761	2.23389
ZNF257	4.18298	6.62907e-06	0.000288849	241.003	0.928465	4.50526
SERPINB9	4.18151	6.82985e-12	5.70165e-10	4808.45	0.609445	6.86117
TNS3	4.18144	3.04067e-11	2.44692e-09	589.273	0.6293	6.64459
SHISAL2A	4.17951	1.50006e-07	8.53458e-06	19.8187	0.79571	5.25255
GRAP	4.17923	0.062525	0.438215	2.61256	2.24381	1.86255
GAB2	4.17381	2.61246e-05	0.000988804	297.848	0.992617	4.20486
JAKMIP3	4.1715	0.00356869	0.0621391	2.4344	1.43155	2.91397
BMP8B	4.17036	0.000325949	0.00867918	8.11666	1.16045	3.59375
PRG4	4.16783	0.103629	0.56902	3.00204	2.56087	1.62751
TPBGL	4.16549	0.0173171	0.195242	1.12297	1.75027	2.37991
CTHRC1	4.16461	0.00245267	0.0461231	21.0677	1.37486	3.02912
SLC22A2	4.16328	0.00223686	0.0429233	8.89321	1.36196	3.05684
SMIM28	4.16047	0.463802	0.94603	0.480198	5.67905	0.732601
CHSY3	4.16025	0.0257274	0.257346	6.49126	1.86533	2.2303
CBFA2T3	4.15413	0.025341	0.255052	5.37224	1.8577	2.23616
ERG	4.15403	0.0350993	0.310695	0.805596	1.97134	2.10721
MESP1	4.14823	0.0409289	0.339854	6.63808	2.02922	2.04425
ZNF512B	4.147	0.000135757	0.00412465	83.3407	1.0868	3.81577
ENSG00000256966	4.14573	0.00265858	0.0493204	15.0312	1.37975	3.00468
TRH	4.14543	0.0688281	0.462261	13.6105	2.27828	1.81955
ROPN1B	4.14475	0.0289862	0.276632	0.986224	1.89806	2.18367
GDNF	4.14028	0.000105061	0.00331025	10.4448	1.06747	3.8786
ENSG00000285762	4.14012	0.609788	0.987101	0.506557	8.1119	0.510376
EMILIN1	4.13238	0.0366556	0.317427	8.46016	1.97761	2.08958
ENSG00000284686	4.12853	0.0103722	0.136495	16.384	1.61071	2.56317
PAX3	4.12743	0.0229476	0.238072	3.64546	1.81481	2.27431
PRR20G	4.11995	0.0328199	0.2983	7.86165	1.93037	2.13428
IL18	4.11751	0.000253942	0.00696732	12.536	1.12554	3.65825
MAB21L1	4.11676	0.0212506	0.226652	1.88995	1.78717	2.3035
SYNE1	4.1142	2.60435e-08	1.64204e-06	172.964	0.739146	5.56615
IGSF9B	4.11361	0.017346	0.195389	18.363	1.72892	2.37929
RSPH10B2	4.10819	0.0241321	0.246636	5.70848	1.8218	2.25502
GSTA1	4.10707	0.0826759	0.509897	0.720799	2.36669	1.73537
SNX18	4.09912	7.62866e-07	3.95032e-05	132.947	0.829004	4.94464
MYO18B	4.09864	0.0740389	0.479415	3.83918	2.29439	1.78637
LHCGR	4.09693	0.0597013	0.426797	1.56968	2.17575	1.88299
GALP	4.09119	0.615364	NA	0.0658057	8.14277	0.502432
C22orf46	4.08953	2.71166e-06	0.00012884	67.3982	0.871683	4.69153
ANKDD1B	4.08656	0.0061477	0.0950075	13.7484	1.49156	2.7398
SOX15	4.08089	2.71055e-09	1.86965e-07	394.875	0.686068	5.94823
ZNF618	4.07385	2.39659e-05	0.00091681	205.977	0.964379	4.22432
WNT9A	4.07356	0.00508753	0.0827767	35.5725	1.4541	2.80144
SPINK13	4.07335	0.0985894	0.556952	0.369002	2.46611	1.65173
C17orf50	4.06457	0.436503	0.933716	0.507471	5.22362	0.778113
RAB6B	4.0581	0.000190125	0.00546075	47.5696	1.08744	3.73179
PCDHGA3	4.0569	0.0406862	0.338704	2.39831	1.98215	2.04671
KCNMB2	4.05627	0.0586988	0.424382	1.94961	2.14567	1.89044
CBLN1	4.0527	0.00146115	0.0302824	26.8214	1.27352	3.18229
ZNF600	4.05257	2.45113e-09	1.69727e-07	746.367	0.679428	5.96468
MROH6	4.05116	0.00213213	0.041493	33.0865	1.31909	3.07118
FCRLB	4.04625	0.0598961	0.42746	0.963161	2.15048	1.88156
LAMA2	4.04568	0.00272894	0.0502085	75.9258	1.35003	2.99673
ANGPT2	4.04525	4.54634e-06	0.000206668	22.6673	0.882336	4.5847
ENSG00000273238	4.04334	0.0279411	0.27173	2.80501	1.83946	2.19811
LRRC38	4.04271	0.0131108	0.159771	3.49777	1.62964	2.48075
IL15RA	4.04209	0.0627011	0.438932	1.00787	2.17164	1.86131
FBXL13	4.03919	0.00153221	0.0314993	17.2799	1.27479	3.16851
EMP1	4.03475	0.00865155	0.120468	20.2585	1.53674	2.62552
KCNT1	4.03323	0.0103756	0.136495	29.1472	1.5736	2.56305
ADGB	4.02672	0.00778058	0.112825	4.81173	1.51298	2.66145
CD96	4.02088	0.000191321	0.00548628	10.1853	1.07792	3.73021
HAS2	4.01154	1.50585e-05	0.000605901	296.477	0.926917	4.32783
PAPPA2	4.01021	0.05776	0.421865	13.1347	2.1134	1.89752
FGF7	4.00985	0.0308455	0.287908	6.41905	1.85722	2.15906
TAS2R20	4.00518	0.0610238	0.431874	1.81887	2.13801	1.87332
MYH3	4.00407	0.000800599	0.0182899	15.4369	1.19432	3.35259
USH1G	4.00368	0.0418425	0.343777	2.67088	1.96733	2.03508
B4GALNT1	4.00303	0.0266316	0.264466	12.3461	1.80571	2.21687
ENSG00000254536	4.00123	0.142001	0.656778	2.14898	2.72493	1.46838
PADI1	4.00096	0.101589	0.565042	0.913387	2.44379	1.6372
CCL2	3.99012	0.000764361	0.0175518	138.231	1.18563	3.36539
CYP7B1	3.98457	0.041546	0.342036	2.80482	1.9551	2.03804
ANXA10	3.98369	0.624559	NA	0.157686	8.13995	0.489399
ENSG00000284188	3.98264	0.0783416	0.495018	1.72678	2.26236	1.76039
ENSG00000255835	3.97899	0.228754	0.785521	2.94855	3.30597	1.20357
LILRB3	3.97417	0.11263	0.592325	4.42391	2.50502	1.58648
IP6K3	3.97355	0.0929049	0.544324	2.99906	2.36483	1.68027
PARP11	3.97288	1.16127e-06	5.81124e-05	117.485	0.817107	4.86213
NODAL	3.97143	1.72086e-07	9.66765e-06	1100.52	0.759761	5.22721
TYRP1	3.96294	0.135736	0.644583	0.519099	2.65638	1.49186
JSRP1	3.95465	0.00054392	0.0132929	4.05508	1.14358	3.45814
ZBTB42	3.95069	0.0029218	0.0530996	9.45521	1.32759	2.97585
TCP10L2	3.94135	0.139043	0.651456	0.38918	2.66422	1.47936
APCDD1L	3.93846	0.124464	0.621469	2.19889	2.56359	1.5363
CLEC4D	3.9362	0.0165614	0.189296	13.3919	1.64261	2.3963
UTS2	3.92921	0.163603	0.69375	0.880683	2.82057	1.39306
ENST00000646151	3.92847	0.1629	0.69307	1.28674	2.81533	1.39539
TBXT	3.92317	0.0122642	0.153002	7.63426	1.56648	2.50445
ZNF676	3.91584	9.06308e-05	0.00291208	385.087	1.00037	3.9144
PAX1	3.91401	0.0228857	0.237843	1.50345	1.72019	2.27534
RYR3	3.91271	3.30368e-05	0.00121441	100.81	0.94249	4.15145
SPRY3	3.91127	0.00604349	0.0938027	9.50894	1.42466	2.74541
ADGRF2	3.9103	0.00080639	0.0183987	5.72248	1.16705	3.35059
GRID2IP	3.90717	0.0164442	0.188383	4.9439	1.62873	2.3989
ENSG00000269307	3.90475	0.575308	0.981945	0.466909	6.96964	0.560251
HPSE2	3.9026	0.0803406	0.50098	2.61694	2.2317	1.74871
PLD6	3.8976	0.000346206	0.00913585	17.5287	1.08932	3.57802
ARRB1	3.89356	1.80151e-08	1.14943e-06	245.048	0.691567	5.63006
NHLRC4	3.89354	0.0341189	0.306145	0.817328	1.83773	2.11866
KCNMB1	3.89081	8.38179e-09	5.58734e-07	36.0397	0.675418	5.7606
CDKN2C	3.88995	0.0302813	0.283976	4.92324	1.79559	2.16639
DMRT1	3.88773	0.00636229	0.097648	2.60945	1.42486	2.7285
SMIM18	3.88445	0.321378	0.86161	1.0171	3.91724	0.991629
FXYD6-FXYD2	3.87672	0.393773	NA	0.327613	4.5459	0.852796
NUTM2A	3.86968	0.250044	0.803713	2.06096	3.36423	1.15024
TMEM82	3.86742	0.053883	0.403972	1.20475	2.00616	1.92778
IGFBP7	3.86713	0.0190579	0.209006	77.513	1.64952	2.3444
ENSG00000257207	3.86651	0.197389	0.747379	0.541207	2.99956	1.28903
POU3F2	3.86633	0.0252252	0.254747	2.91669	1.72763	2.23794
RFPL2	3.86367	0.050804	0.388035	1.37498	1.97819	1.95313
FOXL1	3.8631	0.0790576	0.496437	2.32408	2.19971	1.75618
CDNF	3.86223	0.00646588	0.0989829	4.80818	1.41829	2.72317
MPP4	3.85556	0.00247374	0.0464705	9.12903	1.27392	3.02653
ELOVL3	3.85539	0.0568346	0.418012	7.4476	2.02427	1.90458
MYLK4	3.85394	0.000363677	0.00951257	2.74567	1.08101	3.56513
ALK	3.85075	0.108738	0.58135	2.94076	2.40088	1.60389
SCUBE3	3.84798	2.09322e-05	0.000807676	47.1299	0.904405	4.25471
ENOX1	3.84639	0.000841445	0.019174	4.94672	1.15203	3.33879
ENSG00000285089	3.84177	0.636813	0.992492	0.441092	8.13659	0.47216
CAV2	3.8379	6.91964e-06	0.000298598	137.822	0.853597	4.49615
TMEM173	3.8353	0.00646535	0.0989829	5.19862	1.40838	2.7232
KCNQ1	3.83378	0.0349157	0.309717	1.40253	1.81753	2.10933
GPR183	3.82719	0.0735502	0.477809	1.81565	2.13881	1.7894
PPY	3.82539	0.0846891	0.51689	0.735235	2.21877	1.7241
CHI3L2	3.82133	0.00173248	0.0348937	119.974	1.21985	3.13263
NDST4	3.81976	0.00880762	0.121889	2.02995	1.45824	2.61943
VSIG2	3.81759	0.0240384	0.24596	5.98576	1.69181	2.25652
LCN12	3.81649	0.00216891	0.0418892	4.16341	1.24475	3.06607
ARHGEF17	3.8158	0.0123205	0.153491	43.9008	1.52459	2.50283
LRIT3	3.8155	0.0124172	0.154158	2.21375	1.52616	2.50006
EFCAB12	3.81428	8.3874e-06	0.000356764	40.886	0.85617	4.45505
GOLGA8N	3.81293	0.0249946	0.252704	3.67644	1.70107	2.24149
ABCA12	3.81184	0.0397945	0.334398	1.33091	1.85412	2.05588
PRSS27	3.80872	5.67509e-06	0.000251577	51.6243	0.839267	4.53815
EFCC1	3.80852	0.106056	0.575456	2.45817	2.3565	1.61618
HJV	3.80717	0.0733689	0.477499	1.79735	2.12628	1.79053
FRG2C	3.807	0.00708633	0.105075	1.77035	1.41379	2.69276
EVI2A	3.80367	0.200246	0.75069	3.43896	2.96964	1.28085
CYP2A6	3.80202	0.640303	0.992836	0.376442	8.13658	0.467276
TNFAIP8L3	3.80097	2.70425e-05	0.00101923	16.0822	0.905632	4.19704
SCN2B	3.80066	0.000235975	0.00658703	12.3768	1.03362	3.67702
GPBAR1	3.7923	0.0602252	0.428484	1.96645	2.0181	1.87914
EDA	3.78519	0.000411982	0.0105395	60.1494	1.0716	3.53229
METTL11B	3.78461	0.268236	0.821398	1.3622	3.41838	1.10713
RUNX1	3.78357	4.4101e-05	0.00156633	129.696	0.92624	4.08487
TTC21A	3.7808	0.00629749	0.0968654	8.77289	1.38396	2.73188
NR2E3	3.77742	0.0456514	0.363441	5.32556	1.89003	1.9986
FST	3.77691	1.54936e-05	0.000619223	600.347	0.873971	4.32155
CXorf65	3.77353	0.061032	0.431874	4.94733	2.01441	1.87326
MYT1	3.77302	0.0413442	0.341476	8.12548	1.84947	2.04006
CYP24A1	3.76928	0.206391	0.761383	0.661962	2.98308	1.26355
CCDC92	3.75913	0.0121341	0.151842	22.0021	1.49872	2.50822
RIMBP3B	3.75832	0.644156	0.992836	0.512829	8.13673	0.461896
PER2	3.75775	4.79539e-05	0.0016798	224.468	0.924329	4.06538
TNFRSF13B	3.75353	0.0209722	0.224487	2.28832	1.62597	2.30848
GLTPD2	3.75162	0.106108	0.575479	4.2005	2.32164	1.61593
GALR1	3.75078	5.23256e-06	0.000234874	32.5675	0.8234	4.55524
HTR1B	3.75023	0.0773248	0.492656	1.28251	2.12307	1.76642
WNT8A	3.74846	0.12201	0.61493	1.66254	2.424	1.54639
HMX1	3.74272	0.0998245	0.560343	3.72177	2.27424	1.64571
CNTF	3.74194	0.0554374	0.411082	5.20599	1.95358	1.91543
ATP2B2	3.74187	0.069846	0.465073	1.4796	2.06401	1.81291
EDN1	3.74115	0.0178031	0.198473	38.0352	1.57875	2.36969
NYAP1	3.73752	0.0377519	0.323472	4.8824	1.79901	2.07754
CARD9	3.7373	0.0175759	0.197412	17.9814	1.57398	2.37443
TEX14	3.73477	0.0157199	0.182598	25.8408	1.54626	2.41536
LRRC4C	3.73428	5.91107e-05	0.00201915	6.89669	0.929772	4.01633
RIMS1	3.7325	0.00235621	0.0446855	11.1334	1.2273	3.04122
IL32	3.7324	5.70175e-05	0.00195706	246.462	0.927343	4.02483
HSBP1L1	3.73072	0.000243598	0.00675758	61.5044	1.01685	3.6689
ENSG00000285188	3.73032	0.0651264	0.448938	3.41019	2.02252	1.84439
FGF9	3.72977	0.024828	0.251447	3.02011	1.66206	2.24407
TEX22	3.72703	0.0529829	0.398879	2.06296	1.92605	1.93506
CASP8	3.72055	2.61035e-08	1.64204e-06	245.901	0.668474	5.56574
PCDHA8	3.71797	0.232675	0.786325	0.843552	3.11519	1.1935
SLC26A1	3.71161	0.0927118	0.543761	1.31422	2.20763	1.68126
ENSG00000273155	3.7052	0.00126168	0.0267378	20.5921	1.14906	3.22456
MICAL3	3.70513	1.18385e-07	6.88906e-06	270.733	0.699613	5.29597
MYO3B	3.70219	2.4331e-05	0.000924838	13.7403	0.877105	4.22092
KLK5	3.70196	0.10576	0.574635	7.58988	2.28862	1.61755
WFDC10B	3.69356	0.38955	0.907892	0.586293	4.29267	0.860434
AXIN2	3.69067	1.43661e-05	0.000580656	201.524	0.85074	4.33819
ZBTB46	3.69046	0.00166684	0.0337621	64.8594	1.17383	3.14395
ZNF208	3.68599	1.51923e-06	7.51831e-05	242.824	0.766527	4.80869
LHX9	3.68594	0.0593188	0.425424	1.92253	1.95455	1.88582
ADAMTS20	3.68579	0.00708406	0.105075	53.603	1.36872	2.69287
ERMN	3.67853	0.00129161	0.0271785	6.45621	1.14317	3.21784
RAX	3.67809	0.21992	0.775989	1.17541	2.99827	1.22674
IGFL2	3.67542	0.00426039	0.0713995	7.65158	1.28592	2.85821
GPR88	3.67504	0.15219	0.675664	0.580557	2.56666	1.43184
SULT6B1	3.67487	0.286642	0.836225	0.597385	3.44891	1.06552
ENKUR	3.67345	0.0483495	0.375926	0.450652	1.86065	1.97428
PRSS51	3.67292	0.0851931	0.518914	3.0566	2.13378	1.72132
FOSB	3.6695	0.0021521	0.0416547	159.569	1.1959	3.0684
SERPINB3	3.66533	0.207165	0.762909	10.2595	2.90576	1.2614
TDO2	3.66413	0.151739	0.674834	2.68682	2.55622	1.43342
SMAD9	3.65955	3.15674e-05	0.00117002	43.3175	0.879308	4.16185
SPANXB1	3.65805	0.0497259	0.382916	2.28815	1.86415	1.96231
SRRM5	3.65584	0.0416299	0.342412	1.18352	1.79454	2.0372
PNMA8C	3.65318	0.000139166	0.00419965	15.4666	0.95893	3.80965
C9orf92	3.64906	0.531762	NA	0.195246	5.83552	0.625319
MDGA1	3.64811	0.0255934	0.256869	3.52036	1.63422	2.23233
PIWIL4	3.64783	0.0733067	0.477268	11.0937	2.03685	1.79092
OXER1	3.64735	0.0947028	0.548985	1.61302	2.18261	1.6711
SLC6A16	3.6461	0.00400079	0.0680706	12.7588	1.26684	2.8781
FGF3	3.63688	0.427295	0.927526	0.44131	4.58145	0.793828
SLC5A10	3.6364	0.0151076	0.17815	2.71935	1.49659	2.42979
EFCAB8	3.63281	0.0892856	0.531342	2.16858	2.13798	1.69918
GLRA4	3.63017	0.236589	0.789439	0.64831	3.06717	1.18356
NPNT	3.62477	0.0157675	0.183033	45.984	1.50141	2.41425
PDE1A	3.62152	0.0253378	0.255052	4.28305	1.61949	2.23621
MYMK	3.61805	0.65656	0.994938	0.373229	8.13652	0.444668
SMPD1	3.6172	0.000622641	0.0149309	52.6981	1.05718	3.42155
MAG	3.61324	0.0542262	0.405505	3.85897	1.87699	1.92503
NBPF20	3.6132	0.000204888	0.00579165	620.819	0.973143	3.71291
CFAP99	3.61241	0.333443	0.871227	0.484412	3.73491	0.967201
PLAC1	3.61184	0.113352	0.594198	1.29821	2.2812	1.58331
MT1M	3.60455	0.0115487	0.14695	45.9355	1.42718	2.52564
AOC3	3.60393	0.0181408	0.201546	23.2554	1.52532	2.36273
SLCO5A1	3.60376	0.000390706	0.0101159	70.6532	1.01621	3.54628
TRIM17	3.60188	0.0491707	0.38011	7.79522	1.83105	1.96711
ITPKA	3.59869	0.0439623	0.354645	5.30637	1.78644	2.01445
C1QL4	3.59819	0.123534	0.618787	0.971684	2.33633	1.54011
NKX2-1	3.59205	0.177064	0.716965	0.593204	2.66108	1.34985
RTP1	3.59165	0.00302506	0.0544786	98.8441	1.21127	2.96518
CFAP57	3.58955	4.332e-05	0.00155093	6.86302	0.87785	4.08902
DDC	3.58861	0.0344398	0.307326	11.049	1.69683	2.11488
MUSK	3.5782	0.203162	0.755943	0.403434	2.81173	1.2726
TICAM1	3.57404	0.0528243	0.398356	1.78841	1.84576	1.93635
GPNMB	3.5722	0.000204566	0.00579165	91.3482	0.961999	3.71331
GUCY2D	3.57095	0.0869649	0.52452	0.673349	2.08629	1.71163
SKAP1	3.57002	0.0319655	0.294211	1.54279	1.66447	2.14484
PLSCR2	3.56956	0.0774614	0.492999	1.85255	2.02172	1.76561
NPY4R	3.56919	0.660931	0.995711	0.336057	8.13717	0.438628
HOXB1	3.56273	0.119897	0.61075	3.44311	2.29084	1.55521
NWD2	3.56223	0.202097	0.753593	0.533212	2.79259	1.2756
FRMD1	3.56155	0.00111085	0.024172	7.80214	1.09222	3.26084
DEC1	3.55965	7.96479e-05	0.00262529	20.667	0.902214	3.94546
HLX	3.55961	0.017641	0.197601	20.4376	1.5	2.37307
SLC2A7	3.55724	0.298749	0.844257	0.513825	3.42332	1.03912
PLXNA4	3.55566	0.0115682	0.147094	9.58003	1.40816	2.52505
CA9	3.55239	0.0359378	0.313977	5.06291	1.69353	2.09763
MEPE	3.54932	0.28538	0.835446	2.30511	3.32237	1.06831
CD200R1	3.54906	0.0480087	0.374531	1.31799	1.79491	1.97729
AKR1D1	3.53717	0.000157463	0.00466515	14.8568	0.936008	3.77899
SGSM1	3.53672	0.000174787	0.00508561	67.5426	0.942392	3.75292
KRT80	3.53493	0.0332423	0.30099	10.8383	1.66026	2.12914
HRASLS2	3.53482	0.149485	0.671666	0.616311	2.45243	1.44135
FOXF2	3.53468	0.0739273	0.47904	0.707465	1.97793	1.78706
SLIT1	3.53235	0.00690403	0.103474	5.93729	1.30758	2.70144
ADAMTSL4	3.53124	0.000867884	0.0196761	44.9652	1.06038	3.33018
ALOXE3	3.52834	0.113499	0.594448	2.32075	2.22937	1.58266
CPA2	3.52764	0.095806	0.550967	1.078	2.11802	1.66554
DKK4	3.52756	0.388174	0.907098	0.559273	4.08786	0.862934
HPCAL4	3.5236	0.0545976	0.406529	2.75101	1.83323	1.92207
STAB2	3.52307	0.118427	0.607263	6.35448	2.25634	1.56141
GC	3.52246	0.33625	0.873672	0.380823	3.66312	0.9616
CES3	3.52169	9.98012e-06	0.00041272	16.0475	0.797195	4.4176
NFAM1	3.52004	0.00217775	0.0419878	11.2032	1.14852	3.06486
CDH5	3.51827	0.0282168	0.273073	27.8918	1.6034	2.19426
CRHR1	3.5182	0.233674	0.787211	0.610093	2.95412	1.19095
BHLHA9	3.51627	0.0912789	0.537829	0.481911	2.08225	1.68869
ERICH2	3.51533	0.0103444	0.136377	10.5838	1.37098	2.5641
MT3	3.51502	0.0173221	0.195242	0.507976	1.47702	2.3798
MYEOV	3.51333	0.0224426	0.235016	1.55643	1.53905	2.28279
SERPINB4	3.5111	0.127207	0.625337	25.8922	2.30205	1.52521
SERPINA11	3.50587	0.547723	0.975581	0.368635	5.8317	0.601175
ASPG	3.50359	0.0289331	0.27656	3.61056	1.60392	2.1844
UNCX	3.50184	0.318061	0.86044	0.340465	3.50727	0.998451
KRTAP5-11	3.49652	0.0245571	0.249694	2.12815	1.55518	2.2483
BAHCC1	3.4961	0.025279	0.255003	9.98101	1.56277	2.23711
PKHD1	3.49397	0.0268615	0.266368	13.8044	1.57846	2.21352
FOXP3	3.49382	0.0517689	0.393393	1.72378	1.79626	1.94505
CLVS1	3.4935	0.000724343	0.0168057	14.2719	1.03352	3.3802
HKDC1	3.49049	0.084726	0.51689	1.46779	2.02476	1.7239
RNF152	3.4868	2.0553e-06	9.95067e-05	53.5587	0.734387	4.74791
PPAN-P2RY11	3.48633	0.113679	0.594595	4.59335	2.20393	1.58187
SBK3	3.48436	0.322759	0.862928	0.906613	3.52381	0.988805
GGN	3.47972	0.111838	0.591407	4.14065	2.18852	1.58998
C4orf50	3.47511	0.0575313	0.420711	1.21101	1.82973	1.89925
TEX26	3.47488	0.638905	NA	0.224921	7.40548	0.469231
CYSLTR2	3.47372	0.0062547	0.0964109	2.59282	1.27051	2.73412
RD3	3.47132	0.00151684	0.0312913	8.29884	1.09456	3.17144
HBG2	3.47016	0.0651347	0.448938	2.39841	1.88153	1.84433
KCNE1B	3.46661	0.475153	0.950891	0.422597	4.85438	0.71412
CPN1	3.46181	0.0623346	0.437395	48.1657	1.85728	1.86391
UNC5C	3.45781	0.0805161	0.501716	3.43188	1.97849	1.7477
TBC1D3D	3.45667	0.514016	0.966375	3.35501	5.2968	0.652597
ACTG2	3.4563	8.03105e-05	0.002637	75.1393	0.876462	3.94347
TAT	3.45019	0.0020061	0.0393835	5.63825	1.11681	3.08933
PCDHGC5	3.44604	0.138624	0.650346	2.24403	2.32693	1.48093
DBX1	3.44161	0.250928	0.804439	0.739433	2.99766	1.1481
LAPTM5	3.44106	0.103652	0.56902	9.31583	2.11446	1.6274
GRIN2C	3.44018	0.0176635	0.197601	5.51541	1.44997	2.3726
ZNF284	3.43523	1.56904e-06	7.72203e-05	34.1764	0.715341	4.80223
VCAM1	3.43463	0.163256	0.693606	3.2973	2.46351	1.3942
TMEM31	3.43378	0.0315391	0.292244	10.2597	1.59696	2.1502
TNFRSF14	3.43373	0.194811	0.743811	0.756486	2.64851	1.29648
WNT3	3.43327	0.000249969	0.00690215	191.84	0.937465	3.66229
ENSG00000273807	3.42657	0.124739	0.622072	4.86823	2.23203	1.53518
IRF8	3.42589	0.118881	0.608369	6.23992	2.19681	1.55949
C10orf67	3.42248	0.00215155	0.0416547	3.68852	1.11537	3.06847
GJD2	3.42218	0.000739605	0.0170689	6.0153	1.01414	3.37446
RTL1	3.41637	0.137974	0.649514	9.80439	2.3031	1.48338
ENSG00000269242	3.41173	0.0129152	0.158609	33.9515	1.37232	2.4861
FREM1	3.41066	0.0153428	0.18021	27.6053	1.40693	2.42418
FSHR	3.40966	0.257054	0.810464	1.91437	3.00839	1.13338
ENSG00000285132	3.40841	0.00261579	0.0487289	131.786	1.13251	3.00962
VGLL2	3.40351	0.433968	0.933207	0.356244	4.34998	0.78242
WNT5A	3.40105	0.00831981	0.117683	38.2331	1.28886	2.63881
ENPP6	3.39985	0.00315044	0.0562825	8.5494	1.15145	2.95267
SP6	3.39861	0.0123519	0.153775	260.93	1.3584	2.50193
ZMIZ2	3.3927	5.48669e-05	0.00189593	152.027	0.841054	4.03386
GABRA6	3.39152	0.216068	NA	0.32129	2.74161	1.23705
GFRA1	3.38978	0.00991875	0.132782	49.6395	1.31456	2.57865
C1orf87	3.38764	0.137034	0.647694	1.07225	2.27828	1.48693
HSFX1	3.38423	0.214304	0.771207	1.00524	2.72522	1.24182
SFRP4	3.38148	0.237806	0.7906	2.05794	2.86448	1.18049
CSPG4	3.37506	0.0623928	0.437631	5.9444	1.81114	1.86349
ITPKB	3.37349	0.000179445	0.00519576	28.6153	0.900481	3.74632
BTLA	3.37319	0.0148098	0.175799	94.7417	1.38416	2.437
IQUB	3.37189	0.0156231	0.181829	12.3156	1.39473	2.4176
TMPRSS13	3.37128	0.00702601	0.104812	55.2932	1.25066	2.69561
SLC5A9	3.37123	0.156722	0.684054	2.47856	2.38051	1.41618
SYS1-DBNDD2	3.36514	0.0238209	0.244574	18.197	1.48899	2.26001
PHF24	3.35254	0.104698	0.571297	2.03516	2.06629	1.62249
GDF6	3.3499	0.0302795	0.283976	4.79073	1.54629	2.16641
COX7A1	3.34657	0.0502161	0.385414	15.5161	1.70908	1.95812
NRSN1	3.34468	0.00379179	0.0650723	5.41252	1.15534	2.89498
TRPA1	3.34386	0.0334926	0.302195	8.82502	1.57275	2.12613
PLCXD3	3.3408	0.016651	0.190077	3.98239	1.3953	2.39432
OTOA	3.34063	0.00462113	0.0764453	21.146	1.17947	2.83232
NPHS2	3.33979	0.645484	NA	0.260811	7.25971	0.460045
ADGRE1	3.3379	0.0199591	0.216155	1.84428	1.43435	2.32712
ZAP70	3.33646	0.124635	0.621958	4.62388	2.17274	1.53561
RBMS3	3.33432	5.77935e-06	0.000255564	61.3561	0.735354	4.53431
C6orf10	3.33355	0.0582276	0.423376	7.3869	1.76007	1.89398
MARCH11	3.32559	0.0966899	0.553465	1.27752	2.00202	1.66112
ENSG00000285441	3.32523	0.0187437	0.206574	10.0835	1.41464	2.35059
MGP	3.32281	0.00175038	0.0351751	20.4915	1.06173	3.12961
BIRC3	3.32138	0.0016387	0.0333053	15.5973	1.05477	3.14893
PCDHGA4	3.32122	0.100024	0.560343	6.71789	2.0193	1.64474
ATXN1	3.3176	0.000289088	0.00781024	73.981	0.915228	3.62489
MUCL3	3.31335	0.195137	0.744406	1.5363	2.55753	1.29553
ENST00000497210	3.30994	0.0694223	0.464332	6.43622	1.823	1.81566
MYH13	3.30954	0.083352	0.511891	3.08963	1.9113	1.73156
NOTO	3.30951	0.000359245	0.00941044	12.2624	0.927465	3.56834
EFCAB6	3.30914	0.000111222	0.00347984	19.4677	0.856245	3.86471
WDR93	3.30536	0.00108908	0.0238146	5.93072	1.01191	3.26644
TBXA2R	3.30391	0.000277658	0.00753853	24.4892	0.908842	3.6353
EBLN2	3.29559	0.00836679	0.117881	22.072	1.2498	2.6369
APC2	3.29469	0.0125126	0.154912	8.92526	1.31927	2.49735
PI15	3.29098	0.101307	0.564519	1.86641	2.00847	1.63855
FAM161B	3.29094	0.00416183	0.0703416	54.3327	1.14842	2.86563
MKRN2OS	3.28797	0.021989	0.231487	5.03989	1.43544	2.29056
CCDC191	3.28512	0.0177452	0.198136	13.5609	1.38561	2.37089
LIPJ	3.28481	0.166587	0.698777	1.11447	2.3747	1.38325
CRYBB3	3.28333	0.0670027	0.456451	1.05525	1.79255	1.83166
BNC1	3.28302	0.0942084	0.54715	10.569	1.96165	1.6736
UVSSA	3.28236	3.86793e-07	2.09396e-05	109.203	0.646726	5.07535
CNNM1	3.28211	0.0118546	0.149669	12.6992	1.30427	2.51644
TMEM262	3.28092	0.146058	0.664156	4.11295	2.25711	1.4536
NPBWR1	3.27901	0.178863	0.719521	0.909827	2.43926	1.34426
ENSG00000280778	3.27878	0.0121333	0.151842	12.5755	1.3072	2.50824
URGCP-MRPS24	3.27786	0.63894	0.992836	0.543115	6.98634	0.469181
PNMA2	3.27673	7.8196e-05	0.00258698	102.85	0.829581	3.94986
TLR6	3.27666	0.0216517	0.229152	4.22869	1.42685	2.29642
COL4A1	3.27664	0.000995079	0.0220559	1049.94	0.99536	3.29191
PNMA8B	3.27621	0.0874606	0.525944	5.08817	1.91709	1.70895
ARG1	3.2757	0.328531	0.8667	1.51983	3.35255	0.977078
CYP3A43	3.27261	0.000377944	0.00979967	12.1856	0.920559	3.55502
GFI1B	3.27105	0.00014133	0.00425777	25.5402	0.859484	3.80583
FUK	3.27016	0.000451773	0.0113984	30.9477	0.932246	3.50783
OR2A12	3.26908	0.00529252	0.085181	1.92129	1.17227	2.78867
FOXA1	3.26834	0.165735	0.698777	2.09596	2.35804	1.38604
GPR75	3.2673	0.0522068	0.395536	19.1281	1.68294	1.94142
ENSG00000284337	3.2663	0.00282466	0.0515978	4.06042	1.0938	2.9862
RPH3A	3.26594	0.00269105	0.0496916	14.8905	1.08829	3.00099
AOAH	3.26554	0.0223943	0.234923	3.95372	1.42999	2.28361
TSPAN19	3.26294	0.00121579	0.02595	12.2462	1.00859	3.23515
PTK6	3.26097	0.00221231	0.0424979	11.3753	1.06563	3.06014
RERGL	3.25849	0.0743806	0.48093	0.787203	1.82623	1.78427
KLF8	3.2574	1.94729e-05	0.000752995	225.005	0.762705	4.27085
SLC35F4	3.25667	0.0220964	0.232481	2.19584	1.42293	2.28871
PHYHIPL	3.2527	0.0986083	0.556952	5.97788	1.96938	1.65164
GNA15	3.24941	0.0868804	0.524187	4.63234	1.89792	1.71209
SETD7	3.24738	8.83623e-06	0.00037319	137.347	0.730757	4.44385
MKX	3.24688	0.0755026	0.484851	10.7018	1.82676	1.7774
GDF3	3.24641	4.69193e-06	0.000211846	1979.17	0.709116	4.57811
OR10A3	3.24406	0.000728991	0.0168697	9.84244	0.960224	3.37844
UBE2Q2L	3.24137	0.0841428	0.515146	0.508083	1.87673	1.72714
NR2E1	3.2406	0.0298856	0.281596	2.43197	1.49226	2.1716
SECISBP2L	3.24021	3.15071e-06	0.000146582	186.4	0.695213	4.66074
MYH7B	3.23151	0.000740465	0.0170689	35.4148	0.957728	3.37414
IL17RE	3.22864	0.00804786	0.115189	21.4674	1.21833	2.65006
AFP	3.22601	0.00503844	0.0821274	112.723	1.15027	2.80457
ODF3B	3.22508	0.156572	0.683967	1.23769	2.27648	1.4167
SLC5A7	3.22336	0.148661	0.669579	0.880271	2.23181	1.44428
PDCL2	3.22275	0.0193645	0.211583	61.9294	1.37816	2.33844
PDZK1	3.22273	0.0150363	0.177549	21.4464	1.32541	2.4315
C1QTNF1	3.22187	0.00504915	0.0822271	3.47734	1.14907	2.80388
ROR2	3.21313	0.00872916	0.121171	94.2837	1.22522	2.62248
PCDHGA7	3.21302	0.0994412	0.559357	1.76206	1.95016	1.64757
GLIS3	3.21017	0.0638897	0.444639	9.74277	1.73247	1.85295
FN1	3.20932	4.6131e-06	0.00020917	2517.53	0.700473	4.58166
CHI3L1	3.20714	0.00638132	0.0978561	11.1208	1.17585	2.72752
NPY4R2	3.20624	0.562488	0.979178	0.347542	5.53611	0.57915
CFP	3.20612	0.00067784	0.0159968	12.991	0.943424	3.39839
PROB1	3.20453	0.0860143	0.52125	18.3286	1.86657	1.71681
AVP	3.20232	0.0899185	0.533201	0.596676	1.88835	1.69583
CLDN20	3.19635	0.208398	0.762909	1.14588	2.54085	1.25798
AXDND1	3.1956	0.100253	0.561451	3.67985	1.94423	1.64363
RASSF6	3.19557	0.000245262	0.00678268	20.061	0.871402	3.66716
PRDM13	3.19103	0.168654	0.702495	2.37612	2.31815	1.37654
ATOH8	3.18943	0.182209	0.725305	4.29003	2.39091	1.33398
GLRB	3.18833	0.0277457	0.271009	2.79497	1.44867	2.20086
LRRC3	3.18504	0.000162387	0.00478719	32.7247	0.844543	3.77132
LENG9	3.18452	0.0899706	0.533201	8.66381	1.87816	1.69555
CIDEB	3.18159	0.0145819	0.173671	21.254	1.30254	2.4426
GPR171	3.18024	0.219326	0.775279	10.8147	2.5891	1.22832
CCDC62	3.17765	0.00271588	0.0500198	19.6166	1.05986	2.99819
NKX3-2	3.1703	0.0849623	0.517861	1.74261	1.84042	1.72259
HS3ST3A1	3.1693	0.00490679	0.0802017	62.4704	1.12663	2.81309
MAMLD1	3.16884	0.0170153	0.193493	3.95968	1.32789	2.38638
SYNGR4	3.16872	0.145789	0.664079	1.17576	2.17846	1.45457
SAPCD1	3.16784	0.0490284	0.379381	7.05987	1.60939	1.96834
ENSG00000258529	3.16678	0.106622	0.576688	7.34654	1.9626	1.61356
MEIG1	3.16612	0.030714	0.28728	3.27063	1.46528	2.16076
CSAG2	3.16602	0.463673	0.94603	0.452307	4.32037	0.732812
OR2V1	3.16375	0.00205425	0.0402403	7.61907	1.02643	3.08228
ZBTB32	3.16289	0.316276	0.859557	2.05383	3.15614	1.00214
CACNG5	3.1628	0.0915479	0.539059	0.423235	1.87449	1.68729
PRR9	3.16215	0.171715	0.708145	43.2193	2.31369	1.36671
GNA14	3.15945	0.0250919	0.253544	55.4033	1.41048	2.23999
ASIC1	3.15816	0.107459	0.578791	4.36926	1.96193	1.60972
GCNA	3.1571	0.00363939	0.0630017	27.0492	1.08572	2.90784
RASGRF2	3.15493	0.000330454	0.00877201	208.311	0.878769	3.59018
MYL10	3.15452	0.000397111	0.0102372	15.3187	0.890604	3.542
GFI1	3.15083	0.136427	0.646833	2.52355	2.11574	1.48923
ADAM29	3.14973	0.00146568	0.0303411	7.85795	0.990046	3.18139
HECW2	3.14972	3.32077e-05	0.00121819	50.7288	0.758919	4.15027
DSG3	3.14927	0.000101563	0.00322509	56.699	0.810242	3.88683
LKAAEAR1	3.14839	0.0998956	0.560343	3.00135	1.9135	1.64536
ENSG00000282246	3.14732	0.0274809	0.269622	18.167	1.4276	2.20462
CFD	3.14189	0.000775301	0.0177574	32.5093	0.934679	3.36147
LRRC15	3.14053	0.213731	0.770752	0.91504	2.52582	1.24337
FGFBP1	3.13829	0.123373	0.618248	1.81562	2.03683	1.54077
CAV1	3.137	0.00421212	0.0708564	363.8	1.09615	2.86182
HSPB6	3.13589	0.0839633	0.514405	1.94982	1.8146	1.72814
LCP2	3.13224	0.195566	0.744625	1.33077	2.42005	1.29429
RTP3	3.13121	0.00935521	0.127483	127.141	1.20487	2.59879
MYPN	3.12909	0.00423184	0.0710543	5.36433	1.09396	2.86034
GPR150	3.12822	0.473089	0.950343	0.332776	4.36012	0.717462
ENSG00000273167	3.12781	0.12107	0.613248	7.23409	2.01756	1.5503
OOSP3	3.12639	0.137102	0.647694	0.491014	2.10295	1.48667
GRIA1	3.12617	0.0126148	0.155853	14.2908	1.25325	2.49446
SOX30	3.11907	0.111388	0.590163	0.799901	1.95924	1.59199
TTC6	3.11865	0.00243618	0.0458613	6.8079	1.02886	3.03116
TNNI1	3.11507	0.003366	0.0595383	16.1501	1.06238	2.93217
ALAS2	3.1101	0.283909	0.834727	0.428206	2.90235	1.07158
SETBP1	3.10944	0.0218882	0.230827	50.7082	1.35647	2.2923
PTGER3	3.10915	0.0890747	0.53074	3.84687	1.82859	1.7003
CKLF-CMTM1	3.10849	0.157194	0.685447	1.82593	2.19748	1.41457
PCDHB13	3.10704	3.10997e-05	0.00115749	19.2257	0.745941	4.16526
SMPX	3.10367	0.411385	NA	0.22387	3.77824	0.821458
ENSG00000273291	3.10008	0.15799	0.686738	0.958065	2.19574	1.41186
APBA1	3.09817	0.00488906	0.0800577	8.78144	1.10089	2.81425
BSX	3.09742	0.479788	NA	0.232572	4.38328	0.706643
TSKS	3.09428	0.098861	0.557321	7.06391	1.87487	1.6504
YAF2	3.08799	0.000244966	0.00678268	303.126	0.841994	3.66747
ID1	3.08442	3.61405e-06	0.000166405	1265.81	0.665832	4.63243
APOL1	3.08365	0.00191116	0.0378523	32.5528	0.993539	3.1037
NAT2	3.0798	0.0748366	0.482482	3.8369	1.7288	1.78146
NEK5	3.07954	5.7663e-07	3.02985e-05	82.9943	0.616045	4.99888
KCTD16	3.07704	0.14276	0.658341	2.30921	2.09953	1.46559
BTBD19	3.07524	0.000311303	0.00835049	38.2164	0.852881	3.60571
ENSG00000284952	3.07479	0.00382813	0.0655072	8.83649	1.06321	2.89199
OR6B1	3.07437	0.000522878	0.0128572	6.71979	0.886303	3.46875
MILR1	3.07372	0.00134297	0.0281481	13.5901	0.958549	3.20664
EFNA2	3.07356	0.0377378	0.323472	4.61808	1.47931	2.07769
ENSG00000131152	3.07124	0.230543	0.785521	3.43792	2.56158	1.19896
ENST00000527515	3.06966	0.182693	0.726534	1.33882	2.30367	1.33251
SCRT2	3.06855	0.502473	0.961583	0.454938	4.57581	0.670603
ATP2B4	3.06679	0.000239941	0.00668729	390.263	0.835008	3.67276
ICOSLG	3.06485	2.85887e-06	0.000134759	107.705	0.654784	4.68071
NCR3	3.06462	0.464308	NA	0.219674	4.18795	0.731771
KCNIP3	3.06229	0.0989504	0.5575	2.85216	1.85597	1.64996
CCL28	3.06089	8.49275e-05	0.00277373	49.5155	0.778842	3.93005
FAM167B	3.05892	0.16902	0.703579	1.32978	2.22409	1.37536
CCL27	3.05862	0.0665288	0.454855	1.77757	1.66697	1.83484
SQOR	3.05806	0.0728169	0.474772	1.04744	1.70463	1.79398
IL9R	3.05789	0.0937545	0.545715	2.4972	1.82461	1.67592
GIGYF1	3.05767	8.89037e-06	0.000374591	680.207	0.688272	4.44254
KCTD19	3.05646	0.000940417	0.021027	23.7603	0.924024	3.30777
CPB1	3.05528	0.0452781	0.361851	4.17933	1.52607	2.00206
ZBP1	3.05486	0.00268093	0.0495805	15.0548	1.01756	3.00214
TSSK3	3.05421	0.097688	0.555234	0.733256	1.84414	1.65617
HYAL1	3.05244	0.0075592	0.110421	49.5745	1.14275	2.67115
CCDC187	3.05228	0.129393	0.630139	0.672496	2.01271	1.5165
SHANK3	3.05187	0.0582658	0.423482	16.3909	1.6116	1.89369
ENSG00000284797	3.05071	0.256869	0.810464	0.337743	2.69064	1.13382
GNAT2	3.05015	0.21671	0.773686	0.660752	2.46911	1.23532
MFAP5	3.05008	0.000356293	0.0093468	39.3666	0.854243	3.57051
CDK15	3.04845	0.0388202	0.329151	0.792798	1.47547	2.06609
SMIM2	3.04518	0.221559	0.777097	3.24308	2.49116	1.22239
ENST00000379612	3.04462	0.250831	0.804362	12.0669	2.65134	1.14833
TRPM6	3.04141	0.000395245	0.0102038	74.8995	0.85837	3.54324
GRIA2	3.03942	0.153525	0.678388	0.654751	2.12965	1.42719
ALS2CR12	3.03857	0.0276221	0.270245	5.17433	1.37953	2.20261
MTNR1B	3.03559	0.511961	NA	0.22845	4.62893	0.655787
MRC1	3.03262	0.145343	0.662809	0.860595	2.08258	1.45618
HCRT	3.0324	0.67585	NA	0.257807	7.25224	0.418133
NCKAP5	3.03187	0.109412	0.583652	3.24191	1.89393	1.60084
NALCN	3.03149	2.7414e-05	0.00102889	9.8724	0.722825	4.19395
C11orf65	3.0295	0.0500255	0.384389	5.64351	1.54586	1.95975
NTS	3.02916	0.00297591	0.0538649	569.921	1.01985	2.97022
MFAP4	3.02549	0.0059597	0.0929058	164.848	1.10018	2.74999
EGR3	3.02116	0.112292	0.591593	22.6764	1.90252	1.58798
ROPN1L	3.02008	0.171413	0.707885	0.746427	2.20818	1.36768
TENT5C	3.01834	0.0353974	0.311361	24.9397	1.43472	2.10378
DEFA1B	3.01571	0.711161	NA	0.146821	8.14403	0.370297
ENSG00000280537	3.01246	0.0217137	0.229396	5.43816	1.31242	2.29534
ASB5	3.0069	0.372878	0.899227	0.6755	3.37439	0.891094
FA2H	3.00607	0.00946022	0.12823	34.9793	1.15843	2.59496
C12orf42	3.00555	0.260256	NA	0.280565	2.66973	1.12579
LAIR1	3.00321	9.64219e-06	0.0004006	52.836	0.678684	4.42505
SLC25A18	3.00209	0.0153668	0.180373	128.747	1.23868	2.42362
TFCP2L1	2.99915	0.00104859	0.023042	865.922	0.915169	3.27715
FOXS1	2.99855	0.336825	0.873768	0.57364	3.12201	0.960458
AQP3	2.99842	0.00232117	0.0441616	418.945	0.984466	3.04573
NIPSNAP3B	2.99823	0.0372087	0.320663	3.63587	1.43906	2.08347
ENSG00000283809	2.99019	1.15223e-06	5.7822e-05	2139.95	0.6148	4.86368
CD28	2.98645	0.00570869	0.0900139	3.88996	1.08046	2.76406
OPCML	2.98321	0.0910022	0.53714	6.62668	1.76507	1.69013
RSPH1	2.98225	0.08037	0.50098	7.96714	1.70556	1.74854
MMP7	2.9821	0.258309	0.811732	0.440033	2.6381	1.1304
C20orf144	2.98069	0.0118479	0.149669	5.83429	1.18439	2.51664
ZNF407	2.97778	0.0108253	0.140344	84.5754	1.16854	2.54829
PLCH2	2.97696	0.195662	0.744832	1.28073	2.30056	1.29401
AKR1B10	2.97645	0.00705381	0.105001	9.32916	1.10473	2.69429
ENSG00000284872	2.97377	0.471791	0.949456	0.386814	4.13272	0.719568
MTRNR2L13	2.97133	0.00155164	0.0317526	30.4159	0.938854	3.16485
LY6G6D	2.97131	0.27095	0.824481	2.55518	2.69904	1.10088
P2RY2	2.96967	0.0928105	0.544162	3.32106	1.76687	1.68075
DNAJB13	2.96852	0.0006484	0.0154862	8.59957	0.870402	3.41052
ZSWIM8	2.96848	5.28564e-06	0.000236661	162.628	0.651965	4.55312
ALB	2.96461	0.255848	0.809263	0.466621	2.60909	1.13626
RASL11A	2.96389	0.0186611	0.205917	23.4509	1.26003	2.35223
NOX4	2.96349	0.00124285	0.0264328	68.0346	0.917813	3.22886
ZNF575	2.96283	0.0898606	0.533165	1.51829	1.74681	1.69613
ENSG00000275428	2.9595	0.0128	0.157597	23.0328	1.1889	2.48928
FBXL8	2.95509	0.00362162	0.0628157	9.16582	1.01572	2.90937
PLEKHG2	2.95505	1.6935e-05	0.000672321	205.041	0.68692	4.30189
ENSG00000279073	2.9537	0.655249	NA	0.262283	6.61549	0.446482
CRYBB2	2.95191	0.0663493	0.453975	3.35708	1.60775	1.83606
TUBA3E	2.95052	0.067837	0.458188	13.176	1.61576	1.82609
VTCN1	2.94325	0.138751	0.6506	7.15448	1.98807	1.48046
DCT	2.94269	0.116355	0.602432	0.867203	1.87401	1.57026
NBPF12	2.93867	0.000162218	0.00478719	336.997	0.779161	3.77158
SGPP2	2.93738	0.00954429	0.128687	11.7558	1.13328	2.59192
OR5H14	2.93672	0.000579285	0.014042	14.7386	0.853417	3.44113
MEIKIN	2.93541	0.159782	0.689495	2.75934	2.08807	1.4058
TP53INP2	2.93439	0.011109	0.142779	64.168	1.15561	2.53925
TRGC1	2.93361	0.718572	NA	0.189321	8.14059	0.360368
HBB	2.92923	0.295639	0.842422	1.09806	2.80087	1.04583
A1CF	2.92764	0.0161254	0.185859	5.1886	1.21677	2.40606
HAVCR2	2.92516	0.00583025	0.0915267	38.3884	1.06092	2.75718
EHHADH	2.92474	0.00360665	0.0626779	108.541	1.00484	2.91066
CCDC170	2.92451	0.000407698	0.0104866	11.372	0.827289	3.53505
OSR1	2.92433	0.0524555	0.396916	5.1767	1.50787	1.93938
PCDHGA8	2.92328	8.71855e-05	0.00283125	26.4723	0.745023	3.92374
SLC47A2	2.91947	0.0162397	0.186814	5.21554	1.21468	2.40348
CATSPERD	2.91937	0.130054	0.63129	1.70454	1.92839	1.51389
SDR42E2	2.91907	0.216369	0.77344	1.00194	2.36125	1.23624
TFAP2C	2.91711	8.00175e-05	0.00263262	1331.42	0.739567	3.94435
ENSG00000283706	2.91634	0.641981	NA	0.206163	6.27263	0.464931
GRK5	2.91554	0.0195624	0.212581	84.5136	1.24882	2.33464
CLDN18	2.91545	0.0315884	0.292305	2.80826	1.35629	2.14958
LMX1B	2.91407	0.00427853	0.0716363	13.2846	1.02002	2.85686
FBXL7	2.91373	0.0155862	0.181662	54.681	1.20478	2.41846
TNRC18	2.91337	6.32318e-05	0.00213946	137.829	0.728267	4.00041
ZDHHC1	2.91326	0.116575	0.602956	21.9842	1.85639	1.56931
ALDH1A3	2.91305	0.0324856	0.296631	63.0655	1.36227	2.13838
NCMAP	2.90804	9.1377e-05	0.00293079	17.9571	0.743285	3.91242
DSCAML1	2.90445	0.098537	0.556952	17.109	1.75815	1.65199
EYA2	2.90374	0.0761747	0.487978	2.91957	1.63745	1.77333
ARMC7	2.90311	0.000284647	0.00770488	120.746	0.8	3.62889
TEX13D	2.90297	0.132051	0.636084	4.27153	1.92752	1.50606
PLA2G4E	2.90293	0.0318406	0.293819	4.28201	1.35246	2.14641
ZFP92	2.90149	0.0540695	0.40459	1.78572	1.50627	1.92628
ENSG00000262633	2.90107	0.0515425	0.392333	27.7203	1.49007	1.94694
APOBEC3G	2.90025	1.34584e-05	0.000545203	79.1548	0.666338	4.35252
GNG13	2.89913	0.504828	NA	0.246873	4.34709	0.666913
CYP4B1	2.89657	0.00267002	0.0494299	9.1044	0.964438	3.00338
RSPH14	2.89392	0.153198	0.677782	1.677	2.02609	1.42833
IL10	2.89281	0.0088841	0.122465	6.06844	1.10561	2.61648
ZNF785	2.8925	7.64377e-06	0.000326689	82.3981	0.64638	4.47493
C1QTNF3	2.88955	0.132809	0.638317	22.0221	1.92237	1.50312
ARMS2	2.88735	0.696092	NA	0.118785	7.39208	0.390601
MUC15	2.88655	0.0413279	0.341476	112.506	1.41482	2.04022
ADAMTSL5	2.88546	0.022614	0.236068	60.5412	1.26561	2.27989
SKOR1	2.88525	0.16366	0.693826	1.08309	2.07144	1.39287
EPHA5	2.88417	0.25205	0.805579	0.471704	2.51808	1.14538
FCMR	2.88206	0.393292	0.909314	0.631844	3.37611	0.853663
SPANXA2	2.87982	0.218951	0.774714	1.82667	2.34261	1.22932
BMP2	2.87371	0.00916787	0.125505	286.661	1.10284	2.60573
MYOT	2.8736	0.385963	0.906432	1.01644	3.31456	0.866962
RNASE6	2.87256	0.724178	NA	0.140865	8.14029	0.352881
CTSF	2.87084	0.031442	0.29177	91.0056	1.33438	2.15143
ZIC1	2.86876	0.0667202	0.455467	9.79879	1.56459	1.83355
TMEM150B	2.86471	0.010061	0.133935	3.91235	1.11306	2.57372
TBX5	2.86466	0.120948	0.613248	0.559681	1.84721	1.55081
GH1	2.86416	0.519647	NA	0.270956	4.44822	0.643889
CGB1	2.86238	0.317679	0.8599	1.7676	2.86456	0.999238
ENSG00000268790	2.86196	0.0451572	0.361278	11.7213	1.4287	2.00319
ADAM20	2.85872	0.173158	0.710616	0.929534	2.09872	1.36213
PRKN	2.85853	0.00571524	0.0900377	103.697	1.03432	2.76369
NKX6-1	2.8571	0.185928	0.73068	0.788474	2.16001	1.32272
ITIH4	2.85587	0.0751845	0.483852	5.05973	1.60502	1.77934
COL10A1	2.85422	0.261777	0.814359	1.36799	2.54341	1.1222
GGACT	2.85371	0.0542584	0.405547	13.3702	1.48262	1.92477
DLX6	2.85292	0.0259476	0.258981	46.7228	1.28106	2.227
FAM122C	2.85202	9.65933e-09	6.41501e-07	266.082	0.497161	5.7366
HAAO	2.85195	0.001543	0.031612	16.0792	0.900671	3.16647
TMEM88B	2.8468	0.261646	0.814359	0.493256	2.53611	1.12251
ZADH2	2.84527	5.56405e-05	0.00191895	138.348	0.705922	4.03058
PLCD4	2.84494	0.00815999	0.116158	34.3927	1.07544	2.64538
ORM1	2.83968	0.559954	0.979072	0.476525	4.87156	0.58291
RCSD1	2.83843	0.00266799	0.0494299	24.5205	0.945007	3.00361
TMEM52B	2.833	0.00193765	0.0383345	136.69	0.91398	3.09963
SIM2	2.83068	0.00159098	0.0324463	22.0786	0.896478	3.15755
P2RX6	2.82976	0.0160645	0.185515	5.22269	1.17542	2.40745
KIF3B	2.82976	4.47214e-05	0.00157895	492.722	0.693292	4.08163
RNF207	2.82945	0.00153995	0.0315857	64.1519	0.893401	3.16705
CRISP2	2.82901	0.611538	0.987191	0.471659	5.57024	0.507879
ANKS1B	2.82191	4.45322e-05	0.00157538	37.1099	0.691202	4.08261
HIST1H2AL	2.82093	0.109982	0.585469	195.409	1.76499	1.59827
ATP4A	2.82018	0.218229	0.774314	2.36512	2.29051	1.23125
HES4	2.8175	0.0587835	0.424382	20.2201	1.49089	1.88981
ENSG00000255872	2.81735	0.0619875	0.436159	2.93838	1.50952	1.86638
HTR1E	2.81669	0.384999	0.906083	0.468905	3.24233	0.868723
GZMM	2.81332	0.254004	0.807434	0.824242	2.46636	1.14068
GPR37L1	2.81325	0.00445682	0.0743245	8.81688	0.989231	2.84388
BEST3	2.81094	0.00195365	0.0386083	12.2018	0.907578	3.09719
SLC22A9	2.80608	0.0129948	0.158899	4.67238	1.1297	2.48391
ABR	2.80445	2.42356e-05	0.000924635	845.326	0.664278	4.2218
SLC4A4	2.80306	0.0874954	0.525944	21.0168	1.6404	1.70876
SLC14A2	2.79938	0.000847654	0.0192909	24.7675	0.838955	3.33675
PRLHR	2.79908	0.00976704	0.131194	9.88928	1.08325	2.58397
ENSG00000261717	2.79432	0.00285876	0.0521673	34.0276	0.936896	2.98253
ENSG00000258539	2.79408	0.0606249	0.4303	2.22097	1.4892	1.87622
C8G	2.79355	0.1595	0.689278	1.65486	1.98582	1.40675
DLEC1	2.79184	0.0201281	0.21675	20.6405	1.20133	2.32395
SMIM17	2.79064	0.454416	NA	0.209559	3.73044	0.748073
EBF1	2.78901	0.0223189	0.23427	5.99956	1.22063	2.2849
ZBTB7A	2.78804	0.00161041	0.0328049	70.3071	0.883965	3.15402
SERPINA1	2.78479	0.715093	NA	0.205031	7.62905	0.365025
PPP1R3G	2.78358	0.0227325	0.236664	5.17966	1.22199	2.2779
KIAA0319	2.78284	0.0697298	0.464996	12.0462	1.53438	1.81366
MUC5B	2.77929	0.191454	0.738412	9.61344	2.12762	1.30629
NLRP10	2.77795	0.170894	0.707361	2.59585	2.02868	1.36934
ENSG00000249773	2.77738	0.143542	0.659873	11.4994	1.89876	1.46273
CNTD1	2.77509	0.0922833	0.54196	10.6054	1.64843	1.68347
ENST00000536075	2.7675	0.272989	0.825082	0.557416	2.52462	1.0962
HECA	2.76629	0.000991721	0.0220088	98.3106	0.840086	3.29286
NEU3	2.76532	0.00156214	0.0318945	83.4883	0.874302	3.16288
CAGE1	2.76505	0.0158137	0.18333	13.1746	1.14581	2.41319
PRR18	2.76224	0.502344	0.961583	0.377004	4.11779	0.670806
SOHLH2	2.75852	0.00560491	0.0886121	116.239	0.995841	2.77004
BRDT	2.75798	0.00394707	0.0673489	679.877	0.956846	2.88236
CCDC169	2.75695	0.000262375	0.00717816	361.628	0.755357	3.64987
SECTM1	2.7566	0.132076	0.636084	0.687412	1.83045	1.50597
RGS4	2.75459	0.0992409	0.558673	17.035	1.67092	1.64855
DOP1B	2.75418	0.00025144	0.00692139	65.9449	0.752347	3.66079
CELSR1	2.75387	0.0437677	0.354154	129.963	1.3658	2.01631
ITGA3	2.75381	0.000446617	0.0113335	88.2744	0.784363	3.51089
ADAM28	2.7526	0.0747935	0.482482	25.8098	1.5449	1.78173
ODF3L2	2.75168	0.150374	0.673441	1.05459	1.91326	1.43821
NHLH1	2.75031	0.183895	0.727978	3.07698	2.06969	1.32886
SCX	2.74963	0.109036	0.581995	2.94689	1.7158	1.60254
CDH22	2.74529	0.174438	0.713349	0.57933	2.02145	1.35808
ARHGAP30	2.74382	0.169032	0.703579	10.4504	1.99504	1.37532
LBHD2	2.74068	0.588504	NA	0.172298	5.06589	0.541006
ENSG00000267179	2.73966	0.0189728	0.208199	8.1093	1.16777	2.34607
ANGPT1	2.73933	0.00374177	0.0643996	129.211	0.944875	2.89915
ACTC1	2.73816	0.0178198	0.198473	1003.48	1.15566	2.36934
AGPAT3	2.73744	0.000241332	0.00671556	59.9696	0.745635	3.67129
PPBP	2.73712	0.736708	NA	0.123366	8.14097	0.336216
ARSE	2.73702	0.0094021	0.127927	84.1498	1.05388	2.59708
CST2	2.73604	0.237552	0.790438	1.93615	2.31646	1.18113
NPFF	2.73459	0.400021	0.911474	1.55921	3.24933	0.841584
SCG2	2.73304	0.248887	0.801788	3.82159	2.37025	1.15306
FGFR3	2.73262	0.00123771	0.0263547	456.122	0.846001	3.23005
SLC9A2	2.73122	0.184963	0.729799	1.08445	2.06032	1.32563
ENSG00000281518	2.73004	0.185087	0.729799	17.096	2.06001	1.32525
VASH1	2.72913	0.0182829	0.202872	60.096	1.15649	2.35984
TSNAXIP1	2.72556	0.0736429	0.478063	2.5039	1.52366	1.78883
B3GAT1	2.72431	0.00294682	0.0533924	46.1512	0.916279	2.97323
ANKRD33B	2.724	0.00510459	0.0829031	161.199	0.972734	2.80036
EFNB3	2.72269	0.0504132	0.385875	103.303	1.39165	1.95644
JAK2	2.72012	0.0409924	0.339854	54.4784	1.33104	2.04361
OXGR1	2.71856	0.17609	0.715452	0.955666	2.00944	1.35289
SEC14L4	2.71652	0.0105973	0.138191	17.3825	1.06292	2.5557
TMEM256-PLSCR3	2.71457	0.240511	0.793024	2.67009	2.31281	1.17371
KCNB2	2.71438	0.427051	0.927374	1.07875	3.41755	0.794249
RP1	2.71351	0.151476	0.67417	3.54719	1.89182	1.43434
NANOS3	2.71192	0.414787	0.921107	0.68784	3.32548	0.815498
GSTM5	2.71127	0.129157	0.630139	6.91847	1.78675	1.51743
ANO4	2.71066	0.0570181	0.418672	22.4989	1.42428	1.90317
TRHDE	2.7104	0.0175621	0.197412	33.7784	1.14135	2.37472
ZNF565	2.70987	0.0225111	0.235546	34.5934	1.18769	2.28163
ST6GALNAC2	2.70843	0.177526	0.717658	4.51674	2.00861	1.34841
KLRB1	2.70836	0.13184	0.635715	1.18749	1.79733	1.50688
TYR	2.70781	0.0759909	0.487286	1.09776	1.52601	1.77444
GCNT4	2.70302	0.00411865	0.0696778	33.7554	0.942169	2.86893
ACSS1	2.7026	0.0116345	0.147621	14.5818	1.07117	2.52304
SNX30	2.7016	0.000336792	0.00891375	248.546	0.753539	3.58522
LRRN3	2.7014	0.0401396	0.336348	4.43415	1.31627	2.05231
HOOK3	2.70132	3.73683e-06	0.000171175	640.624	0.584005	4.62551
ENSG00000284626	2.70103	0.216205	0.773313	0.777767	2.18409	1.23668
FGF10	2.70043	0.256428	0.810093	0.814247	2.37949	1.13488
TBKBP1	2.70032	0.0176528	0.197601	40.5353	1.13802	2.37282
PP2D1	2.69807	0.316763	0.859776	2.61615	2.69502	1.00113
ELAVL4	2.69685	0.137594	0.649092	2.12112	1.81629	1.48481
OR51L1	2.69429	0.0377787	0.323545	5.61729	1.29705	2.07725
FRMPD3	2.69276	0.013452	0.162708	16.7217	1.08949	2.47157
ZNF189	2.69215	0.0109515	0.141365	97.9953	1.05814	2.54424
ADRB1	2.69211	0.0683578	0.460487	1.50608	1.47704	1.82264
RPRM	2.69157	0.00599245	0.0931724	98.552	0.979396	2.74819
HIST3H2BB	2.69142	0.00128163	0.0270003	82.2979	0.835828	3.22006
MSANTD1	2.68588	0.00370882	0.064042	8.1217	0.925553	2.90192
TNNI2	2.68522	0.616604	NA	0.113618	5.36327	0.50067
GBGT1	2.68437	0.0119193	0.150274	22.8086	1.06755	2.51453
BMPR2	2.68376	6.31767e-05	0.00213946	373.833	0.670836	4.00062
ZNF541	2.68186	0.237171	0.790438	1.30222	2.26875	1.18209
IFI44L	2.68059	0.0281583	0.272935	3.62309	1.22118	2.19507
HIST1H2BJ	2.67969	0.024008	0.24579	194.064	1.18728	2.257
SLC22A4	2.67589	0.161782	0.69184	3.24436	1.91257	1.3991
ITGA8	2.67478	0.0284135	0.274086	5.87823	1.22051	2.19153
PLK3	2.6744	0.000182423	0.00526492	153.491	0.714663	3.74219
ISM1	2.67361	0.133696	0.639827	2.94497	1.78278	1.49969
TMEM217	2.67156	0.0398996	0.334966	3.18635	1.30016	2.05479
TTLL13P	2.67138	0.272679	0.825082	2.10067	2.43537	1.09691
TLCD2	2.66914	0.000107682	0.00338091	64.5369	0.689237	3.8726
EQTN	2.66499	0.247795	0.800108	0.56589	2.30591	1.15572
LRRC73	2.66378	0.140924	0.655625	0.557267	1.80919	1.47236
LAMA3	2.66318	0.0734269	0.477686	37.3585	1.48767	1.79017
SMTNL1	2.66034	0.457089	0.941294	0.81619	3.57741	0.743649
TMEM150C	2.65569	0.00127675	0.0269611	86.2446	0.824453	3.22116
SLC8A3	2.65355	0.225625	0.781159	3.09352	2.18992	1.21171
C1orf167	2.65102	0.00171764	0.034673	40.8081	0.84558	3.13515
COMP	2.6501	0.0100359	0.1337	16.6556	1.02933	2.57459
HOXD13	2.64898	0.144971	0.662036	14.2063	1.81744	1.45753
CDH13	2.64859	0.000552968	0.0134956	64.1143	0.766885	3.45369
ENSG00000285154	2.64852	0.744973	NA	0.219058	8.1424	0.325275
STARD9	2.64671	0.000123497	0.0038105	95.1422	0.689414	3.83908
SMAD7	2.64602	0.00197604	0.0388359	228.224	0.855264	3.09381
PURA	2.64479	0.0048046	0.0789643	188.939	0.937918	2.81985
SVIL	2.64461	0.00970275	0.130443	208.063	1.02257	2.58625
ABCD2	2.64422	0.318351	NA	0.210877	2.64991	0.997853
CATSPER4	2.64373	0.230566	0.785521	0.566551	2.20513	1.1989
RYR2	2.64373	0.0343102	0.306476	243.197	1.24916	2.11641
CAMK2A	2.64235	0.0174019	0.195895	8.16256	1.11112	2.3781
ACAN	2.64041	0.0360238	0.314395	18.7819	1.25934	2.09666
FOXO6	2.6394	0.0967961	0.553719	8.65434	1.58944	1.66059
MYL2	2.6386	0.696355	NA	0.256971	6.76139	0.390246
NUAK1	2.63809	0.023581	0.242809	185.124	1.16529	2.26389
GPR87	2.63772	0.128793	0.629519	6.16572	1.73662	1.51888
MAFK	2.6368	0.021713	0.229396	44.2107	1.14876	2.29535
TAGLN2	2.6337	2.63371e-10	1.96867e-08	3517.21	0.416795	6.31894
ARHGAP10	2.63302	0.00115927	0.0248947	165.355	0.810478	3.24872
IL33	2.63177	0.108193	0.579644	3.19258	1.63834	1.60637
SEC31B	2.63118	0.0448469	0.3596	24.0119	1.3116	2.00609
RIIAD1	2.63101	0.258881	0.812672	2.4738	2.33031	1.12904
CUBN	2.63051	0.0173086	0.195242	46.3693	1.10522	2.38009
MCF2	2.62944	0.0987864	0.557321	14.6681	1.59286	1.65077
ECT2L	2.62884	0.0291142	0.276957	5.80623	1.20482	2.18194
EPHA10	2.62847	0.0234656	0.242071	16.2706	1.16008	2.26577
WNT3A	2.6267	0.238535	0.791026	3.98957	2.22856	1.17866
ZNF784	2.62667	0.0870287	0.524728	32.0927	1.53491	1.71128
TNFSF15	2.62578	0.00992987	0.132782	14.4059	1.01843	2.57826
DBX2	2.62468	0.5963	NA	0.229178	4.95476	0.529729
FGR	2.62429	0.306961	0.851627	0.953561	2.56876	1.02162
GBP5	2.62289	0.000663837	0.0157287	15.9679	0.77051	3.40409
QRICH2	2.62174	0.0352468	0.310808	139.29	1.24518	2.10551
SLC15A1	2.61716	0.000133027	0.00406243	25.8355	0.684978	3.82079
CYP26A1	2.61347	0.0469971	0.369381	496.136	1.31573	1.98633
TBX19	2.61167	0.0766659	0.48994	8.07454	1.47521	1.77037
OTOGL	2.61094	0.177798	0.717658	2.74953	1.93752	1.34757
ABCC10	2.6083	8.77755e-05	0.00283663	169.618	0.665023	3.92211
DGKH	2.6064	0.00171383	0.0346352	94.4544	0.831175	3.13581
ZBED2	2.6059	0.61998	0.9893	0.370396	5.25512	0.495878
CD300E	2.60267	0.00548693	0.0875047	4.93137	0.937237	2.77696
CLEC18C	2.60198	0.244628	0.797059	2.48132	2.23635	1.1635
SLC9A1	2.60131	7.12012e-05	0.00238204	296.57	0.654873	3.97224
NUTM2D	2.59914	0.19389	0.741758	8.02227	2.00064	1.29916
LRRC25	2.59896	0.0239697	0.245679	8.19396	1.1512	2.25762
C10orf142	2.59727	0.566807	0.980917	0.474604	4.53465	0.572761
ANXA2	2.59579	1.30858e-20	1.61227e-18	11130.5	0.278892	9.30751
ADCY8	2.59033	0.201503	0.753148	13.3759	2.028	1.27728
CFB	2.59027	0.246782	0.799325	7.84931	2.23646	1.1582
FAM81B	2.58939	0.413137	0.920043	0.531906	3.16402	0.818386
DAPP1	2.58913	0.0736125	0.478039	5.21223	1.44724	1.78901
ANKRD44	2.58885	0.00520812	0.0842018	29.5012	0.926617	2.79387
GABBR2	2.58488	0.0410776	0.340061	139.176	1.2654	2.04275
ARMH1	2.57926	0.0678085	0.458188	6.46061	1.4123	1.82628
NECTIN3	2.57507	0.017143	0.194327	315.394	1.08032	2.38363
FCRL3	2.57413	0.0281456	0.272935	3.00771	1.17259	2.19525
CARD6	2.56838	0.00354132	0.0618433	14.1578	0.880679	2.91637
ZNF750	2.56837	0.0640844	0.4453	79.2704	1.38711	1.85159
P2RY14	2.56734	0.167533	0.699371	5.93032	1.86016	1.38017
MYO1G	2.56713	0.0389474	0.329604	42.3869	1.24332	2.06474
SMOC1	2.56577	0.0133382	0.16199	6.73409	1.03684	2.47461
ABCA1	2.5655	0.00345424	0.0606785	1099.02	0.877355	2.92413
ENSG00000259171	2.56345	0.397654	0.910501	2.72968	3.03073	0.845818
CRYGS	2.562	0.141313	0.656342	6.13937	1.74176	1.47092
MISP	2.55975	0.0290708	0.276874	28.5001	1.17284	2.18253
C16orf96	2.55885	0.190214	0.73688	2.96613	1.9534	1.30995
GCKR	2.55843	0.0598479	0.427332	44.8343	1.35948	1.88191
TAS2R31	2.55588	0.191082	0.738272	2.81752	1.95495	1.30738
MAGEA2	2.55553	0.341156	0.877532	1.43976	2.68471	0.951884
GFOD1	2.55202	0.000511754	0.0126627	301.146	0.734495	3.47453
KLB	2.54521	0.00214847	0.0416547	39.6151	0.829354	3.0689
HIST1H4C	2.54232	3.85732e-05	0.00140063	2864.18	0.617687	4.11586
DNAJB7	2.53884	0.0368129	0.318327	6.74306	1.21602	2.08783
GIP	2.5374	0.0794013	0.497372	11.9992	1.4465	1.75417
GALNTL5	2.53594	0.0520317	0.395047	8.9568	1.30525	1.94287
GLRA3	2.5354	0.013238	0.160992	8.09172	1.02345	2.4773
CCDC200	2.53374	0.00582525	0.0915267	142.393	0.918868	2.75746
CFH	2.53366	0.137363	0.648407	3.49501	1.70538	1.48568
GPR61	2.53293	0.316872	0.859776	1.44766	2.53064	1.00091
MECOM	2.53178	0.000505184	0.0125349	47.0936	0.727944	3.47799
TMEM78	2.52987	0.0102154	0.135284	8.06736	0.98498	2.56845
VSIR	2.52895	0.232566	0.786325	9.74869	2.11845	1.19377
VAMP5	2.5284	0.068513	0.460846	19.9587	1.38799	1.82162
SHB	2.5282	0.00333409	0.0591495	136.846	0.86136	2.93513
C22orf42	2.5278	0.369219	0.896575	0.350966	2.81512	0.897937
TBX1	2.52499	0.0396507	0.333503	3.87865	1.22729	2.05737
FNDC1	2.52476	0.170152	0.706099	2.43775	1.84059	1.37172
HUS1B	2.52404	0.139216	0.651923	8.32559	1.70691	1.47872
GAGE1	2.52173	0.117299	0.604545	439.226	1.61009	1.56621
DUSP10	2.52164	0.0414904	0.341905	53.9613	1.23695	2.0386
BTC	2.52092	0.675319	NA	0.307194	6.01855	0.418859
TRIM55	2.52016	0.304117	0.84971	1.12107	2.45237	1.02765
FAM9B	2.51873	0.0227039	0.236505	5.565	1.10549	2.27838
FAT4	2.51714	0.0698976	0.465073	72.0686	1.38871	1.81257
PAG1	2.51602	0.0118744	0.149814	61.69	1.00006	2.51585
NPHP3-ACAD11	2.51573	0.193228	0.741412	8.32789	1.93355	1.30109
CREB5	2.51459	0.0319173	0.294211	129.778	1.17206	2.14545
IL37	2.51314	0.474289	0.950488	0.479912	3.51234	0.715517
PKD1L3	2.51117	0.281614	0.832866	0.645473	2.33228	1.0767
DEPTOR	2.51058	0.000671899	0.0158986	311.026	0.738234	3.4008
IFIT2	2.51049	0.000696612	0.0163534	92.0835	0.740359	3.39091
RBM11	2.51049	0.0935132	0.545061	21.9678	1.49688	1.67715
ADAMTS14	2.50909	0.12492	0.622072	6.81319	1.63518	1.53445
DNASE1L2	2.50647	0.159472	0.689278	3.6664	1.78162	1.40685
ANKRD20A2	2.5044	0.393807	0.909594	0.884709	2.9369	0.852734
GLIPR1	2.50435	0.0465573	0.367054	58.6079	1.25827	1.99031
ELF5	2.50132	0.0183702	0.203461	10.0735	1.06075	2.35807
TNFAIP6	2.49892	0.0396763	0.333561	33.9444	1.21478	2.0571
ENSG00000271810	2.4974	0.145044	0.662036	8.75812	1.71376	1.45726
FAM222A	2.49564	0.0618578	0.435855	38.4675	1.33649	1.86731
CD36	2.49507	0.00599952	0.0932012	22.005	0.908021	2.74781
S100A5	2.49422	0.759315	NA	0.13551	8.14095	0.30638
DRD5	2.4924	0.471021	0.949039	0.448409	3.45774	0.720819
KNDC1	2.49161	0.0757749	0.486249	29.6761	1.40314	1.77575
ERF	2.49106	0.00708732	0.105075	258.988	0.925111	2.69271
IGSF22	2.48765	0.305266	0.850757	2.59919	2.42648	1.02521
IQCN	2.48613	0.0668859	0.456075	9.52332	1.35673	1.83244
SLC12A3	2.48313	0.0489935	0.379381	275.995	1.26134	1.96865
SLC7A5	2.47983	1.90125e-05	0.000741612	1993.77	0.579916	4.27618
PPM1L	2.47898	0.028734	0.276195	52.2981	1.13344	2.18712
CTIF	2.47878	0.0245765	0.249749	62.2631	1.10266	2.24799
TPO	2.47814	0.0819076	0.507654	3.08052	1.42445	1.73972
AMER1	2.47734	0.0580911	0.422762	34.7118	1.30729	1.89501
ATOH1	2.47421	0.19057	0.737552	0.700686	1.89031	1.30889
ENSG00000267748	2.47054	0.166186	0.698777	3.61067	1.78434	1.38456
FAM47C	2.46915	0.598633	NA	0.329195	4.69092	0.526368
ADH1A	2.46882	0.761723	NA	0.246907	8.14207	0.303218
HES5	2.46852	0.399345	0.911403	4.15535	2.92897	0.842792
DNAJC22	2.46828	0.0113552	0.145108	65.9377	0.975	2.53157
MUC13	2.46686	0.420777	0.92397	0.333671	3.06413	0.805074
RHAG	2.4653	0.0405628	0.338465	4.68269	1.20378	2.04797
FAM183A	2.46499	0.213185	0.769713	1.71869	1.98014	1.24486
CD101	2.4648	0.111906	0.591407	6.44417	1.5505	1.58968
PDK4	2.46471	0.277729	0.829069	0.831791	2.27071	1.08544
CLEC20A	2.46339	0.392937	0.908958	0.665948	2.8835	0.854303
JPH3	2.45972	0.0356148	0.312504	59.0436	1.17057	2.1013
GXYLT2	2.45936	0.00717097	0.106139	39.2428	0.914669	2.6888
HIST1H2AD	2.4589	0.113451	0.594448	161.004	1.55344	1.58287
ETV7	2.45818	0.0134458	0.162708	8.36724	0.994516	2.47174
SEPT14	2.45634	0.00182934	0.036556	31.5528	0.78814	3.11663
KCNA2	2.4557	0.110366	0.586499	3.1902	1.53813	1.59655
ATG2A	2.45438	0.000199142	0.00566509	124.85	0.659762	3.7201
ADCY7	2.45319	0.00112748	0.0243854	23.4609	0.753292	3.25662
PLIN5	2.45176	0.00277883	0.0509166	35.3233	0.819657	2.9912
HNF4A	2.45057	0.0021359	0.041521	321.905	0.798061	3.07066
FGF5	2.4491	0.00145537	0.0302536	14.2313	0.769327	3.18344
ZNF713	2.44731	8.72181e-05	0.00283125	59.9238	0.623733	3.92365
AKAP5	2.44567	0.00091095	0.0203936	56.9209	0.737386	3.31668
CACNG4	2.44438	0.0258193	0.258121	19.5191	1.09667	2.22892
CYP4F8	2.44382	0.00592507	0.0926084	18.8595	0.88805	2.7519
SLC35D1	2.4429	0.0034458	0.0606672	118.476	0.835211	2.92489
PACRG	2.44071	0.0822288	0.50862	4.1154	1.4044	1.7379
PCDHA2	2.43949	0.332587	0.870065	0.694724	2.51776	0.968915
HIST1H3G	2.43864	0.0423047	0.346209	277.73	1.201	2.03051
MT1E	2.43792	0.0297471	0.280735	581.895	1.12169	2.17344
ENSG00000285446	2.43773	0.306583	0.851407	6.77427	2.38427	1.02242
PRB3	2.43622	0.130088	0.63129	8.8772	1.60939	1.51375
TRIM25	2.43546	0.00749844	0.109778	59.1006	0.910843	2.67386
RRAD	2.43541	0.0238492	0.244725	169.71	1.07783	2.25955
AKR1B15	2.43488	4.0134e-05	0.00144555	48.5635	0.592903	4.10671
FXYD3	2.43438	0.0442438	0.356203	13.0723	1.21006	2.01177
HSD3B2	2.43296	0.765154	NA	0.123692	8.14463	0.29872
CNGB3	2.43246	0.133416	0.639185	0.624591	1.62081	1.50076
RNF39	2.43142	0.103753	0.56902	16.1808	1.49449	1.62692
TAPBPL	2.43094	0.139749	0.652917	4.64112	1.64617	1.47673
CD44	2.42957	0.0184216	0.203904	182.006	1.03077	2.35703
TMEM236	2.42739	0.00040796	0.0104866	24.2155	0.686697	3.53488
SLC25A45	2.42677	0.0004108	0.0105293	56.3978	0.686878	3.53305
STX19	2.42649	0.698441	1	0.477953	6.2631	0.387426
DCN	2.42537	0.0155438	0.181378	90.3991	1.00244	2.41946
FOXO4	2.42364	0.0434146	0.351913	46.423	1.2	2.0197
CCDC3	2.41798	0.142246	0.657065	38.9837	1.64771	1.46748
WNT8B	2.41429	0.438632	0.93456	0.350959	3.1172	0.774506
PAX5	2.41247	0.0114158	0.145673	119.012	0.953655	2.52971
GAL	2.41188	0.00137908	0.0288492	1156.44	0.75395	3.19899
SOX10	2.4117	0.151285	0.673815	4.76881	1.68062	1.43501
CCDC184	2.41013	0.212642	0.768841	4.50478	1.93378	1.24633
MICU3	2.4027	0.0807026	0.502703	53.7486	1.37563	1.74662
C7orf31	2.40114	0.0543226	0.405547	15.3837	1.24783	1.92425
SIGLEC8	2.39931	0.0240867	0.246313	15.4657	1.06365	2.25574
GYS2	2.39678	0.260744	0.814357	0.514155	2.13116	1.12463
PGM5	2.39662	0.0949459	0.549825	6.80598	1.43521	1.66987
CMTM5	2.39643	0.490458	0.956941	0.396161	3.47519	0.689581
ZNF648	2.3954	0.22044	0.776365	0.632952	1.95485	1.22536
DCAF8L2	2.39464	0.12592	0.622783	1.99511	1.56472	1.53039
ENSG00000277824	2.39398	0.421152	0.92397	2.16187	2.97602	0.804424
TTC9B	2.39379	0.188221	0.734346	2.31363	1.81918	1.31586
CSPG5	2.39266	0.0718676	0.471334	13.3247	1.32929	1.79996
ENSG00000285025	2.39261	0.0687147	0.461847	8.04511	1.31441	1.82029
ULBP2	2.39239	0.323118	0.863501	2.38124	2.42127	0.98807
PIDD1	2.39007	0.000517097	0.0127772	136.049	0.688437	3.47174
DYRK1A	2.39001	0.000163697	0.00480994	736.568	0.634071	3.76931
SLC25A47	2.38947	0.22765	0.783926	0.878245	1.9806	1.20644
ADARB2	2.38933	0.00805526	0.115189	10.38	0.901721	2.64974
KLHL34	2.38608	0.107176	0.577973	1.55697	1.4811	1.61102
ENSG00000282074	2.38571	0.142492	0.657307	2.24673	1.62672	1.46657
SYCE3	2.38469	0.594775	NA	0.166982	4.4831	0.531929
ITGAX	2.3836	0.0200353	0.216516	30.7639	1.0249	2.32569
NPM3	2.3816	1.94392e-07	1.08187e-05	782.212	0.457593	5.20462
ENSG00000284776	2.37948	0.0905682	0.535584	36.3679	1.40597	1.69241
ENSG00000284903	2.37719	0.75058	NA	0.249759	7.47837	0.317875
PDE4D	2.37646	0.0144368	0.172402	91.7391	0.971486	2.44621
TBC1D3E	2.37522	0.770496	1	0.691574	8.14195	0.291726
STRC	2.37476	0.00880821	0.121889	21.8208	0.906603	2.61941
TAGLN	2.3738	0.0130586	0.159353	971.897	0.956342	2.48217
LUM	2.37318	0.326626	0.865657	115.896	2.41931	0.980933
GPR22	2.37201	0.232688	0.786325	13.9917	1.9875	1.19346
OVOL3	2.37118	0.321007	0.861469	1.45685	2.38937	0.99239
SHROOM3	2.37027	0.000770936	0.0176801	420.145	0.704803	3.36302
FCRL1	2.36957	0.0409847	0.339854	4.43025	1.15946	2.04368
FGF6	2.36887	0.730912	NA	0.103073	6.88799	0.343913
UBD	2.36794	0.771184	NA	0.175391	8.14209	0.290827
SSTR4	2.36774	0.771186	NA	0.157615	8.14148	0.290824
SNX31	2.36759	0.140726	0.655045	1.65427	1.60722	1.47309
LLCFC1	2.36695	0.771289	NA	0.110705	8.14252	0.29069
MYOF	2.36632	0.0111973	0.143604	670.645	0.932917	2.53648
CAMK2D	2.36569	0.0110985	0.142746	185.621	0.931527	2.53958
BLOC1S3	2.36381	0.00300924	0.0543559	255.29	0.796755	2.96679
CXXC4	2.36376	0.0947395	0.548985	30.3668	1.41466	1.67091
SMC1B	2.35852	0.120109	0.611501	4.03294	1.5174	1.55431
MT1F	2.35563	0.00152763	0.0314415	274.911	0.743247	3.16938
NETO2	2.35504	0.000703778	0.0164568	660.537	0.695091	3.3881
CHRM2	2.35479	0.147018	0.665268	1.22994	1.62383	1.45015
POTEJ	2.35389	0.597424	0.986425	0.458129	4.45721	0.528109
TMEM88	2.35332	0.0728079	0.474772	78.6211	1.31175	1.79403
PRRX1	2.35187	0.203703	0.756993	82.0204	1.8503	1.27107
AIRE	2.3508	0.0653288	0.449749	53.8022	1.27553	1.843
MBOAT4	2.34991	0.651842	0.993541	1.67166	5.20808	0.451204
ACKR3	2.34848	0.117635	0.605459	85.995	1.50084	1.56478
FGFBP2	2.34738	0.237294	0.790438	1.66658	1.98632	1.18178
CLCNKB	2.34716	0.133523	0.639512	4.16895	1.5644	1.50035
ENST00000490787	2.34682	0.0955815	0.550967	2.95922	1.4081	1.66666
CD37	2.34469	0.00490683	0.0802017	139.91	0.833495	2.81309
ZSCAN20	2.34021	0.0332626	0.30099	22.541	1.09926	2.1289
NUTM2B	2.33872	0.214794	0.772093	3.84498	1.88532	1.24049
LTK	2.3382	0.252349	0.805757	2.86454	2.0427	1.14466
HSF2BP	2.33188	0.14245	0.657307	28.5651	1.58985	1.46673
TRAV8-3	2.33136	0.774625	NA	0.118162	8.1422	0.286331
GPRC6A	2.33115	0.319692	0.861369	0.463115	2.34265	0.995092
RFTN1	2.33085	0.0865762	0.523058	27.6923	1.3601	1.71374
ENSG00000274874	2.32868	0.294098	0.84163	1.34016	2.21954	1.04917
APOC3	2.32861	0.227004	0.782748	52.6187	1.92748	1.20811
FAM89A	2.32794	0.0750577	0.483732	66.4603	1.30775	1.78011
XAGE2	2.32781	0.117949	0.606478	69.3144	1.4889	1.56344
SEMA3G	2.32628	0.222443	0.779068	3.7675	1.9067	1.22006
GJB6	2.32373	0.370333	NA	0.277806	2.59388	0.895851
ANKRD62	2.32372	0.0129177	0.158609	8.44157	0.934713	2.48603
CDSN	2.3236	0.685843	NA	0.254763	5.74435	0.404502
C2orf83	2.32353	0.0210989	0.225707	16.6124	1.00751	2.30621
TYROBP	2.32289	0.361989	0.892477	0.771572	2.5482	0.911581
C11orf42	2.32281	0.775431	NA	0.291487	8.14229	0.285278
LILRA5	2.32233	0.0106704	0.13884	17.946	0.909538	2.55331
CLDN19	2.32216	0.03503	0.310422	168.61	1.10159	2.10801
TTBK1	2.32183	0.135264	0.643025	3.52715	1.55446	1.49366
CYP4Z1	2.3212	0.775649	NA	0.0137962	8.14474	0.284994
LYZL4	2.32052	0.733929	NA	0.108008	6.82698	0.339904
DLK1	2.3175	0.06757	0.45767	78.5647	1.26788	1.82786
SLC22A18AS	2.31523	0.404336	0.913011	0.620139	2.77638	0.833902
PAX4	2.31471	0.162852	0.69307	0.521915	1.65864	1.39554
KCNF1	2.31461	0.237425	0.790438	12.6958	1.95913	1.18145
INHBB	2.31385	0.246663	0.799325	6.73281	1.99729	1.15849
FOXI1	2.31345	0.697949	NA	0.192664	5.96111	0.38809
ENSG00000282035	2.31257	0.396891	0.910317	0.694546	2.7297	0.847187
COL5A2	2.31153	0.0544046	0.405912	365.666	1.20167	1.9236
WDR87	2.31001	0.271398	0.82472	4.77111	2.1003	1.09985
ZNF624	2.30906	0.00942061	0.12803	27.0875	0.889332	2.5964
RIN2	2.30886	0.0172433	0.194833	177.475	0.969509	2.38148
SCYGR4	2.30878	0.0377013	0.323348	8.50572	1.11101	2.07809
MOGAT1	2.30175	0.528456	NA	0.220654	3.65146	0.630365
TPH1	2.3015	0.0257109	0.257346	82.9542	1.03181	2.23055
MRGPRF	2.3013	0.0301191	0.28305	88.4568	1.06123	2.16852
SMCO2	2.29873	0.382721	0.905963	0.598644	2.63346	0.872894
S1PR3	2.29809	0.00151204	0.0312284	134.342	0.724411	3.17236
PLEK	2.29639	0.62907	0.990197	0.549993	4.75408	0.483037
ENSG00000272442	2.29444	0.0418044	0.343689	4.5543	1.12723	2.03546
FOLR3	2.293	0.0816621	0.506736	23.6232	1.31697	1.74112
FILIP1L	2.2928	0.0287899	0.276195	28.2594	1.04869	2.18635
BHLHE40	2.29234	0.0320208	0.294417	228.776	1.06911	2.14415
CHL1	2.2909	0.20822	0.762909	6.02838	1.82037	1.25848
PVRIG	2.29069	0.075162	0.483852	3.69013	1.28729	1.77947
VSX2	2.28904	0.47151	NA	0.254124	3.17911	0.720025
ENSG00000249240	2.28901	0.344105	0.879513	7.5834	2.41945	0.946086
RHOXF2	2.28652	0.122386	0.615724	48.3988	1.48011	1.54483
CAMK2B	2.28616	0.00752367	0.109992	4.10546	0.855366	2.67273
CD3G	2.28484	0.0305531	0.286075	18.336	1.0564	2.16285
PDGFRA	2.28061	0.00562225	0.0888077	396.736	0.823613	2.76904
HNRNPUL2	2.27724	0.00729634	0.107372	147.25	0.848766	2.68301
OR10J1	2.27547	0.0275799	0.270041	10.8743	1.0328	2.20321
TMEM170B	2.27455	0.00668716	0.101071	48.4689	0.838686	2.71203
FAM240B	2.27443	0.0269641	0.266435	9.11095	1.02821	2.21204
USP51	2.27223	0.116653	0.603012	26.8441	1.44822	1.56898
TMIGD2	2.27217	0.0427138	0.347963	6.30886	1.12123	2.0265
CTNNA3	2.27062	0.154083	0.679517	14.6097	1.59314	1.42526
ZDHHC11B	2.26937	0.141569	0.656405	9.78774	1.54382	1.46997
KIF26B	2.26824	0.192125	0.740107	8.16776	1.73902	1.30432
SLC39A5	2.26696	0.122618	0.616027	4.32173	1.46836	1.54388
CHRNA1	2.26533	0.133823	0.640267	1.29138	1.51103	1.49919
ADAM19	2.26462	0.0439549	0.354645	403.73	1.12415	2.01452
SYTL3	2.26423	0.203631	0.756993	4.33394	1.78107	1.27127
TMEM40	2.26328	0.00677285	0.102005	16.2732	0.835834	2.70781
SOX8	2.25367	0.0713589	0.469731	30.849	1.24983	1.80319
SCD5	2.25129	0.0010722	0.0235029	60.7697	0.688287	3.27086
FAM20C	2.24871	0.00813875	0.115948	56.4307	0.849768	2.64626
GRIN3A	2.24746	0.255495	0.809263	1.24274	1.97648	1.1371
TOMM20L	2.24245	0.439509	0.934994	0.756559	2.90088	0.773022
OR2L3	2.24145	0.27239	0.825082	0.927612	2.04219	1.09757
KIAA0232	2.241	0.00420966	0.0708564	458.148	0.783017	2.86201
RIMS3	2.2401	0.0442369	0.356203	98.7749	1.11346	2.01184
CSTL1	2.2397	0.0266714	0.264714	3.56336	1.01056	2.21629
SFTA3	2.23625	0.352	NA	0.259908	2.40272	0.930717
EFCAB13	2.23268	0.0824805	0.509514	22.9144	1.28576	1.73647
HOXB2	2.23209	0.206445	0.761383	15.0279	1.76673	1.2634
MAP3K19	2.23195	0.338146	0.874742	1.8434	2.3302	0.957836
CDK5R2	2.23066	0.270919	0.824481	1.66216	2.02612	1.10095
ADIPOQ	2.23018	0.0260171	0.259227	14.9617	1.0019	2.22596
LSP1	2.22608	0.247756	0.800108	5.69802	1.92598	1.15582
ANKRD22	2.2248	0.0464515	0.367031	2.10017	1.11728	1.99127
OR3A2	2.22169	0.0555713	0.411601	16.6241	1.16052	1.91438
KAAG1	2.21961	0.62566	0.989414	0.723723	4.54983	0.487845
SPANXD	2.2112	0.728963	1	0.392233	6.38144	0.346505
KRT79	2.21011	0.677461	NA	0.205618	5.31367	0.41593
GP2	2.20939	0.0445338	0.357893	14.3428	1.09973	2.00903
AQP7	2.20702	0.24285	0.79431	2.13606	1.88974	1.16789
RNF19A	2.20169	0.00870677	0.120954	243.732	0.839262	2.62336
CST11	2.2008	0.786989	NA	0.0813821	8.14439	0.270223
ABCC8	2.19883	0.070105	0.465759	5.34619	1.214	1.81123
C1orf146	2.19853	0.0880529	0.527167	3.08608	1.28889	1.70576
B3GNT6	2.19778	0.0688198	0.462261	8.705	1.20783	1.8196
PECAM1	2.19771	0.0142776	0.171072	73.5732	0.896951	2.4502
ENSG00000259066	2.19725	0.187915	0.733793	7.84642	1.66866	1.31677
ENSG00000283536	2.19662	0.78739	NA	0.0963713	8.14465	0.269701
ENSG00000261582	2.19659	0.2706	0.824172	1.13499	1.99385	1.10168
PKD2L2	2.1955	0.0299477	0.281736	21.2107	1.01139	2.17078
KLRC1	2.19443	0.178142	0.718238	1.21113	1.62973	1.3465
COLCA2	2.19334	0.131555	0.634936	10.3395	1.45447	1.508
PRSS22	2.1924	0.286467	0.836225	2.89606	2.05685	1.0659
GDPGP1	2.19136	0.00188672	0.0374581	217.172	0.705181	3.10751
TRGV5	2.19089	0.787928	NA	0.0786984	8.14452	0.269002
CCDC169-SOHLH2	2.1901	0.204682	0.758938	7.53891	1.72676	1.26832
FLRT2	2.18981	0.0136309	0.164315	511.459	0.887695	2.46685
GNAO1	2.1897	0.0778074	0.493619	17.4309	1.24164	1.76355
PRSS55	2.18895	0.097308	0.554773	1.38879	1.3202	1.65805
FOXB2	2.18685	0.533505	0.970664	0.787579	3.51208	0.622664
HIST1H1B	2.18536	0.0964275	0.553204	619.849	1.31456	1.66243
CALML5	2.18208	0.538519	0.972213	1.00428	3.54778	0.615054
SV2C	2.18104	0.0596574	0.426653	117.476	1.15808	1.88332
SPAM1	2.17999	0.27134	0.824683	0.461526	1.98184	1.09998
NRGN	2.17936	0.0465852	0.367113	25.0735	1.09513	1.99005
UNC45B	2.17911	0.123774	0.619218	1.98529	1.41581	1.53912
GRIK3	2.17849	0.27185	0.825011	6.63436	1.98258	1.09881
MBLAC1	2.17749	0.0901312	0.533353	22.7106	1.28488	1.69471
ARID3C	2.17685	0.60188	0.987036	0.390792	4.17262	0.521699
ENSG00000270299	2.17646	0.677135	0.997148	2.11349	5.22716	0.416375
NCKAP1L	2.17634	0.0116588	0.147719	25.475	0.862836	2.52231
FSCN3	2.17548	0.305552	0.85087	2.44281	2.12325	1.0246
CATSPERG	2.17452	0.00259405	0.048404	52.7608	0.721916	3.01215
MYOCD	2.17173	0.200597	0.750978	15.1992	1.69686	1.27985
TLX2	2.17169	0.290301	0.838761	1.31944	2.05368	1.05746
MS4A3	2.17158	0.734876	NA	0.0925024	6.41254	0.338647
SPACA6	2.17074	0.00403996	0.0686064	23.9143	0.755035	2.87502
PHLDB3	2.17059	0.0101995	0.135174	124.775	0.844919	2.56899
MPIG6B	2.17046	0.0395934	0.333178	10.2258	1.05466	2.05797
CRX	2.16873	0.00773486	0.112379	29.8491	0.814263	2.66343
ENSG00000284956	2.16868	0.519626	0.966959	0.631207	3.36792	0.643922
PIM1	2.16364	0.00120971	0.025851	694.709	0.668496	3.23658
ZNF609	2.16005	0.00177147	0.0355188	473.079	0.690974	3.12609
LMNTD1	2.1598	0.013376	0.162228	10.3752	0.873142	2.4736
ENST00000450334	2.15926	0.790926	NA	0.0252754	8.14481	0.265108
CSNK1G1	2.15818	0.000891979	0.0200191	259.83	0.649556	3.32255
GGT6	2.15528	0.0459522	0.364697	16.6028	1.07989	1.99583
OR5AN1	2.15481	0.106446	0.576609	6.99721	1.33476	1.61438
PPP1R42	2.15422	0.171695	0.708145	1.25546	1.57613	1.36678
TTC16	2.15361	0.0155254	0.181378	16.1495	0.889963	2.41989
CASQ2	2.15145	0.242092	0.793958	14.4594	1.8392	1.16977
PFN4	2.14974	0.374194	0.899983	0.482102	2.41912	0.888645
DAW1	2.14974	0.0148439	0.176086	7.62362	0.882427	2.43617
PRAG1	2.14909	0.0219679	0.231401	86.3592	0.938088	2.29092
LGALS9	2.14832	0.0826431	0.509897	12.6157	1.23783	1.73555
SERPINA5	2.14768	0.290513	0.838761	10.9111	2.03187	1.057
ICAM4	2.14749	0.0120555	0.151244	15.9885	0.855398	2.51052
ADAMTS5	2.14646	0.242165	0.793958	34.1452	1.83522	1.16959
ZNFX1	2.14544	0.000376481	0.00979014	282.404	0.603322	3.55604
OR8H1	2.14527	0.03429	0.306476	6.12617	1.01352	2.11664
TRIM74	2.14469	0.264076	0.815949	1.07444	1.92038	1.11681
CYP2F1	2.14319	0.130378	0.631565	20.7615	1.41688	1.51261
CDKL4	2.14275	0.334645	0.871493	1.68597	2.22093	0.9648
PDE1C	2.14132	0.0930328	0.544484	14.0209	1.27489	1.67961
C3orf70	2.14123	0.00352002	0.0615917	43.4777	0.733738	2.91825
EXOC1L	2.1407	0.716949	NA	0.177471	5.90472	0.362539
ALKAL1	2.13459	0.199656	0.750482	5.99697	1.66436	1.28253
ZNF396	2.13421	0.00210946	0.0411414	25.7801	0.694193	3.07437
H2BFS	2.13413	0.0234466	0.242071	141.082	0.941771	2.26608
ARR3	2.13257	0.543695	0.973519	0.771044	3.51193	0.607236
ITGA2	2.13224	0.0194131	0.211781	75.4125	0.912188	2.3375
GCNT7	2.13152	0.410959	0.918744	1.79179	2.59243	0.822206
ANXA3	2.12925	0.001801	0.0360645	1376.85	0.682184	3.12122
ZBTB10	2.12786	0.00949534	0.128411	543.682	0.820399	2.59369
RHOXF2B	2.12677	0.0695533	0.464512	24.6077	1.1719	1.81481
CELSR2	2.1261	0.0255354	0.256575	137.334	0.95204	2.2332
DOCK3	2.12601	0.0150368	0.177549	120.337	0.874363	2.43149
GAGE12B	2.12494	0.136391	0.646833	103.534	1.42674	1.48936
FAM50B	2.12444	0.208639	0.763029	14.5079	1.68966	1.25732
RBAK-RBAKDN	2.12296	0.337931	0.874441	1.19474	2.21543	0.958261
METTL7B	2.12191	0.231316	0.785521	30.1606	1.77272	1.19698
IBA57	2.12131	0.0059549	0.0929058	172.012	0.771314	2.75025
COL22A1	2.12006	0.174956	0.713429	29.4207	1.56294	1.35645
GUCY2F	2.1194	0.590655	NA	0.309865	3.94022	0.537888
PAGE5	2.11866	0.206316	0.761383	38.0585	1.67647	1.26376
ENSG00000255104	2.11774	0.389321	0.907892	3.94505	2.46006	0.86085
TNNI3K	2.11737	0.663582	NA	0.181967	4.86783	0.434973
C16orf86	2.11725	0.259854	0.813579	12.3175	1.8791	1.12674
F2RL2	2.11605	0.118584	0.607716	11.4063	1.35579	1.56075
ZNF621	2.11157	0.000698537	0.0163771	126.268	0.622855	3.39015
HIST1H2AC	2.11124	0.0362576	0.315433	444.972	1.00822	2.09403
DNAH17	2.1111	0.0346733	0.308485	25.5093	0.999501	2.11215
EN2	2.11106	0.478241	0.953188	0.538758	2.97695	0.709135
SLC6A17	2.1067	0.180161	0.721169	6.34289	1.57186	1.34026
CA2	2.10634	0.000267785	0.00730379	1346.64	0.57793	3.64462
NCCRP1	2.10574	0.0229416	0.238072	53.3192	0.92584	2.27441
SLC36A2	2.10445	0.00981286	0.131711	39.4484	0.814936	2.58235
OR1F1	2.10285	0.378263	NA	0.209067	2.38662	0.881101
ENSG00000261147	2.10259	0.37167	0.89835	1.22672	2.3536	0.893349
SLC22A13	2.09786	0.317939	0.860342	1.14071	2.10058	0.998703
OLAH	2.09702	0.0415896	0.342238	170.132	1.02916	2.0376
PCDHGA9	2.09677	0.173269	0.710616	4.10817	1.53973	1.36178
LMTK2	2.09647	0.00810758	0.115622	192.204	0.791851	2.64756
ZNF568	2.09564	0.000888187	0.0200094	153.676	0.630507	3.32374
CCDC60	2.0955	0.0620475	0.436409	4.5197	1.12301	1.86596
CEL	2.09494	0.172528	0.709697	4.29294	1.53574	1.36413
CDH2	2.09437	0.0184654	0.204262	409.063	0.888895	2.35615
LIMS2	2.09345	0.144001	0.660248	54.8166	1.43284	1.46105
IRS2	2.09247	0.00786971	0.11384	125.134	0.78735	2.65761
STK17B	2.09103	0.00232723	0.0442297	303.639	0.686723	3.04495
SCN7A	2.09083	0.0589364	0.424382	11.0098	1.10704	1.88867
THRB	2.08769	0.00420281	0.0708564	88.8061	0.729318	2.86252
FAAH2	2.08702	0.118337	0.60715	40.0798	1.3363	1.56179
PM20D1	2.08485	0.412329	0.919988	1.08079	2.54312	0.819803
IL10RB	2.08344	0.035006	0.310364	64.6912	0.988216	2.10829
HAL	2.08313	0.28759	0.836865	1.40597	1.95889	1.06342
COCH	2.08291	0.0162105	0.186689	347.39	0.866382	2.40414
C15orf65	2.08053	0.10375	0.56902	4.55675	1.2788	1.62694
LIPN	2.07994	0.798409	NA	0.220861	8.14364	0.255407
WDR81	2.07913	0.144261	0.660319	81.758	1.42396	1.4601
PKP1	2.07862	0.4465	0.938621	0.882687	2.73049	0.761263
KRT25	2.0772	0.79865	NA	0.106805	8.14284	0.255095
OR5P2	2.07538	0.449954	0.938621	0.348207	2.74706	0.755491
RHOXF1	2.07529	0.562819	0.979178	0.968351	3.58638	0.578659
PNLDC1	2.07383	0.222933	0.779068	19.4737	1.70158	1.21877
SLC9A3R2	2.07338	0.0105812	0.138081	68.9108	0.811107	2.55623
GCNT1	2.07259	0.0164499	0.188383	357.497	0.86402	2.39878
B3GNT4	2.07087	0.070133	0.465772	34.5954	1.14346	1.81105
TRBV27	2.06978	0.614148	NA	0.232005	4.10538	0.504162
DAND5	2.06912	0.0352649	0.310808	20.4297	0.982812	2.1053
SVOP	2.06691	0.0143024	0.171254	17.9176	0.843782	2.44958
HRH1	2.06634	0.0892525	0.531321	11.0268	1.21596	1.69935
ENSG00000226710	2.06628	0.343869	0.879513	96.1556	2.18296	0.946549
CLDN14	2.06291	0.318971	0.860984	0.763752	2.07	0.996574
LGALS9C	2.06145	0.4987	NA	0.307844	3.04707	0.676537
GLOD5	2.06135	0.800202	NA	0.0351734	8.14488	0.253085
ABCA8	2.061	0.0386553	0.328377	8.09794	0.996694	2.06784
ACTR3C	2.0581	0.0492423	0.380499	29.8093	1.04659	1.96649
CD86	2.05806	0.465171	0.947116	0.380799	2.81788	0.730358
HHATL	2.05564	0.677386	NA	0.223677	4.94104	0.416033
KLHL35	2.05444	0.0293999	0.278766	14.1357	0.943231	2.17808
OLR1	2.0537	0.0459185	0.364697	104.257	1.02884	1.99614
GTSF1	2.05178	0.00532279	0.085514	783.116	0.736243	2.78682
[truncated: 17,790 more rows]

## Sheet: AI vs mTeSR1 matrigel
gene	log2FoldChange	pvalue	padj	baseMean	lfcSE	stat
TBL1Y	31.0433	2.26833e-75	1.98263e-71	28.9086	1.68985	18.3704
SLC7A10	30.9742	6.42305e-76	1.12281e-71	13.5919	1.67985	18.4387
ENSG00000284874	30.7089	2.96195e-47	4.70707e-44	7.61924	2.12688	14.4385
ARHGAP36	29.384	6.71328e-38	5.58833e-35	3.74194	2.28329	12.8692
CLCF1	27.9913	9.88117e-50	1.91925e-46	8.93387	1.88793	14.8265
ENSG00000277475	26.9342	1.11929e-25	2.64409e-23	1.55337	2.57116	10.4755
AHSG	26.3626	1.39458e-33	5.66944e-31	6.69514	2.18285	12.0772
ATOH7	26.3181	7.82994e-24	1.53792e-21	1.99334	2.61462	10.0657
AREG	25.6802	3.13621e-23	5.77095e-21	5.21973	2.58657	9.92828
ERAS	25.4832	3.70763e-21	5.73567e-19	7.35494	2.69933	9.44057
DBH	25.2317	3.03472e-10	1.7224e-08	2.68016	4.00694	6.29699
ENG	23.6111	1.00848e-50	2.20365e-47	23.5321	1.57629	14.9789
GPRASP1	23.6031	2.70547e-34	1.24459e-31	19.8931	1.93289	12.2113
PLEKHN1	23.2618	1.50333e-37	1.09499e-34	3.08079	1.81637	12.8067
ENSG00000262621	23.1423	2.35853e-26	5.80697e-24	16.3176	2.17875	10.6218
HTRA3	23.06	2.9555e-41	3.03913e-38	11.3733	1.71411	13.453
PCDHA13	22.8924	5.3983e-28	1.57279e-25	6.28781	2.08705	10.9688
TBC1D3H	22.8448	0.00682229	0.0412523	6.27338	8.44417	2.7054
MCHR1	22.8329	7.06795e-33	2.68597e-30	10.3837	1.91183	11.9429
MAP1A	22.787	5.30198e-52	1.32406e-48	111.483	1.50177	15.1734
MXRA5	22.6413	2.64699e-25	6.1696e-23	53.6003	2.17835	10.3938
ZNF132	22.5676	3.79197e-34	1.64425e-31	21.3624	1.85226	12.1838
TMCC3	22.4858	1.83207e-62	1.06755e-58	33.1976	1.34807	16.68
MYRFL	22.4026	6.31758e-33	2.45417e-30	18.0914	1.87434	11.9523
GALR2	22.1816	5.62674e-32	2.00737e-29	9.65129	1.88472	11.7692
CDYL2	22.1379	6.49842e-31	2.18459e-28	47.0708	1.91488	11.561
LCN10	22.113	1.4848e-32	5.52252e-30	2.96778	1.8612	11.8811
CSH1	21.9155	1.64717e-11	1.12918e-09	13.2597	3.25431	6.7343
IRS4	21.9036	9.76981e-38	7.42548e-35	21.5559	1.70587	12.8401
MAP10	21.8951	1.98084e-37	1.38508e-34	16.2847	1.71252	12.7853
LOX	21.8826	1.84474e-43	2.48061e-40	247.819	1.58302	13.8233
DSCAML1	21.874	1.43252e-29	4.47175e-27	17.109	1.93707	11.2923
PRSS3	21.8501	2.85449e-12	2.16015e-10	22.0526	3.12828	6.98471
ARHGEF33	21.8015	9.15213e-32	3.19977e-29	18.6278	1.85892	11.7281
PCDHGB4	21.7185	2.47181e-47	4.32097e-44	24.6539	1.50291	14.451
ZNF511-PRAP1	21.7183	2.58588e-34	1.22172e-31	40.258	1.77801	12.215
RTN4RL1	21.5052	1.17744e-16	1.32793e-14	26.1821	2.59557	8.28537
KCTD12	21.4302	4.51004e-52	1.314e-48	37.5064	1.41136	15.1841
CEMP1	21.3794	2.31693e-34	1.12506e-31	38.4546	1.74899	12.2239
IGSF10	21.3444	5.07456e-19	6.6698e-17	30.7973	2.39539	8.91063
PCDHGB3	21.2471	3.58409e-24	7.28528e-22	5.04966	2.09489	10.1423
BTK	21.2355	1.76653e-31	6.05506e-29	39.3276	1.81931	11.6723
ENSG00000272410	21.2284	1.57157e-23	3.01897e-21	21.7044	2.12348	9.99695
SPEF1	21.1844	1.57179e-26	3.98209e-24	6.79572	1.98734	10.6597
KANK4	21.1735	1.00892e-42	1.17579e-39	155.558	1.54546	13.7005
ADGRG6	21.1218	1.40928e-41	1.53972e-38	49.1272	1.56369	13.5077
TEX37	21.0287	4.01585e-33	1.59548e-30	14.1979	1.75388	11.9899
MAGEB17	20.9712	1.48171e-19	2.07214e-17	18.9545	2.31826	9.0461
SLC16A8	20.9064	2.15997e-27	5.63558e-25	4.18414	1.92815	10.8427
ENSG00000263020	20.9022	1.33086e-21	2.11498e-19	11.5737	2.18932	9.54733
GIP	20.8334	1.70989e-38	1.49453e-35	11.9992	1.60574	12.9744
CRHR2	20.7788	1.9588e-24	4.07641e-22	13.5569	2.0369	10.2012
CCR7	20.7648	3.68586e-35	2.07861e-32	153.962	1.67832	12.3724
GUCA2A	20.7155	2.79043e-25	6.41836e-23	10.9724	1.99403	10.3887
C6orf48	20.696	1.70774e-05	0.000305246	8.65282	4.813	4.30003
AMHR2	20.6114	9.62698e-24	1.86988e-21	32.4305	2.05183	10.0454
ISM2	20.5764	1.09262e-22	1.87257e-20	43.6347	2.09898	9.80303
GPAT3	20.5553	5.18849e-43	6.47857e-40	49.8734	1.49507	13.7487
MYRIP	20.5512	1.99297e-27	5.27864e-25	7.42856	1.89411	10.8501
ZNF503	20.5069	6.22849e-27	1.60118e-24	18.1503	1.90843	10.7454
KAT2B	20.503	1.53202e-39	1.48785e-36	44.5837	1.55823	13.1579
CAPN11	20.4283	1.19938e-24	2.55687e-22	1.83961	1.99325	10.2487
CD48	20.3977	1.73085e-17	2.03067e-15	17.7583	2.39675	8.51057
MYRF	20.3368	5.49768e-32	2.00219e-29	73.2585	1.72768	11.7711
HSPB2	20.3149	4.03019e-16	4.40323e-14	6.03547	2.49641	8.13765
KCNN4	20.2645	1.60882e-36	1.00442e-33	54.6104	1.60557	12.6214
DIRC3	20.218	1.20589e-16	1.35129e-14	3.14126	2.44104	8.28253
MAK	20.2003	1.55435e-46	2.2643e-43	33.3907	1.41026	14.3238
CD274	20.1715	2.84973e-30	9.22521e-28	52.7761	1.76428	11.4333
PLEK2	20.1657	2.60277e-30	8.58474e-28	11.8791	1.76255	11.4412
OVCH2	20.154	6.30814e-23	1.11386e-20	3.17451	2.04436	9.85834
APLNR	20.0376	4.82622e-19	6.39145e-17	13.2511	2.24733	8.91619
DNAI1	19.9798	4.09877e-21	6.28514e-19	6.93605	2.11874	9.43005
S100Z	19.9695	1.21892e-15	1.28361e-13	9.00295	2.49539	8.00253
LAMB3	19.9501	2.13974e-29	6.56226e-27	19.9416	1.77224	11.257
HIST1H3D	19.9346	4.63023e-23	8.43136e-21	48.9123	2.01576	9.88935
NDUFA4L2	19.8671	1.32636e-18	1.65615e-16	7.24973	2.25673	8.80348
SHOX2	19.8489	3.71769e-18	4.45129e-16	4.13862	2.28486	8.68711
NINJ2	19.7717	4.91377e-28	1.45589e-25	6.31122	1.80114	10.9773
SFTPD	19.7713	4.51261e-19	6.06807e-17	8.78876	2.21561	8.92363
ELF4	19.7672	9.69041e-35	5.29369e-32	45.2256	1.60781	12.2945
C19orf38	19.6587	1.12264e-18	1.42209e-16	7.59207	2.22833	8.82217
DDR2	19.6549	3.10936e-26	7.54926e-24	52.2226	1.85493	10.596
THPO	19.5395	1.74575e-13	1.53354e-11	15.7987	2.65232	7.36695
PKD1L1	19.4771	3.08259e-25	6.99829e-23	88.0838	1.87654	10.3792
ZNF750	19.4234	1.25465e-38	1.15435e-35	79.2704	1.49433	12.9981
PEG3	19.3532	1.17565e-34	6.22772e-32	170.036	1.57613	12.2789
DUSP9	19.3406	2.15102e-34	1.07434e-31	16.2141	1.58142	12.2299
HAND1	19.3353	7.0385e-37	4.55704e-34	99.8985	1.5241	12.6864
FAM151A	19.193	6.16492e-55	2.69422e-51	1851.86	1.22948	15.6106
CYP2C18	19.1495	7.58762e-23	1.31326e-20	31.6151	1.94613	9.83978
ENSG00000255663	19.1199	1.49358e-18	1.85172e-16	15.9636	2.17515	8.79015
ADAM12	19.0602	3.85643e-34	1.64425e-31	13.1173	1.56457	12.1824
HIST2H3D	19.0574	5.27624e-22	8.62e-20	183.88	1.97635	9.64274
RASSF10	19.0173	7.38363e-16	7.9186e-14	4.76706	2.35829	8.064
KHDC3L	19.0038	8.63474e-38	6.86108e-35	533.826	1.47893	12.8497
PSORS1C2	18.9912	3.39749e-34	1.52286e-31	96.6932	1.55758	12.1928
CT55	18.9813	2.30252e-23	4.28195e-21	18.7751	1.90593	9.95905
AHNAK2	18.8503	7.51071e-20	1.07619e-17	25.2194	2.06692	9.12002
MYBPHL	18.833	4.27343e-21	6.49599e-19	13.7743	1.99805	9.42568
THSD1	18.7946	1.19007e-27	3.35541e-25	30.7169	1.72474	10.8971
EGFLAM	18.7183	2.9672e-36	1.78861e-33	126.981	1.48875	12.5731
HSD3B1	18.5852	3.48835e-21	5.44463e-19	112.095	1.96732	9.44695
GNRH1	18.5406	5.11732e-21	7.6458e-19	7.75193	1.97099	9.40675
CHRNE	18.5276	1.19782e-24	2.55687e-22	12.4376	1.80778	10.2488
GPR156	18.5199	3.55786e-19	4.88885e-17	3.97939	2.06929	8.94991
ZAN	18.4769	1.05162e-18	1.34185e-16	5.06806	2.09263	8.82948
A2M	18.4764	1.4342e-20	2.08928e-18	11.6672	1.98719	9.29777
MYO1H	18.4617	7.12917e-23	1.24625e-20	9.58182	1.87503	9.84605
CFAP44	18.4596	4.4115e-25	9.88686e-23	47.2744	1.7844	10.3449
CCDC17	18.3915	2.37533e-22	4.03137e-20	22.1577	1.8913	9.7243
SSX4	18.3541	1.05538e-24	2.30613e-22	27.0927	1.78871	10.2611
NKAPL	18.3517	3.75771e-19	5.09214e-17	5.04839	2.05188	8.94387
ENSG00000278704	18.3499	3.68611e-35	2.07861e-32	22.576	1.48313	12.3724
HIST2H2AB	18.3336	3.63396e-15	3.69333e-13	93.8201	2.33046	7.86695
TMEM132C	18.3322	1.19343e-20	1.75314e-18	38.6448	1.96754	9.3173
VCY1B	18.2436	5.83259e-19	7.60891e-17	132.097	2.05096	8.89518
ENSG00000276612	18.2295	1.19292e-08	5.09864e-07	14.3931	3.19774	5.70073
GSTA2	18.2031	1.80537e-17	2.10397e-15	17.355	2.14011	8.50568
TAS2R5	18.2027	3.35005e-17	3.85278e-15	6.07106	2.15834	8.43366
DLX2	18.1698	1.03038e-15	1.09165e-13	6.86008	2.26466	8.02318
RPA4	18.118	8.8687e-19	1.13995e-16	11.3719	2.04757	8.84852
HPX	18.0634	4.55999e-14	4.24006e-12	17.7948	2.39443	7.54393
HIST1H2AK	17.96	1.20085e-13	1.08207e-11	39.6652	2.42157	7.41669
LGALS2	17.9511	1.69462e-26	4.23195e-24	96.1333	1.68513	10.6527
CXorf49B	17.9305	6.93774e-14	6.31659e-12	43.2685	2.39423	7.48904
TRPC7	17.8938	2.36384e-12	1.82842e-10	14.0526	2.5522	7.01114
KCNV2	17.8656	2.10597e-18	2.57444e-16	18.7369	2.04144	8.75147
RNF183	17.8585	5.494e-23	9.80007e-21	13.3477	1.80897	9.87221
DLX1	17.852	8.26419e-16	8.80892e-14	4.42154	2.21757	8.05023
NFATC2	17.8187	8.74055e-20	1.23221e-17	9.77959	1.95733	9.10358
SLPI	17.8092	1.7323e-23	3.29157e-21	7.43746	1.78318	9.9873
ENSG00000230985	17.8083	1.83922e-13	1.60757e-11	37.7003	2.41961	7.35999
TMTC2	17.7934	4.97366e-26	1.19102e-23	36.5841	1.68626	10.552
ALX3	17.7178	2.8579e-13	2.46103e-11	11.3342	2.42678	7.30093
HIST1H2AA	17.5841	4.70676e-23	8.48236e-21	16.9127	1.77838	9.88771
MAGEB1	17.4194	4.37908e-21	6.5992e-19	29.4558	1.84858	9.42311
CHIA	17.3895	1.10679e-12	8.95728e-11	11.1518	2.44354	7.11653
P2RX1	17.3721	3.45825e-15	3.53531e-13	9.71416	2.20649	7.87315
PAGE4	17.3666	1.91062e-15	1.99997e-13	27.8526	2.1853	7.94701
SCARA5	17.3333	1.54465e-24	3.25327e-22	53.3426	1.69532	10.2242
PTPN20	17.2587	3.94554e-22	6.56876e-20	9.62179	1.7843	9.67252
PRR9	17.2536	6.48668e-13	5.27412e-11	43.2193	2.39972	7.18984
HIST1H2BI	17.2292	4.46381e-13	3.73358e-11	153.831	2.37949	7.2407
CCDC116	17.2204	4.47555e-20	6.46587e-18	13.5018	1.87668	9.17596
CGB3	17.1349	1.04424e-11	7.30171e-10	147.235	2.51975	6.80027
MSMB	17.1173	4.76008e-24	9.56447e-22	6.79589	1.69234	10.1146
CGA	17.0401	1.0321e-27	2.95774e-25	1511.87	1.56188	10.91
SPDYC	17.0338	7.79837e-17	8.91002e-15	8.38686	2.04383	8.33426
HIST1H4F	16.9988	1.23665e-18	1.55525e-16	135.221	1.9292	8.81133
OMD	16.9176	1.50827e-12	1.18766e-10	2.69041	2.39161	7.07373
CGB8	16.9086	1.38195e-13	1.22628e-11	224.784	2.28554	7.39805
ADAM18	16.9055	1.47873e-27	4.03901e-25	36.4144	1.5542	10.8773
ACE2	16.8578	2.55478e-18	3.1014e-16	18.6102	1.9311	8.72964
RNF212B	16.8166	1.82673e-14	1.76426e-12	6.65624	2.19473	7.66227
APOA4	16.76	2.42214e-07	7.57449e-06	15.1033	3.24578	5.16362
BMP6	16.5765	2.55245e-28	7.69301e-26	168.112	1.50199	11.0363
LRP1B	16.2943	2.23821e-13	1.94658e-11	7.29675	2.22183	7.33374
EDDM13	16.2445	1.13192e-09	5.57384e-08	1.46202	2.66758	6.0896
TREM1	16.1199	1.89174e-14	1.817e-12	29.4198	2.10503	7.65778
CD163L1	15.9943	9.24248e-12	6.51483e-10	14.3131	2.34595	6.81783
ENTPD8	15.7671	6.36462e-12	4.63583e-10	9.49051	2.29465	6.87124
HTR2B	15.7467	8.09104e-10	4.1846e-08	4.25496	2.5633	6.14313
ENSG00000267261	15.7023	1.56539e-12	1.22347e-10	26.2642	2.22143	7.06857
SPZ1	15.6826	6.04578e-13	4.93861e-11	9.43257	2.1783	7.19945
FAM198B	15.4452	4.35686e-15	4.37715e-13	31.4955	1.969	7.84421
HOXA1	15.2929	1.98467e-14	1.89585e-12	22.5842	1.99864	7.65162
SSX2B	15.2348	3.39297e-22	5.70313e-20	48.1258	1.57255	9.68794
ENSG00000257411	15.1997	1.33107e-08	5.59337e-07	45.7625	2.67504	5.68203
ARHGEF25	15.166	2.46715e-12	1.89159e-10	11.4646	2.16498	7.00515
SLITRK1	15.1418	2.84299e-13	2.46031e-11	19.0033	2.07376	7.30163
FOXR1	15.047	2.14085e-34	1.07434e-31	148.663	1.2303	12.2303
KRT23	14.9417	1.7868e-16	1.98949e-14	55.1806	1.81428	8.23559
HBZ	14.8637	9.77497e-08	3.4107e-06	11.5141	2.78824	5.33086
GAGE2E	14.7683	1.88152e-21	2.96313e-19	534.157	1.5527	9.51138
HIST1H4L	14.6874	1.20219e-08	5.12571e-07	100.869	2.57701	5.69942
APOC2	14.6631	8.93483e-15	8.72568e-13	33.3433	1.89114	7.75356
GAST	14.4919	1.22444e-12	9.77372e-11	50.7258	2.04037	7.10259
IL1R2	14.3144	9.69208e-06	0.000188882	2.68318	3.23568	4.42393
SPESP1	14.2252	4.52441e-14	4.22948e-12	7.59539	1.88539	7.54496
TKTL1	14.1796	5.09136e-16	5.52808e-14	109.872	1.74857	8.1093
LYPD4	14.1084	1.21496e-21	1.94851e-19	1576.69	1.47628	9.55676
NLRP9	14.0143	8.14508e-15	7.99911e-13	47.5597	1.80473	7.7653
ANKFN1	13.8092	7.72026e-14	6.99264e-12	4.72518	1.84739	7.475
CAVIN2	13.7092	1.21994e-12	9.77372e-11	6.07689	1.93003	7.10309
SSX2	13.6563	0.00128212	0.0111952	12.4478	4.24115	3.21995
ERVV-2	13.6278	6.56781e-14	6.01109e-12	70.4934	1.81795	7.49623
ZNF729	13.6172	3.57973e-19	4.88885e-17	477.769	1.5216	8.94923
ERVV-1	13.4942	3.39865e-13	2.89813e-11	46.6036	1.85421	7.27758
ENSG00000254732	13.4273	1.8193e-10	1.08543e-08	9.6581	2.10595	6.37587
LGALS13	13.275	1.4409e-05	0.000262926	2.80434	3.0605	4.33753
GAGE12F	13.2379	2.61584e-15	2.70577e-13	295.123	1.67399	7.90799
PI16	13.0279	2.47458e-11	1.66378e-09	26.3278	1.95179	6.67487
SOAT2	12.9593	2.79727e-16	3.07542e-14	59.1794	1.58393	8.18176
CTSE	12.7744	4.6599e-19	6.21829e-17	272.929	1.43209	8.92007
REG1A	12.4359	2.24774e-09	1.06197e-07	8.84815	2.08	5.97881
RFPL4AL1	12.0129	1.67582e-07	5.45531e-06	2.31408	2.29599	5.23211
SLC22A3	9.63121	1.06446e-10	6.59851e-09	34.0066	1.49148	6.4575
MSX2	9.0617	1.26169e-13	1.13105e-11	342.119	1.22288	7.41014
GSTT2B	8.93568	9.53423e-07	2.56807e-05	82.5368	1.82323	4.90102
WNT11	8.88542	2.97526e-09	1.38695e-07	56.599	1.49764	5.93296
CCDC3	8.87382	1.3318e-06	3.44906e-05	38.9837	1.83535	4.83495
GATA6	8.6974	2.38078e-12	1.83341e-10	458.438	1.24069	7.01014
ZNF229	8.66487	1.52084e-09	7.38495e-08	128.206	1.43407	6.04214
ADAMTS5	8.44449	2.8434e-05	0.000471142	34.1452	2.01748	4.18566
BTG2	8.4067	3.32095e-10	1.86069e-08	129.703	1.33801	6.283
RTP1	8.40335	3.33567e-09	1.53449e-07	98.8441	1.42089	5.91416
CCNA1	8.35925	2.2007e-07	6.90672e-06	94.4266	1.61328	5.18153
CXCR4	8.34576	2.76442e-07	8.43365e-06	76.9207	1.62406	5.13884
ROR2	8.31612	5.10735e-09	2.27179e-07	94.2837	1.42311	5.84364
RNF152	8.21871	2.08524e-16	2.30709e-14	53.5587	1.0002	8.21708
ZFY	8.1958	6.66948e-07	1.88351e-05	42.0904	1.64881	4.97075
ZNF446	8.14809	4.72765e-08	1.78112e-06	66.9682	1.49198	5.46126
S100A6	8.07718	1.66627e-12	1.29458e-10	492.247	1.14409	7.0599
LCP1	8.03762	1.76099e-10	1.05786e-08	1855.87	1.25965	6.38086
CTNNA3	8.02362	5.76532e-06	0.000122305	14.6097	1.76934	4.53482
CLVS2	8.02276	1.921e-05	0.000338518	34.1448	1.87716	4.27388
CBR3	7.96802	9.39899e-10	4.76243e-08	100.814	1.30211	6.1193
ZFP28	7.95333	1.1851e-08	5.07762e-07	61.2437	1.39487	5.70186
OVOL1	7.90946	4.26564e-11	2.77203e-09	389.805	1.19939	6.59454
FAM53B	7.90612	1.98037e-11	1.34181e-09	93.9189	1.17871	6.70746
FREM1	7.85913	9.24629e-07	2.49821e-05	27.6053	1.6016	4.90704
ZNF792	7.83929	2.44916e-07	7.62075e-06	41.9336	1.51879	5.16155
WBP1L	7.82781	5.08876e-15	5.08324e-13	274.424	1.0004	7.8247
EOMES	7.7665	1.33845e-05	0.000248645	79.3833	1.78387	4.35372
CER1	7.75464	1.28443e-07	4.34297e-06	204.405	1.46839	5.28105
EDA2R	7.72309	3.94924e-08	1.51396e-06	117.293	1.40596	5.49311
SERPINB3	7.7048	0.0124603	0.0649947	10.2595	3.08336	2.49883
SOHLH2	7.67985	3.35941e-10	1.87623e-08	116.239	1.22267	6.28121
SOX17	7.6741	2.41106e-06	5.78952e-05	199.559	1.62742	4.71551
LZTS3	7.64242	1.11793e-07	3.83187e-06	145.216	1.44022	5.30643
SERPINB4	7.63229	0.00181972	0.0148926	25.8922	2.44767	3.11818
CNR1	7.62264	5.28765e-06	0.000114398	29.3961	1.67419	4.55304
PPP1R3D	7.59054	5.19892e-05	0.000786311	16.5973	1.87583	4.0465
MED26	7.53265	3.93241e-12	2.91282e-10	80.6988	1.08546	6.93959
DIO3	7.52258	3.95372e-05	0.000629907	7.05068	1.83024	4.11017
GSC	7.48723	0.000252565	0.00293361	51.8582	2.04589	3.65964
TMEM171	7.47744	3.69952e-05	0.000594952	15.9787	1.8125	4.12549
FOXB1	7.4757	1.97911e-07	6.29032e-06	29.9196	1.43728	5.20129
TMSB4Y	7.46428	2.4279e-07	7.57894e-06	67.258	1.44567	5.16318
DDX3Y	7.44732	3.9517e-10	2.18607e-08	662.719	1.19044	6.25592
MC1R	7.43961	7.76056e-08	2.78568e-06	50.2049	1.38473	5.37261
RFLNA	7.42617	7.09812e-07	1.97898e-05	41.6915	1.49762	4.95866
NKD1	7.39732	1.05865e-11	7.37301e-10	90.2718	1.08811	6.79829
RGL1	7.37067	2.75115e-06	6.52549e-05	44.528	1.57205	4.68857
ISL2	7.37022	0.000171218	0.0021303	15.4846	1.96116	3.75809
PLAGL1	7.35186	0.000239526	0.0028116	11.6648	2.00148	3.67321
TMCO4	7.34801	5.35981e-07	1.54612e-05	44.9113	1.4658	5.01296
NOTUM	7.34754	5.10541e-05	0.000774047	16.1905	1.81387	4.05075
ABCG2	7.33177	4.69897e-10	2.57501e-08	382.468	1.17707	6.22884
USP43	7.29814	3.88973e-10	2.15862e-08	68.4718	1.16614	6.25839
HHIPL1	7.27457	1.26526e-06	3.29626e-05	26.1821	1.50142	4.84514
CALCB	7.26407	3.47169e-06	7.91248e-05	37.6438	1.56528	4.64074
FA2H	7.25143	9.62341e-08	3.37805e-06	34.9793	1.35955	5.3337
MAOA	7.25098	0.000120094	0.00158323	77.0652	1.88536	3.84593
LRP2	7.21014	4.48388e-09	2.02017e-07	1620.56	1.22929	5.86528
FBXL13	7.18128	9.74111e-07	2.61976e-05	17.2799	1.46653	4.8968
ASB2	7.16283	0.000149974	0.00190246	6.20445	1.88937	3.79111
DACT2	7.1514	1.40964e-05	0.000259389	43.7201	1.64689	4.34235
FRMPD4	7.14608	3.66878e-05	0.000591642	11.8012	1.73137	4.12741
LAMA3	7.1271	1.4873e-05	0.000270265	37.3585	1.64577	4.33056
SERTAD2	7.11436	5.06757e-11	3.26887e-09	197.563	1.08303	6.56894
SMAD6	7.10517	4.56348e-08	1.72298e-06	45.0277	1.29952	5.46753
QPCT	7.09667	1.74097e-07	5.65685e-06	73.8233	1.3582	5.22506
ACSM4	7.08654	0.0368125	0.145741	15.2276	3.3942	2.08784
PTH1R	7.07878	1.12679e-05	0.000214802	35.4012	1.612	4.39129
TRPA1	7.0736	5.45249e-05	0.000820267	8.82502	1.75292	4.03533
RNASE1	7.04699	1.41531e-07	4.67696e-06	286.274	1.3389	5.26325
CFAP58	7.03913	0.00010366	0.00140038	4.32488	1.81334	3.88186
DKK1	7.01323	3.13612e-05	0.000513319	50.465	1.68452	4.16335
FAM222A	7.01319	4.78975e-06	0.000104924	38.4675	1.53334	4.57379
MIXL1	7.00877	1.50564e-18	1.85352e-16	248.837	0.797425	8.78925
CYSRT1	6.99278	5.55479e-06	0.000118419	17.5729	1.53936	4.54266
LYPD1	6.99104	8.30628e-08	2.96331e-06	48.9419	1.30421	5.36035
TBX3	6.98945	7.92716e-10	4.11201e-08	316.054	1.13717	6.14638
SLC40A1	6.97926	4.24583e-05	0.000663876	424.915	1.70489	4.09368
IFI16	6.97892	7.15858e-08	2.59087e-06	330.773	1.29548	5.38714
CCDC152	6.97092	3.25028e-09	1.50313e-07	149.765	1.17783	5.91843
SERTM1	6.95856	1.41899e-05	0.000260015	12.8538	1.60302	4.3409
DEPTOR	6.94869	5.38529e-13	4.44058e-11	311.026	0.963062	7.2152
SCML1	6.93625	1.38468e-05	0.000255334	49.5501	1.59591	4.34628
NETO1	6.93358	1.60334e-07	5.22911e-06	17.8932	1.32313	5.24028
MAGEL2	6.93271	3.26622e-06	7.52288e-05	12.4283	1.48984	4.65333
SOX18	6.93226	0.000176217	0.00217086	9.97139	1.84817	3.75088
RUNX2	6.91769	0.00010578	0.00142241	31.409	1.78432	3.87694
CSPG5	6.91624	6.03193e-06	0.000127054	13.3247	1.52836	4.52527
FLRT3	6.90793	2.96409e-06	6.92085e-05	211.98	1.47817	4.67329
C1QL3	6.90475	8.98866e-05	0.00124509	7.37505	1.76304	3.91639
EIF1AY	6.90384	3.52622e-12	2.63427e-10	568.133	0.992648	6.95498
JAKMIP1	6.89545	9.02689e-06	0.000177793	17.5772	1.55329	4.43926
FBLN2	6.89024	2.42742e-05	0.000414392	88.0753	1.6322	4.22144
SPON1	6.88448	4.1663e-05	0.000654957	50.0002	1.67994	4.09806
AQP3	6.85614	1.52764e-08	6.32814e-07	418.945	1.21167	5.65843
FBN1	6.8522	2.88623e-09	1.34904e-07	97.0904	1.15397	5.93794
TUSC1	6.85038	1.12896e-07	3.85455e-06	49.704	1.29139	5.30464
ZNF560	6.84828	2.14164e-07	6.74559e-06	121.678	1.32038	5.1866
PHETA2	6.83046	3.05917e-05	0.000502261	30.4125	1.63839	4.16902
MFSD6L	6.82844	3.89962e-05	0.00062312	10.3627	1.66007	4.11335
PLSCR4	6.81893	7.37039e-07	2.04187e-05	48.6407	1.37719	4.95134
RGS6	6.81791	0.000726765	0.00698054	5.88328	2.01756	3.37928
FAM20A	6.81333	6.7427e-08	2.45561e-06	112.44	1.26222	5.3979
IL6	6.78546	6.19775e-06	0.000129287	95.3925	1.50136	4.51953
CHL1	6.77838	0.000667104	0.00653313	6.02838	1.99203	3.40275
STARD13	6.76206	3.72691e-05	0.000598523	21.721	1.63977	4.12379
CPNE4	6.76052	6.10028e-05	0.000906024	10.7439	1.68638	4.0089
PRSS2	6.75003	0.0472144	0.174901	4.66491	3.4016	1.98437
LGALS12	6.74627	2.64561e-05	0.000443837	29.4843	1.60549	4.20201
BAHCC1	6.74598	0.000107099	0.00143905	9.98101	1.74138	3.87392
ENSG00000284950	6.74054	1.05082e-07	3.62316e-06	104.409	1.26756	5.31771
KCND1	6.72728	2.3251e-05	0.00040084	32.8469	1.58995	4.23114
TTC29	6.72671	0.000903211	0.0083717	12.6282	2.02669	3.31906
CSRP1	6.71977	5.48572e-12	4.04624e-10	400.965	0.974952	6.8924
ACVR1C	6.71512	0.000310717	0.00349302	11.1066	1.86211	3.6062
FAT4	6.69279	2.18965e-05	0.000381628	72.0686	1.57677	4.24462
CEND1	6.67921	7.15354e-05	0.00103177	42.0922	1.68195	3.97112
SRPX	6.67512	1.12518e-07	3.84919e-06	44.6518	1.25821	5.30525
HIST1H3H	6.66886	5.66075e-05	0.000848675	268.166	1.65623	4.02652
MYOCD	6.65238	0.000403514	0.00429849	15.1992	1.88038	3.53777
ALDH1A3	6.65017	8.40121e-06	0.000167842	63.0655	1.49284	4.4547
ZDHHC22	6.63152	1.81174e-09	8.72478e-08	65.0305	1.10271	6.01385
PWWP2B	6.61905	1.11784e-06	2.94437e-05	64.4949	1.35924	4.86967
CDKN2A	6.61074	2.75005e-05	0.00045828	8.86158	1.57653	4.19323
HAPLN1	6.5951	2.45567e-06	5.88856e-05	246.812	1.39971	4.71178
NBL1	6.5436	7.69856e-10	4.01727e-08	44.7433	1.06382	6.15102
SLCO5A1	6.53857	2.33341e-08	9.33418e-07	70.6532	1.17068	5.58527
HS3ST2	6.53394	5.73908e-06	0.000121901	20.0277	1.44053	4.53578
ARHGEF17	6.53028	6.75753e-05	0.000987695	43.9008	1.63885	3.98467
GPR87	6.52837	0.000650873	0.00640288	6.16572	1.91477	3.40948
LRRC61	6.5232	7.81986e-09	3.42604e-07	142.257	1.13009	5.7723
PCDH17	6.51762	9.89454e-05	0.00134604	50.1637	1.67412	3.89316
CALHM4	6.51446	0.0105328	0.057057	4.26904	2.54687	2.55783
TFAP2E	6.49635	0.000546718	0.00552438	6.45779	1.87932	3.45676
KBTBD11	6.48398	3.17874e-06	7.35637e-05	25.1717	1.39173	4.65892
ABHD14B	6.48278	3.45807e-07	1.04046e-05	48.5968	1.27198	5.0966
CYP1B1	6.481	8.97688e-07	2.44431e-05	325.956	1.3192	4.91284
FICD	6.46779	2.36971e-06	5.69807e-05	52.1365	1.37058	4.71903
TAS2R14	6.46004	0.000443799	0.00466229	11.728	1.83912	3.51257
FGF4	6.45393	5.3453e-10	2.86629e-08	522.141	1.03951	6.20862
CFC1	6.45244	0.000173831	0.00215208	15.5936	1.71868	3.75429
ABCG4	6.4313	0.000144013	0.00183892	9.19596	1.69193	3.80117
ALKAL1	6.42278	0.000503535	0.00516263	5.99697	1.84623	3.47887
NR0B1	6.40816	0.00946669	0.0527197	6.98288	2.46969	2.59472
CYP4X1	6.40514	0.000138781	0.00178779	12.3346	1.68099	3.81033
MKX	6.40236	0.0013276	0.0115519	10.7018	1.99454	3.20994
FAM167A	6.39884	7.89775e-06	0.000159056	8.33466	1.43217	4.46794
SLC4A3	6.39522	1.65707e-06	4.15599e-05	29.45	1.33476	4.7913
ZBTB4	6.38233	2.8494e-07	8.66269e-06	58.8331	1.24336	5.13314
EBF2	6.38163	1.3524e-07	4.53769e-06	14.3368	1.21057	5.2716
CCDC68	6.38084	2.79677e-05	0.000464296	19.2117	1.52309	4.18941
TMEM144	6.3795	1.94926e-07	6.20673e-06	94.4713	1.22586	5.20411
ADCK2	6.37914	2.90425e-11	1.93039e-09	147.623	0.959075	6.65135
CCDC92	6.37044	8.69524e-05	0.00121601	22.0021	1.6233	3.92438
SYTL5	6.36561	0.00259773	0.0196629	8.36877	2.11361	3.01172
SEMA5B	6.36444	1.03636e-07	3.58034e-06	41.0837	1.19627	5.32023
CLC	6.35708	0.0013329	0.0115807	5.90656	1.98114	3.2088
NUDT18	6.34135	0.000220974	0.00262343	12.213	1.71678	3.69375
CXCL1	6.34107	0.00430945	0.0289299	21.1016	2.22137	2.85457
FAM214A	6.32934	3.1799e-06	7.35637e-05	102.97	1.35857	4.65884
CTSO	6.32901	0.00018024	0.00221418	7.58546	1.68989	3.74521
STK32A	6.32119	0.000143883	0.00183861	15.614	1.66286	3.8014
SIX2	6.32115	0.000127419	0.00166598	23.6273	1.64983	3.83139
NPNT	6.3046	0.000152234	0.00192422	45.984	1.66463	3.7874
SH3D21	6.30451	1.37252e-05	0.000253627	53.3751	1.44991	4.34821
FBF1	6.30418	3.80338e-06	8.54588e-05	49.9011	1.364	4.62185
EFNB3	6.29724	6.86012e-05	0.000998516	103.303	1.58179	3.98109
FAM187A	6.28264	0.00179266	0.0146986	10.6365	2.01199	3.12259
ERO1B	6.27868	0.000109262	0.00146085	32.8087	1.6228	3.86905
GREM2	6.27519	7.21681e-07	2.00568e-05	115.828	1.26632	4.95544
CACNG4	6.27291	6.40552e-07	1.8237e-05	19.5191	1.25998	4.97857
PRIMA1	6.26015	5.74018e-05	0.000858375	13.7866	1.55599	4.02324
AGO4	6.25853	1.32733e-07	4.46212e-06	175.918	1.18644	5.27503
ZNF597	6.25396	1.10399e-06	2.92407e-05	68.2528	1.28362	4.87213
TRPV6	6.25379	0.000726133	0.0069783	11.0622	1.8505	3.37952
CES1	6.25199	0.00178555	0.0146472	6.95363	2.00143	3.12376
FAM89A	6.2489	1.23985e-05	0.000233052	66.4603	1.4298	4.37046
SCNN1B	6.24052	0.0347439	0.139462	6.53991	2.95573	2.11133
DNMT3L	6.23946	1.84451e-10	1.09627e-08	5641.77	0.97893	6.37376
KLHDC8A	6.23833	0.000163034	0.00204301	11.8175	1.65459	3.77033
CEBPA	6.22303	6.83919e-07	1.92212e-05	217.629	1.25316	4.96588
ENGASE	6.21952	2.47003e-05	0.000420584	51.7942	1.47469	4.21752
EPHA7	6.21313	3.76838e-05	0.000603805	96.7532	1.50759	4.12124
GATA4	6.21041	1.22497e-05	0.000231	240.367	1.42014	4.3731
LRRN4	6.20954	0.00169988	0.0140766	5.87455	1.97869	3.1382
KISS1R	6.20324	0.00140023	0.0120164	7.13947	1.94179	3.1946
FAM214B	6.20307	1.41353e-07	4.67696e-06	105.116	1.17851	5.26348
CARD9	6.19013	0.000321267	0.00359543	17.9814	1.72067	3.59752
DOK6	6.169	1.82874e-06	4.53705e-05	21.4957	1.29289	4.77148
TSNARE1	6.15546	3.323e-05	0.000540366	30.9193	1.4832	4.15012
MMP19	6.15334	0.000685825	0.00666404	36.7098	1.81237	3.39518
PLPPR5	6.15308	2.40729e-05	0.000411356	15.8663	1.45693	4.22332
DAGLA	6.15214	4.62048e-05	0.000710384	42.2542	1.51008	4.07404
NAALAD2	6.14709	2.76263e-07	8.43365e-06	125.06	1.19617	5.13896
GALNT18	6.14349	2.45001e-07	7.62075e-06	94.6907	1.19026	5.16148
NPY	6.13297	0.000173961	0.00215217	7.16977	1.63367	3.75411
SP5	6.13165	8.99657e-05	0.0012452	49.3466	1.56573	3.91617
LGALS14	6.12176	1.77609e-06	4.42276e-05	6.65971	1.28141	4.77736
BDKRB2	6.11974	0.00198472	0.015959	3.18242	1.97889	3.09251
IFFO2	6.1164	2.05022e-05	0.000359477	65.9118	1.43599	4.25935
CSH2	6.11285	0.0731968	0.234694	10.5357	3.41195	1.7916
RARRES1	6.10539	0.00995078	0.05477	12.0058	2.36869	2.57754
CCDC189	6.09512	8.72111e-05	0.00121768	20.8711	1.55343	3.92367
AURKC	6.09395	2.47718e-05	0.000420833	37.999	1.44514	4.21687
KCNJ10	6.09249	6.76503e-06	0.000138965	6.29321	1.3536	4.50095
TBXT	6.09243	0.000356962	0.00390491	7.63426	1.70655	3.57001
IL10RB	6.08738	8.99821e-08	3.17773e-06	64.6912	1.13871	5.34587
LEFTY2	6.08711	4.34012e-08	1.64934e-06	1243.87	1.11151	5.47642
WIF1	6.08343	2.60533e-05	0.000438764	25.2305	1.44655	4.20548
PURG	6.07213	0.000313502	0.00351797	10.9116	1.68489	3.60388
PDGFC	6.06752	4.61155e-05	0.000709635	19.4289	1.48915	4.07449
GRP	6.05654	0.075988	0.240686	2.72262	3.41318	1.77445
UTY	6.05367	1.42608e-06	3.65878e-05	108.978	1.2556	4.82132
HIST1H2BF	6.05058	0.000461764	0.00480769	226.066	1.72775	3.50201
SLC35C1	6.0492	6.76229e-09	2.97014e-07	110.266	1.04356	5.79672
TUB	6.04666	1.26963e-05	0.000237373	78.03	1.38517	4.36527
ZBTB42	6.03871	4.21242e-05	0.000659241	9.45521	1.47447	4.09551
PCDHGA2	6.02954	0.00065997	0.00647779	4.73071	1.77043	3.40569
ANKHD1-EIF4EBP3	6.01763	1.68365e-05	0.000301248	69.8037	1.39842	4.30318
FAM133A	6.01503	0.000159249	0.00200276	52.9334	1.59289	3.77618
ITLN2	6.01065	6.10748e-06	0.000127709	64.7422	1.32902	4.52263
KRT17	6.00294	0.000145692	0.00185765	8.61124	1.58043	3.7983
ENSG00000282034	6.00142	4.28404e-06	9.45573e-05	142.597	1.30548	4.5971
MELTF	5.99443	1.91422e-05	0.000337663	36.3775	1.40231	4.27467
ELOVL2	5.97355	0.00046699	0.00484478	16.3476	1.70721	3.49901
MISP3	5.96933	0.00428797	0.0288189	10.6011	2.08998	2.85616
RGS7	5.9682	6.1482e-05	0.000911733	11.9832	1.48943	4.00705
UFSP1	5.96562	0.000560996	0.00564581	10.5355	1.72926	3.4498
HIST1H1A	5.95749	1.97012e-05	0.000346475	384.792	1.39577	4.26825
BACH2	5.95173	3.70764e-08	1.43392e-06	61.8013	1.0813	5.50424
CGB7	5.95004	0.00593054	0.0372518	36.1068	2.16239	2.7516
ZNF365	5.94209	0.000409682	0.00435359	6.59433	1.68152	3.53377
CHRNA3	5.94168	4.41511e-05	0.00068544	19.7849	1.45465	4.08461
NLGN4Y	5.9376	8.1008e-11	5.07563e-09	260.742	0.913657	6.49872
RXRG	5.9321	0.00539496	0.0346275	4.39388	2.13197	2.78245
CREB5	5.92169	1.84991e-06	4.5805e-05	129.778	1.24166	4.76916
LRFN5	5.92159	0.000206215	0.00246907	142.898	1.59557	3.71128
ATP12A	5.92132	5.41161e-06	0.000116261	163.711	1.30192	4.54816
UNC93A	5.91962	0.000436506	0.00459119	43.9578	1.68316	3.51697
SPRY3	5.90314	0.000201857	0.00243021	9.50894	1.58828	3.71668
MUM1L1	5.87907	0.0237861	0.105588	7.8196	2.60071	2.26057
CALHM5	5.87885	7.59091e-08	2.73602e-06	25.2618	1.09342	5.37659
SRY	5.87531	0.00464293	0.030837	8.64856	2.07548	2.83082
TMEM86A	5.86703	0.00016999	0.00211652	54.0904	1.56043	3.75989
HIVEP2	5.86629	0.000344311	0.00379502	45.2991	1.63888	3.57946
MFNG	5.8522	0.00511496	0.0331533	7.88744	2.09029	2.7997
ADAMTS3	5.84985	0.000373439	0.00404539	21.3612	1.64406	3.55818
PLPP4	5.84772	0.0020203	0.0161855	3.9291	1.89416	3.08723
IHH	5.84731	0.00229765	0.0178196	7.39166	1.91791	3.04879
SYT13	5.84413	1.41853e-07	4.67876e-06	63.4445	1.11045	5.26283
NAT2	5.83653	0.00208729	0.0165703	3.8369	1.8965	3.07752
MAP1LC3C	5.83596	5.53477e-06	0.000118136	30.8815	1.28448	4.54342
FGF18	5.829	1.49976e-05	0.000271682	54.88	1.34659	4.32872
SPATA16	5.82829	0.126555	0.338585	2.2162	3.81475	1.52783
GPR37	5.82054	1.05179e-05	0.00020227	47.3086	1.32098	4.40624
RBM11	5.81187	0.00046355	0.0048234	21.9678	1.66007	3.50098
AADACL3	5.79478	0.0031945	0.0230832	26.8693	1.96541	2.94837
PCDHA1	5.78652	0.000839349	0.00788428	14.2783	1.73276	3.33948
MAGEA9B	5.78531	0.00347219	0.0245341	17.8353	1.97957	2.92251
TMEM151A	5.77997	0.00369677	0.0257036	6.54156	1.99107	2.90294
CDX4	5.77845	0.0229001	0.102724	8.77251	2.53987	2.2751
LRRIQ3	5.77579	0.00192185	0.0155608	7.26525	1.86193	3.10205
NECTIN4	5.77497	3.56483e-08	1.3879e-06	232.932	1.04787	5.51116
SPATA18	5.77359	0.000232147	0.00274015	44.4495	1.5684	3.68119
COX7A1	5.7675	0.00208115	0.0165291	15.5161	1.87354	3.0784
KLF5	5.76359	1.75814e-07	5.68098e-06	989.247	1.10345	5.22325
HIST2H2BE	5.7617	0.000224623	0.00266212	204.486	1.56161	3.68958
PCP4L1	5.7534	4.09226e-05	0.000645755	48.4637	1.40251	4.10221
C1QTNF9B	5.75103	7.2956e-05	0.0010488	25.477	1.44992	3.96643
CITED1	5.74989	0.00074293	0.00711373	2.67489	1.70457	3.37323
C11orf96	5.74254	0.0029337	0.0216388	16.9393	1.93053	2.9746
NXPH3	5.74135	0.00265657	0.0199912	12.6064	1.91065	3.00491
MAML3	5.73431	0.000200022	0.00240978	45.6093	1.5419	3.71899
PTGFRN	5.73228	2.99298e-10	1.70424e-08	293.543	0.910009	6.29914
TMEM86B	5.72937	0.00268165	0.0201279	14.6707	1.90848	3.00205
ZNF460	5.72582	0.000108993	0.00145888	145.55	1.47968	3.86965
HTR2C	5.72524	0.00053943	0.00545705	7.95481	1.65452	3.46037
ENSG00000198211	5.72325	0.00899884	0.050658	9.26473	2.19105	2.6121
ACER2	5.72005	0.000150881	0.00190989	63.0879	1.5094	3.78961
EDA	5.71987	4.99059e-06	0.000108643	60.1494	1.25293	4.56518
GPER1	5.71685	0.00159289	0.0133359	4.31138	1.81073	3.15721
RNF128	5.71296	0.00246373	0.0188483	5.44407	1.88686	3.02776
SH2D3C	5.70762	0.000456505	0.00476969	21.9951	1.62839	3.50506
CD177	5.70183	0.0151289	0.0752399	13.5956	2.34713	2.42928
OTX1	5.70099	0.00200877	0.0161153	16.4688	1.84562	3.08893
CAPN13	5.68711	0.00129492	0.01129	18.4734	1.76777	3.2171
SGCG	5.68012	0.00453172	0.0302016	2.35144	2.00105	2.83856
WNT3	5.67288	3.09664e-08	1.21646e-06	191.84	1.02475	5.53588
FOXQ1	5.6665	0.00162112	0.0135333	11.2732	1.7977	3.15208
GRIK3	5.66016	0.00855888	0.048799	6.63436	2.15282	2.62919
AGAP2	5.65956	0.00132834	0.0115526	8.27819	1.76322	3.20979
DENND1B	5.65458	7.09648e-05	0.00102693	79.7921	1.42324	3.97303
ELFN1	5.65364	8.7443e-05	0.00121897	13.9798	1.44114	3.92303
RAPH1	5.65337	1.08241e-07	3.71741e-06	210.01	1.0642	5.31232
ENSG00000283239	5.65319	0.00310665	0.0226407	11.0372	1.91181	2.95698
AOC2	5.65128	0.000136858	0.00176432	27.6529	1.48181	3.81378
CDX2	5.64855	7.58551e-05	0.00108247	89.1698	1.42743	3.95713
STX1A	5.64208	0.00013894	0.00178852	32.6828	1.48084	3.81005
FGF1	5.641	0.00294443	0.021704	12.0786	1.8971	2.97348
LURAP1L	5.63767	0.00501534	0.0326773	19.1838	2.00912	2.80605
ACTA2	5.63248	1.85e-10	1.09627e-08	48.1981	0.883762	6.3733
GH2	5.63062	0.104552	0.300062	3.82499	3.4689	1.62317
ENPP2	5.61316	6.89702e-06	0.00014151	78.5489	1.24824	4.49684
PCDHB12	5.59261	0.00367188	0.0255628	8.6563	1.92513	2.90506
FBXO41	5.58657	0.000206948	0.00247615	36.254	1.50566	3.71038
HCN3	5.57324	0.00105239	0.00950742	17.5946	1.70116	3.27613
PAPPA2	5.56883	0.0135716	0.0691677	13.1347	2.25604	2.46841
PGAM2	5.56738	0.00186846	0.0152202	5.75572	1.78994	3.11038
YPEL2	5.5593	5.09941e-07	1.48324e-05	800.501	1.10687	5.02253
ZFYVE9	5.55673	1.3625e-07	4.5628e-06	232.933	1.05436	5.27023
CNNM4	5.55572	1.85236e-07	5.9306e-06	163.383	1.06563	5.21357
PDGFRA	5.54827	1.09086e-09	5.41743e-08	396.736	0.910222	6.09551
ANGPT1	5.54808	9.99044e-08	3.45994e-06	129.211	1.04152	5.3269
AFF2	5.54565	0.000191734	0.00232434	75.1048	1.4869	3.72967
RAI2	5.54283	0.000749197	0.00715667	14.9904	1.64431	3.37091
ZXDA	5.54185	0.00380439	0.0263384	7.06493	1.91498	2.89394
SLC46A3	5.52957	0.00321405	0.0231761	4.59861	1.87667	2.94649
PPP1R26	5.52841	1.54935e-06	3.93095e-05	121.584	1.15061	4.80476
FZD1	5.52813	0.00343373	0.024341	16.6745	1.88933	2.92598
ZNF436	5.52789	0.000553882	0.00558709	36.1983	1.60078	3.45325
FCGBP	5.52429	7.35421e-05	0.00105463	107.902	1.39343	3.96453
GUCY2C	5.52355	0.00210313	0.0166658	14.7955	1.79612	3.07527
ENSG00000282278	5.5194	0.0332963	0.135487	6.25651	2.5931	2.12849
NTN1	5.51803	0.000527725	0.00536347	20.1237	1.59192	3.46627
WDR63	5.51609	0.00649343	0.0398286	2.76998	2.02666	2.72177
SPINK5	5.51306	9.57454e-05	0.00131181	123.295	1.4132	3.90113
FAM53A	5.50955	0.00278773	0.020746	8.08485	1.84252	2.99022
C22orf23	5.5007	0.00346091	0.0244841	7.31792	1.88153	2.92353
FXYD2	5.49738	0.00322798	0.023208	6.26109	1.86659	2.94515
APOA2	5.49127	3.21125e-05	0.000524634	309.655	1.32067	4.15794
RARRES3	5.48331	0.00181724	0.0148793	6.85809	1.75827	3.11858
FAM155B	5.4828	0.000524518	0.00534019	33.1439	1.58101	3.46791
P2RX2	5.48196	0.000505631	0.00517805	6.83729	1.57629	3.47776
INHA	5.47936	0.00197746	0.0159152	2.90943	1.77119	3.0936
FOXC2	5.47573	0.00169173	0.0140223	3.17823	1.74408	3.13961
ZFP57	5.47355	9.06768e-06	0.000178304	370.037	1.23326	4.43829
TMEM74B	5.46733	0.000732691	0.00702587	16.2399	1.61897	3.37705
CAV1	5.4659	1.6173e-06	4.07966e-05	363.8	1.13964	4.79617
C1QTNF5	5.4603	0.000724035	0.00696963	4.51554	1.61533	3.38031
FBXO32	5.46009	0.000140823	0.00180611	47.5125	1.43433	3.80672
RIN1	5.45428	2.25777e-05	0.000390773	16.887	1.28707	4.23774
CCDC103	5.45183	0.00375148	0.0260443	11.7728	1.88102	2.89834
THBD	5.44911	0.0202062	0.0933468	5.92264	2.34623	2.3225
[truncated: 19,248 more rows]

## Sheet: AI vs t2iL+Go & 5iLA
gene	log2FoldChange	pvalue	padj	baseMean	lfcSE	stat
[truncated: 19,789 more rows]

[truncated: 14 more sheets: mTeSR1 laminin vs EPI, mTeSR1 matrigel vs EPI, KSR vs EPI, t2iL+Go and 5iL vs EPI, AI vs TE, mTeSR1 vs TE, KSR vs TE, t2iL+Go and 5iL vs TE, AI vs PE, mTeSR1 vs PE, KSR vs PE, t2iL+Go and 5iL vs PE, AI H1,H9 vs CH1,CH2,CH3, mTeSR1 Matrigel vs mTeSR1 lamin]
