# Supplementary material for: IGF1-mediated human embryonic stem cell self-renewal recapitulates the embryonic niche
Source: Nat Commun. 2020 Feb 7;11:764. doi: 10.1038/s41467-020-14629-x (PMC7005693; doi:10.1038/s41467-020-14629-x)
Supplement: Supplementary file 5 — Supplementary Data 4 [file 41467_2020_14629_MOESM5_ESM.xlsx]

## Sheet: AI vs EPI
Supplementary Data 4
EnrichmentMap::Genes	EnrichmentMap::GS_DESCR	EnrichmentMap::gs_size	EnrichmentMap::Name	EnrichmentMap::ES (AI_Epi)	EnrichmentMap::NES (AI_Epi)	EnrichmentMap::pvalue (AI_Epi)	Pheno
TLR2|TLR1|CD14|TLR4|TLR6|APOB|S100A1|S100A9|S100A8|HMGB1|CD36|LBP|FGA|LY96|FGB|FGG	Regulation of TLR by endogenous ligand	16	REGULATION OF TLR BY ENDOGENOUS LIGAND%REACTOME%R-HSA-5686938.3	-0.7536	-1.8947	0.0026	Epi
IGKV3D-20|GZMM|IGKV2D-28|MASP1|IGKV4-1|IGKV2D-30|IGKV3-11|IGKV5-2|FCN1|FCN2|FCN3|MBL2|IGHG4|IGHG1|IGHG2|IGKV2-28|IGKV1-12|C1QA|C1QB|C1QC|COLEC10|C1S|C2|C4A|C1R|C4B|C3|COLEC11|CFB|CRP|CFD|C4B_2	Initial triggering of complement	32	INITIAL TRIGGERING OF COMPLEMENT%REACTOME%R-HSA-166663.2	-0.6933	-1.9138	0	Epi
TLR1|DEFB105A|DEFB105B|DEFB106B|DEFB1|DEFB106A|DEFB129|DEFB128|DEFB127|DEFB126|DEFB125|DEFB124|DEFB123|DEFB107A|DEFB119|DEFB121|DEFB118|DEFB107B|DEFB4A|DEFB116|DEFB4B|DEFB115|DEFB114|DEFB113|DEFB112|DEFB136|DEFB110|CCR2|DEFB135|DEFB134|DEFB133|TLR2|DEFB108B|CCR6|DEFB132|DEFB131|DEFB103A|DEFB103B|DEFB104B|DEFB104A	Beta defensins	40	BETA DEFENSINS%REACTOME%R-HSA-1461957.1	-0.6889	-1.8358	0.0081	Epi
VWF|SRC|CRK|RAP1A|ITGB3|RAP1B|BCAR1|FN1|APBB1IP|ITGA2B|TLN1|PTK2|FGA|FGB|FGG	p130Cas linkage to MAPK signaling for integrins	15	P130CAS LINKAGE TO MAPK SIGNALING FOR INTEGRINS%REACTOME DATABASE ID RELEASE 69%372708	-0.686	-1.6815	0.0197	Epi
PIWIL1|PIWIL2|PIWIL4|HSP90AA1|POLR2A|POLR2B|POLR2C|POLR2D|POLR2E|POLR2F|POLR2G|POLR2H|POLR2I|POLR2J|POLR2K|POLR2L|TDRKH|DDX4|PLD6|HENMT1|ASZ1|MAEL|MOV10L1|MYBL1|TDRD9|TDRD6|TDRD1|TDRD12|FKBP6	PIWI-interacting RNA (piRNA) biogenesis	29	PIWI-INTERACTING RNA (PIRNA) BIOGENESIS%REACTOME%R-HSA-5601884.1	-0.6406	-1.8274	0	Epi
MMP13|PLAT|MMP1|PLAU|PLAUR|PLG|SERPINF2|CPB2|MMP9|LPA|MMP3|SERPINB2|FGA|FGB|SERPINE1|FGG	Plasminogen activating cascade	16	PLASMINOGEN ACTIVATING CASCADE%PANTHER PATHWAY%P00050	-0.633	-1.6023	0.0424	Epi
APOA4|APOB|P4HB|APOE|MTTP|APOC4|APOC1|ZDHHC8|SAR1B|APOA1|APOA2|A2M|APOC3|APOC2|PRKACA|PRKACB|PRKACG|ABCA1	Plasma lipoprotein assembly	18	PLASMA LIPOPROTEIN ASSEMBLY%REACTOME%R-HSA-8963898.1	-0.617	-1.5585	0.0318	Epi
IGKV3D-20|IGKV2D-28|IGKV4-1|IGKV2D-30|IGKV3-11|IGKV5-2|CD19|PROS1|SERPING1|IGHG4|IGHG1|C5AR2|IGHG2|IGKV2-28|IGKV1-12|CLU|CPN2|CPN1|VTN|CFHR2|CFHR1|CFHR4|CFHR3|CFHR5|C3AR1|C5AR1|CD81|F2|C1QA|C1QB|C1QC|C1S|C2|C4A|C1R|C4B|C3|C4BPA|C4BPB|C5|C6|C7|ELANE|C8A|C8B|C8G|C9|CD46|CD55|CD59|CFB|CFH|CFI|CPB2|CR1|CR2|C4B_2	Regulation of Complement cascade	57	REGULATION OF COMPLEMENT CASCADE%REACTOME DATABASE ID RELEASE 69%977606	-0.6027	-1.9283	0	Epi
PROC|PROS1|SERPINA5|SERPINC1|SERPIND1|F2R|F2|THBD|F10|F13A1|F13B|F5|SERPINE2|F8|CD177|PRTN3|PF4|FGA|PROCR|PF4V1|FGB|FGG	Common Pathway of Fibrin Clot Formation	22	COMMON PATHWAY OF FIBRIN CLOT FORMATION%REACTOME%R-HSA-140875.4	-0.5999	-1.6452	0.0219	Epi
CLEC10A|MUC5B|MUC7|MUC12|MUC13|MUC15|SYK|LYN|MUCL1|MUC3A|PLCG2|MUC5AC|FCER1G|MUC1|CLEC4A|CLEC4C|CLEC4E|MUC4|CLEC4D|MUC6|MUC17|MUC20|MUC21|CLEC6A|FYN	Dectin-2 family	25	DECTIN-2 FAMILY%REACTOME%R-HSA-5621480.3	-0.5884	-1.6197	0.0202	Epi
NADSYN1|ENPP1|NAMPT|ENPP3|NAPRT1|NMNAT1|NMNAT2|NMNAT3|NNMT|NNT|NUDT12|QPRT|PNP|NT5C|NT5C1A|NT5C1B|NT5C2|NT5C3|NT5E|NT5M|AOX1|BST1|C9ORF95|CD38|NADK	Nicotinate and nicotinamide metabolism	25	NICOTINATE AND NICOTINAMIDE METABOLISM%KEGG%HSA00760	-0.5829	-1.5185	0.0389	Epi
ATP6V1A|ATP6V1B1|LPO|ATP6V1B2|ATP6V1C1|ATP6V1C2|ATP6V1D|ATP6V1E1|ATP6V1E2|ATP6V1F|ATP6V1G1|ATP6V1G2|ATP6V1G3|ATP6V1H|MPO|NCF1|NCF2|NCF4|TCIRG1|SLC11A1|HVCN1|RAC2|CYBA|CYBB|ATP6V0A1|ATP6V0A2|NOS1|NOS2|ATP6V0A4|NOS3|ATP6V0B|ATP6V0C|ATP6V0D1|ATP6V0D2|ATP6V0E1|ATP6V0E2	ROS and RNS production in phagocytes	36	ROS AND RNS PRODUCTION IN PHAGOCYTES%REACTOME%R-HSA-1222556.9	-0.5557	-1.6752	0.0169	Epi
IGKV3D-20|IGKV2D-28|MASP1|IGKV4-1|IGKV2D-30|IGKV3-11|IGKV5-2|CD19|PROS1|FCN1|FCN2|MBL2|FCN3|SERPING1|IGHG4|IGHG1|C5AR2|IGHG2|IGKV2-28|IGKV1-12|CLU|CPN2|CPN1|COLEC10|VTN|CFHR2|CFHR1|CFHR4|CFHR3|CFHR5|C3AR1|C5AR1|CD81|GZMM|F2|C1QA|C1QB|C1QC|C1S|C2|C4A|C1R|C4B|C3|C4BPA|C4BPB|C5|C6|COLEC11|C7|ELANE|C8A|C8B|C8G|C9|CD46|CD55|CD59|CFB|CRP|CFD|CFH|CFI|CPB2|CR1|CR2|C4B_2	Complement cascade	67	COMPLEMENT CASCADE%REACTOME%R-HSA-166658.2	-0.5412	-1.7519	0	Epi
HLA-DRA|HLA-DRB1|HLA-DRB3|MASP1|HLA-DRB4|MASP2|HLA-DRB5|ITGAM|ITGB2|MBL2|SELP|SELPLG|DSG1|KRT10|C3AR1|C5AR1|PLG|FPR1|FPR2|FPR3|C1QA|C1QB|C1QC|C1S|PTAFR|C2|C4A|C1R|C4B|C3|C5|ICAM1|CFB|CFD|CFH|ITGAL|CFI|FCAR|IL10|FCGR1A|FCGR2A|FCGR2B|FCGR2C|FCGR3A|FCGR3B|HLA-DMA|HLA-DMB|HLA-DOA|HLA-DOB|HLA-DPA1|HLA-DPB1|HLA-DQA1|HLA-DQA2|FGG|HLA-DQB1	Staphylococcus aureus infection	55	STAPHYLOCOCCUS AUREUS INFECTION%KEGG%HSA05150	-0.5183	-1.6844	0.0031	Epi
SLC33A1|SLC27A1|SLC27A4|SLC27A6|SLC35B3|SLC35B2|LCN9|SLC35B4|SLC35D1|SLC35D2|ARL2|SLCO1A2|SLCO1B1|LCN15|LCN12|SLCO1B3|SLCO2B1|APOD|SLC16A2|SLC35A2|SLC35A1|SLC35A3|SLC35C1|SLCO1C1|SLC25A4|AVP|ARL2BP|SLC25A5|SLCO4A1|SLC25A6|SLCO2A1|ALB|SLCO4C1|SLC29A4|SLC5A6|LCN1|PDZD11|SLC29A1|SLC28A2|SLC28A1|SLC29A3|SLC29A2|SLC28A3	Transport of vitamins, nucleosides, and related molecules	43	TRANSPORT OF VITAMINS, NUCLEOSIDES, AND RELATED MOLECULES%REACTOME%R-HSA-425397.3	-0.515	-1.5807	0.0085	Epi
KLKB1|KNG1|MASP1|MASP2|PLAT|PLAU|PLAUR|PROC|PROS1|SERPINA1|SERPINA5|SERPINC1|SERPIND1|SERPINF2|MBL2|SERPING1|TFPI|THBD|BDKRB1|BDKRB2|VWF|F2R|C3AR1|C5AR1|PLG|F2|A2M|C1QA|C1QB|C1QC|C1S|C2|C4A|C1R|C4B|C3|C4BPA|C4BPB|C5|C6|C7|C8A|C8B|C8G|C9|CD46|CD55|CD59|CFB|CFD|CFH|CFI|CPB2|CR1|CR2|F10|F11|F12|F13A1|F13B|F3|F5|F7|F8|F9|FGA|FGB|SERPINE1|FGG	Complement and coagulation cascades	69	COMPLEMENT AND COAGULATION CASCADES%KEGG%HSA04610	-0.4985	-1.6888	0.0037	Epi
KLKB1|KNG1|PROC|PROS1|SERPINA5|SERPINC1|SERPIND1|F2|SERPING1|TFPI|THBD|A2M|VWF|GP1BA|GP1BB|GP5|GP9|F2R|F10|F11|F12|F13A1|F13B|F3|F5|SERPINE2|F7|PRCP|C1QBP|F8|CD177|F9|FGA|PRTN3|PF4|PF4V1|FGB|PROCR|FGG	Formation of Fibrin Clot (Clotting Cascade)	39	FORMATION OF FIBRIN CLOT (CLOTTING CASCADE)%REACTOME%R-HSA-140877.2	-0.4832	-1.4509	0.0497	Epi
LSG1|MDN1|MPHOSPH10|NAT10|NHP2|NHP2L1|NMD3|NOB1|NOL6|NOP10|NOP56|NOP58|NVL|NXF1|NXF2|NXF2B|NXF3|NXF5|NXT1|NXT2|POP1|POP4|POP5|POP7|PWP2|RAN|RBM28|RCL1|REXO1|REXO1L1|REXO2|RIOK1|RIOK2|RNR1|RNR2|RPP25|RPP30|RPP38|RPP40|RRP7A|SBDS|SPATA5|TAF9|TBL3|TCOF1|UTP14A|UTP14C|UTP15|UTP18|UTP6|WDR3|WDR36|WDR43|WDR75|XPO1|XRN1|XRN2|BMS1|C9ORF23|CIRH1A|CSNK2A1|CSNK2A2|CSNK2B|DKC1|DROSHA|EFTUD1|EIF6|EMG1|FBL|FCF…	Ribosome biogenesis in eukaryotes	78	RIBOSOME BIOGENESIS IN EUKARYOTES%KEGG%HSA03008	-0.4802	-1.6525	0.0033	Epi
KLKB1|PROZ|KNG1|PLAT|PLAU|PLAUR|PROC|PLG|PROS1|SERPINA1|APP|SERPINC1|SERPINF2|F2|TFPI|THBD|F2RL3|SERPINB2|VWF|GP1BA|GP1BB|GP5|GP9|F2R|F10|ITGA2B|F12|F13B|F3|F7|F8|F9|FGA|FGB|PROCR|SERPINE1|FGG|SERPINA10	Blood coagulation	38	BLOOD COAGULATION%PANTHER PATHWAY%P00011	-0.4795	-1.4835	0.0387	Epi
UGT2B17|UGT2B28|UGT2B4|AKR1C1|UGT2B7|AKR1C2|AKR1C3|COMT|CYP11A1|CYP11B1|CYP11B2|CYP17A1|CYP19A1|CYP1A1|CYP1B1|CYP21A2|CYP3A4|CYP3A43|CYP3A5|CYP3A7|HSD11B1|HSD11B2|HSD17B1|HSD17B12|HSD17B2|HSD17B3|HSD17B6|HSD17B8|HSD3B1|HSD3B2|SRD5A1|SRD5A2|SRD5A3|STS|SULT1E1|SULT2B1|HSD17B7|AKR1C4|AKR1D1|UGT1A1|UGT1A10|UGT1A3|UGT1A4|CYP7A1|UGT1A5|CYP7B1|UGT1A6|UGT1A7|UGT1A8|UGT1A9|UGT2A1|UGT2A2|UGT2A3|UGT2B10|UGT…	Steroid hormone biosynthesis	56	STEROID HORMONE BIOSYNTHESIS%KEGG%HSA00140	-0.4689	-1.5529	0.0253	Epi
THOC1|THOC2|THOC3|THOC5|SLU7|THOC6|THOC7|NXF1|TPR|NXF2|NXF2B|AAAS|NXT1|UPF3B|CASC3|NDC1|DDX39A|DDX39B|SARNP|ZC3H11A|FYTTD1|LUZP4|POLDIP3|SRSF1|U2AF1L4|SRSF2|SRSF11|SRSF3|CHTOP|SRSF4|GLE1|SRSF5|SRSF6|SRSF7|SRSF9|U2AF1|U2AF2|EIF4A3|MAGOH|MAGOHB|NCBP1|NCBP2|NUP107|NUP133|CDC40|NUP153|NUP155|NUP160|NUP188|NUP205|NUP210|NUP214|NUP35|NUP37|NUP43|NUP50|DHX38|NUP54|NUP62|NUP85|NUP88|NUP93|NUPL2|POM121|RA…	Transport of Mature mRNA derived from an Intron-Containing Transcript	70	TRANSPORT OF MATURE MRNA DERIVED FROM AN INTRON-CONTAINING TRANSCRIPT%REACTOME%R-HSA-159236.3	-0.4664	-1.5922	0.003	Epi
THOC1|THOC2|THOC3|THOC5|SLU7|THOC6|THOC7|WDR33|NXF1|TPR|NXF2|NXF2B|AAAS|NXT1|UPF3B|CASC3|NDC1|DDX39A|DDX39B|SARNP|ZC3H11A|CPSF1|FYTTD1|CPSF2|LUZP4|CPSF3|POLDIP3|SRSF1|CPSF4|U2AF1L4|SRSF2|SRSF11|SRSF3|CHTOP|SRSF4|GLE1|SRSF5|SRSF6|SRSF7|SRSF9|FIP1L1|U2AF1|U2AF2|SLBP|EIF4A3|EIF4E|MAGOH|MAGOHB|NCBP1|SYMPK|NCBP2|NUP107|NUP133|CDC40|NUP153|NUP155|NUP160|NUP188|NUP205|NUP210|NUP214|NUP35|NUP37|NUP43|NUP…	Transport of Mature Transcript to Cytoplasm	79	TRANSPORT OF MATURE TRANSCRIPT TO CYTOPLASM%REACTOME%R-HSA-72202.2	-0.4548	-1.5693	0	Epi
UGT2B17|UGT2B28|UGT2B4|ADH1A|AKR1C1|UGT2B7|ADH1B|AKR1C2|ADH1C|AKR1C3|ADH4|ADH5|ADH6|ADH7|ALDH1A3|CYP1A1|CYP1B1|ALDH3A1|CYP3A4|CYP3A43|ALDH3B1|CYP3A5|ALDH3B2|CYP3A7|CYP2F1|GSTZ1|CYP2S1|EPHX1|CYP1A2|GSTA1|GSTA2|GSTA3|GSTA4|GSTA5|GSTK1|GSTM1|GSTM2|GSTM3|GSTM4|GSTM5|GSTO1|GSTO2|GSTP1|GSTT1|GSTT2|MGST1|MGST2|MGST3|DHDH|AKR1C4|UGT1A1|UGT1A10|UGT1A3|UGT1A4|UGT1A5|UGT1A6|UGT1A7|CYP2B6|UGT1A8|CYP2C18|UGT1…	Metabolism of xenobiotics by cytochrome P450	71	METABOLISM OF XENOBIOTICS BY CYTOCHROME P450%KEGG%HSA00980	-0.4386	-1.5004	0.0313	Epi
RPS27A|NFKB1|NFKB2|STAT6|CHUK|UBA52|NFKBIA|NFKBIB|UBC|POLR1C|DTX4|CREBBP|POLR2E|POLR2F|POLR2H|EP300|POLR2K|POLR2L|POLR3A|POLR3B|POLR3C|POLR3D|POLR3E|POLR3F|POLR3G|POLR3GL|POLR3H|POLR3K|RELA|TRIM21|NLRP4|IRF3|CTNNB1|TRIM32|IRF7|TBK1|TICAM1|TLR3|MRE11A|IKBKB|IKBKG|PRKDC|UBB|NKIRAS1|DHX36|NKIRAS2|XRCC5|XRCC6|CRCP|DDX41|LRRFIP1|MB21D1|TRIM56|DHX9|NLRC3|IFI16|TMEM173|RIPK3|MYD88|TREX1|ZBP1|RIPK1	Cytosolic sensors of pathogen-associated DNA	62	CYTOSOLIC SENSORS OF PATHOGEN-ASSOCIATED DNA%REACTOME%R-HSA-1834949.1	-0.4362	-1.4424	0.029	Epi
TGM1|TGM5|SPINK6|SPINK5|SPINK9|LELP1|TCHH|SPRR2E|PKP1|SPRR2F|DSG3|SPRR2G|KLK5|KLK8|PPL|DSG1|SPRR2A|SPRR2B|SPRR2D|LIPJ|CDSN|SPRR1A|LIPN|LIPM|SPRR1B|LCE1A|LIPK|LCE1B|FLG|PRSS8|LCE1E|LCE1F|LCE1C|FURIN|LCE1D|LCE2B|CAPN1|LCE2C|LCE2A|CASP14|SPRR3|CSTA|ST14|DSC2|DSG2|DSP|PKP2|JUP|LCE5A|PKP4|LCE6A|PKP3|IVL|DSC1|LCE2D|DSC3|LCE3C|LCE3D|CELA2A|LCE3A|LCE3B|KAZN|LCE3E|LCE4A|LOR|RPTN|PI3|DSG4|PCSK6|EVPL|PERP|C…	Formation of the cornified envelope	75	FORMATION OF THE CORNIFIED ENVELOPE%REACTOME%R-HSA-6809371.3	-0.4193	-1.4438	0.0294	Epi
RPS27A|TPR|UBA52|AAAS|PLCG1|NDC1|PPM1B|UBC|STAT1|IFIT1|NEDD4|OAS1|OAS2|OAS3|RNASEL|MX1|EIF4A1|EIF4A2|EIF4A3|EIF4E|EIF4E2|KPNA1|KPNA2|EIF4G1|EIF4G2|IRF3|EIF4G3|JAK1|FLNA|FLNB|EIF4E3|OASL|HERC5|KPNA7|KPNA4|ARIH1|UBA7|KPNA5|KPNB1|KPNA3|PDE12|USP41|USP18|MX2|NUP107|NUP133|ABCE1|UBE2E1|NUP153|NUP155|NUP160|EIF2AK2|NUP188|NUP205|NUP210|NUP214|NUP35|NUP37|NUP43|NUP50|UBE2L6|NUP54|UBE2N|NUP62|NUP85|NUP88…	Antiviral mechanism by IFN-stimulated genes	78	ANTIVIRAL MECHANISM BY IFN-STIMULATED GENES%REACTOME%R-HSA-1169410.3	-0.415	-1.4473	0.0137	Epi
FABP4|CEBPD|CCND3|KLF5|TGS1|NFKB1|PLIN1|PPARA|EBF1|PPARG|RXRA|CDK4|CREBBP|CEBPB|CCNC|NCOR2|EP300|ADIRF|CDK8|KLF4|MED8|MED9|NR2F2|MED4|PCK1|LEP|MED19|MED6|MED16|MED15|RELA|MED7|MED18|MED17|MED12|MED11|MED14|MED13|MED10|MED27|MED26|MED29|MED28|CEBPA|MED23|MED22|CDK19|MED25|MED24|MED21|MED20|TGFB1|ZNF467|TNF|CHD9|HELZ2|LPL|NCOA1|NCOA2|MED1|MED30|NCOA6|MED31|CARM1|NCOR1|PPARGC1A|ZNF638|TBL1X|TBL1XR1|…	Transcriptional regulation of white adipocyte differentiation	83	TRANSCRIPTIONAL REGULATION OF WHITE ADIPOCYTE DIFFERENTIATION%REACTOME%R-HSA-381340.2	-0.4006	-1.3998	0.0438	Epi
SLC3A1|SLC3A2|SLC12A6|SLC2A2|SLC6A19|SLC7A7|SLC7A9|SLC17A8|SLC24A5|SLC1A1|SLC9A6|TPR|SLC1A3|SLC34A3|SLC34A1|SLC26A2|AAAS|SLC27A4|SLC5A5|NDC1|SLC22A5|AVPR1A|AVPR1B|SLCO1B1|SLCO1B3|SLC35A2|SLC35A1|SLC35A3|SLC35C1|SLC5A7|GCK|AVP|HK1|SLC16A1|SLCO2A1|ALB|AVPR2|SLC29A3|HEPH|SLC4A4|SLC4A1|SLC9A9|CP|SLC24A1|SLC6A14|SLC34A2|SLC39A4|SLC40A1|SLC33A1|SLC6A5|SLC36A2|NUP107|NUP133|SLC22A18|NUP153|NUP155|NUP160…	SLC transporter disorders	96	SLC TRANSPORTER DISORDERS%REACTOME%R-HSA-5619102.4	-0.3915	-1.4175	0.0221	Epi
ATP12A|ATP4A|ATP4B|ATP5A1|ATP5B|ATP5C1|ATP5D|ATP5E|ATP5F1|ATP5G1|ATP5G2|ATP5G3|ATP5H|ATP5I|ATP5J|ATP5J2|ATP5L|ATP5O|ATP6|ATP6AP1|ATP6V0A1|ATP6V0A2|ATP6V0A4|ATP6V0B|ATP6V0C|ATP6V0D1|ATP6V0D2|ATP6V0E1|ATP6V0E2|ATP6V1A|ATP6V1B1|ATP6V1B2|ATP6V1C1|ATP6V1C2|ATP6V1D|ATP6V1E1|ATP6V1E2|ATP6V1F|ATP6V1G1|ATP6V1G2|ATP6V1G3|ATP6V1H|ATP8|COX1|COX10|COX11|COX15|COX17|SDHA|COX2|SDHB|COX3|SDHC|COX4I1|SDHD|COX4I2|…	Oxidative phosphorylation	132	OXIDATIVE PHOSPHORYLATION%KEGG%HSA00190	-0.3697	-1.358	0.0362	Epi
CD19|CD1A|PVR|CD1B|CD1C|PVRL2|CD1D|SELL|CD33|CD3D|SIGLEC1|CD3E|VCAM1|CD3G|HLA-A|HLA-B|HLA-C|HLA-E|HLA-F|HLA-G|HCST|KLRK1|MICA|MICB|NCR1|NCR2|NCR3|RAET1E|CD40LG|SH2D1A|SH2D1B|ULBP1|ULBP3|CD81|LILRA1|LILRA2|IFITM1|LILRA3|LILRA4|LILRA6|LILRB1|LILRB2|LILRB3|LILRB4|LILRB5|OSCAR|CXADR|TREM2|TYROBP|C3|COLEC12|FCGR1A|FCGR2B|FCGR3A|ITGA4|ITGB7|IGKV3D-20|IGKV2D-28|IGKV4-1|IGKV2D-30|IGKV3-11|IGKV5-2|ITGB1|T…	Immunoregulatory interactions between a Lymphoid and a non-Lymphoid cell	130	IMMUNOREGULATORY INTERACTIONS BETWEEN A LYMPHOID AND A NON-LYMPHOID CELL%REACTOME DATABASE ID RELEASE 69%198933	-0.3607	-1.3469	0.0432	Epi
HIST1H2BA|HIST1H2BB|HIST1H2BC|HIST1H2BD|HIST1H2BE|HIST1H2BF|HIST1H2BG|HIST1H2BH|BCDIN3D|HIST1H2BI|HIST1H2BJ|HIST1H2BK|H2BFS|HIST1H2BL|HIST1H2BM|HIST1H2BN|HIST1H2BO|HIST1H3A|HIST1H3B|HIST1H3C|HIST1H3D|DGCR8|AAAS|HIST1H3E|HIST1H3F|HIST1H3G|HIST1H3H|HIST1H3I|HIST1H3J|HIST1H4A|HIST1H4B|HIST1H4C|HIST1H4D|POLR2A|HIST1H4E|POLR2B|HIST1H4F|POLR2C|POLR2D|HIST1H4H|POLR2E|HIST1H4I|POLR2F|HIST1H4J|POLR2G|HIST…	Gene Silencing by RNA	133	GENE SILENCING BY RNA%REACTOME DATABASE ID RELEASE 69%211000	-0.3478	-1.3157	0.0451	Epi
AAAS|ACIN1|CASC3|CLNS1A|DDX20|DDX39B|EEF1A1|EEF1A2|EIF1|EIF1AX|EIF1AY|EIF1B|EIF2B1|EIF2B2|EIF2B3|EIF2B4|EIF2B5|EIF2S1|EIF2S2|EIF2S3|EIF3A|EIF3B|EIF3C|EIF3D|EIF3E|EIF3F|EIF3G|EIF3H|EIF3I|EIF3J|EIF4A1|EIF4A2|EIF4A3|EIF4B|EIF4E|EIF4E1B|EIF4E2|EIF4EBP1|EIF4G1|EIF4G2|EIF4G3|EIF5|EIF5B|ELAC1|ELAC2|GEMIN4|GEMIN5|GEMIN6|GEMIN7|GEMIN8|KPNB1|MAGOH|MAGOHB|NCBP1|NCBP2|NUP107|NUP133|NUP153|NUP155|NUP160|NUP18…	RNA transport	152	RNA TRANSPORT%KEGG%HSA03013	-0.3443	-1.3155	0.0345	Epi
HIST1H2BA|HIST1H2BB|HIST1H2BC|HIST1H2BD|HIST1H2BE|HIST1H2BF|HIST1H2BG|HIST1H2BH|SPAM1|HIST1H2BI|HIST1H2BJ|HIST1H2BK|H2BFS|HIST1H2BL|HIST1H2BM|HIST1H2BN|HIST1H2BO|HIST1H3A|HIST1H3B|HIST1H3C|HIST1H3D|CDK2|HIST1H3E|HIST1H3F|CDK4|HIST1H3G|CD9|HIST1H3H|HIST1H3I|HIST1H3J|HIST1H4A|HIST1H4B|HIST1H4C|HIST1H4D|HIST1H4E|HIST1H4F|KCNU1|HIST1H4H|HIST1H4I|HIST1H4J|HIST1H4K|HIST1H4L|HIST2H2AA3|HIST2H2AA4|HIST2H…	Reproduction	143	REPRODUCTION%REACTOME DATABASE ID RELEASE 69%1474165	-0.3405	-1.3165	0.0242	Epi
PKP1|DSG3|LIPJ|LIPN|LIPM|LIPK|FLG|KRTAP27-1|KRTAP5-10|KRTAP5-11|KRTAP16-1|CAPN1|CASP14|KRTAP25-1|KRTAP2-4|KRTAP2-3|KRTAP2-2|KRTAP2-1|PKP4|PKP3|DSC1|DSC3|KRTAP4-4|KRTAP4-3|KRTAP4-2|KRTAP4-1|KRTAP4-9|KRTAP4-8|KRTAP4-7|KRTAP4-6|KRTAP4-5|DSG4|KRTAP29-1|KRTAP6-2|KRTAP6-1|KRTAP6-3|EVPL|KRTAP8-1|CAPNS1|KLK13|KLK14|KLK12|TGM1|TGM5|SPINK6|SPINK5|KRT18|SPINK9|KRTAP23-1|LELP1|KRTAP12-1|KRTAP12-3|KRTAP12-2|K…	Keratinization	217	KERATINIZATION%REACTOME%R-HSA-6805567.2	-0.3327	-1.2784	0.0279	Epi
GTF2F1|GTF2F2|POLR2A|POLR2B|HNRNPA2B1|POLR2C|POLR2D|POLR2E|POLR2F|ELAVL1|POLR2G|POLR2H|POLR2I|POLR2J|POLR2K|POLR2L|SLBP|AQR|BCAS2|BUD31|CDC40|CDC5L|CHERP|CRNKL1|CTNNBL1|CWC15|DDX23|DDX42|DDX46|DDX5|DHX15|DHX16|DHX38|EFTUD2|HNRNPA1|HNRNPA3|HNRNPC|HNRNPK|HNRNPM|HNRNPU|HSPA8|ISY1|PCBP1|PHF5A|PLRG1|PPIE|PPIH|PPIL1|PQBP1|PRPF19|PRPF3|PRPF31|PRPF38A|PRPF4|PRPF40A|PRPF6|PRPF8|PUF60|RBM17|RBM22|RBMX|SART…	Processing of Capped Intron-Containing Pre-mRNA	237	PROCESSING OF CAPPED INTRON-CONTAINING PRE-MRNA%REACTOME DATABASE ID RELEASE 69%72203	-0.2991	-1.2307	0.0447	Epi
HYAL1|HYAL2|HYAL3|IDS|IDUA|NAGLU|SGSH|B3GALT6|ADPGK|B3GAT1|AKR1A1|B3GAT2|SLC9A1|B3GAT3|B4GALT7|CHPF|CHPF2|CHST11|SLC26A2|CHST12|SLC26A1|CHST13|CHST14|CHST15|VCAN|CHST3|ALDOA|ALDOB|CHST7|ALDOC|CHSY1|BPGM|CHSY3|CSGALNACT1|CSGALNACT2|ENO1|DSE|PRKACA|ENO2|UST|XYLT1|ENO3|PRKACB|XYLT2|PRKACG|FBP1|FBP2|G6PC|B3GNT2|B3GNT7|G6PC2|B4GALT4|CHST1|GAPDH|GAPDHS|CHST2|GCK|CHST6|GPI|EXT1|HK1|EXT2|HK2|HK3|GLCE|HS2…	Carbohydrate metabolism	279	CARBOHYDRATE METABOLISM%REACTOME DATABASE ID RELEASE 69%71387	0.3562	1.2752	0.0465	AI
GNG5|GNG7|GNG8|GNGT1|GNGT2|GRK5|NRAS|PRKCD|RGS2|PRKCA|PRKCE|PRKCH|PRKCQ|CCK|BRS3|RASGRP1|RASGRP2|RPS6KA1|RPS6KA2|RPS6KA3|SOS1|DGKA|DGKB|DGKD|EDN2|DGKE|EDN3|DGKG|DGKH|APP|DGKI|DGKQ|DGKZ|LPAR5|F2|MLN|F2RL1|F2RL2|F2RL3|FPR2|GCG|MGLL|CASR|ARHGEF25|TAC3|RGS18|TAC1|RGS17|RGS19|RGS13|RGS16|HBEGF|GCGR|RGS4|GHSR|RGS5|RGS1|QRFPR|PIK3R1|PIK3R2|PIK3R3|GNRHR|PIK3CA|KNG1|KALRN|TRIO|ADRA1A|ADRA1B|ADRA1D|PROK2|P…	G alpha (q) signalling events	214	G ALPHA (Q) SIGNALLING EVENTS%REACTOME DATABASE ID RELEASE 69%416476	0.3774	1.3357	0.0326	AI
GNG5|GNG7|GNG8|STX1A|GNGT1|GNGT2|NRAS|VAMP2|ALDH2|SLC22A1|PRKACA|PRKACB|PRKACG|PRKCA|PRKCB|PRKCG|PRKX|PRKAA1|PRKAA2|RAC1|CASK|RASGRF1|RASGRF2|EPB41L1|CHRNA1|RPS6KA1|CHRNA2|RPS6KA2|CHRNA3|RPS6KA3|CHRNA4|CHRNA5|RPS6KA6|CHRNA6|CHRNA9|CHRNB2|CHRNB3|SLC6A13|CHRNB4|SLC6A12|CHRND|SLC6A11|CHRNE|SLC6A1|CHRNG|DNAJC5|ARHGEF9|GABBR1|GABBR2|GABRA1|SLC18A2|GABRA2|SLC6A3|GABRA3|CAMK2A|GABRA4|CAMK2B|GABRA5|CAMK2…	Transmission across Chemical Synapses	240	TRANSMISSION ACROSS CHEMICAL SYNAPSES%REACTOME%R-HSA-112315.5	0.4064	1.4577	0.0036	AI
CEACAM1|CEACAM6|CEACAM8|PDGFA|PDGFB|VCAM1|VCAN|DMP1|PRKCA|CASK|FBN1|MUSK|FBN2|P3H2|FBN3|P3H1|LTBP4|P3H3|CAPN1|LTBP2|SERPINH1|CAPN2|FBLN1|DDR1|LTBP3|SH3PXD2A|FBLN2|MATN1|FBLN5|COL21A1|EFEMP2|MATN4|EFEMP1|DDR2|MFAP5|COL22A1|MFAP4|DSPP|MFAP1|ADAM19|MFAP3|ADAM12|MATN3|MFAP2|PPIB|NID2|COL28A1|CRTAP|COLGALT2|HAPLN1|ADAM10|COLGALT1|TRAPPC4|ASPN|PCOLCE2|TGFB1|CTSG|TGFB2|NCAN|TGFB3|BGN|MMP7|A2M|PSEN1|P4HB…	Extracellular matrix organization	292	EXTRACELLULAR MATRIX ORGANIZATION%REACTOME%R-HSA-1474244.2	0.4092	1.4801	0	AI
ACTA2|ACTG2|ARHGEF1|PRKCD|ARHGEF11|ARHGEF12|CALD1|RHOA|GNA13|ROCK1|KCNMA1|ROCK2|KCNMB1|KCNMB2|PRKACA|KCNMB3|PRKACB|KCNMB4|PRKACG|KCNU1|PRKCA|MRVI1|PRKCB|MYH11|PRKCG|MYL6|PRKX|MYL6B|MYL9|PPP1R12A|PPP1R12B|PPP1R14A|PRKCE|PRKCH|RAF1|PRKCQ|PRKG1|RAMP1|RAMP2|RAMP3|CALCRL|ARAF|PPP1CA|PPP1CB|PPP1CC|BRAF|CACNA1C|CACNA1D|CACNA1F|CACNA1S|ADORA2A|ADORA2B|ADRA1A|ADRA1B|ADRA1D|PLCB1|PLCB2|PLCB3|AGTR1|PLCB4|AV…	Vascular smooth muscle contraction	116	VASCULAR SMOOTH MUSCLE CONTRACTION%KEGG%HSA04270	0.4108	1.3502	0.0424	AI
PDGFA|PDGFB|PDGFRA|PDGFRB|TGFB1|TGFB2|TGFB3|TGFBR1|TGFBR2|TNF|TNFRSF1A|IFNG|ACVR1|ACVR1B|ACVR2A|ACVR2B|AMH|AMHR2|BMP2|BMP7|BMPR1A|BMPR1B|BMPR2|CCL1|CCL11|CCL13|CCL14|CCL15|CCL16|CCL17|CCL18|CCL19|CCL2|CCL20|CCL21|CCL22|CCL23|CCL24|CCL25|CCL26|CCL27|CCL28|CCL3|CCL3L1|CCL3L3|CCL4|CCL4L1|CCL4L2|CCL5|CCL7|CCL8|CCR1|CCR10|CCR2|TPO|CCR3|CCR4|CCR5|CCR6|CCR7|CCR8|CCR9|CD27|CD40|CD40LG|CD70|CLCF1|CNTF|CNT…	Cytokine-cytokine receptor interaction	265	CYTOKINE-CYTOKINE RECEPTOR INTERACTION%KEGG%HSA04060	0.4112	1.4849	0.0049	AI
ATP1A3|ATP1A4|ATP1B1|ATP1B2|ATP1B3|FXYD2|MYH6|MYL2|MYL3|TNNI3|PAK1|TNNT2|TPM1|PAK2|TPM2|TPM3|VIM|TPM4|ACTA2|ACTG2|PXN|CALD1|ANXA2|PRKACA|MYH11|MYL6|MYL6B|MYL9|WWTR1|ANXA6|SORBS3|TRIM72|LMOD1|DYSF|MYH3|MYH8|CAMK2A|CAMK2B|CAMK2D|ABCC9|CAMK2G|TNNI1|TNNI2|TMOD1|MYBPC1|MYBPC2|TMOD4|TMOD3|TMOD2|NEB|MYL4|MYL1|TNNT1|TNNT3|TCAP|ATP2A1|ATP2A2|ATP2A3|ATP2B1|ATP2B2|ATP2B3|ANXA1|ATP2B4|AHCYL1|KAT2B|HIPK1|HIPK…	Muscle contraction	202	MUSCLE CONTRACTION%REACTOME DATABASE ID RELEASE 69%397014	0.4122	1.4455	0.0064	AI
GNG5|GNG7|GNG8|GNGT1|GNGT2|PDPK1|NRAS|GIT1|GNAT3|PRKACA|PRKACB|PRKACG|PRKCA|PRKCB|PRKCG|PRKX|PRKAA1|PRKAA2|RAC1|MDM2|CASK|RASGRF1|RASGRF2|CREB1|EPB41L1|DLG1|CHRNA1|RPS6KA1|CHRNA2|RPS6KA2|CHRNA3|RPS6KA3|CHRNA4|CHRNA5|RPS6KA6|CHRNA6|CHRNA9|CHRNB2|CHRNB3|CHRNB4|CHRND|CHRNE|CHRNG|AKAP5|ARHGEF9|ACTN2|GABBR1|GABBR2|GABRA1|GABRA2|GABRA3|CAMK2A|GABRA4|CAMK2B|GABRA5|CAMK2D|GABRA6|CAMK2G|GABRB1|GABRB2|GABR…	Neurotransmitter receptors and postsynaptic signal transmission	177	NEUROTRANSMITTER RECEPTORS AND POSTSYNAPTIC SIGNAL TRANSMISSION%REACTOME%R-HSA-112314.5	0.4187	1.4566	0.0078	AI
BRPF3|SELP|PDGFB|ALDOA|VTI1B|CD9|CLU|TF|TTN|TGFB1|APP|TGFB2|TGFB3|FIGF|PFN1|ACTN1|ACTN2|ACTN4|A2M|IGF1|ABCC4|HGF|TMSB4X|CFD|APOOL|FN1|RARRES2|MANF|SCCPDH|CALU|MAGED2|HRG|ITGA2B|FERMT3|LGALS3BP|F13A1|SERPINA3|ECM1|ORM1|F5|WDR1|PLEK|F8|OLA1|ORM2|FGA|SERPINA4|SERPINE1|FGB|PHACTR2|FGG|TIMP3|QSOX1|KNG1|SRGN|CAP1|AHSG|ANXA5|THBS1|MMRN1|GAS6|TOR4A|PROS1|SERPINA1|ITIH4|ITIH3|CLEC3B|ITGB3|CDC37L1|SPP2|SER…	Platelet degranulation	124	PLATELET DEGRANULATION%REACTOME DATABASE ID RELEASE 69%114608	0.4232	1.3823	0.0257	AI
STX4|BRPF3|SELP|PDGFB|ALDOA|VTI1B|CD9|CLU|PRKCA|PRKCB|PRKCG|TF|TTN|TGFB1|APP|TGFB2|TGFB3|FIGF|PFN1|ACTN1|ACTN2|ACTN4|A2M|IGF1|ABCC4|HGF|TMSB4X|CFD|APOOL|FN1|RARRES2|MANF|SCCPDH|CALU|MAGED2|HRG|ITGA2B|FERMT3|LGALS3BP|F13A1|SERPINA3|ECM1|ORM1|F5|WDR1|PLEK|F8|OLA1|ORM2|FGA|SERPINA4|SERPINE1|FGB|PHACTR2|FGG|TIMP3|QSOX1|KNG1|SRGN|CAP1|AHSG|ANXA5|THBS1|MMRN1|GAS6|TOR4A|PROS1|SERPINA1|ITIH4|ITIH3|CLEC3B…	Response to elevated platelet cytosolic Ca2+	129	RESPONSE TO ELEVATED PLATELET CYTOSOLIC CA2+%REACTOME%R-HSA-76005.2	0.4305	1.4264	0.0139	AI
GNG5|PDE6A|GNG7|RPS27A|PDE6B|GNG8|GNGT1|GNGT2|PDE6G|NLK|UBA52|UBC|PPP3CA|PPP3CB|RHOA|PPP3R1|PRKCA|PRKCB|PRKCG|PARD6A|RAC1|RAC2|RAC3|PSMD9|PSMD5|PRKG1|PSMD10|GNAT2|CTNNB1|DAAM1|DVL1|DVL2|DVL3|FZD1|FZD2|FZD3|FZD4|FZD5|FZD6|FZD7|FZD8|PFN1|LEF1|PRKG2|NFATC1|CAMK2A|UBB|PRICKLE1|ARRB2|TCF7|TCF7L1|TCF7L2|VANGL2|WNT1|WNT11|WNT4|WNT5A|WNT5B|GNAO1|PLCB1|PLCB2|PLCB3|CLTA|CLTB|CLTC|PSMA1|PSMA2|SMURF1|PSMA3|S…	Beta-catenin independent WNT signaling	141	BETA-CATENIN INDEPENDENT WNT SIGNALING%REACTOME%R-HSA-3858494.3	0.4346	1.4459	0.0136	AI
MMP1|CAPN1|CAPN2|MMP3|BMP1|TLL2|TLL1|ADAM10|CTSG|MMP2|MMP9|MMP7|A2M|PSEN1|ADAM9|MMP14|MMP20|MMP25|MMP24|CAPN9|CAPNS1|CAPN6|CAPN7|CAPNS2|CAPN5|MMP8|KLKB1|CAPN3|LAMA3|CASP3|MMP13|LAMA5|MMP16|LAMB1|MMP15|LAMB3|MMP17|LAMC1|MMP19|LAMC2|ADAM17|CAPN11|CAPN12|CAPN10|SPP1|KLK2|CD44|NCSTN|COL16A1|HSPG2|COL13A1|CMA1|CTSB|CTSD|FURIN|CTSK|CTSS|CDH1|PLG|DCN|PRSS1|PRSS2|CAST|CAPN15|CAPN8|BSG|PHYKPL|CTRB2|COL23A…	Degradation of the extracellular matrix	110	DEGRADATION OF THE EXTRACELLULAR MATRIX%REACTOME%R-HSA-1474228.4	0.4374	1.4183	0.0229	AI
GNG5|GNG7|GNG8|GNGT1|GNGT2|NRAS|JAK2|PRKACA|PRKACB|PRKACG|PRKCA|PRKCB|PRKCG|PRKX|BCL2|CREB1|CHRM4|CHRNA3|CHRNA4|CHRNA6|CHRNB2|CHRNB4|CAMK2A|CAMK2B|CAMK2D|CAMK2G|AKT1|AKT2|AKT3|ATF4|CACNA1A|CACNA1B|CACNA1C|CACNA1D|CACNA1F|CACNA1S|PIK3R1|PIK3R2|PIK3R3|PIK3R5|PIK3CA|PIK3CB|GNAO1|PIK3CD|PIK3CG|KCNJ3|PLCB1|PLCB2|PLCB3|PLCB4|CREB3|CREB3L1|CREB3L2|CREB3L3|CREB3L4|CREB5|KCNJ12|KCNJ14|KCNJ2|KCNJ4|KCNJ6|KC…	Cholinergic synapse	112	CHOLINERGIC SYNAPSE%KEGG%HSA04725	0.4378	1.437	0.0241	AI
ATP1A3|ATP1A4|ATP1B1|ATP1B2|ATP1B3|FXYD2|TNNI3|PRKACA|WWTR1|TBX5|SRI|STIM1|ORAI2|ORAI1|FKBP1B|SCN11A|KCNK3|SCN9A|KCNK9|SCN1B|SCN1A|SCN10A|SCN8A|CAMK2A|SCN3B|CAMK2B|SCN3A|CAMK2D|ABCC9|CAMK2G|KCNH2|NPPA|SCN2A|SCN2B|KCND1|SCN5A|KCND2|KCND3|SCN4A|CACNA1C|SCN4B|CACNA1D|SCN7A|CACNA1F|CACNA1S|CACNA2D1|GATA4|CACNA2D2|CACNA2D3|CACNA2D4|CACNB1|CACNB2|CACNB3|NKX2-5|CACNB4|CACNG1|CACNG2|CACNG3|CACNG4|KCNJ11|…	Cardiac conduction	136	CARDIAC CONDUCTION%REACTOME%R-HSA-5576891.2	0.4382	1.4707	0.0095	AI
GNG5|GNG7|GNG8|GNGT1|GNGT2|GRK1|GRK4|GRK5|GRK6|GRK7|GSK3A|RGS3|RGS2|PRKACA|CREBBP|PRKACB|PRKACG|EP300|ADORA1|ADORA3|RAP1A|ADRA2C|RAP1B|CREB1|CHRM4|RGS9|DRD2|DRD4|GPSM1|GPSM2|RGS18|RGS17|RGS19|RGS14|RGS13|GSK3B|RGS16|KCNJ5|KCNJ9|RGS10|RGS12|GYS1|RGS11|GYS2|RGS4|RGS5|PYGB|RGS1|PYGL|RGS8|PYGM|RGS6|RGS7|GNRHR|GPR50|KCNJ3|ADORA2A|ADORA2B|ADRA1A|ADRA1B|ADRA1D|ADRB1|GRM2|ADRB2|GRM3|ADRB3|GRM4|GRM6|GRM7|…	Heterotrimeric G-protein signaling pathway-Gi alpha and Gs alpha mediated pathway	148	HETEROTRIMERIC G-PROTEIN SIGNALING PATHWAY-GI ALPHA AND GS ALPHA MEDIATED PATHWAY%PANTHER PATHWAY%P00026	0.4408	1.4904	0.0039	AI
CACNG7|LAMA2|CACNG8|ITGA2|ITGA5|MYH6|ITGAV|MYH7|ITGB1|MYL2|ADRB1|MYL3|ITGB3|ITGB5|TNNI3|TNNT2|ATP2A2|TPM1|TPM2|TPM3|TPM4|PRKACA|PRKACB|PRKACG|PRKX|ADCY1|ADCY2|DAG1|ADCY3|ADCY4|ADCY5|ADCY6|ADCY7|ADCY8|ADCY9|GNAS|DES|DMD|EMD|LMNA|MYBPC3|SGCA|SGCB|SGCD|SGCG|TTN|TGFB1|TGFB2|TGFB3|TNF|IGF1|PLN|ACTB|ACTG1|RYR2|SLC8A1|CACNA1C|CACNA1D|CACNA1F|TNNC1|CACNA1S|ITGA1|CACNA2D1|ITGA10|CACNA2D2|ITGA11|CACNA2D3|I…	Dilated cardiomyopathy	90	DILATED CARDIOMYOPATHY%KEGG%HSA05414	0.4432	1.4199	0.0386	AI
RPS27A|UBA52|UBC|SCNN1A|SCNN1B|SCNN1G|STOM|RAF1|TPCN1|CLCN2|ANO8|TRPM5|SRI|FKBP1B|TRPM6|TRPM7|UBB|TRPC7|TRPC5|TRPC6|TRPC4|ANO6|SGK1|BEST3|SLC9C1|TRPV5|SLC9C2|BEST1|BEST4|SLC9B1|SLC9B2|NEDD4L|SCNN1D|TTYH3|CLCA1|TTYH2|CLCA2|WNK4|CLCA4|CLCNKA|NALCN|ASIC4|TRPM1|ASIC5|TRPM2|ASIC2|TRPM8|ASIC3|TRPM3|ASIC1|TRPM4|WNK1|MCOLN3|WNK2|TRPC3|CLCNKB|WNK3|TRPA1|UNC80|TRPV2|TSC22D3|TRPV3|ANO9|TRPC4AP|BEST2|ANO7|MC…	Stimuli-sensing channels	99	STIMULI-SENSING CHANNELS%REACTOME DATABASE ID RELEASE 69%2672351	0.4439	1.4289	0.0292	AI
RHOG|PIK3CD|SRC|PIP4K2A|PIP4K2B|TGFA|IL1RL1|PIP4K2C|TRIB3|PIP5K1A|PIP5K1B|CD19|PIP5K1C|PDGFB|PDGFRA|PDGFRB|PTEN|KLB|THEM4|EGF|IER3|EGFR|INSR|ESR1|VAV1|ESR2|FGF1|FGF10|RAC1|FGF16|RAC2|FGF18|FGF19|FGF2|FGF20|KIT|FGF22|FGF23|FGF3|FGF4|PPP2CA|FGF6|PPP2CB|FGF7|PPP2R1A|PPP2R1B|FGF9|MET|FGFR4|LCK|CD28|PPP2R5A|PPP2R5B|PPP2R5C|PIK3AP1|PPP2R5D|PPP2R5E|CD80|PHLPP2|CD86|PHLPP1|TRAF6|EPGN|AREG|BTC|HGF|INS|TRA…	Negative regulation of the PI3K AKT network	96	NEGATIVE REGULATION OF THE PI3K AKT NETWORK%REACTOME%R-HSA-199418.3	0.4448	1.411	0.0311	AI
GNG5|GNG7|GNG8|GNGT1|GNGT2|APOB|PDE9A|ATP2A1|ATP2A2|ATP2A3|ATP2B1|ATP2B2|ATP2B3|ATP2B4|KCNMA1|KCNMB1|KCNMB2|KCNMB3|KCNMB4|MRVI1|PTPN6|PPP2CA|GNAS|PPP2CB|TRPC3|PPP2R1A|PPP2R1B|SRI|PPP2R5A|LRP8|PPP2R5B|PPP2R5C|STIM1|PPP2R5D|ORAI2|PPP2R5E|ORAI1|GNG12|ITPR1|ITPR2|ITPR3|P2RX1|P2RX2|P2RX3|GUCY1A2|PTGIR|P2RX4|GUCY1A3|P2RX5|GUCY1B3|P2RX6|P2RX7|PRKG2|PLA2G4A|SLC8A1|SLC8A2|SLC8A3|MAPK14|PAFAH2|FGR|PDE10A|P…	Platelet homeostasis	83	PLATELET HOMEOSTASIS%REACTOME%R-HSA-418346.2	0.4509	1.4044	0.0468	AI
RHOG|PIK3CD|SRC|TGFA|CD19|CHUK|MAPKAP1|PDPK1|NR4A1|TSC2|GSK3A|PDGFB|PDGFRA|PDGFRB|FOXO4|PTEN|KLB|PRR5|EGF|EGFR|ESR1|VAV1|ESR2|FGF1|FGF10|AKT1S1|RAC1|FGF16|RAC2|FGF18|FGF19|FGF2|FGF20|MDM2|KIT|FGF22|FGF23|FGF3|FGF4|CREB1|FGF6|FGF7|FGF9|MET|FGFR4|LCK|CD28|PIK3AP1|CD80|CD86|FOXO6|EPGN|AREG|BAD|BTC|HGF|TRAT1|AKT1|AKT2|MLST8|FOXO1|AKT3|CDKN1A|RICTOR|CDKN1B|ERBB2|EREG|GAB1|GSK3B|HBEGF|MTOR|CASP9|NRG1|N…	PI3K AKT Signaling in Cancer	89	PI3K AKT SIGNALING IN CANCER%REACTOME DATABASE ID RELEASE 69%2219528	0.4533	1.4494	0.0174	AI
PARD3|ADCYAP1R1|ADORA1|ADORA3|ADRA2A|ADRA2B|ADRA2C|AGTR2|APLNR|AVPR2|BRS3|C3AR1|C5AR1|CALCR|CALCRL|CGA|CHRM4|CHRNA1|CHRNA10|CHRNA2|CHRNA3|CHRNA4|CHRNA5|CHRNA6|CHRNA9|CHRNB1|CHRNB2|CHRNB3|CHRNB4|CHRND|CHRNE|CHRNG|CNR1|CNR2|CRHR1|CRHR2|CSH1|CTSG|DRD2|DRD3|DRD4|F2|F2RL1|F2RL2|F2RL3|FPR1|FPR2|FPR3|FSHB|FSHR|GABBR1|GABBR2|GABRA1|GABRA2|GABRA3|GABRA4|GABRA5|GABRA6|GABRB1|GABRB2|GABRB3|GABRD|GABRE|GABRG…	Neuroactive ligand-receptor interaction	272	NEUROACTIVE LIGAND-RECEPTOR INTERACTION%KEGG%HSA04080	0.4588	1.6614	0	AI
RHOG|PIK3CD|SRC|PIP4K2A|PIP4K2B|TGFA|IL1RL1|PIP4K2C|PIP5K1A|PIP5K1B|CD19|PIP5K1C|PDGFB|PDGFRA|PDGFRB|KLB|EGF|IER3|EGFR|INSR|ESR1|VAV1|ESR2|FGF1|FGF10|RAC1|FGF16|RAC2|FGF18|FGF19|FGF2|FGF20|KIT|FGF22|FGF23|FGF3|FGF4|PPP2CA|FGF6|PPP2CB|FGF7|PPP2R1A|PPP2R1B|FGF9|MET|FGFR4|LCK|CD28|PPP2R5A|PPP2R5B|PPP2R5C|PIK3AP1|PPP2R5D|PPP2R5E|CD80|CD86|TRAF6|EPGN|AREG|BTC|HGF|INS|TRAT1|AKT1|ERBB2|EREG|MAPK1|GAB1|H…	PI5P, PP2A and IER3 Regulate PI3K AKT Signaling	89	PI5P, PP2A AND IER3 REGULATE PI3K AKT SIGNALING%REACTOME%R-HSA-6811558.2	0.4604	1.4701	0.025	AI
NRXN2|GRIA4|NRXN3|HOMER1|HOMER2|STX1A|HOMER3|IL1RAPL1|SHANK1|SHANK2|PTPRF|GRIN2B|DBNL|SYT9|SYT2|SYT1|STXBP1|SYT7|DLG3|SYT12|DLG2|CASK|RTN3|PTPRS|LRFN3|EPB41|GRIN1|PTPRD|EPB41L1|DLG1|GRIN2A|LRFN2|EPB41L5|EPB41L2|GRIN2C|LRFN4|EPB41L3|GRIN2D|LRFN1|GRM1|GRM5|PPFIBP1|PPFIBP2|SIPA1L1|DLGAP3|DLGAP2|SHARPIN|DLGAP4|BEGAIN|LIN7A|LIN7C|LRRC4B|LRRTM3|LRRTM4|LRRTM1|LRRTM2|IL1RAPL2|SLITRK2|SLITRK1|SLITRK4|SLIT…	Protein-protein interactions at synapses	86	PROTEIN-PROTEIN INTERACTIONS AT SYNAPSES%REACTOME DATABASE ID RELEASE 69%6794362	0.4609	1.4643	0.0185	AI
SPON2|SPON1|THSD7B|ADAMTSL1|ADAMTS2|ADAMTS3|ADAMTSL4|ADAMTSL3|B3GALT6|ADAMTSL2|MUC12|MUC13|B3GAT3|THSD7A|B4GALT7|MUC15|ADAMTS6|ADAMTS7|SBSPON|SLC26A2|MUCL1|MUC3A|CHST14|MUC5AC|VCAN|ADAMTS20|MPDU1|CHST3|B3GLCT|ADAMTS12|CHSY1|CFP|THSD1|THSD4|ADAMTS10|ADAMTS15|ADAMTS14|MUC1|ADAMTS13|SEMA5A|SRD5A3|SEMA5B|ADAMTS19|LARGE|ADAMTS17|MUC4|MUC6|MUC17|B4GAT1|CHST6|MUC20|EXT1|MUC21|EXT2|PGM1|CSPG4|NCAN|BGN|CS…	Diseases of glycosylation	139	DISEASES OF GLYCOSYLATION%REACTOME DATABASE ID RELEASE 69%3781865	0.4641	1.5575	0.0013	AI
SPON2|SPON1|THSD7B|ADAMTSL1|ADAMTS2|ADAMTS3|ADAMTSL4|ADAMTSL3|ADAMTSL2|MUC12|MUC13|THSD7A|MUC15|B3GNTL1|ADAMTS6|ADAMTS7|SBSPON|MUCL1|GYLTL1B|MUC3A|MUC5AC|ADAMTS20|B4GALT6|B3GLCT|ADAMTS12|CFP|THSD1|THSD4|ADAMTS10|ADAMTS15|ADAMTS14|MUC1|ADAMTS13|SEMA5A|SEMA5B|ADAMTS19|B3GNT2|LARGE|B3GNT7|ADAMTS17|MUC4|MUC6|CHST4|MUC17|B4GAT1|MUC20|MUC21|B3GNT3|B3GNT4|B3GNT5|ST3GAL4|ST6GALNAC3|ST6GALNAC4|POMGNT2|B3G…	O-linked glycosylation	108	O-LINKED GLYCOSYLATION%REACTOME DATABASE ID RELEASE 69%5173105	0.4683	1.5145	0.0054	AI
MYC|CCND1|CCND2|NFATC2|CCND3|NFATC4|NLK|PPARD|PPP3CA|PPP3CB|PPP3CC|RHOA|PPP3R1|ROCK1|PPP3R2|ROCK2|PRKACA|CREBBP|PRKACB|CUL1|PRKACG|PRKCA|PRKCB|PRKCG|PRKX|EP300|RAC1|RAC2|RAC3|APC|APC2|AXIN1|AXIN2|CACYBP|CER1|CHD8|CSNK1A1|CSNK1A1L|CSNK1E|CTBP1|CTBP2|RBX1|CTNNB1|CTNNBIP1|CXXC4|SKP1|DAAM1|DAAM2|SMAD2|DKK1|SMAD3|DKK2|SMAD4|DKK4|DVL1|DVL2|DVL3|FOSL1|FRAT1|FRAT2|FZD1|FZD10|FZD2|FZD3|FZD4|FZD5|FZD6|FZD7…	Wnt signaling pathway	150	WNT SIGNALING PATHWAY%KEGG%HSA04310	0.4728	1.5941	0.0013	AI
RPS27A|EPHX2|DAO|ZFAND6|TYSND1|PIPOX|UBA52|SLC27A2|UBC|LONP2|ACOT2|USP9X|CAT|ACOT4|DHRS4|PECR|ACAA1|NUDT7|ACOT8|CRAT|CROT|DECR2|GNPAT|ECH1|HACL1|ACOX1|ACOX3|MPV17|NUDT19|PAOX|PEX1|PEX10|UBE2D1|UBE2D2|IDH1|UBE2D3|PEX12|PEX13|PEX14|IDE|PEX2|EHHADH|PEX26|PEX6|PEX7|PHYH|HMGCL|HAO1|HAO2|GSTK1|UBB|AGXT|AGPS|DDO|ACOX2|AMACR|BAAT|HSD17B4|NOS2|SCP2	Peroxisomal protein import	60	PEROXISOMAL PROTEIN IMPORT%REACTOME%R-HSA-9033241.2	0.4767	1.4236	0.047	AI
HYAL1|HYAL2|HYAL3|IDS|IDUA|NAGLU|SGSH|B3GALT6|B3GAT1|B3GAT2|SLC9A1|B3GAT3|B4GALT7|CHPF|CHPF2|CHST11|CHST12|SLC26A2|CHST13|SLC26A1|CHST14|CHST15|VCAN|B4GALT6|CHST3|CHST7|CHSY1|CHSY3|CSGALNACT1|CSGALNACT2|DSE|UST|XYLT1|XYLT2|B3GNT2|B3GNT7|B4GALT4|CHST1|CHST2|B4GAT1|CHST6|EXT1|EXT2|GLCE|HS2ST1|HS3ST1|HS3ST2|HS3ST3A1|B3GNT3|HS3ST3B1|B3GNT4|HS3ST5|HS6ST1|HS6ST2|HS6ST3|NDST1|NDST2|NDST3|STAB2|NDST4|CHP…	Glycosaminoglycan metabolism	120	GLYCOSAMINOGLYCAN METABOLISM%REACTOME DATABASE ID RELEASE 69%1630316	0.4789	1.5952	0.0013	AI
CCL1|CCL13|PROKR1|PROKR2|CCL16|CCL19|CCL20|CCL21|UTS2|CCL25|C5AR2|CCL27|APLN|CCL28|NPFF|CCL5|CCR1|CCR10|CCR2|CCR3|CCR4|CCR5|CXCL8|CCR6|CCR7|CCR8|CCR9|CCK|AGTR2|APLNR|AVPR2|BRS3|C3AR1|C5AR1|CX3CL1|ACKR4|CX3CR1|CXCL1|CXCL10|CXCL11|CXCL12|CXCL13|CXCL16|CXCL2|CXCL3|CXCL5|CXCL6|CXCL9|CXCR1|CXCR2|ECE1|EDN2|CXCR3|EDN3|CXCR4|TRH|CXCR5|PENK|CXCR6|APP|PDYN|F2|MLN|F2RL1|F2RL2|F2RL3|FPR1|GAL|FPR2|GPR37|FPR3|…	Peptide ligand-binding receptors	185	PEPTIDE LIGAND-BINDING RECEPTORS%REACTOME%R-HSA-375276.5	0.4814	1.6641	0	AI
NFKB1|CD1D|PRKACA|PRKACB|PRKACG|PRKCA|PRKCB|PRKCG|PRKX|CSF2|RAB5A|RELA|RAB5B|RAB5C|RAB7A|CXCL1|CTSG|TGFB1|TGFB2|TGFB3|TNF|ACTN1|ACTN2|ACTN3|ACTN4|COL11A1|COL11A2|COL1A1|COL1A2|COL2A1|COL3A1|COL4A1|COL4A2|COL4A4|COL4A5|COL4A6|C8A|COL5A1|C8B|COL5A2|C8G|COL5A3|C9|FN1|IL10|IL12A|IL12B|PIK3R1|PIK3R2|PIK3R3|PIK3R5|PTK2|PIK3CA|LAMA1|PIK3CB|LAMA2|PIK3CD|LAMA3|PIK3CG|CASP3|LAMA4|CD14|LAMA5|LAMB1|LAMB2|MUC…	Amoebiasis	106	AMOEBIASIS%KEGG%HSA05146	0.485	1.5717	0.0042	AI
GNG5|GNG7|SLC2A2|GNG8|STX1A|GNGT1|GNGT2|PLCB1|PLCB2|PLCB3|VAMP2|KCNB1|AHCYL1|PRKACA|PRKACB|IQGAP1|SYT5|PRKACG|PRKCA|STXBP1|CHRM3|ADCY5|ADRA2A|ADCY6|RAP1A|ADRA2C|ADCY8|GNA11|GNA14|GNA15|GNAQ|GNAS|GNG12|ITPR1|ACSL3|ITPR2|ACSL4|AKAP5|ITPR3|FFAR1|MARCKS|KCNG2|KCNC2|RAPGEF3|RAPGEF4|GCG|INS|ABCC8|CACNA1A|CACNA1C|CACNA1D|CACNA1E|KCNS3|GLP1R|GNAI1|CACNA2D2|GNAI2|GNB1|GNB2|CACNB2|GNB3|PRKAR1A|CACNB3|GNB4|…	Regulation of insulin secretion	78	REGULATION OF INSULIN SECRETION%REACTOME%R-HSA-422356.2	0.4913	1.525	0.0127	AI
HLA-DRA|HLA-DRB1|IL18|HLA-DRB3|HLA-DRB4|HLA-DRB5|MMP1|CCL2|ITGB2|CCL20|IL23A|CCL3|CCL3L1|CCL3L3|TCIRG1|CCL5|IL6|TLR2|TLR4|IL8|CSF1|CSF2|IFNG|LTB|ATP6AP1|ANGPT1|ATP6V0A1|ATP6V0A2|CTSK|MMP3|ATP6V0A4|CTSL1|CXCL1|TEK|ATP6V0B|ATP6V0C|ATP6V0D1|CXCL12|ATP6V0D2|CD28|ATP6V0E1|FOS|ATP6V0E2|ATP6V1A|ATP6V1B1|ATP6V1B2|CD80|CXCL5|ATP6V1C1|CD86|CXCL6|ATP6V1C2|ATP6V1D|ATP6V1E1|ATP6V1E2|ATP6V1F|TNFRSF11A|ATP6V1G1…	Rheumatoid arthritis	91	RHEUMATOID ARTHRITIS%KEGG%HSA05323	0.4916	1.5451	0.0041	AI
GNG5|GNAO1|GNG7|GNG8|GNGT1|GNGT2|PLCB1|PLCB2|PLCB3|PLCB4|PRKCD|PPP3CA|PPP3CB|GNAT3|PPP3CC|PPP3R1|AHCYL1|PRKACA|PRKACB|PRKACG|PRKCA|CAMK4|PRKCG|PRKX|ADCY1|ADCY2|ADCY3|GNAZ|ADCY4|ADCY5|ADCY6|ADCY7|ADCY8|ADCY9|GNAL|PPP2CA|CREB1|PPP2CB|PPP2R1A|PPP2R1B|KPNA2|GNAT1|GNAT2|PPP1R1B|OPRM1|PPP2R5D|GNG12|ITPR1|ITPR2|ITPR3|PDYN|CAMK2A|CAMK2B|PLA2G4A|CAMK2D|CAMK2G|CDK5|PPP1CA|MAPK1|ADRBK1|GNAI1|GNAI2|GNAI3|PDE…	Opioid Signalling	88	OPIOID SIGNALLING%REACTOME DATABASE ID RELEASE 69%111885	0.4968	1.5802	0.0043	AI
GNG5|WNT9A|GNG7|WNT9B|GNG8|GNGT1|GNGT2|VIP|ADCYAP1|IAPP|ADM|PTH2|ADM2|ADCYAP1R1|CRH|RAMP1|RAMP2|RAMP3|CALCR|CALCRL|GNAS|ADGRE5|ADGRE3|DHH|IHH|PTCH1|PTCH2|SHH|GNG12|SMO|CRHR1|UCN|FZD1|FZD10|ADGRE1|ADGRE2|PTH|FZD2|CRHBP|FZD3|UCN3|FZD4|UCN2|FZD5|GHRH|FZD6|FZD7|FZD8|PTH1R|FZD9|PTH2R|GCG|SCTR|CALCA|CALCB|CD55|SCT|VIPR1|VIPR2|GCGR|GHRHR|WNT1|WNT10A|GIPR|WNT10B|WNT11|GLP1R|WNT16|GLP2R|WNT2|WNT2B|GNB1|WN…	Class B 2 (Secretin family receptors)	93	CLASS B 2 (SECRETIN FAMILY RECEPTORS)%REACTOME DATABASE ID RELEASE 69%373080	0.5007	1.6033	0.0042	AI
GNG5|GNG7|GNG8|GNGT1|GNGT2|AQP8|AQP9|PRKACA|PRKACB|PRKACG|AQP2|ADCY1|AQP3|AQP4|ADCY2|AVP|ADCY3|ADCY4|ADCY5|ADCY6|ADCY7|RAB11A|ADCY8|ADCY9|AVPR2|RAB11FIP2|AQP1|AQP12A|GNAS|AQP10|AQP6|MIP|AQP11|AQP5|GNG12|MYO5B|GNB1|GNB2|GNB3|PRKAR1A|GNB4|PRKAR1B|PRKAR2A|GNB5|GNG10|PRKAR2B|AQP7|GNG11|GNG13|GNG2|GNG3|GNG4	Aquaporin-mediated transport	52	AQUAPORIN-MEDIATED TRANSPORT%REACTOME DATABASE ID RELEASE 69%445717	0.504	1.4591	0.0245	AI
GNG5|GNG7|GNG8|GNGT1|GNGT2|PPP3CA|PPP3CB|PPP3CC|PPP3R1|PPP3R2|PRKACA|PRKACB|PRKACG|PRKCA|PRKCB|PRKCG|PRKX|CACNA1A|CACNA1C|CACNA1D|GLS|GLS2|GLUL|GRIA1|DLG4|GRIA2|DLGAP1|GRIA3|GNAO1|GRIA4|HOMER1|HOMER2|GRIK1|HOMER3|GRIK2|KCNJ3|GRIK3|SHANK1|CHP|GRIK4|SHANK2|CHP2|GRIK5|SHANK3|GRIN2B|SLC17A6|GRIN3A|SLC17A7|GRIN3B|PLCB1|SLC17A8|GRM2|PLCB2|SLC1A1|GRM3|PLCB3|SLC1A2|GRM4|PLCB4|SLC1A3|GRM6|SLC1A6|GRM7|SLC1…	Glutamatergic synapse	126	GLUTAMATERGIC SYNAPSE%KEGG%HSA04724	0.5068	1.6808	0	AI
LAMA3|MMP13|LAMB3|LAMC2|COL10A1|COL27A1|COL4A3|COL8A2|COL8A1|CTSB|MMP3|CTSS|BMP1|TLL2|TLL1|LOXL2|LOX|PXDN|LOXL3|LOXL4|PCOLCE|LOXL1|MMP9|MMP7|COL11A1|COL11A2|COL1A1|COL1A2|COL2A1|COL3A1|COL4A1|COL4A2|COL4A4|COL4A5|COL5A1|COL5A2|COL5A3|COL6A1|CTSV|COL6A2|COL6A3|COL6A6|COL15A1|CTSL|COL6A5|COL18A1|COL9A1|COL9A2|COL9A3|MMP20|ITGA6|PLEC|CD151|COL24A1|ITGB4|COL7A1	Assembly of collagen fibrils and other multimeric structures	56	ASSEMBLY OF COLLAGEN FIBRILS AND OTHER MULTIMERIC STRUCTURES%REACTOME DATABASE ID RELEASE 69%2022090	0.5126	1.5199	0.019	AI
GNG5|GNG7|SRC|CCND1|GNG8|GNGT1|GNGT2|TGFA|PDPK1|NRAS|PRKCZ|GNAT3|EGF|EGFR|ELK1|ESR1|ESR2|SPHK1|BCL2|CREB1|XPO1|MMP3|FOS|SRF|GNG12|HRAS|KRAS|MMP2|UHMK1|MMP9|EPGN|MMP7|S1PR3|AREG|HSP90AA1|BTC|IGF1R|AKT1|AKT2|AKT3|CDKN1B|EREG|MAPK1|HBEGF|PRMT1|MAPK3|FOXO3|GNAI1|CAV1|GNAI2|CAV2|GNAI3|GNB1|GNB2|PIK3R1|PIK3R2|GNB3|PIK3R3|GNB4|ZDHHC7|GNB5|STRN|GNG10|NOS3|PTK2|ZDHHC21|GNG11|GNG13|GNG2|GNG3|PIK3CA|GNG4	Extra-nuclear estrogen signaling	72	EXTRA-NUCLEAR ESTROGEN SIGNALING%REACTOME DATABASE ID RELEASE 69%9009391	0.5152	1.5454	0.0116	AI
SPON2|SPON1|THSD7B|ADAMTSL1|THBS1|ADAMTS2|ADAMTS3|NOTCH1|ADAMTSL4|NOTCH2|ADAMTSL3|NOTCH3|ADAMTSL2|NOTCH4|MUC12|MUC13|THSD7A|MUC15|ADAMTS6|ADAMTS7|SBSPON|MUCL1|MUC3A|MUC5AC|ADAMTS20|B3GLCT|ADAMTS12|CFP|THSD1|THSD4|ADAMTS10|ADAMTS15|ADAMTS14|MUC1|THBS2|ADAMTS13|SEMA5A|SEMA5B|ADAMTS19|LARGE|ADAMTS17|MUC4|MUC6|MUC17|B4GAT1|DAG1|MUC20|MUC21|C1GALT1|C1GALT1C1|GALNT12|GALNT3|MUC5B|MUC7|LFNG|POMGNT1|POMT…	Diseases associated with O-glycosylation of proteins	65	DISEASES ASSOCIATED WITH O-GLYCOSYLATION OF PROTEINS%REACTOME DATABASE ID RELEASE 69%3906995	0.5176	1.5664	0.0102	AI
PIK3CD|NRTN|GDNF|DOK4|DOK5|DOK6|DOK2|PLCG1|GRB7|PDLIM7|PRKACA|PRKACB|PRKACG|PRKCA|PSPN|GAB1|DOK1|MAPK7|FRS2|IRS2|ARTN|PIK3R1|PIK3R2|GFRA1|PIK3R3|GAB2|RAP1GAP|RET|GFRA3|PTPN11|GFRA2|GRB10|SHC1|PIK3CA|GFRA4|SOS1|PIK3CB|SHC3	RET signaling	38	RET SIGNALING%REACTOME%R-HSA-8853659.4	0.5192	1.4255	0.048	AI
PIK3CD|CCND1|PIK3CG|NRAS|PDGFA|PDGFB|PDGFRA|PDGFRB|CDK4|PDGFD|CDK6|PTEN|CDKN2A|EGF|EGFR|E2F1|E2F2|FGF1|E2F3|FGF10|FGF11|FGF12|FGF13|FGF14|FGF16|FGF17|FGF18|RAF1|FGF19|FGF2|FGF20|FGF21|MDM2|FGF22|FGF23|FGF3|FGF4|FGF5|FGF6|FGF7|FGF8|FGF9|FGFR1|MET|RB1|PDGFC|HRAS|CDH1|MITF|KRAS|MAP2K1|TP53|MAP2K2|ARAF|BAD|HGF|IGF1|IGF1R|AKT1|AKT2|AKT3|CDKN1A|BRAF|MAPK1|MAPK3|PIK3R1|PIK3R2|PIK3R3|PIK3R5|PIK3CA|PIK3CB	Melanoma	71	MELANOMA%KEGG%HSA05218	0.5251	1.6087	0.0044	AI
GNG5|GNAO1|PDE6A|GNG7|PDE6B|GNG8|GNGT1|GNGT2|PDE6G|NLK|PLCB1|PLCB2|PLCB3|PPP3CA|PPP3CB|PPP3R1|PRKCA|PRKG1|GNAT2|CTNNB1|GNG12|ITPR1|ITPR2|ITPR3|FZD2|FZD3|FZD4|FZD5|FZD6|LEF1|PRKG2|NFATC1|CAMK2A|MAP3K7|MOV10|AGO3|AGO4|AGO1|AGO2|TCF7|TCF7L1|TCF7L2|WNT11|TNRC6C|GNB1|GNB2|TNRC6A|GNB3|TNRC6B|GNB4|GNB5|WNT5A|GNG10|GNG11|GNG13|GNG2|GNG3|GNG4	Ca2+ pathway	58	CA2+ PATHWAY%REACTOME DATABASE ID RELEASE 69%4086398	0.5276	1.57	0.007	AI
PCDHA8|GNG5|PCDHA7|GNG7|PCDHA6|NFATC2|GNG8|PCDH20|NFATC4|PCDHGA10|PCDHGA11|PCDHGA12|NLK|PCDHB2|PCDHB1|PCDHB6|FAT1|PCDHB5|FAT2|FAT3|PCDHB4|DCHS1|PCDHB3|PCDHB8|PCDHB7|PCDHGB7|PCDHGB6|PRKCD|PCDHGB4|PRKCZ|PPP3CA|CTNNA1|PCDHGB2|PPP3CB|CTNNA2|PCDHGA8|PPP3CC|CTNNA3|PPP3R1|PPP3R2|PRKCA|PRKCB|PRKCG|PRKCE|PRKCH|PRKCQ|AXIN1|CER1|CSNK1A1|CSNK1A1L|CSNK1E|CTBP1|CTBP2|CTNNB1|DVL1|DVL2|DVL3|FZD1|FZD10|FZD2|FZD3|…	Wnt signaling pathway	264	WNT SIGNALING PATHWAY%PANTHER PATHWAY%P00057	0.5322	1.9074	0	AI
GNG5|GNG7|GNG8|GNG12|GNGT1|GNGT2|MYO5B|PRKACA|PRKACB|PRKACG|AQP2|ADCY1|AQP3|AQP4|ADCY2|AVP|ADCY3|ADCY4|ADCY5|ADCY6|ADCY7|RAB11A|ADCY8|ADCY9|RAB11FIP2|AVPR2|AQP1|GNAS|GNB1|GNB2|GNB3|PRKAR1A|GNB4|PRKAR1B|PRKAR2A|GNB5|GNG10|PRKAR2B|GNG11|GNG13|GNG2|GNG3|GNG4	Vasopressin regulates renal water homeostasis via Aquaporins	43	VASOPRESSIN REGULATES RENAL WATER HOMEOSTASIS VIA AQUAPORINS%REACTOME DATABASE ID RELEASE 69%432040	0.5343	1.4799	0.025	AI
GNG5|GNG7|GNG8|STX1A|GNGT2|STX1B|GRIN2B|GRIN3A|PLCB4|VAMP1|VAMP2|VAMP3|VAMP8|PRKCD|PRKCZ|PRKCA|PRKCB|PRKCG|CHRM1|SLC18A3|CHRM3|SLC5A7|PRKCI|PRKCE|PRKCH|PRKCQ|GNA11|GNA14|ACHE|GNAQ|CHAT|GRIN1|GRIN2A|GRIN2C|GRIN2D|BCHE|ITPR1|ITPR2|ITPR3|PKN2|PKN1|PKN3|GNB1|GNB2|GNB3|GNB4|SNAP23|GNB5|SNAP25|GNG10|SNAP29|GNG11|GNG3|GNG4	Muscarinic acetylcholine receptor 1 and 3 signaling pathway	54	MUSCARINIC ACETYLCHOLINE RECEPTOR 1 AND 3 SIGNALING PATHWAY%PANTHER PATHWAY%P00042	0.5359	1.5576	0.0133	AI
RHOG|PIK3CD|SRC|TGFA|CD19|PDGFB|PDGFRA|PDGFRB|KLB|EGF|EGFR|ESR1|VAV1|ESR2|FGF1|FGF10|RAC1|FGF16|RAC2|FGF18|FGF19|FGF2|FGF20|KIT|FGF22|FGF23|FGF3|FGF4|FGF6|FGF7|FGF9|MET|FGFR4|LCK|CD28|PIK3AP1|CD80|CD86|EPGN|AREG|BTC|HGF|TRAT1|ERBB2|EREG|GAB1|HBEGF|NRG1|NRG2|NRG3|FRS2|NRG4|IRS1|IRS2|PIK3R1|PIK3R2|PIK3R3|STRN|FYN|PTPN11|PIK3CA|PIK3CB	Constitutive Signaling by Aberrant PI3K in Cancer	62	CONSTITUTIVE SIGNALING BY ABERRANT PI3K IN CANCER%REACTOME%R-HSA-2219530.1	0.5372	1.6017	0.0044	AI
B3GALT6|DCN|CSPG4|NCAN|B3GAT3|BGN|B4GALT7|CSPG5|SLC26A2|CHST14|VCAN|CHST3|CHSY1|B4GALT1|BCAN|GPC1|GPC3|GPC2|AGRN|OMD|GPC5|ST3GAL3|GPC4|CHST6|GPC6|FMOD|EXT1|KERA|EXT2|HEXA|HEXB|OGN|HSPG2|SDC1|PRELP|SDC2|SDC3|LUM|SDC4|PAPSS2	Diseases associated with glycosaminoglycan metabolism	40	DISEASES ASSOCIATED WITH GLYCOSAMINOGLYCAN METABOLISM%REACTOME DATABASE ID RELEASE 69%3560782	0.538	1.5106	0.0347	AI
PLCB2|GRM4|ACCN1|GNAT3|KCNB1|SCNN1A|SCNN1B|SCNN1G|PRKACA|TAS1R1|PRKACB|TAS1R2|PRKACG|TAS1R3|TAS2R1|TAS2R10|TAS2R13|PRKX|TAS2R14|TAS2R16|TAS2R19|TAS2R20|TAS2R3|TAS2R31|ADCY4|TAS2R38|TAS2R39|ADCY6|TAS2R4|TAS2R40|ADCY8|TAS2R41|TAS2R42|TAS2R43|TAS2R45|TAS2R46|TAS2R5|TAS2R50|GNAS|TAS2R60|TAS2R7|TAS2R8|TAS2R9|TRPM5|ITPR3|CACNA1A|CACNA1B|GNB1|PDE1A|GNB3|GNG13|GNG3	Taste transduction	52	TASTE TRANSDUCTION%KEGG%HSA04742	0.5436	1.5607	0.0123	AI
MMP8|MMP13|MMP1|MMP15|ADAM10|MMP19|PRSS2|ADAM17|MMP2|MMP9|MMP7|PHYKPL|COL23A1|ELANE|COL16A1|COL12A1|COL14A1|COL15A1|ADAM9|COL17A1|CTSL|COL18A1|COL9A1|COL13A1|COL9A2|COL9A3|CTSB|COL25A1|MMP14|FURIN|CTSD|MMP10|MMP20|MMP12|MMP11|TMPRSS6|COL19A1|CTSK|MMP3|COL26A1	Collagen degradation	40	COLLAGEN DEGRADATION%REACTOME%R-HSA-1442490.3	0.5451	1.5105	0.0288	AI
KLKB1|MMP8|MMP13|MMP16|MMP1|MMP15|PLG|MMP17|CTSG|PRSS1|PRSS2|MMP2|MMP9|MMP7|CTRB2|CTRB1|KLK2|ELANE|CTSV|COL18A1|TIMP2|TIMP1|TPSAB1|CMA1|MMP14|FURIN|MMP10|MMP25|MMP11|MMP24|CTSK|MMP3|SPOCK3	Activation of Matrix Metalloproteinases	33	ACTIVATION OF MATRIX METALLOPROTEINASES%REACTOME%R-HSA-1592389.1	0.5484	1.4699	0.0399	AI
GNG8|COMT|STX3|DDC|VAMP1|MAOA|VAMP2|MAOB|VAMP3|VAMP8|DBH|PRKACA|PRKACB|TH|PRKACG|PRKX|ADCY2|GNAZ|DRD1|DRD5|ADCY7|EPB41|EPB41L1|EPB41L2|EPB41L3|FLNA|PPP1R1B|CLIC6|DRD2|DRD4|KCNK3|KCNK9|SLC18A2|SLC6A3|PPP1CA|PPP1CC|GNAI1|GNAI2|GNAI3|GNB1|GNB2|GNB3|GNB4|SNAP23|PRKAR2A|SNAP25|PRKAR2B|GNG11|SNAP29|GNG3|GNG4	PNAT	51	PNAT%PANTHER PATHWAY%P05912	0.5489	1.5935	0.0091	AI
FABP5|ADH1A|AKR1C3|ADH1C|ADH4|CPT1A|RARG|CPT1B|ALDH1A3|PPARD|RXRA|RXRB|RXRG|CRABP1|ALDH8A1|SDR16C5|RARA|RDH14|RARB|RDH13|DLAT|DLD|PDK4|PDK3|ALDH1A1|CRABP2|ALDH1A2|CYP26A1|CYP26B1|CYP26C1|PDK2|DHRS3|DHRS4|DHRS9|RDH10|PDHA1|RDH11|PDHA2|PDHB|RDH16|PDHX|RDH5|PDK1	Signaling by Retinoic Acid	43	SIGNALING BY RETINOIC ACID%REACTOME DATABASE ID RELEASE 69%5362517	0.5506	1.5583	0.0118	AI
HLA-DRA|HLA-DRB1|CD80|CPE|HLA-DRB3|CD86|HLA-DRB4|ICA1|HLA-DRB5|PTPRN|PTPRN2|IL2|IL1A|IL1B|TNF|HLA-A|HLA-B|HLA-C|HLA-E|HLA-F|HLA-G|INS|FAS|GZMB|FASLG|PRF1|HSPD1|GAD1|GAD2|IFNG|LTA|IL12A|IL12B|HLA-DMA|HLA-DMB|HLA-DOA|HLA-DOB|HLA-DPA1|HLA-DPB1|CD28|HLA-DQA1|HLA-DQA2|HLA-DQB1	Type I diabetes mellitus	43	TYPE I DIABETES MELLITUS%KEGG%HSA04940	0.5594	1.557	0.0176	AI
GNG5|PIK3CG|GNG7|ARHGEF6|GNG8|GNG12|GNGT1|GNGT2|CDC42|PDPK1|PIK3R6|PLCB1|PLCB2|PLCB3|PAK1|RHOA|AKT1|AKT2|AKT3|BTK|GNB1|GNB2|GNB3|GNB4|PIK3R5|GNB5|GNG10|GNG11|GNG13|GNG2|GNG3|GNG4	G-protein beta:gamma signalling	32	G-PROTEIN BETA:GAMMA SIGNALLING%REACTOME DATABASE ID RELEASE 69%397795	0.5657	1.5012	0.0447	AI
GNG5|GNAO1|GNG7|GNG8|GNG12|GNGT2|STX3|PDYN|VAMP1|VAMP2|VAMP3|VAMP8|OXT|ADCY2|AVP|ADCY7|GNAI1|GNAI2|GNAI3|GNB1|GNB2|GNB3|GNB4|SNAP23|GNB5|SNAP25|GNG10|SNAP29|OPRK1|GNG2|GNG3|GNG4	untitled	32	UNTITLED%PANTHER PATHWAY%P05916	0.566	1.5239	0.0264	AI
GNG5|GNAO1|GNG7|GNG8|GNG12|GNGT2|STX3|VAMP1|VAMP2|VAMP3|VAMP8|ADCY2|ADCY7|GNAI1|GNAI2|GNAI3|GNB1|POMC|GNB2|GNB3|GNB4|SNAP23|GNB5|OPRD1|SNAP25|GNG10|SNAP29|GNG2|GNG3|GNG4	Opioid proopiomelanocortin pathway	30	OPIOID PROOPIOMELANOCORTIN PATHWAY%PANTHER PATHWAY%P05917	0.5667	1.4888	0.0435	AI
SLC35D2|GPC1|GPC3|GPC2|AGRN|GPC5|GPC4|GPC6|EXT1|EXT2|GLCE|HS2ST1|HSPG2|SDC1|HS3ST1|SDC2|HS3ST2|HS3ST3A1|SDC3|SDC4|HS3ST6|HS3ST3B1|HS3ST5|HS3ST4|HS6ST1|HS6ST2|HS6ST3|NDST1|NDST2|NDST3|NDST4	HS-GAG biosynthesis	31	HS-GAG BIOSYNTHESIS%REACTOME DATABASE ID RELEASE 69%2022928	0.5671	1.5241	0.0249	AI
P4HA3|LAMA3|MMP13|LAMB3|ADAMTS2|ADAMTS3|LAMC2|COL20A1|ADAMTS14|COL10A1|COL16A1|COL27A1|COL4A3|COL8A2|COL8A1|COL13A1|CTSB|P3H2|P3H1|P3H3|SERPINH1|MMP3|COL21A1|CTSS|COL22A1|BMP1|PPIB|COL28A1|CRTAP|COLGALT2|TLL2|TLL1|COLGALT1|PCOLCE2|LOXL2|LOX|PXDN|LOXL3|LOXL4|PCOLCE|LOXL1|MMP9|MMP7|PLOD1|PLOD2|PLOD3|COL11A1|COL11A2|COL1A1|COL1A2|COL23A1|COL2A1|COL3A1|COL4A1|COL4A2|COL4A4|COL4A5|COL4A6|COL5A1|COL5A2…	Collagen formation	89	COLLAGEN FORMATION%REACTOME%R-HSA-1474290.2	0.5701	1.7887	0	AI
NRTN|GDNF|NCAN|COL4A1|COL4A2|CNTN2|COL4A4|COL4A5|AGRN|PSPN|COL6A1|COL6A2|CACNA1C|COL6A3|COL4A3|CACNA1D|COL6A6|COL6A5|COL9A1|CACNA1G|COL9A2|CACNA1H|COL9A3|CACNA1I|ST8SIA4|CACNA1S|ST8SIA2|NCAM1|ARTN|CACNB1|CACNB2|GFRA1|CACNB3|CACNB4|PRNP|GFRA2|GFRA4	NCAM1 interactions	37	NCAM1 INTERACTIONS%REACTOME DATABASE ID RELEASE 69%419037	0.5735	1.5718	0.0143	AI
PCDHA8|PCDHA7|PCDHA6|PCDH20|PCDHGA10|PCDHGA11|PCDHGA12|PCDHB2|PCDHB1|PCDHB6|FAT1|PCDHB5|FAT2|FAT3|PCDHB4|LYN|DCHS1|PCDHB3|PCDHB8|PCDHB7|ACTA2|PCDHGB7|ACTG2|PCDHGB6|PCDHGB4|PCDHGB2|PCDHGA8|CTNND1|FER|PTPN1|YES1|CTNNB1|FZD1|FZD10|FZD2|FZD3|FZD4|FZD5|FZD6|FZD7|FZD8|FZD9|LEF1|ACTB|ACTG1|ERBB2|ERBB3|ERBB4|GSK3B|TCF7L1|TCF7L2|CSNK2A2|WNT1|CSNK2B|WNT10A|WNT10B|WNT11|WNT16|WNT2|WNT2B|WNT3|WNT3A|WNT4|WNT5…	Cadherin signaling pathway	150	CADHERIN SIGNALING PATHWAY%PANTHER PATHWAY%P00012	0.5753	1.9592	0	AI
MYC|DDIT3|JUN|DUSP1|DUSP10|DUSP14|DUSP16|DUSP2|DUSP22|MAP2K3|DUSP3|DUSP4|MAP2K4|DUSP5|MAP2K6|DUSP6|DUSP7|TXN|DUSP8|DUSP9|STAT1|PLA2G4A|ELK1|DUSP19|DUSP18|DUSP15|DUSP13|DUSP12|EEF2K|STYX|DUPD1|DUSP26|DUSP27|DUSP21|MAPK11|MAPK12|MAPK13|MAPK14|MAPK8|BCL2|MAPK9|MAX|MEF2C|MKNK1|MKNK2	Oxidative stress response	45	OXIDATIVE STRESS RESPONSE%PANTHER PATHWAY%P00046	0.5759	1.64	0.0094	AI
GNG5|GNG7|GNG8|GNG12|GNGT2|STX3|ADRB1|VAMP1|VAMP2|VAMP3|VAMP8|PRKACA|PRKACB|PRKACG|PRKX|ADCY2|ADCY7|GNAL|GNB1|GNB2|GNB3|GNB4|SNAP23|PRKAR2A|GNB5|SNAP25|GNG10|PRKAR2B|SNAP29|GNG2|GNG3|GNG4	Beta1 adrenergic receptor signaling pathway	32	BETA1 ADRENERGIC RECEPTOR SIGNALING PATHWAY%PANTHER PATHWAY%P04377	0.5768	1.5377	0.0301	AI
GNG5|PDE6A|GNG7|PDE6B|GNG8|GNGT1|GNG12|GNGT2|PDE6G|GRK1|PDC|CALML3|PRKACA|PRKACB|PRKACG|CNGA3|CNGB1|GNB1|GNB2|CNGA1|GNB4|GNAT1|CNGB3|GNB5|GNG10|RCVRN|RGS9|GNG13|GNG2|RHO|GNG3|GNG4	Heterotrimeric G-protein signaling pathway-rod outer segment phototransduction	32	HETEROTRIMERIC G-PROTEIN SIGNALING PATHWAY-ROD OUTER SEGMENT PHOTOTRANSDUCTION%PANTHER PATHWAY%P00028	0.5768	1.5799	0.0179	AI
MFAP3|MFAP2|ITGAV|ITGB1|TGFB1|ITGB3|TGFB2|TGFB3|ITGB5|LTBP1|GDF5|VTN|BMP10|BMP4|LTBP4|LTBP2|FBLN1|LTBP3|FBLN2|ITGA8|FBLN5|EFEMP2|BMP2|EFEMP1|ITGB6|BMP7|MFAP5|ITGB8|MFAP4|MFAP1	Molecules associated with elastic fibres	30	MOLECULES ASSOCIATED WITH ELASTIC FIBRES%REACTOME DATABASE ID RELEASE 69%2129379	0.581	1.5273	0.0364	AI
AKR1C1|AKR1C2|AKR1C3|PTGIS|ABCB11|RXRA|SLC27A2|NR1H4|NCOA1|NCOA2|OSBP|OSBPL9|OSBPL7|OSBPL6|OSBPL3|OSBPL2|ACOX2|AKR1C4|AKR1D1|AMACR|BAAT|CH25H|CYP27A1|CYP39A1|CYP46A1|CYP7A1|CYP7B1|CYP8B1|OSBPL1A|ACOT8|HSD17B4|HSD3B7|SLC27A5	Synthesis of bile acids and bile salts	33	SYNTHESIS OF BILE ACIDS AND BILE SALTS%REACTOME%R-HSA-192105.2	0.5888	1.6013	0.0091	AI
GNG5|PIK3CG|GNG7|GNG8|GNG12|GNGT1|GNGT2|PDPK1|PIK3R6|RHOA|AKT1|AKT2|AKT3|GNB1|GNB2|GNB3|GNB4|PIK3R5|GNB5|GNG10|GNG11|GNG13|GNG2|GNG3|GNG4	G beta:gamma signalling through PI3Kgamma	25	G BETA:GAMMA SIGNALLING THROUGH PI3KGAMMA%REACTOME DATABASE ID RELEASE 69%392451	0.59	1.5098	0.0388	AI
NTN1|SRC|NTN4|SIAH1|CDC42|TRIO|PAK1|ROBO1|PLCG1|PITPNA|WASL|SLIT1|RAC1|SLIT2|SLIT3|PRKCQ|UNC5A|UNC5B|UNC5C|UNC5D|TRPC3|DSCAML1|MYO10|EZR|DSCAM|ABLIM1|ABLIM2|ABLIM3|SIAH2|DCC|AGAP2|MAPK11|MAPK12|MAPK13|HFE2|NCK1|DOCK1|MAPK14|MAPK8|TRPC1|RGMB|NEO1|RGMA|PTK2|PTPN11|TRPC7|TRPC5|TRPC6|TRPC4	Netrin-1 signaling	49	NETRIN-1 SIGNALING%REACTOME%R-HSA-373752.2	0.5954	1.7352	0	AI
MFAP3|MFAP2|ITGA5|ITGAV|ITGB1|LOXL2|TGFB1|LOX|ITGB3|TGFB2|TGFB3|ITGB5|LOXL3|LOXL4|LOXL1|LTBP1|GDF5|VTN|BMP10|BMP4|FBN1|ELN|FBN2|FURIN|FBN3|LTBP4|LTBP2|FBLN1|LTBP3|FBLN2|ITGA8|FBLN5|EFEMP2|BMP2|EFEMP1|ITGB6|BMP7|MFAP5|ITGB8|MFAP4|MFAP1	Elastic fibre formation	41	ELASTIC FIBRE FORMATION%REACTOME%R-HSA-1566948.1	0.5968	1.6805	0.006	AI
GNG5|GNG7|GNG8|GNG12|GNGT2|STX3|ADRB3|VAMP1|VAMP2|VAMP3|VAMP8|ADCY2|ADCY7|GNAL|GNB1|GNB2|GNB3|GNB4|SNAP23|GNB5|SNAP25|GNG10|SNAP29|GNG2|GNG3|GNG4	Beta3 adrenergic receptor signaling pathway	26	BETA3 ADRENERGIC RECEPTOR SIGNALING PATHWAY%PANTHER PATHWAY%P04379	0.5976	1.5429	0.0336	AI
GNG5|GNG7|GNG8|GNG12|GNGT1|ITPR1|GNGT2|ITPR2|AKAP5|ITPR3|KCNG2|KCNC2|RAPGEF3|RAPGEF4|GCG|KCNB1|PRKACA|PRKACB|IQGAP1|PRKACG|ADCY5|ADCY6|RAP1A|ADCY8|KCNS3|GLP1R|GNAS|GNB1|GNB2|GNB3|PRKAR1A|GNB4|PRKAR1B|PRKAR2A|GNB5|GNG10|PRKAR2B|GNG11|GNG13|GNG2|GNG3|GNG4	Glucagon-like Peptide-1 (GLP1) regulates insulin secretion	42	GLUCAGON-LIKE PEPTIDE-1 (GLP1) REGULATES INSULIN SECRETION%REACTOME%R-HSA-381676.1	0.5998	1.6947	0.0015	AI
COL28A1|COL11A1|COL11A2|COL1A1|COL20A1|COL1A2|COL23A1|COL2A1|COL3A1|COL4A1|COL10A1|COL4A2|COL4A4|COL4A5|COL4A6|COL5A1|COL5A2|COL5A3|COL6A1|COL16A1|COL12A1|COL6A2|COL27A1|COL14A1|COL6A3|COL4A3|COL6A6|COL15A1|COL17A1|COL8A2|COL6A5|COL18A1|COL8A1|COL9A1|COL13A1|COL9A2|COL9A3|COL25A1|COL19A1|COL26A1|COL21A1|COL24A1|COL7A1|COL22A1	Collagen chain trimerization	44	COLLAGEN CHAIN TRIMERIZATION%REACTOME DATABASE ID RELEASE 69%8948216	0.6127	1.7339	0.0044	AI
IDS|IDUA|NAGLU|SGSH|B3GALT6|B3GAT1|B3GAT2|B3GAT3|B4GALT7|VCAN|SLC35D2|XYLT1|XYLT2|GLB1L|GPC1|GPC3|GPC2|AGRN|GLB1|GPC5|GPC4|GPC6|EXT1|EXT2|GLCE|HSPG2|HS2ST1|HS3ST1|SDC1|HS3ST2|SDC2|HS3ST3A1|SDC3|SDC4|HS3ST3B1|HS3ST5|HS6ST1|HS6ST2|HS6ST3|NDST1|NDST2|NDST3|NDST4|DCN|CSPG4|NCAN|BGN|CSPG5|BCAN|GUSB|HS3ST6|HS3ST4|HPSE|HPSE2	Heparan sulfate heparin (HS-GAG) metabolism	54	HEPARAN SULFATE HEPARIN (HS-GAG) METABOLISM%REACTOME DATABASE ID RELEASE 69%1638091	0.6142	1.8123	0.0015	AI
P4HA3|ADAMTS2|ADAMTS3|COL20A1|ADAMTS14|COL10A1|COL16A1|COL27A1|COL4A3|COL8A2|COL8A1|COL13A1|P3H2|P3H1|P3H3|SERPINH1|COL21A1|COL22A1|BMP1|PPIB|COL28A1|CRTAP|COLGALT2|TLL2|TLL1|COLGALT1|PCOLCE2|PCOLCE|PLOD1|PLOD2|PLOD3|COL11A1|COL11A2|COL1A1|COL1A2|COL23A1|COL2A1|COL3A1|COL4A1|COL4A2|COL4A4|COL4A5|COL4A6|COL5A1|COL5A2|COL5A3|COL6A1|P4HB|COL12A1|COL6A2|COL14A1|COL6A3|COL6A6|COL15A1|COL17A1|COL6A5|CO…	Collagen biosynthesis and modifying enzymes	67	COLLAGEN BIOSYNTHESIS AND MODIFYING ENZYMES%REACTOME%R-HSA-1650814.3	0.6177	1.8868	0	AI
GNG5|GNG7|GNG8|GNG12|GCG|PRKACA|PRKACB|PRKACG|ADCY1|ADCY2|ADCY3|ADCY4|ADCY5|ADCY6|ADCY7|ADCY8|ADCY9|GCGR|GNAS|GNB1|GNB2|GNB3|PRKAR1A|GNB4|PRKAR1B|PRKAR2A|GNG10|PRKAR2B|GNG11|GNG13|GNG2|GNG3|GNG4	Glucagon signaling in metabolic regulation	33	GLUCAGON SIGNALING IN METABOLIC REGULATION%REACTOME%R-HSA-163359.2	0.6199	1.675	0.0048	AI
GNG5|GNG7|GNG8|GNG12|GNGT2|STX3|PENK|PDYN|VAMP1|VAMP2|VAMP3|VAMP8|ADCY2|ADCY7|GNAI1|GNAI2|GNAI3|GNB1|GNB2|GNB3|GNB4|SNAP23|GNB5|OPRD1|SNAP25|GNG10|SNAP29|GNG2|GNG3|GNG4	Opioid proenkephalin pathway	30	OPIOID PROENKEPHALIN PATHWAY%PANTHER PATHWAY%P05915	0.6234	1.6621	0.0032	AI
GNG5|GNAO1|GNG7|GNG8|GNG12|GNGT1|PDCL|GNGT2|GNAT3|CCT6B|TCP1|CCT8|CCT7|CCT5|CCT4|CCT3|CCT2|CCT6A|GNAZ|CSNK2A1|RGS11|CSNK2A2|CSNK2B|GNAI1|GNAI2|RGS6|GNAI3|RGS7|GNB1|GNB2|GNB3|GNB4|GNB5|GNAT1|GNG10|GNAT2|GNG11|GNG13|RGS9|GNG2|GNG3|GNG4	Cooperation of PDCL (PhLP1) and TRiC CCT in G-protein beta folding	42	COOPERATION OF PDCL (PHLP1) AND TRIC CCT IN G-PROTEIN BETA FOLDING%REACTOME%R-HSA-6814122.2	0.6258	1.7616	0	AI
GNG5|GNG7|GNG8|GNG12|GNGT1|GNGT2|VIP|ADCYAP1|GHRH|GCG|SCTR|ADCYAP1R1|SCT|VIPR1|VIPR2|GCGR|GHRHR|GIPR|GLP1R|GLP2R|GNAS|GNB1|GNB2|GNB3|GNB4|GNB5|GNG10|GNG11|GNG13|GNG2|GIP|GNG3|GNG4	Glucagon-type ligand receptors	33	GLUCAGON-TYPE LIGAND RECEPTORS%REACTOME%R-HSA-420092.1	0.6357	1.7485	0.003	AI
NRP1|DPYSL2|DPYSL5|PLXNA1|RAC1|RAC2|PLXNB1|PAK1|DPYS|SEMA3A|ARHGEF1|RHOA|FES|CRMP1|FYN|DPYSL4|FRK|SEMA4D|CDK5	Axon guidance mediated by semaphorins	19	AXON GUIDANCE MEDIATED BY SEMAPHORINS%PANTHER PATHWAY%P00007	0.6395	1.5374	0.0374	AI
GNG5|GNAO1|GNG7|GNG8|GNG12|GNGT1|GNGT2|PDYN|GNAT3|GNAZ|GNAI1|GNAI2|GNAI3|GNB1|GNB2|POMC|GNB3|GNB4|GNB5|GNAT1|GNG10|GNAT2|GNG11|GNG13|GNG2|OPRM1|GNG3|GNG4	G-protein activation	28	G-PROTEIN ACTIVATION%REACTOME DATABASE ID RELEASE 69%202040	0.6396	1.6732	0.0031	AI
GNAO1|GNG5|GNG7|GNG8|GNG12|GNGT2|STX3|VAMP1|VAMP2|KCNK3|VAMP3|KCNK9|SLC6A4|HTR1A|HTR1B|HTR1D|HTR1E|HTR1F|PRKACA|PRKACB|PRKACG|PRKX|ADCY2|ADCY7|GNAI1|GNAI2|GNAI3|GNB1|GNB2|GNB3|GNB4|GNB5|SNAP23|PRKAR2A|SNAP25|GNG10|PRKAR2B|GNG11|SNAP29|GNG2|GNG3|GNG4	5HT1 type receptor mediated signaling pathway	42	5HT1 TYPE RECEPTOR MEDIATED SIGNALING PATHWAY%PANTHER PATHWAY%P04373	0.6429	1.814	0	AI
GNG5|GNG7|GNG8|GNG12|GNGT1|GNGT2|PRKCD|RGSL1|GNAT3|PRKCA|PRKCB|PRKCG|ADCY1|RGS17|ADCY2|RGS19|ADCY3|GNAZ|PRKCE|ADCY4|RGS20|PRKCH|ADCY5|RGS16|ADRA2A|PRKCQ|ADCY6|ADCY7|ADRA2C|ADCY8|ADCY9|RGS4|GNAI1|GNAS|GNAI2|GNAI3|GNB1|GNB2|GNB3|GNB4|GNB5|GNG10|GNG11|GNG13|GNG2|GNG3|GNG4	G alpha (z) signalling events	47	G ALPHA (Z) SIGNALLING EVENTS%REACTOME DATABASE ID RELEASE 69%418597	0.643	1.8443	0	AI
PTPN1|RPS27A|SH3KBP1|PTPRJ|STAM|STAM2|PTPN2|USP8|EPS15|UBA52|UBC|HGS|MET|HGF|UBB|LRIG1|SH3GL1|SH3GL2|CBL|SH3GL3	Negative regulation of MET activity	20	NEGATIVE REGULATION OF MET ACTIVITY%REACTOME DATABASE ID RELEASE 69%6807004	0.6435	1.5022	0.0441	AI
SMAD3|SMAD4|DRAP1|CFC1|TDGF1|ACVR1C|DAND5|PCSK6|LEFTY1|FOXO3|LEFTY2|FURIN|NODAL|CER1|FOXH1|ACVR1B|ACVR2A|ACVR2B|GDF1|SMAD2	Signaling by NODAL	20	SIGNALING BY NODAL%REACTOME DATABASE ID RELEASE 69%1181150	0.6442	1.5833	0.0201	AI
GNG5|GNG7|GNG8|GNG12|GNGT1|GNGT2|P2RY12|GNAT3|GNA13|PLA2G4A|MAPK14|TBXA2R|GNA11|GNA14|GNA15|GNAI1|GNAQ|GNAI2|GNAI3|GNB1|GNB2|GNB3|GNB4|GNB5|GNG10|GNG11|GNG13|GNG2|P2RY1|GNG3|GNG4	Signal amplification	31	SIGNAL AMPLIFICATION%REACTOME%R-HSA-392518.1	0.6499	1.7452	0.008	AI
GNG5|GNG7|GNG8|GNG12|GNGT1|GNGT2|ADCY5|ADRA2A|ADCY6|CACNA1C|CACNA1D|ADRA2C|GNAI1|GNAI2|CACNA2D2|GNB1|GNB2|CACNB2|GNB3|CACNB3|GNB4|GNB5|GNG10|GNG11|GNG13|GNG2|GNG3|GNG4	Adrenaline,noradrenaline inhibits insulin secretion	28	ADRENALINE,NORADRENALINE INHIBITS INSULIN SECRETION%REACTOME%R-HSA-400042.1	0.6545	1.7009	0.0047	AI
GNG5|GNG7|GNG8|GRIK1|GNG12|GNGT1|GRIK2|NCALD|GNGT2|GRIK3|GRIK4|GRIK5|PLCB1|PLCB2|PLCB3|DLG3|DLG1|GNB1|GNB2|GNB3|GNB4|GNB5|GNG10|GNG11|GNG13|GNG2|GNG3|DLG4|GNG4	Activation of kainate receptors upon glutamate binding	29	ACTIVATION OF KAINATE RECEPTORS UPON GLUTAMATE BINDING%REACTOME DATABASE ID RELEASE 69%451326	0.6549	1.737	0.0031	AI
HTR4|HTR5A|HTR6|HTR7|ADRA1A|ADRA1B|ADRA1D|ADRB1|ADRB2|DRD2|DRD3|ADRB3|DRD4|HRH3|HRH4|HTR1A|HTR1B|HTR1D|HTR1E|HTR1F|GPR143|TAAR1|TAAR2|TAAR5|CHRM1|TAAR6|CHRM2|TAAR8|CHRM3|TAAR9|CHRM5|DRD1|ADRA2A|DRD5|ADRA2C|CHRM4|HRH1|HRH2|HTR2A|HTR2B|HTR2C	Amine ligand-binding receptors	41	AMINE LIGAND-BINDING RECEPTORS%REACTOME DATABASE ID RELEASE 69%375280	0.6589	1.8367	0	AI
SPON2|SPON1|THSD7B|ADAMTSL1|THBS1|ADAMTS2|ADAMTS3|ADAMTSL4|ADAMTSL3|ADAMTSL2|THSD7A|ADAMTS6|ADAMTS7|SBSPON|ADAMTS20|B3GLCT|ADAMTS12|CFP|THSD1|THSD4|ADAMTS10|ADAMTS15|ADAMTS14|POFUT2|THBS2|SEMA5A|ADAMTS13|SEMA5B|ADAMTS19|ADAMTS17|ADAMTS16|ADAMTS18|ADAMTS4|ADAMTS5|ADAMTS1|ADAMTS8|ADAMTS9	O-glycosylation of TSR domain-containing proteins	37	O-GLYCOSYLATION OF TSR DOMAIN-CONTAINING PROTEINS%REACTOME%R-HSA-5173214.1	0.6602	1.8195	0	AI
GPC1|GPC3|GPC2|AGRN|GPC5|GPC4|GPC6|DCN|CSPG4|NCAN|B3GAT3|BGN|HSPG2|CSPG5|SDC1|SDC2|SDC3|SDC4|VCAN|BCAN	Defective B3GAT3 causes JDSSDHD	20	DEFECTIVE B3GAT3 CAUSES JDSSDHD%REACTOME DATABASE ID RELEASE 69%3560801	0.662	1.6382	0.0108	AI
GNG5|GNG7|GNG8|GNGT1|GNG12|GNGT2|PTGIR|GNAS|GNB1|GNB2|GNB3|GNB4|GNB5|GNG10|GNG11|GNG13|GNG2|GNG3|GNG4	Prostacyclin signalling through prostacyclin receptor	19	PROSTACYCLIN SIGNALLING THROUGH PROSTACYCLIN RECEPTOR%REACTOME%R-HSA-392851.2	0.6634	1.6029	0.0116	AI
GNG5|GNG7|GNG8|GNGT1|GNG12|GNGT2|GNA11|TBXA2R|GNA14|GNA15|GNAQ|GNB1|GNB2|GNB3|GNB4|GNA13|GNB5|GNG10|GNG11|GNG13|GNG2|GNG3|GNG4	Thromboxane signalling through TP receptor	23	THROMBOXANE SIGNALLING THROUGH TP RECEPTOR%REACTOME DATABASE ID RELEASE 69%428930	0.6634	1.6611	0.0124	AI
B3GALT6|DCN|CSPG4|B3GAT1|B3GAT2|NCAN|B3GAT3|BGN|B4GALT7|CSPG5|VCAN|XYLT1|XYLT2|BCAN|GPC1|GPC3|GPC2|AGRN|GPC5|GPC4|GPC6|HSPG2|SDC1|SDC2|SDC3|SDC4	A tetrasaccharide linker sequence is required for GAG synthesis	26	A TETRASACCHARIDE LINKER SEQUENCE IS REQUIRED FOR GAG SYNTHESIS%REACTOME%R-HSA-1971475.2	0.6658	1.7094	0.0032	AI
GLB1L|GPC1|GPC3|GPC2|AGRN|GLB1|GPC5|IDS|IDUA|GPC4|NAGLU|GPC6|SGSH|GUSB|HSPG2|SDC1|SDC2|SDC3|SDC4|HPSE|HPSE2	HS-GAG degradation	21	HS-GAG DEGRADATION%REACTOME DATABASE ID RELEASE 69%2024096	0.6666	1.6292	0.0113	AI
HYAL1|HYAL3|IDS|IDUA|B3GALT6|B3GAT1|B3GAT2|B3GAT3|B4GALT7|CHPF|CHPF2|CHST11|CHST12|CHST13|CHST14|CHST15|VCAN|CHST3|CHST7|CHSY1|CHSY3|CSGALNACT1|CSGALNACT2|DSE|UST|XYLT1|XYLT2|GPC1|GPC3|GPC2|AGRN|GPC5|GPC4|GPC6|HEXA|HEXB|HSPG2|SDC1|SDC2|SDC3|SDC4|DCN|CSPG4|NCAN|BGN|CSPG5|BCAN|DSEL|ARSB	Chondroitin sulfate dermatan sulfate metabolism	49	CHONDROITIN SULFATE DERMATAN SULFATE METABOLISM%REACTOME%R-HSA-1793185.1	0.6667	1.9494	0	AI
SPON2|SPON1|THSD7B|ADAMTSL1|THBS1|ADAMTS2|ADAMTS3|ADAMTSL4|ADAMTSL3|ADAMTSL2|THSD7A|ADAMTS6|ADAMTS7|SBSPON|ADAMTS20|B3GLCT|ADAMTS12|CFP|THSD1|THSD4|ADAMTS10|ADAMTS15|ADAMTS14|THBS2|SEMA5A|ADAMTS13|SEMA5B|ADAMTS19|ADAMTS17|ADAMTS16|ADAMTS18|ADAMTS4|ADAMTS5|ADAMTS1|ADAMTS8|ADAMTS9	Defective B3GALTL causes Peters-plus syndrome (PpS)	36	DEFECTIVE B3GALTL CAUSES PETERS-PLUS SYNDROME (PPS)%REACTOME DATABASE ID RELEASE 69%5083635	0.6717	1.8415	0	AI
GNG5|GNG7|GNG8|GNGT1|GNG12|GNGT2|P2RY12|GNAI1|GNAI2|GNAI3|GNB1|GNB2|GNB3|GNAT3|GNB4|GNB5|GNG10|GNG11|GNG13|GNG2|GNG3|GNG4	ADP signalling through P2Y purinoceptor 12	22	ADP SIGNALLING THROUGH P2Y PURINOCEPTOR 12%REACTOME DATABASE ID RELEASE 69%392170	0.6723	1.6729	0.0062	AI
GNG5|GNAO1|GNG7|GNG8|GNG12|GNGT2|PENK|PDYN|PRKACA|PRKACB|PRKACG|PRKX|ADCY2|ADCY7|CREM|GNAL|GNAI1|GNAI2|CREB1|GNAI3|GNB1|GNB2|GNB3|GNB4|PRKAR2A|GNB5|OPRD1|GNG10|PRKAR2B|GNG2|OPRM1|GNG3|GNG4	Enkephalin release	33	ENKEPHALIN RELEASE%PANTHER PATHWAY%P05913	0.6723	1.8101	0.003	AI
GNG5|GNG7|PRKX|GNG8|GNG12|GNGT2|ADCY2|ADRB2|ADCY7|GNAL|GNB1|GNB2|GNB3|GNB4|PRKAR2A|GNB5|GNG10|PRKAR2B|PRKACA|GNG2|PRKACB|GNG3|PRKACG|GNG4	Beta2 adrenergic receptor signaling pathway	24	BETA2 ADRENERGIC RECEPTOR SIGNALING PATHWAY%PANTHER PATHWAY%P04378	0.6732	1.6899	0.0049	AI
B3GALT6|B3GAT1|B3GAT2|B3GAT3|B4GALT7|CHPF|CHPF2|CHST11|CHST12|CHST13|CHST14|CHST15|CHST3|CHST7|CHSY1|CHSY3|CSGALNACT1|CSGALNACT2|DSE|UST|XYLT1|XYLT2	Glycosaminoglycan biosynthesis - chondroitin sulfate	22	GLYCOSAMINOGLYCAN BIOSYNTHESIS - CHONDROITIN SULFATE%KEGG%HSA00532	0.6779	1.6868	0.008	AI
GPC1|GPC3|GPC2|AGRN|GPC5|GPC4|GPC6|DCN|CSPG4|NCAN|BGN|B4GALT7|HSPG2|CSPG5|SDC1|SDC2|SDC3|SDC4|VCAN|BCAN	Defective B4GALT7 causes EDS, progeroid type	20	DEFECTIVE B4GALT7 CAUSES EDS, PROGEROID TYPE%REACTOME DATABASE ID RELEASE 69%3560783	0.6796	1.6288	0.0098	AI
GPC1|GPC3|GPC2|AGRN|GPC5|GPC4|GPC6|B3GALT6|DCN|CSPG4|NCAN|BGN|HSPG2|CSPG5|SDC1|SDC2|SDC3|SDC4|VCAN|BCAN	Defective B3GALT6 causes EDSP2 and SEMDJL1	20	DEFECTIVE B3GALT6 CAUSES EDSP2 AND SEMDJL1%REACTOME DATABASE ID RELEASE 69%4420332	0.6808	1.6894	0.011	AI
ACOX2|AKR1C4|AKR1D1|AMACR|BAAT|CH25H|CYP27A1|CYP39A1|CYP46A1|CYP7A1|CYP7B1|CYP8B1|HSD17B4|HSD3B7|SCP2|SLC27A5	Primary bile acid biosynthesis	16	PRIMARY BILE ACID BIOSYNTHESIS%KEGG%HSA00120	0.6953	1.5914	0.0215	AI
GNG5|GNG7|GNG8|GNGT1|GNG12|GNGT2|BTK|GNB1|GNB2|GNB3|GNB4|GNB5|GNG10|GNG11|GNG13|GNG2|GNG3|GNG4	G beta:gamma signalling through BTK	18	G BETA:GAMMA SIGNALLING THROUGH BTK%REACTOME%R-HSA-8964315.1	0.6958	1.675	0.0062	AI
GNG5|GNG7|ARHGEF6|GNG8|GNGT1|GNG12|GNGT2|CDC42|PAK1|GNB1|GNB2|GNB3|GNB4|GNB5|GNG10|GNG11|GNG13|GNG2|GNG3|GNG4	G beta:gamma signalling through CDC42	20	G BETA:GAMMA SIGNALLING THROUGH CDC42%REACTOME%R-HSA-8964616.1	0.7012	1.7104	0.0116	AI
GNG5|GNG7|PRKX|GNG8|GNG12|GNGT2|ADCY2|ADCY7|GNAL|GNB1|GNB2|GNB3|GNB4|PRKAR2A|GNB5|GNG10|PRKAR2B|HRH2|PRKACA|GNG2|PRKACB|GNG3|PRKACG|GNG4	Histamine H2 receptor mediated signaling pathway	24	HISTAMINE H2 RECEPTOR MEDIATED SIGNALING PATHWAY%PANTHER PATHWAY%P04386	0.7049	1.7917	0	AI
GNG5|GNG7|GNG8|GNGT1|GNG12|GNGT2|MAPK14|GNA11|GNA14|GNA15|GNAQ|GNB1|GNB2|GNB3|GNB4|GNB5|GNG10|GNG11|PLA2G4A|GNG13|GNG2|P2RY1|GNG3|GNG4	ADP signalling through P2Y purinoceptor 1	24	ADP SIGNALLING THROUGH P2Y PURINOCEPTOR 1%REACTOME DATABASE ID RELEASE 69%418592	0.7097	1.7913	0	AI
GNG5|GNG7|GNG8|GNGT1|GNG12|GNGT2|PLCB1|PLCB2|PLCB3|GNB1|GNB2|GNB3|GNB4|GNB5|GNG10|GNG11|GNG13|GNG2|GNG3|GNG4	G beta:gamma signalling through PLC beta	20	G BETA:GAMMA SIGNALLING THROUGH PLC BETA%REACTOME DATABASE ID RELEASE 69%418217	0.7127	1.7182	0.0078	AI
GNG5|GNG7|GNG8|GNGT1|GNG12|GNGT2|GRIK3|PLCB1|PLCB2|PLCB3|GNB1|GNB2|GNB3|GNB4|GNB5|GNG10|GNG11|GNG13|GNG2|GNG3|GNG4	Presynaptic function of Kainate receptors	21	PRESYNAPTIC FUNCTION OF KAINATE RECEPTORS%REACTOME DATABASE ID RELEASE 69%500657	0.7215	1.7413	0.0016	AI
DCN|CSPG4|NCAN|BGN|CSPG5|CHPF|CHPF2|CHST11|CHST12|CHST13|CHST15|VCAN|CHST3|CHST7|CHSY1|CHSY3|CSGALNACT1|CSGALNACT2|BCAN	Chondroitin sulfate biosynthesis	19	CHONDROITIN SULFATE BIOSYNTHESIS%REACTOME DATABASE ID RELEASE 69%2022870	0.7375	1.7855	0.0081	AI
WNT9A|DKK1|DKK2|SFRP1|DKK4|SFRP2|KREMEN1|KREMEN2|SOST|WIF1|LRP5|LRP6|WNT3A|WNT4|WNT5A	Negative regulation of TCF-dependent signaling by WNT ligand antagonists	15	NEGATIVE REGULATION OF TCF-DEPENDENT SIGNALING BY WNT LIGAND ANTAGONISTS%REACTOME DATABASE ID RELEASE 69%3772470	0.7491	1.7357	0.0052	AI

## Sheet: AI vs KSR+FGF2
EnrichmentMap::Genes	EnrichmentMap::GS_DESCR	EnrichmentMap::gs_size	EnrichmentMap::Name	EnrichmentMap::ES (AI_KSR)	EnrichmentMap::NES (AI_KSR)	EnrichmentMap::pvalue (AI_KSR)	Pheno
HIST1H2BA|HIST1H2BB|HIST1H2BC|HIST1H2BD|HIST1H2BE|HIST1H2BF|HIST1H2BG|HIST1H2BH|HIST1H2BI|HIST1H2BJ|HIST1H2BK|HIST1H2BL|H2BFS|HIST1H2BM|HIST1H2BN|HIST1H2BO|HIST1H3A|HIST1H3B|HIST1H3C|HIST1H3D|HIST1H3E|HIST1H3F|HIST1H3G|HIST1H3H|HIST1H3I|HIST1H3J|HIST1H4A|HIST1H4B|HIST1H4C|HIST1H4D|HIST1H4E|HIST1H4F|HIST1H4H|HIST1H4I|HIST1H4J|HIST1H4K|HIST1H4L|MBD2|HIST2H2AA3|HIST2H2AA4|HIST2H2AC|HIST2H2BE|HIST2H3…	RNA Polymerase I Promoter Opening	63	RNA POLYMERASE I PROMOTER OPENING%REACTOME DATABASE ID RELEASE 69%73728	-0.8445	-2.7897	0	KSR
HIST1H2BA|HIST1H2BB|HIST1H2BC|HIST1H2BD|HIST1H2BE|HIST1H2BF|HIST1H2BG|HIST1H2BH|HIST1H2BI|HIST1H2BJ|HIST1H2BK|HIST1H2BL|H2BFS|HIST1H2BM|HIST1H2BN|HIST1H2BO|HIST1H3A|HIST1H3B|HIST1H3C|HIST1H3D|HIST1H3E|HIST1H3F|HIST1H3G|HIST1H3H|HIST1H3I|HIST1H3J|HIST1H4A|HIST1H4B|HIST1H4C|HIST1H4D|HIST1H4E|HIST1H4F|KLK2|HIST1H4H|HIST1H4I|HIST1H4J|KDM4C|HIST1H4K|HIST1H4L|HIST2H2AA3|HIST2H2AA4|HIST2H2AC|HIST2H2BE|H…	Activated PKN1 stimulates transcription of AR (androgen receptor) regulated genes KLK2 and KLK3	67	ACTIVATED PKN1 STIMULATES TRANSCRIPTION OF AR (ANDROGEN RECEPTOR) REGULATED GENES KLK2 AND KLK3%REACTOME%R-HSA-5625886.1	-0.8357	-2.7745	0	KSR
HIST1H2BA|HIST1H2BB|HIST1H2BC|RRP8|HIST1H2BD|HIST1H2BE|HIST1H2BF|HIST1H2BG|HIST1H2BH|HIST1H2BI|HIST1H2BJ|HIST1H2BK|HIST1H2BL|H2BFS|HIST1H2BM|HIST1H2BN|HIST1H2BO|HIST1H3A|HIST1H3B|HIST1H3C|HIST1H3D|HIST1H3E|HIST1H3F|HIST1H3G|HIST1H3H|HIST1H3I|HIST1H3J|HIST1H4A|HIST1H4B|HIST1H4C|TAF1D|HIST1H4D|HIST1H4E|HIST1H4F|HIST1H4H|HIST1H4I|HIST1H4J|HIST1H4K|HIST1H4L|HIST2H2AA3|HIST2H2AA4|HIST2H2AC|HIST2H2BE|H…	SIRT1 negatively regulates rRNA expression	68	SIRT1 NEGATIVELY REGULATES RRNA EXPRESSION%REACTOME DATABASE ID RELEASE 69%427359	-0.8282	-2.7488	0	KSR
HIST1H2BA|HIST1H2BB|HIST1H2BC|HIST1H2BD|HIST1H2BE|HIST1H2BF|HIST1H2BG|HIST1H2BH|HIST1H2BI|HIST1H2BJ|HIST1H2BK|HIST1H2BL|H2BFS|HIST1H2BM|HIST1H2BN|HIST1H2BO|HIST1H3A|HIST1H3B|HIST1H3C|HIST1H3D|HIST1H3E|HIST1H3F|HIST1H3G|HIST1H3H|HIST1H3I|HIST1H3J|HIST1H4A|UHRF1|HIST1H4B|HIST1H4C|HIST1H4D|HIST1H4E|HIST1H4F|DNMT1|DNMT3A|HIST1H4H|HIST1H4I|DNMT3B|HIST1H4J|DNMT3L|HIST1H4K|HIST1H4L|HIST2H2AA3|HIST2H2AA4…	DNA methylation	65	DNA METHYLATION%REACTOME%R-HSA-5334118.1	-0.8246	-2.6745	0	KSR
HIST1H2BA|HIST1H2BB|HIST1H2BC|HIST1H2BD|HIST1H2BE|HIST1H2BF|HIST1H2BG|HIST1H2BH|HIST1H2BI|HIST1H2BJ|HIST1H2BK|HIST1H2BL|H2BFS|HIST1H2BM|HIST1H2BN|HIST1H2BO|HIST1H4A|HIST1H4B|HIST1H4C|HIST1H4D|HIST1H4E|HIST1H4F|HIST1H4H|HIST1H4I|HIST1H4J|HIST1H4K|HIST1H4L|HIST2H2AA3|HIST2H2AA4|HIST2H2AC|HIST2H2BE|HIST2H4A|HIST2H4B|HIST3H2BB|HIST3H3|HIST4H4|H2AFB1|H2AFJ|H2AFV|TINF2|H2AFX|TERF1|TERF2|POT1|H2AFZ|TERF…	Packaging Of Telomere Ends	52	PACKAGING OF TELOMERE ENDS%REACTOME%R-HSA-171306.1	-0.8068	-2.5444	0	KSR
HIST1H2BA|HIST1H2BB|HIST1H2BC|HIST1H2BD|HIST1H2BE|HIST1H2BF|HIST1H2BG|HIST1H2BH|HIST1H2BI|HIST1H2BJ|HIST1H2BK|CBX3|HIST1H2BL|H2BFS|HIST1H2BM|HIST1H2BN|HIST1H2BO|HIST1H3A|CHD4|HIST1H3B|CHD3|HIST1H3C|HIST1H3D|HIST1H3E|HIST1H3F|HIST1H3G|HIST1H3H|HIST1H3I|HIST1H3J|HIST1H4A|HIST1H4B|HIST1H4C|HIST1H4D|MTA1|HIST1H4E|RBBP4|HIST1H4F|HIST1H4H|RBBP7|HIST1H4I|MTA3|HIST1H4J|HIST1H4K|MBD3|HIST1H4L|HIST2H2AA3|H…	Activation of rRNA Expression by ERCC6 (CSB) and EHMT2 (G9a)	76	ACTIVATION OF RRNA EXPRESSION BY ERCC6 (CSB) AND EHMT2 (G9A)%REACTOME DATABASE ID RELEASE 69%427389	-0.8036	-2.6883	0	KSR
HIST1H2BA|HIST1H2BB|HIST1H2BC|HIST1H2BD|HIST1H2BE|HIST1H2BF|HIST1H2BG|HIST1H2BH|HIST1H2BI|HIST1H2BJ|HIST1H2BK|HIST1H2BL|H2BFS|HIST1H2BM|HIST1H2BN|HIST1H2BO|HIST1H3A|HIST1H3B|HIST1H3C|CDK1|HIST1H3D|HIST1H3E|HIST1H3F|HIST1H3G|HIST1H3H|HIST1H3I|HIST1H3J|HIST1H4A|HIST1H4B|HIST1H4C|HIST1H4D|HIST1H4E|HIST1H4F|HIST1H4H|HIST1H4I|HIST1H4J|HIST1H4K|HIST1H4L|HIST2H2AA3|HIST2H2AA4|HIST2H2AC|HIST2H2BE|HIST2H3…	Condensation of Prophase Chromosomes	73	CONDENSATION OF PROPHASE CHROMOSOMES%REACTOME%R-HSA-2299718.1	-0.7986	-2.6555	0	KSR
HIST1H2BA|HIST1H2BB|ARID4B|HIST1H2BC|HIST1H2BD|HIST1H2BE|HIST1H2BF|HIST1H2BG|SAP30|HIST1H2BH|HIST1H2BI|HIST1H2BJ|SUDS3|HIST1H2BK|HIST1H2BL|HIST1H2BM|HIST1H2BN|HIST1H2BO|HIST1H3A|CHD4|HIST1H3B|CHD3|HIST1H3C|HIST1H3D|HIST1H3E|HIST1H3F|HIST1H3G|HIST1H3H|HIST1H3I|HIST1H3J|HIST1H4A|HIST1H4B|HIST1H4C|HIST1H4D|MTA1|HIST1H4E|RBBP4|HIST1H4F|SAP30L|HIST1H4H|RBBP7|HIST1H4I|MTA3|HIST1H4J|HIST1H4K|MBD3|HIST1H…	HDACs deacetylate histones	93	HDACS DEACETYLATE HISTONES%REACTOME%R-HSA-3214815.2	-0.7971	-2.7822	0	KSR
HIST1H2BA|HIST1H2BB|HIST1H2BC|HIST1H2BD|HIST1H2BE|HIST1H2BF|HIST1H2BG|HIST1H2BH|HIST1H2BI|HIST1H2BJ|HIST1H2BK|HIST1H2BL|H2BFS|HIST1H2BM|PHF19|HIST1H2BN|EZH2|HIST1H2BO|PHF1|HIST1H3A|HIST1H3B|HIST1H3C|HIST1H3D|JARID2|EED|HIST1H3E|HIST1H3F|HIST1H3G|HIST1H3H|AEBP2|HIST1H3I|MTF2|HIST1H3J|HIST1H4A|HIST1H4B|HIST1H4C|HIST1H4D|HIST1H4E|RBBP4|HIST1H4F|DNMT1|DNMT3A|HIST1H4H|RBBP7|HIST1H4I|DNMT3B|HIST1H4J|SU…	PRC2 methylates histones and DNA	73	PRC2 METHYLATES HISTONES AND DNA%REACTOME DATABASE ID RELEASE 69%212300	-0.7904	-2.6055	0	KSR
HIST1H2BA|HIST1H2BB|HIST1H2BC|HIST1H2BD|HIST1H2BE|HIST1H2BF|HIST1H2BG|HIST1H2BH|HIST1H2BI|HIST1H2BJ|HIST1H2BK|HIST1H2BL|H2BFS|HIST1H2BM|HIST1H2BN|HIST1H2BO|HIST1H4A|HIST1H4B|HIST1H4C|HIST1H4D|HIST1H4E|MPG|HIST1H4F|HIST1H4H|NEIL3|HIST1H4I|HIST1H4J|HIST1H4K|OGG1|HIST1H4L|HIST2H2AA3|HIST2H2AA4|HIST2H2AC|HIST2H2BE|HIST2H4A|HIST2H4B|HIST3H2BB|HIST3H3|HIST4H4|H2AFB1|H2AFJ|H2AFV|TINF2|H2AFX|TERF1|TERF2|…	Cleavage of the damaged purine	55	CLEAVAGE OF THE DAMAGED PURINE%REACTOME%R-HSA-110331.2	-0.7832	-2.4922	0	KSR
HIST1H2BA|HIST1H2BB|HIST1H2BC|HIST1H2BD|HIST1H2BE|HIST1H2BF|HIST1H2BG|HIST1H2BH|HIST1H2BI|HIST1H2BJ|HIST1H2BK|HIST1H2BL|H2BFS|HIST1H2BM|HIST1H2BN|HIST1H2BO|HIST1H4A|HIST1H4B|HIST1H4C|HIST1H4D|HIST1H4E|MPG|HIST1H4F|HIST1H4H|NEIL3|HIST1H4I|HIST1H4J|HIST1H4K|OGG1|HIST1H4L|HIST2H2AA3|HIST2H2AA4|HIST2H2AC|HIST2H2BE|HIST2H4A|HIST2H4B|HIST3H2BB|HIST3H3|HIST4H4|H2AFB1|H2AFJ|H2AFV|TINF2|H2AFX|TERF1|TERF2|…	Recognition and association of DNA glycosylase with site containing an affected purine	55	RECOGNITION AND ASSOCIATION OF DNA GLYCOSYLASE WITH SITE CONTAINING AN AFFECTED PURINE%REACTOME DATABASE ID RELEASE 69%110330	-0.7832	-2.5291	0	KSR
HIST1H2BA|HIST1H2BB|HIST1H2BC|HIST1H2BD|HIST1H2BE|HIST1H2BF|HIST1H2BG|HIST1H2BH|HIST1H2BI|HIST1H2BJ|HIST1H2BK|HIST1H2BL|H2BFS|HIST1H2BM|HIST1H2BN|HIST1H2BO|HIST1H4A|HIST1H4B|HIST1H4C|HIST1H4D|HIST1H4E|MPG|HIST1H4F|HIST1H4H|NEIL3|HIST1H4I|HIST1H4J|HIST1H4K|OGG1|HIST1H4L|HIST2H2AA3|HIST2H2AA4|HIST2H2AC|HIST2H2BE|HIST2H4A|HIST2H4B|HIST3H2BB|HIST3H3|HIST4H4|H2AFB1|H2AFJ|H2AFV|TINF2|H2AFX|TERF1|TERF2|…	Depurination	55	DEPURINATION%REACTOME%R-HSA-73927.1	-0.7832	-2.5071	0	KSR
HIST1H2BA|MYC|HIST1H2BB|HIST1H2BC|HIST1H2BD|HIST1H2BE|HIST1H2BF|HIST1H2BG|HIST1H2BH|HIST1H2BI|HIST1H2BJ|HIST1H2BK|HIST1H2BL|H2BFS|HIST1H2BM|HIST1H2BN|HIST1H2BO|HIST1H3A|HIST1H3B|HIST1H3C|HIST1H3D|RUNX3|HIST1H3E|HIST1H3F|HIST1H3G|HIST1H3H|HIST1H3I|HIST1H3J|HIST1H4A|MEN1|HIST1H4B|HIST1H4C|HIST1H4D|CREBBP|HIST1H4E|HIST1H4F|RBBP5|HIST1H4H|HIST1H4I|HIST1H4J|HIST1H4K|HIST1H4L|EP300|HIST2H2AA3|HIST2H2AA…	Formation of the beta-catenin:TCF transactivating complex	91	FORMATION OF THE BETA-CATENIN:TCF TRANSACTIVATING COMPLEX%REACTOME%R-HSA-201722.4	-0.7716	-2.6687	0	KSR
HIST1H2BA|HIST1H2BB|HIST1H2BC|HIST1H2BD|HIST1H2BE|HIST1H2BF|HIST1H2BG|HIST1H2BH|HIST1H2BI|HIST1H2BJ|HIST1H2BK|HIST1H2BL|H2BFS|HIST1H2BM|HIST1H2BN|HIST1H2BO|HIST1H3A|BRCA1|HIST1H3B|HIST1H3C|HIST1H3D|CDK2|HIST1H3E|HIST1H3F|CDK4|HIST1H3G|HIST1H3H|HIST1H3I|HIST1H3J|HIST1H4A|HIST1H4B|HIST1H4C|HIST1H4D|HIST1H4E|HIST1H4F|HIST1H4H|HIST1H4I|HIST1H4J|HIST1H4K|HIST1H4L|HIST2H2AA3|HIST2H2AA4|HIST2H2AC|HIST2H…	Meiotic recombination	87	MEIOTIC RECOMBINATION%REACTOME DATABASE ID RELEASE 69%912446	-0.7687	-2.6647	0	KSR
HIST1H2BA|HIST1H2BB|CCNH|HIST1H2BC|HIST1H2BD|CDK7|HIST1H2BE|ERCC2|HIST1H2BF|ERCC3|CD3EAP|HIST1H2BG|HIST1H2BH|HIST1H2BI|HIST1H2BJ|HIST1H2BK|CBX3|HIST1H2BL|H2BFS|HIST1H2BM|HIST1H2BN|HIST1H2BO|GTF2H1|HIST1H3A|GTF2H2|HIST1H3B|HIST1H3C|HIST1H3D|GTF2H3|HIST1H3E|GTF2H4|HIST1H3F|GTF2H5|HIST1H3G|HIST1H3H|HIST1H3I|MNAT1|POLR1A|HIST1H3J|POLR1B|HIST1H4A|POLR1C|HIST1H4B|HIST1H4C|POLR1E|TAF1D|HIST1H4D|HIST1H4E…	RNA Polymerase I Promoter Escape	90	RNA POLYMERASE I PROMOTER ESCAPE%REACTOME DATABASE ID RELEASE 69%73772	-0.766	-2.5996	0	KSR
HIST1H2BA|HIST1H2BB|HIST1H2BC|HIST1H2BD|HIST1H2BE|HIST1H2BF|HIST1H2BG|HIST1H2BH|HIST1H2BI|HIST1H2BJ|HIST1H2BK|H2BFS|HIST1H2BL|HIST1H2BM|HIST1H2BN|HIST1H2BO|HIST1H3A|HIST1H3B|HIST1H3C|SIN3B|HIST1H3D|DPY30|HIST1H3E|HIST1H3F|WDR5|HIST1H3G|HIST1H3H|HIST1H3I|HIST1H3J|HIST1H4A|HIST1H4B|HIST1H4C|HIST1H4D|HIST1H4E|HIST1H4F|RBBP5|HIST1H4H|HIST1H4I|NR4A3|HIST1H4J|HIST1H4K|MYL9|HIST1H4L|EP300|HIST2H2AA3|HIS…	RUNX1 regulates genes involved in megakaryocyte differentiation and platelet function	97	RUNX1 REGULATES GENES INVOLVED IN MEGAKARYOCYTE DIFFERENTIATION AND PLATELET FUNCTION%REACTOME DATABASE ID RELEASE 69%8936459	-0.7653	-2.6513	0	KSR
HIST1H2BA|HIST1H2BB|HIST1H2BC|HIST1H2BD|HIST1H2BE|HIST1H2BF|HIST1H2BG|HIST1H2BH|HIST1H2BI|HIST1H2BJ|HIST1H2BK|HIST1H2BL|H2BFS|HIST1H2BM|HIST1H2BN|HIST1H2BO|HIST1H4A|HIST1H4B|HIST1H4C|MBD4|HIST1H4D|HIST1H4E|HIST1H4F|NEIL1|NEIL2|HIST1H4H|NEIL3|HIST1H4I|HIST1H4J|NTHL1|HIST1H4K|OGG1|HIST1H4L|HIST2H2AA3|HIST2H2AA4|HIST2H2AC|HIST2H2BE|SMUG1|TDG|HIST2H4A|HIST2H4B|HIST3H2BB|HIST3H3|HIST4H4|H2AFB1|H2AFJ|H…	Recognition and association of DNA glycosylase with site containing an affected pyrimidine	60	RECOGNITION AND ASSOCIATION OF DNA GLYCOSYLASE WITH SITE CONTAINING AN AFFECTED PYRIMIDINE%REACTOME%R-HSA-110328.2	-0.7629	-2.5074	0	KSR
HIST1H2BA|HIST1H2BB|HIST1H2BC|HIST1H2BD|HIST1H2BE|HIST1H2BF|HIST1H2BG|HIST1H2BH|HIST1H2BI|HIST1H2BJ|HIST1H2BK|HIST1H2BL|H2BFS|HIST1H2BM|HIST1H2BN|HIST1H2BO|HIST1H4A|HIST1H4B|HIST1H4C|MBD4|HIST1H4D|HIST1H4E|HIST1H4F|NEIL1|NEIL2|HIST1H4H|NEIL3|HIST1H4I|HIST1H4J|NTHL1|HIST1H4K|OGG1|HIST1H4L|HIST2H2AA3|HIST2H2AA4|HIST2H2AC|HIST2H2BE|SMUG1|TDG|HIST2H4A|HIST2H4B|HIST3H2BB|HIST3H3|HIST4H4|H2AFB1|H2AFJ|H…	Cleavage of the damaged pyrimidine	60	CLEAVAGE OF THE DAMAGED PYRIMIDINE%REACTOME%R-HSA-110329.2	-0.7629	-2.467	0	KSR
HIST1H2BA|HIST1H2BB|HIST1H2BC|HIST1H2BD|HIST1H2BE|HIST1H2BF|HIST1H2BG|HIST1H2BH|HIST1H2BI|HIST1H2BJ|HIST1H2BK|HIST1H2BL|H2BFS|HIST1H2BM|HIST1H2BN|HIST1H2BO|HIST1H4A|HIST1H4B|HIST1H4C|MBD4|HIST1H4D|HIST1H4E|HIST1H4F|NEIL1|NEIL2|HIST1H4H|NEIL3|HIST1H4I|HIST1H4J|NTHL1|HIST1H4K|OGG1|HIST1H4L|HIST2H2AA3|HIST2H2AA4|HIST2H2AC|HIST2H2BE|SMUG1|TDG|HIST2H4A|HIST2H4B|HIST3H2BB|HIST3H3|HIST4H4|H2AFB1|H2AFJ|H…	Depyrimidination	60	DEPYRIMIDINATION%REACTOME DATABASE ID RELEASE 69%73928	-0.7629	-2.4937	0	KSR
HIST1H2BA|HIST1H2BB|CCND1|HIST1H2BC|HIST1H2BD|HIST1H2BE|HIST1H2BF|HIST1H2BG|NOTCH1|HIST1H2BH|HIST1H2BI|NOTCH2|HIST1H2BJ|NOTCH3|HIST1H2BK|NOTCH4|HIST1H2BL|H2BFS|ELF3|HIST1H2BM|HIST1H2BN|HIST1H2BO|HIST1H3A|HIST1H3B|HIST1H3C|HIST1H3D|HIST1H3E|HIST1H3F|HIST1H3G|HIST1H3H|HIST1H3I|HIST1H3J|HIST1H4A|SNW1|HIST1H4B|HIST1H4C|HIST1H4D|CREBBP|HIST1H4E|HIST1H4F|E2F1|KAT2A|HIST1H4H|KAT2B|HIST1H4I|E2F3|MAML1|HI…	Pre-NOTCH Transcription and Translation	93	PRE-NOTCH TRANSCRIPTION AND TRANSLATION%REACTOME DATABASE ID RELEASE 69%1912408	-0.7607	-2.6255	0	KSR
HIST1H2BA|HIST1H2BB|HIST1H2BC|HIST1H2BD|HIST1H2BE|HIST1H2BF|HIST1H2BG|HIST1H2BH|HIST1H2BI|HIST1H2BJ|HIST1H2BK|HIST1H2BL|H2BFS|HIST1H2BM|HIST1H2BN|HIST1H2BO|HIST1H4A|HIST1H4B|HIST1H4C|HIST1H4D|HIST1H4E|CENPA|RBBP4|HIST1H4F|CENPC|HIST1H4H|CENPT|RBBP7|HIST1H4I|CENPU|HIST1H4J|HIST1H4K|HIST1H4L|APITD1|HIST2H2AA3|CENPH|HIST2H2AA4|CENPI|HIST2H2AC|HIST2H2BE|NPM1|HIST2H4A|HIST2H4B|HIST3H2BB|HIST4H4|ITGB3B…	Deposition of new CENPA-containing nucleosomes at the centromere	73	DEPOSITION OF NEW CENPA-CONTAINING NUCLEOSOMES AT THE CENTROMERE%REACTOME%R-HSA-606279.1	-0.76	-2.5601	0	KSR
HIST1H2BA|HIST1H2BB|HIST1H2BC|HIST1H2BD|HIST1H2BE|HIST1H2BF|HIST1H2BG|HIST1H2BH|HIST1H2BI|HIST1H2BJ|HIST1H2BK|HIST1H2BL|H2BFS|HIST1H2BM|HIST1H2BN|HIST1H2BO|HIST1H4A|HIST1H4B|HIST1H4C|HIST1H4D|HIST1H4E|CENPA|RBBP4|HIST1H4F|CENPC|HIST1H4H|CENPT|RBBP7|HIST1H4I|CENPU|HIST1H4J|HIST1H4K|HIST1H4L|APITD1|HIST2H2AA3|CENPH|HIST2H2AA4|CENPI|HIST2H2AC|HIST2H2BE|NPM1|HIST2H4A|HIST2H4B|HIST3H2BB|HIST4H4|ITGB3B…	Nucleosome assembly	73	NUCLEOSOME ASSEMBLY%REACTOME DATABASE ID RELEASE 69%774815	-0.76	-2.514	0	KSR
HIST1H2BA|HIST1H2BB|HIST1H2BC|SF3B1|HIST1H2BD|HIST1H2BE|HIST1H2BF|CD3EAP|HIST1H2BG|HIST1H2BH|HIST1H2BI|HIST1H2BJ|HIST1H2BK|HIST1H2BL|H2BFS|HIST1H2BM|HIST1H2BN|HIST1H2BO|HIST1H3A|HIST1H3B|HIST1H3C|HIST1H3D|HIST1H3E|HIST1H3F|HIST1H3G|BAZ1B|HIST1H3H|HIST1H3I|POLR1A|HIST1H3J|POLR1B|HIST1H4A|POLR1C|HIST1H4B|DDX21|HIST1H4C|POLR1E|TAF1D|HIST1H4D|HIST1H4E|HIST1H4F|KAT2A|TWISTNB|HIST1H4H|KAT2B|POLR2E|HIST…	B-WICH complex positively regulates rRNA expression	89	B-WICH COMPLEX POSITIVELY REGULATES RRNA EXPRESSION%REACTOME DATABASE ID RELEASE 69%5250924	-0.7589	-2.6089	0	KSR
HIST1H2BA|HIST1H2BB|HIST1H2BC|HIST1H2BD|HIST1H2BE|HIST1H2BF|HIST1H2BG|HIST1H2BH|HIST1H2BI|HIST1H2BJ|HIST1H2BK|HIST1H2BL|H2BFS|HIST1H2BM|HIST1H2BN|HIST1H2BO|HIST1H4A|HIST1H4B|HIST1H4C|MBD4|HIST1H4D|HIST1H4E|MPG|HIST1H4F|NEIL1|NEIL2|HIST1H4H|NEIL3|HIST1H4I|HIST1H4J|NTHL1|HIST1H4K|OGG1|HIST1H4L|HIST2H2AA3|HIST2H2AA4|HIST2H2AC|HIST2H2BE|SMUG1|TDG|HIST2H4A|HIST2H4B|HIST3H2BB|HIST3H3|HIST4H4|H2AFB1|H2A…	Base-Excision Repair, AP Site Formation	61	BASE-EXCISION REPAIR, AP SITE FORMATION%REACTOME%R-HSA-73929.2	-0.7542	-2.4443	0	KSR
FLI1|HIST1H2BA|MYC|CEBPE|HIST1H2BB|HIST1H2BC|KLF5|HIST1H2BD|HIST1H2BE|HIST1H2BF|GFI1|HIST1H2BG|HIST1H2BH|HIST1H2BI|HIST1H2BJ|HIST1H2BK|HIST1H2BL|H2BFS|HIST1H2BM|HIST1H2BN|HIST1H2BO|RXRA|HIST1H3A|HIST1H3B|HIST1H3C|HIST1H3D|CDK2|HIST1H3E|HIST1H3F|CDK4|HIST1H3G|HIST1H3H|HIST1H3I|HIST1H3J|HIST1H4A|HIST1H4B|HIST1H4C|HIST1H4D|STAT3|HIST1H4E|HIST1H4F|E2F1|CEBPB|HIST1H4H|HIST1H4I|IL6R|HIST1H4J|HIST1H4K|H…	Transcriptional regulation of granulopoiesis	89	TRANSCRIPTIONAL REGULATION OF GRANULOPOIESIS%REACTOME%R-HSA-9616222.1	-0.7508	-2.5966	0	KSR
HIST1H2BA|HIST1H2BB|HIST1H2BC|HIST1H2BD|HIST1H2BE|HIST1H2BF|HIST1H2BG|HIST1H2BH|HIST1H2BI|HIST1H2BJ|HIST1H2BK|HIST1H2BL|H2BFS|HIST1H2BM|HIST1H2BN|MDC1|HIST1H2BO|BRCA1|BARD1|HIST1H4A|TP53BP1|HIST1H4B|HIST1H4C|HERC2|HIST1H4D|HIST1H4E|HIST1H4F|HIST1H4H|HIST1H4I|HIST1H4J|RNF168|HIST1H4K|RNF8|HIST1H4L|HIST2H2BE|POLL|PIAS4|HIST2H4A|HIST2H4B|HIST3H2BB|HIST3H3|HIST4H4|RIF1|TDP2|TDP1|MRE11A|NBN|RAD50|UBE2…	Nonhomologous End-Joining (NHEJ)	69	NONHOMOLOGOUS END-JOINING (NHEJ)%REACTOME%R-HSA-5693571.1	-0.7506	-2.5015	0	KSR
HIST1H2BA|HIST1H2BB|HIST1H2BC|HIST1H2BD|HIST1H2BE|HIST1H2BF|HIST1H2BG|HIST1H2BH|HIST1H2BI|PDPK1|HIST1H2BJ|HIST1H2BK|HIST1H2BL|H2BFS|HIST1H2BM|CDC25C|MYL12B|HIST1H2BN|PAK1|HIST1H2BO|HIST1H3A|HIST1H3B|HIST1H3C|HIST1H3D|HIST1H3E|HIST1H3F|HIST1H3G|HIST1H3H|HIST1H3I|RHOA|HIST1H3J|HIST1H4A|HIST1H4B|HIST1H4C|HIST1H4D|HIST1H4E|HIST1H4F|RHOC|RHOB|KLK2|HIST1H4H|MYH11|HIST1H4I|MYL6|HIST1H4J|KDM4C|HIST1H4K|M…	RHO GTPases activate PKNs	94	RHO GTPASES ACTIVATE PKNS%REACTOME DATABASE ID RELEASE 69%5625740	-0.7506	-2.577	0	KSR
RPS27A|STAM|STAMBP|BRCA1|PSMD14|UBA52|UBC|NLRP3|BRCC3|BARD1|MYSM1|BABAM1|STAMBPL1|UBB|UIMC1|BRE|FAM175B|FAM175A|KAT2B|HIST2H2AA3|EP300|HIST2H2AA4|HIST2H2AB|HIST2H2AC|HIST3H2A|HIST1H2AA|HIST1H2AB|HIST1H2AC|HIST1H2AD|HIST1H2AE|HIST1H2AG|HIST1H2AH|HIST1H2AI|HIST1H2AJ|HIST1H2AK|HIST1H2AL|HIST1H2AM	Metalloprotease DUBs	37	METALLOPROTEASE DUBS%REACTOME DATABASE ID RELEASE 69%5689901	-0.7483	-2.2019	0	KSR
HIST1H2BA|HIST1H2BB|HIST1H2BC|SYCP2|HIST1H2BD|SYCP1|HIST1H2BE|SYNE2|HIST1H2BF|SYNE1|HIST1H2BG|SUN2|HIST1H2BH|HIST1H2BI|SUN1|HIST1H2BJ|TEX12|HIST1H2BK|SYCE3|HIST1H2BL|SYCE2|H2BFS|HIST1H2BM|SYCE1|HIST1H2BN|SYCP3|HIST1H2BO|UBE2I|BRCA1|HIST1H4A|HIST1H4B|HIST1H4C|HIST1H4D|HIST1H4E|HIST1H4F|HIST1H4H|HIST1H4I|HIST1H4J|HIST1H4K|HIST1H4L|HIST2H2AA3|HIST2H2AA4|HIST2H2AC|HIST2H2BE|HIST2H4A|HIST2H4B|HIST3H2B…	Meiotic synapsis	77	MEIOTIC SYNAPSIS%REACTOME DATABASE ID RELEASE 69%1221632	-0.748	-2.5227	0	KSR
KDM5A|HIST1H3A|KDM5B|HIST1H3B|KDM5C|HIST1H3C|KDM5D|HIST1H3D|HIST1H3E|HIST1H3F|HIST1H3G|UTY|HIST1H3H|KDM6A|HIST1H3I|KDM6B|HIST1H3J|HIST1H4A|HIST1H4B|HIST1H4C|HIST1H4D|KDM7A|HIST1H4E|KDM3A|HIST1H4F|KDM3B|HIST1H4H|HIST1H4I|KDM4A|HIST1H4J|KDM4C|HIST1H4K|KDM4D|HIST1H4L|HIST2H3A|HIST2H3C|HIST2H3D|HIST2H4A|HIST2H4B|HIST4H4|JMJD6|MINA|PHF2|PHF8|KDM1A|KDM1B|KDM4B|KDM2A|KDM2B|ARID5B	HDMs demethylate histones	50	HDMS DEMETHYLATE HISTONES%REACTOME%R-HSA-3214842.3	-0.7461	-2.3881	0	KSR
HIST1H2BA|HIST1H2BB|HIST1H2BC|HIST1H2BD|HIST1H2BE|HIST1H2BF|HIST1H2BG|HIST1H2BH|HIST1H2BI|HIST1H2BJ|HIST1H2BK|H2BFS|HIST1H2BL|HIST1H2BM|HIST1H2BN|HIST1H2BO|HIST1H3A|HIST1H3B|HIST1H3C|HIST1H3D|AAAS|HIST1H3E|HIST1H3F|HIST1H3G|HIST1H3H|HIST1H3I|HIST1H3J|HIST1H4A|HIST1H4B|HIST1H4C|HIST1H4D|POLR2A|HIST1H4E|POLR2B|HIST1H4F|POLR2C|POLR2D|HIST1H4H|POLR2E|HIST1H4I|POLR2F|HIST1H4J|POLR2G|HIST1H4K|POLR2H|HI…	Transcriptional regulation by small RNAs	103	TRANSCRIPTIONAL REGULATION BY SMALL RNAS%REACTOME%R-HSA-5578749.3	-0.7401	-2.5856	0	KSR
VWF|SRC|CRK|RAP1A|ITGB3|RAP1B|BCAR1|FN1|APBB1IP|ITGA2B|TLN1|PTK2|FGA|FGB|FGG	p130Cas linkage to MAPK signaling for integrins	15	P130CAS LINKAGE TO MAPK SIGNALING FOR INTEGRINS%REACTOME DATABASE ID RELEASE 69%372708	-0.7368	-1.8184	0.0043	KSR
FOXO1|IGF2R|TSC1|PDPK1|GSK3B|TSC2|GSK3A|INSRR|MDM2|INPPL1|FOXO3|IRS1|IRS2|IRS4|PTEN|MDM4|TPTE|IGF1|IGF1R|INS|INSR|PIK3CA|IGF2	Insulin IGF pathway-protein kinase B signaling cascade	23	INSULIN IGF PATHWAY-PROTEIN KINASE B SIGNALING CASCADE%PANTHER PATHWAY%P00033	-0.7367	-1.9862	0	KSR
HIST1H2BA|HIST1H2BB|HIST1H2BC|HIST1H2BD|HIST1H2BE|HIST1H2BF|HIST1H2BG|HIST1H2BH|HIST1H2BI|HIST1H2BJ|HIST1H2BK|H2BFS|HIST1H2BL|HIST1H2BM|EZH2|HIST1H2BN|RXRA|HIST1H2BO|HIST1H3A|HIST1H3B|HIST1H3C|HIST1H3D|HIST1H3E|EED|HIST1H3F|WDR5|HIST1H3G|HIST1H3H|KDM6A|HIST1H3I|HIST1H3J|HIST1H4A|HIST1H4B|HIST1H4C|HIST1H4D|POLR2A|CREBBP|HIST1H4E|POLR2B|HIST1H4F|RBBP4|POLR2C|RBBP5|POLR2D|HIST1H4H|POLR2E|HIST1H4I|RB…	Activation of HOX genes during differentiation	122	ACTIVATION OF HOX GENES DURING DIFFERENTIATION%REACTOME%R-HSA-5619507.3	-0.732	-2.6194	0	KSR
HIST1H2BA|HIST1H2BB|HIST1H2BC|HIST1H2BD|HIST1H2BE|HIST1H2BF|HIST1H2BG|HIST1H2BH|HIST1H2BI|HIST1H2BJ|HIST1H2BK|H2BFS|HIST1H2BL|HIST1H2BM|EZH2|HIST1H2BN|RXRA|HIST1H2BO|HIST1H3A|HIST1H3B|HIST1H3C|HIST1H3D|HIST1H3E|EED|HIST1H3F|WDR5|HIST1H3G|HIST1H3H|KDM6A|HIST1H3I|HIST1H3J|HIST1H4A|HIST1H4B|HIST1H4C|HIST1H4D|POLR2A|CREBBP|HIST1H4E|POLR2B|HIST1H4F|RBBP4|POLR2C|RBBP5|POLR2D|HIST1H4H|POLR2E|HIST1H4I|RB…	Activation of anterior HOX genes in hindbrain development during early embryogenesis	122	ACTIVATION OF ANTERIOR HOX GENES IN HINDBRAIN DEVELOPMENT DURING EARLY EMBRYOGENESIS%REACTOME%R-HSA-5617472.2	-0.732	-2.5802	0	KSR
HIST1H2BA|HIST1H2BB|ARID4B|CCNH|HIST1H2BC|HIST1H2BD|CDK7|SAP130|HIST1H2BE|ERCC2|SAP30BP|HIST1H2BF|ERCC3|CD3EAP|HIST1H2BG|SAP30|HIST1H2BH|BAZ2A|HIST1H2BI|SUDS3|HIST1H2BJ|HIST1H2BK|H2BFS|HIST1H2BL|HIST1H2BM|HIST1H2BN|GTF2H1|HIST1H2BO|HIST1H3A|GTF2H2|HIST1H3B|HIST1H3C|SIN3B|HIST1H3D|GTF2H3|HIST1H3E|GTF2H4|HIST1H3F|GTF2H5|HIST1H3G|HIST1H3H|HIST1H3I|MNAT1|HIST1H3J|POLR1A|HIST1H4A|POLR1B|HIST1H4B|POLR1…	NoRC negatively regulates rRNA expression	105	NORC NEGATIVELY REGULATES RRNA EXPRESSION%REACTOME%R-HSA-427413.2	-0.7286	-2.5467	0	KSR
HIST1H2BA|HIST1H2BB|CCNH|HIST1H2BC|HIST1H2BD|CDK7|HIST1H2BE|ERCC2|HIST1H2BF|ERCC3|CD3EAP|HIST1H2BG|HIST1H2BH|HIST1H2BI|HIST1H2BJ|CBX3|HIST1H2BK|H2BFS|HIST1H2BL|HIST1H2BM|HIST1H2BN|GTF2H1|HIST1H2BO|HIST1H3A|GTF2H2|CHD4|HIST1H3B|CHD3|HIST1H3C|HIST1H3D|GTF2H3|HIST1H3E|GTF2H4|HIST1H3F|GTF2H5|HIST1H3G|HIST1H3H|HIST1H3I|MNAT1|HIST1H3J|POLR1A|HIST1H4A|POLR1B|HIST1H4B|POLR1C|HIST1H4C|HIST1H4D|POLR1E|TAF1…	RNA Polymerase I Transcription	110	RNA POLYMERASE I TRANSCRIPTION%REACTOME%R-HSA-73864.3	-0.7282	-2.5737	0	KSR
HIST1H2BA|HIST1H2BB|CCNH|HIST1H2BC|HIST1H2BD|CDK7|HIST1H2BE|ERCC2|HIST1H2BF|ERCC3|CD3EAP|HIST1H2BG|HIST1H2BH|HIST1H2BI|HIST1H2BJ|CBX3|HIST1H2BK|H2BFS|HIST1H2BL|HIST1H2BM|HIST1H2BN|GTF2H1|HIST1H2BO|HIST1H3A|GTF2H2|CHD4|HIST1H3B|CHD3|HIST1H3C|HIST1H3D|GTF2H3|HIST1H3E|GTF2H4|HIST1H3F|GTF2H5|HIST1H3G|HIST1H3H|HIST1H3I|MNAT1|HIST1H3J|POLR1A|HIST1H4A|POLR1B|HIST1H4B|POLR1C|HIST1H4C|HIST1H4D|POLR1E|TAF1…	RNA Polymerase I Promoter Clearance	109	RNA POLYMERASE I PROMOTER CLEARANCE%REACTOME%R-HSA-73854.3	-0.7282	-2.5539	0	KSR
HIST1H2BA|HIST1H2BB|HIST1H2BC|HIST1H2BD|HIST1H2BE|HIST1H2BF|CD3EAP|HIST1H2BG|HIST1H2BH|HIST1H2BI|HIST1H2BJ|CBX3|HIST1H2BK|H2BFS|HIST1H2BL|HIST1H2BM|HIST1H2BN|HIST1H2BO|HIST1H3A|CHD4|HIST1H3B|CHD3|HIST1H3C|HIST1H3D|HIST1H3E|HIST1H3F|HIST1H3G|HIST1H3H|BAZ1B|HIST1H3I|HIST1H3J|POLR1A|HIST1H4A|POLR1B|HIST1H4B|POLR1C|HIST1H4C|DDX21|HIST1H4D|POLR1E|TAF1D|HIST1H4E|MTA1|HIST1H4F|RBBP4|HIST1H4H|TWISTNB|POL…	Positive epigenetic regulation of rRNA expression	104	POSITIVE EPIGENETIC REGULATION OF RRNA EXPRESSION%REACTOME DATABASE ID RELEASE 69%5250913	-0.7271	-2.528	0	KSR
HIST1H2BA|HIST1H2BB|CCND1|HIST1H2BC|HIST1H2BD|HIST1H2BE|HIST1H2BF|HIST1H2BG|HIST1H2BH|HIST1H2BI|HIST1H2BJ|HIST1H2BK|H2BFS|HIST1H2BL|ELF3|HIST1H2BM|HIST1H2BN|HIST1H2BO|HIST1H3A|HIST1H3B|HIST1H3C|HIST1H3D|HIST1H3E|HIST1H3F|HIST1H3G|HIST1H3H|HIST1H3I|HIST1H3J|HIST1H4A|HIST1H4B|HIST1H4C|HIST1H4D|CREBBP|HIST1H4E|HIST1H4F|E2F1|HIST1H4H|HIST1H4I|E2F3|HIST1H4J|HIST1H4K|HIST1H4L|EP300|HIST2H2AA3|HIST2H2AA…	Pre-NOTCH Expression and Processing	109	PRE-NOTCH EXPRESSION AND PROCESSING%REACTOME DATABASE ID RELEASE 69%1912422	-0.7259	-2.538	0	KSR
HIST1H2BA|HIST1H2BB|HIST1H2BC|HIST1H2BD|NHP2|HIST1H2BE|HIST1H2BF|HIST1H2BG|HIST1H2BH|HIST1H2BI|HIST1H2BJ|HIST1H2BK|HIST1H2BL|H2BFS|HIST1H2BM|HIST1H2BN|POLA1|HIST1H2BO|POLA2|POLD1|POLD2|POLD3|POLD4|POLE|POLE2|POLE3|POLE4|HIST1H4A|HIST1H4B|HIST1H4C|HIST1H4D|HIST1H4E|HIST1H4F|HIST1H4H|HIST1H4I|HIST1H4J|HIST1H4K|HIST1H4L|HIST2H2AA3|HIST2H2AA4|HIST2H2AC|HIST2H2BE|WRAP53|DNA2|HIST2H4A|HIST2H4B|FEN1|LIG…	Telomere Maintenance	82	TELOMERE MAINTENANCE%REACTOME DATABASE ID RELEASE 69%157579	-0.7256	-2.4924	0	KSR
HIST1H2BA|HIST1H2BB|ARID4B|CCNH|HIST1H2BC|RRP8|HIST1H2BD|CDK7|SAP130|HIST1H2BE|ERCC2|SAP30BP|HIST1H2BF|ERCC3|CD3EAP|HIST1H2BG|SAP30|HIST1H2BH|BAZ2A|HIST1H2BI|SUDS3|HIST1H2BJ|HIST1H2BK|H2BFS|HIST1H2BL|HIST1H2BM|HIST1H2BN|GTF2H1|HIST1H2BO|HIST1H3A|GTF2H2|HIST1H3B|HIST1H3C|SIN3B|HIST1H3D|GTF2H3|HIST1H3E|GTF2H4|HIST1H3F|GTF2H5|HIST1H3G|HIST1H3H|HIST1H3I|MNAT1|HIST1H3J|POLR1A|HIST1H4A|POLR1B|HIST1H4B|…	Negative epigenetic regulation of rRNA expression	108	NEGATIVE EPIGENETIC REGULATION OF RRNA EXPRESSION%REACTOME%R-HSA-5250941.2	-0.7226	-2.5747	0	KSR
HIST1H2BA|HIST1H2BB|HIST1H2BC|HIST1H2BD|HIST1H2BE|HIST1H2BF|HIST1H2BG|HIST1H2BH|HIST1H2BI|HIST1H2BJ|HIST1H2BK|HIST1H2BL|HIST1H2BM|HIST1H2BN|HIST1H2BO|HIST1H3A|HIST1H3B|HIST1H3C|HIST1H3D|HIST1H3E|HIST1H3F|HIST1H3G|HIST1H3H|HIST1H3I|HIST1H3J|HIST1H4A|HIST1H4B|HIST1H4C|HIST1H4D|HIST1H4E|HIST1H4F|HIST1H4G|HIST1H4H|HIST1H4I|HIST1H4J|HIST1H4K|HIST1H4L|HIST2H2AA3|HIST2H2AA4|HIST2H2AB|CD40|HIST2H2AC|CD40…	Systemic lupus erythematosus	136	SYSTEMIC LUPUS ERYTHEMATOSUS%KEGG%HSA05322	-0.7226	-2.5841	0	KSR
SCN11A|SCN9A|SPTAN1|SCN1B|SCN1A|ANK2|ANK3|ANK1|SCN10A|SCN8A|SPTBN4|SPTBN5|SPTA1|SCN3B|SCN3A|SPTBN1|SPTBN2|KCNQ2|KCNQ3|SCN2A|SCN2B|SCN5A|SPTB|SCN4A|SCN4B|SCN7A|NFASC|L1CAM|NRCAM	Interaction between L1 and Ankyrins	29	INTERACTION BETWEEN L1 AND ANKYRINS%REACTOME%R-HSA-445095.1	-0.7211	-2.1079	0	KSR
HIST1H2BA|RPS27A|HIST1H2BB|HIST1H2BC|HIST1H2BD|HIST1H2BE|HIST1H2BF|HIST1H2BG|HIST1H2BH|HIST1H2BI|HIST1H2BJ|HIST1H2BK|HIST1H2BL|H2BFS|HIST1H2BM|HIST1H2BN|MDC1|HIST1H2BO|UBE2I|BRCA1|UBA52|BAZ1B|UBC|BARD1|HIST1H4A|TP53BP1|HIST1H4B|PPP5C|HIST1H4C|HERC2|CHEK2|HIST1H4D|HIST1H4E|HIST1H4F|HIST1H4H|HIST1H4I|KDM4A|HIST1H4J|RNF168|HIST1H4K|RNF8|HIST1H4L|EYA1|EYA2|EYA3|EYA4|HIST2H2BE|PIAS4|HIST2H4A|HIST2H4B|…	Recruitment and ATM-mediated phosphorylation of repair and signaling proteins at DNA double strand breaks	76	RECRUITMENT AND ATM-MEDIATED PHOSPHORYLATION OF REPAIR AND SIGNALING PROTEINS AT DNA DOUBLE STRAND BREAKS%REACTOME DATABASE ID RELEASE 69%5693565	-0.7196	-2.3969	0	KSR
PROC|PROS1|SERPINA5|SERPINC1|SERPIND1|F2R|F2|THBD|F10|F13A1|F13B|F5|SERPINE2|F8|CD177|PRTN3|PF4|FGA|PROCR|PF4V1|FGB|FGG	Common Pathway of Fibrin Clot Formation	22	COMMON PATHWAY OF FIBRIN CLOT FORMATION%REACTOME%R-HSA-140875.4	-0.7178	-1.975	0	KSR
HIST1H2BA|RPS27A|HIST1H2BB|HIST1H2BC|HIST1H2BD|HIST1H2BE|HIST1H2BF|HIST1H2BG|HIST1H2BH|HIST1H2BI|HIST1H2BJ|HIST1H2BK|HIST1H2BL|H2BFS|HIST1H2BM|HIST1H2BN|MDC1|HIST1H2BO|UBE2I|BRCA1|UBA52|BAZ1B|UBC|BARD1|HIST1H4A|TP53BP1|HIST1H4B|PPP5C|HIST1H4C|HERC2|CHEK2|HIST1H4D|HIST1H4E|HIST1H4F|HIST1H4H|HIST1H4I|KDM4A|HIST1H4J|RNF168|HIST1H4K|RNF8|HIST1H4L|EYA1|EYA2|EYA3|EYA4|HIST2H2BE|PIAS4|HIST2H4A|HIST2H4B|…	DNA Double Strand Break Response	77	DNA DOUBLE STRAND BREAK RESPONSE%REACTOME%R-HSA-5693606.1	-0.7176	-2.3923	0	KSR
HIST1H2BA|RPS27A|HIST1H2BB|HIST1H2BC|HIST1H2BD|HIST1H2BE|HIST1H2BF|HIST1H2BG|HIST1H2BH|APOA4|HIST1H2BI|HIST1H2BJ|HIST1H2BK|H2BFS|HIST1H2BL|HIST1H2BM|HIST1H2BN|HIST1H2BO|HIST1H3A|HIST1H3B|UBA52|HIST1H3C|HIST1H3D|HIST1H3E|HIST1H3F|HIST1H3G|UBC|HIST1H3H|HIST1H3I|HIST1H3J|HIST1H4A|HIST1H4B|HIST1H4C|LTF|HIST1H4D|HIST1H4E|HIST1H4F|HIST1H4H|HIST1H4I|HIST1H4J|HIST1H4K|HIST1H4L|HIST2H2AA3|HIST2H2AA4|USP9X…	Amyloid fiber formation	109	AMYLOID FIBER FORMATION%REACTOME DATABASE ID RELEASE 69%977225	-0.7159	-2.5099	0	KSR
HIST1H2BA|HIST1H2BB|HIST1H2BC|HIST1H2BD|HIST1H2BE|HIST1H2BF|HIST1H2BG|HIST1H2BH|HIST1H2BI|HIST1H2BJ|HIST1H2BK|H2BFS|HIST1H2BL|HIST1H2BM|HIST1H2BN|HIST1H2BO|HIST1H3A|HIST1H3B|HIST1H3C|HIST1H3D|CDK2|HIST1H3E|HIST1H3F|CDK4|HIST1H3G|HIST1H3H|HIST1H3I|HIST1H3J|HIST1H4A|HIST1H4B|HIST1H4C|HIST1H4D|HIST1H4E|HIST1H4F|HIST1H4H|HIST1H4I|HIST1H4J|HIST1H4K|HIST1H4L|HIST2H2AA3|HIST2H2AA4|HIST2H2AC|HIST2H2BE|HI…	Meiosis	117	MEIOSIS%REACTOME%R-HSA-1500620.2	-0.7151	-2.4916	0	KSR
HIST1H2BA|RPS27A|HIST1H2BB|HIST1H2BC|HIST1H2BD|HIST1H2BE|HIST1H2BF|HIST1H2BG|HIST1H2BH|HIST1H2BI|HIST1H2BJ|HIST1H2BK|H2BFS|HIST1H2BL|HIST1H2BM|EZH2|HIST1H2BN|HIST1H2BO|HIST1H3A|HIST1H3B|UBA52|HIST1H3C|HIST1H3D|HIST1H3E|EED|HIST1H3F|CDK4|HIST1H3G|CDK6|UBC|HIST1H3H|HIST1H3I|CDKN2A|KDM6B|CDKN2B|HIST1H3J|HIST1H4A|CDKN2C|HIST1H4B|CDKN2D|HIST1H4C|HIST1H4D|HIST1H4E|HIST1H4F|RBBP4|E2F1|HIST1H4H|E2F2|HIST…	Oxidative Stress Induced Senescence	123	OXIDATIVE STRESS INDUCED SENESCENCE%REACTOME DATABASE ID RELEASE 69%2559580	-0.7144	-2.5458	0	KSR
HIST1H2BA|HIST1H2BB|HIST1H2BC|HIST1H2BD|CCNE1|HIST1H2BE|CCNE2|HIST1H2BF|HIST1H2BG|HIST1H2BH|HIST1H2BI|HIST1H2BJ|HIST1H2BK|HIST1H2BL|H2BFS|HIST1H2BM|HIST1H2BN|HIST1H2BO|CDK2|HIST1H4A|HIST1H4B|HIST1H4C|HIST1H4D|HIST1H4E|HIST1H4F|HIST1H4H|HIST1H4I|HIST1H4J|HIST1H4K|HIST1H4L|HIST2H2AA3|HIST2H2AA4|HIST2H2AC|HIST2H2BE|HIST2H4A|HIST2H4B|HIST3H2BB|HIST3H3|HIST4H4|RB1|H1F0|HIST1H1D|HIST1H1E|HIST1H1A|MRE11…	DNA Damage Telomere Stress Induced Senescence	80	DNA DAMAGE TELOMERE STRESS INDUCED SENESCENCE%REACTOME%R-HSA-2559586.3	-0.7132	-2.4338	0	KSR
HIST1H2BA|MYC|HIST1H2BB|CCND1|HIST1H2BC|HIST1H2BD|HIST1H2BE|HIST1H2BF|HIST1H2BG|GTF2A1|HIST1H2BH|HIST1H2BI|GTF2A2|HIST1H2BJ|HIST1H2BK|H2BFS|HIST1H2BL|GTF2F1|HIST1H2BM|GTF2F2|HIST1H2BN|HIST1H2BO|HIST1H3A|HIST1H3B|HIST1H3C|USF2|HIST1H3D|HIST1H3E|HIST1H3F|HIST1H3G|HIST1H3H|HIST1H3I|HIST1H3J|HIST1H4A|HIST1H4B|HIST1H4C|HIST1H4D|POLR2A|CREBBP|HIST1H4E|POLR2B|HIST1H4F|POLR2C|POLR2D|HIST1H4H|POLR2E|HIST1…	Estrogen-dependent gene expression	148	ESTROGEN-DEPENDENT GENE EXPRESSION%REACTOME DATABASE ID RELEASE 69%9018519	-0.7117	-2.56	0	KSR
SMYD2|SMYD3|NFKB1|NFKB2|EZH2|HIST1H3A|HIST1H3B|HIST1H3C|HIST1H3D|DPY30|EED|HIST1H3E|HIST1H3F|WDR5|HIST1H3G|HIST1H3H|AEBP2|HIST1H3I|HIST1H3J|HIST1H4A|HIST1H4B|HIST1H4C|HIST1H4D|HIST1H4E|RBBP4|HIST1H4F|RBBP5|HIST1H4H|ATF7IP|RBBP7|HIST1H4I|HIST1H4J|SUZ12|HIST1H4K|HIST1H4L|HIST2H3A|HIST2H3C|HIST2H3D|HIST2H4A|HIST2H4B|HIST4H4|RELA|PRDM16|ASH1L|DOT1L|SETD3|EHMT1|EHMT2|SETD6|ASH2L|NSD1|SETD1A|SETD1B|SET…	PKMTs methylate histone lysines	71	PKMTS METHYLATE HISTONE LYSINES%REACTOME DATABASE ID RELEASE 69%3214841	-0.7114	-2.3659	0	KSR
HIST1H2BA|RPS27A|HIST1H2BB|HIST1H2BC|HIST1H2BD|HIST1H2BE|NFKB1|HIST1H2BF|HIST1H2BG|HIST1H2BH|CDC16|HIST1H2BI|HIST1H2BJ|CDC23|HIST1H2BK|H2BFS|HIST1H2BL|HIST1H2BM|CDC26|HIST1H2BN|CDC27|HIST1H2BO|HIST1H3A|HIST1H3B|UBA52|HIST1H3C|HIST1H3D|CDK2|HIST1H3E|HIST1H3F|CDK4|HIST1H3G|CDK6|UBC|HIST1H3H|HIST1H3I|CDKN2A|CDKN2B|HIST1H3J|HIST1H4A|CDKN2C|HIST1H4B|CDKN2D|HIST1H4C|HIST1H4D|HIST1H4E|STAT3|HIST1H4F|HIS…	Senescence-Associated Secretory Phenotype (SASP)	110	SENESCENCE-ASSOCIATED SECRETORY PHENOTYPE (SASP)%REACTOME%R-HSA-2559582.2	-0.7071	-2.4879	0	KSR
HIST1H2BA|HIST1H2BB|HIST1H2BC|HIST1H2BD|HIST1H2BE|HIST1H2BF|HIST1H2BG|HIST1H2BH|BCDIN3D|HIST1H2BI|HIST1H2BJ|HIST1H2BK|H2BFS|HIST1H2BL|HIST1H2BM|HIST1H2BN|HIST1H2BO|HIST1H3A|HIST1H3B|HIST1H3C|HIST1H3D|DGCR8|AAAS|HIST1H3E|HIST1H3F|HIST1H3G|HIST1H3H|HIST1H3I|HIST1H3J|HIST1H4A|HIST1H4B|HIST1H4C|HIST1H4D|POLR2A|HIST1H4E|POLR2B|HIST1H4F|POLR2C|POLR2D|HIST1H4H|POLR2E|HIST1H4I|POLR2F|HIST1H4J|POLR2G|HIST…	Gene Silencing by RNA	133	GENE SILENCING BY RNA%REACTOME DATABASE ID RELEASE 69%211000	-0.7047	-2.5213	0	KSR
CCND1|COPRS|JAK2|HIST1H3A|HIST1H3B|HIST1H3C|HIST1H3D|HIST1H3E|HIST1H3F|CDK4|WDR5|HIST1H3G|HIST1H3H|HIST1H3I|HIST1H3J|HIST1H4A|HIST1H4B|ARID1B|HIST1H4C|HIST1H4D|HIST1H4E|HIST1H4F|DNMT3A|HIST1H4H|RBBP7|HIST1H4I|HIST1H4J|HIST1H4K|HIST1H4L|HIST2H2AA3|HIST2H2AA4|HIST2H2AB|HIST2H2AC|HIST2H3A|HIST2H3C|HIST2H3D|HIST2H4A|HIST2H4B|HIST3H2A|HIST4H4|WDR77|PRMT6|PBRM1|SMARCE1|PRMT7|SMARCB1|ACTL6B|PRMT3|CARM1|…	RMTs methylate histone arginines	79	RMTS METHYLATE HISTONE ARGININES%REACTOME%R-HSA-3214858.2	-0.7037	-2.375	0	KSR
HIST1H2BA|RPS27A|HIST1H2BB|CCNH|HIST1H2BC|HIST1H2BD|CDK7|HIST1H2BE|HIST1H2BF|HIST1H2BG|HIST1H2BH|HIST1H2BI|HIST1H2BJ|HIST1H2BK|H2BFS|HIST1H2BL|HIST1H2BM|HIST1H2BN|HIST1H2BO|HIST1H3A|HIST1H3B|UBA52|HIST1H3C|HIST1H3D|HIST1H3E|HIST1H3F|HIST1H3G|UBC|HIST1H3H|HIST1H3I|MNAT1|HIST1H3J|HIST1H4A|HIST1H4B|HIST1H4C|LMO1|HIST1H4D|LMO2|HIST1H4E|HIST1H4F|HIST1H4H|HIST1H4I|HIST1H4J|HIST1H4K|HIST1H4L|HIST2H2AA3|…	RUNX1 regulates transcription of genes involved in differentiation of HSCs	130	RUNX1 REGULATES TRANSCRIPTION OF GENES INVOLVED IN DIFFERENTIATION OF HSCS%REACTOME%R-HSA-8939236.1	-0.703	-2.5276	0	KSR
HIST1H2BA|ATXN7|HIST1H2BB|MBIP|HIST1H2BC|HIST1H2BD|IKBKAP|DMAP1|SAP130|HIST1H2BE|HIST1H2BF|DR1|HIST1H2BG|BRPF1|HIST1H2BH|BRPF3|HIST1H2BI|HIST1H2BJ|MRGBP|HIST1H2BK|YEATS2|HIST1H2BL|TADA3|HIST1H2BM|TADA1|HIST1H2BN|HIST1H2BO|HIST1H3A|HIST1H3B|HIST1H3C|HIST1H3D|HIST1H3E|VPS72|HIST1H3F|WDR5|HIST1H3G|HIST1H3H|HIST1H3I|HIST1H3J|MSL2|TAF10|HIST1H4A|MSL3|HIST1H4B|TAF12|HIST1H4C|MSL1|HIST1H4D|CREBBP|HIST1H…	HATs acetylate histones	143	HATS ACETYLATE HISTONES%REACTOME DATABASE ID RELEASE 69%3214847	-0.7023	-2.5358	0	KSR
STAT5A|STAT5B|BRWD1|JAK3|HIST1H3A|HIST1H3B|HIST1H3C|HIST1H3D|HIST1H3E|HIST1H3F|HIST1H3G|HIST1H3H|HIST1H3I|HIST1H3J|IL2RG|HGF|STAT3|TSLP|SMARCA4|IL7|IL7R|HIST2H3A|HIST2H3C|HIST2H3D|CRLF2|IRS1|IRS2|SOCS1|PIK3R1|PIK3R2|CISH|PIK3R3|JAK1|RAG1|SOCS2|RAG2	Interleukin-7 signaling	36	INTERLEUKIN-7 SIGNALING%REACTOME%R-HSA-1266695.7	-0.6903	-2.0656	0	KSR
TLR2|TLR1|CD14|TLR4|TLR6|APOB|S100A1|S100A9|S100A8|HMGB1|CD36|LBP|FGA|LY96|FGB|FGG	Regulation of TLR by endogenous ligand	16	REGULATION OF TLR BY ENDOGENOUS LIGAND%REACTOME%R-HSA-5686938.3	-0.6827	-1.7436	0.0101	KSR
HIST1H2BA|HIST1H2BB|HIST1H2BC|HIST1H2BD|HIST1H2BE|HIST1H2BF|HIST1H2BG|HIST1H2BH|HIST1H2BI|HIST1H2BJ|HIST1H2BK|HIST1H2BL|H2BFS|HIST1H2BM|HIST1H2BN|HIST1H2BO|POLD1|POLD2|POLD3|POLD4|POLE|POLE2|POLE3|POLE4|APEX1|HIST1H4A|HIST1H4B|LIG3|HIST1H4C|MBD4|HIST1H4D|HIST1H4E|MPG|HIST1H4F|NEIL1|NEIL2|HIST1H4H|NEIL3|HIST1H4I|HIST1H4J|NTHL1|HIST1H4K|OGG1|PARP1|HIST1H4L|PARP2|HIST2H2AA3|HIST2H2AA4|POLB|HIST2H2AC…	Base Excision Repair	89	BASE EXCISION REPAIR%REACTOME DATABASE ID RELEASE 69%73884	-0.6769	-2.2971	0	KSR
HIST1H2BA|HIST1H2BB|HIST1H2BC|HIST1H2BD|HIST1H2BE|HIST1H2BF|HIST1H2BG|HIST1H2BH|SPAM1|HIST1H2BI|HIST1H2BJ|HIST1H2BK|H2BFS|HIST1H2BL|HIST1H2BM|HIST1H2BN|HIST1H2BO|HIST1H3A|HIST1H3B|HIST1H3C|HIST1H3D|CDK2|HIST1H3E|HIST1H3F|CDK4|HIST1H3G|CD9|HIST1H3H|HIST1H3I|HIST1H3J|HIST1H4A|HIST1H4B|HIST1H4C|HIST1H4D|HIST1H4E|HIST1H4F|KCNU1|HIST1H4H|HIST1H4I|HIST1H4J|HIST1H4K|HIST1H4L|HIST2H2AA3|HIST2H2AA4|HIST2H…	Reproduction	143	REPRODUCTION%REACTOME DATABASE ID RELEASE 69%1474165	-0.6765	-2.4497	0	KSR
SRC|PDPK1|CRK|ITGB3|SYK|RAPGEF3|RAPGEF4|TLN1|AKT1|PTPN1|VWF|RAP1A|RAP1B|BCAR1|CSK|FN1|RASGRP1|RASGRP2|APBB1IP|ITGA2B|PTK2|SHC1|FGA|FGB|SOS1|FGG	Integrin signaling	26	INTEGRIN SIGNALING%REACTOME DATABASE ID RELEASE 69%9006921	-0.6731	-1.9244	0	KSR
SRC|PDPK1|CRK|ITGB3|SYK|RAPGEF3|RAPGEF4|TLN1|AKT1|PTPN1|VWF|RAP1A|RAP1B|BCAR1|CSK|FN1|RASGRP1|RASGRP2|APBB1IP|ITGA2B|PTK2|SHC1|FGA|FGB|SOS1|FGG	Integrin alphaIIb beta3 signaling	26	INTEGRIN ALPHAIIB BETA3 SIGNALING%REACTOME%R-HSA-354192.1	-0.6731	-1.9408	0	KSR
HIST1H2BA|HIST1H2BB|HIST1H2BC|HIST1H2BD|HIST1H2BE|HIST1H2BF|HIST1H2BG|HIST1H2BH|HIST1H2BI|HIST1H2BJ|HIST1H2BK|H2BFS|HIST1H2BL|HIST1H2BM|HIST1H2BN|POLA1|HIST1H2BO|POLA2|POLD1|POLD2|POLD3|POLD4|POLE|POLE2|POLE3|POLE4|HIST1H4A|HIST1H4B|HIST1H4C|HIST1H4D|HIST1H4E|HIST1H4F|RBBP4|HIST1H4H|HIST1H4I|RBBP7|HIST1H4J|HIST1H4K|HIST1H4L|HIST2H2AA3|HIST2H2AA4|HIST2H2AC|WRAP53|HIST2H2BE|DNA2|HIST2H4A|FEN1|HIST2…	Chromosome Maintenance	109	CHROMOSOME MAINTENANCE%REACTOME%R-HSA-73886.2	-0.6682	-2.3336	0	KSR
COL28A1|COL11A1|COL11A2|COL1A1|COL20A1|COL1A2|COL23A1|COL2A1|COL3A1|COL4A1|COL10A1|COL4A2|COL4A4|COL4A5|COL4A6|COL5A1|COL5A2|COL5A3|COL6A1|COL16A1|COL12A1|COL6A2|COL27A1|COL14A1|COL6A3|COL4A3|COL6A6|COL15A1|COL17A1|COL8A2|COL6A5|COL18A1|COL8A1|COL9A1|COL13A1|COL9A2|COL9A3|COL25A1|COL19A1|COL26A1|COL21A1|COL24A1|COL7A1|COL22A1	Collagen chain trimerization	44	COLLAGEN CHAIN TRIMERIZATION%REACTOME DATABASE ID RELEASE 69%8948216	-0.6675	-2.0925	0	KSR
LAMA2|LAMA3|NID2|LAMA4|NID1|LAMA5|LAMB1|LAMB2|ITGA2|LAMB3|LAMC1|ITGAV|ITGB1|LAMC2|LAMC3|COL18A1|HSPG2|ITGA1|ITGA3|ITGA6|ITGA7|ITGB4|LAMA1	Laminin interactions	23	LAMININ INTERACTIONS%REACTOME DATABASE ID RELEASE 69%3000157	-0.6668	-1.8557	0.0014	KSR
HIST1H2BA|HIST1H2BB|HIST1H2BC|HIST1H2BD|HIST1H2BE|HIST1H2BF|HIST1H2BG|HIST1H2BH|HIST1H2BI|HIST1H2BJ|HIST1H2BK|H2BFS|HIST1H2BL|LEMD3|HIST1H2BM|LEMD2|HIST1H2BN|CTDNEP1|HIST1H2BO|HIST1H3A|CNEP1R1|HIST1H3B|HIST1H3C|CDK1|HIST1H3D|AAAS|HIST1H3E|HIST1H3F|HIST1H3G|HIST1H3H|HIST1H3I|HIST1H3J|HIST1H4A|HIST1H4B|HIST1H4C|HIST1H4D|HIST1H4E|HIST1H4F|PRKCA|PRKCB|HIST1H4H|RAB2A|HIST1H4I|HIST1H4J|HIST1H4K|HIST1H4…	Mitotic Prophase	134	MITOTIC PROPHASE%REACTOME%R-HSA-68875.4	-0.6633	-2.4078	0	KSR
MMP13|PLAT|MMP1|PLAU|PLAUR|PLG|SERPINF2|CPB2|MMP9|LPA|MMP3|SERPINB2|FGA|FGB|SERPINE1|FGG	Plasminogen activating cascade	16	PLASMINOGEN ACTIVATING CASCADE%PANTHER PATHWAY%P00050	-0.662	-1.6867	0.0224	KSR
HIST1H2BA|RPS27A|HIST1H2BB|HIST1H2BC|HIST1H2BD|HIST1H2BE|HIST1H2BF|HIST1H2BG|HIST1H2BH|HIST1H2BI|HIST1H2BJ|HIST1H2BK|H2BFS|HIST1H2BL|HIST1H2BM|HIST1H2BN|HIST1H2BO|UBA52|CDK2|UBC|HIST1H4A|HIST1H4B|TP53BP1|HIST1H4C|CHEK1|HIST1H4D|HIST1H4E|HIST1H4F|HIST1H4H|HIST1H4I|HIST1H4J|HIST1H4K|RNF168|HIST1H4L|HIST2H2BE|DNA2|HIST2H4A|HIST2H4B|HIST3H2BB|HIST3H3|HIST4H4|RFC2|RFC3|RFC4|RFC5|EXO1|RPA1|RPA2|RPA3|BL…	Processing of DNA double-strand break ends	98	PROCESSING OF DNA DOUBLE-STRAND BREAK ENDS%REACTOME%R-HSA-5693607.1	-0.6582	-2.2539	0	KSR
FABP6|STARD5|ALB|ABCB11|RXRA|BAAT|NR1H4|SLC10A1|NCOA1|NCOA2|SLC10A2|ABCC3|SLCO1A2|SLC27A5|SLCO1B1|SLCO1B3	Recycling of bile acids and salts	16	RECYCLING OF BILE ACIDS AND SALTS%REACTOME DATABASE ID RELEASE 69%159418	-0.6494	-1.6608	0.0331	KSR
HIST1H2BA|HIST1H2BB|HIST1H2BC|HIST1H2BD|HIST1H2BE|HIST1H2BF|HIST1H2BG|HIST1H2BH|HIST1H2BI|HIST1H2BJ|HIST1H2BK|HIST1H2BL|H2BFS|HIST1H2BM|CDC25C|HIST1H2BN|MDC1|HIST1H2BO|BRCA1|HUS1|RHNO1|CDK1|BRIP1|ATRIP|BARD1|HIST1H4A|TP53BP1|HIST1H4B|CHEK1|HIST1H4C|HERC2|CHEK2|RAD17|HIST1H4D|HIST1H4E|HIST1H4F|HIST1H4H|HIST1H4I|HIST1H4J|RNF168|HIST1H4K|RNF8|HIST1H4L|RMI2|RMI1|HIST2H2BE|PIAS4|DNA2|HIST2H4A|HIST2H4B…	G2 M DNA damage checkpoint	95	G2 M DNA DAMAGE CHECKPOINT%REACTOME%R-HSA-69473.4	-0.6487	-2.2505	0	KSR
HIST1H2BA|HIST1H2BB|ARID4B|CCNH|HIST1H2BC|RRP8|HIST1H2BD|CDK7|SAP130|HIST1H2BE|ERCC2|SAP30BP|HIST1H2BF|ERCC3|CD3EAP|HIST1H2BG|SAP30|HIST1H2BH|BAZ2A|HIST1H2BI|SUDS3|HIST1H2BJ|CBX3|HIST1H2BK|H2BFS|HIST1H2BL|PHF19|HIST1H2BM|EZH2|HIST1H2BN|GTF2H1|PHF1|HIST1H2BO|HIST1H3A|GTF2H2|CHD4|HIST1H3B|CHD3|HIST1H3C|SIN3B|HIST1H3D|GTF2H3|JARID2|HIST1H3E|GTF2H4|EED|HIST1H3F|GTF2H5|TET2|HIST1H3G|TET1|HIST1H3H|BAZ1…	Epigenetic regulation of gene expression	146	EPIGENETIC REGULATION OF GENE EXPRESSION%REACTOME%R-HSA-212165.2	-0.6452	-2.3525	0	KSR
LAMA2|LAMA3|SRC|LAMA4|LAMA5|LAMB1|LAMB2|ITGA2|LAMB3|LAMC1|ITGB1|LAMC2|LAMC3|ITGA3|MET|PTK2|HGF|LAMA1	MET activates PTK2 signaling	18	MET ACTIVATES PTK2 SIGNALING%REACTOME DATABASE ID RELEASE 69%8874081	-0.6353	-1.6811	0.0166	KSR
LAMA2|LAMA3|LAMA4|NTN4|LAMA5|LAMB1|ITGA2|THBS1|LAMB2|LAMB3|TRAPPC4|LAMC1|ITGAV|ITGB1|LAMC2|TGFB1|LAMC3|ITGB3|ITGB5|PDGFA|PDGFB|ACTN1|TNC|PRKCA|VTN|AGRN|DAG1|FGF2|HSPG2|SDC1|CASK|SDC2|SDC3|SDC4|TTR|ITGA6|DDR1|ITGB4|DDR2|DMD|NRXN1|LAMA1	Non-integrin membrane-ECM interactions	42	NON-INTEGRIN MEMBRANE-ECM INTERACTIONS%REACTOME DATABASE ID RELEASE 69%3000171	-0.6248	-1.9233	0.0013	KSR
PARP10|SLC22A13|NAMPT|NNMT|PARP4|NUDT12|PTGIS|PTGS2|SLC5A8|CYP8B1|NAPRT|PARP6|CARKD|RNLS|PARP16|PARP14|PARP9|APOA1BP|PARP8	Nicotinamide salvaging	19	NICOTINAMIDE SALVAGING%REACTOME%R-HSA-197264.5	-0.6149	-1.6006	0.0381	KSR
THBS1|ITGA2|ITGA5|ITGAM|ITGAV|ITGB1|ITGB2|ITGB3|ITGB5|VCAM1|SPP1|TNC|VTN|AGRN|CD44|CD47|COL16A1|COL4A3|KDR|HSPG2|FBN1|COL13A1|ICAM4|ICAM5|CDH1|ITGAD|ITGAE|ITGAX|BSG|COL23A1|COL4A1|COL4A2|COL4A4|COMP|F11R|ICAM1|ICAM2|ICAM3|COL18A1|FN1|COL9A1|ITGAL|COL9A2|JAM2|LUM|COL9A3|JAM3|IBSP|ITGA1|ITGA10|ITGA11|ITGA2B|ITGA3|ITGA4|ITGA6|ITGA7|ITGA8|ITGA9|ITGB6|FGA|ITGB7|FGB|ITGB8|FGG	Integrin cell surface interactions	64	INTEGRIN CELL SURFACE INTERACTIONS%REACTOME DATABASE ID RELEASE 69%216083	-0.6147	-2.0484	0	KSR
TICAM1|TLR3|NFKB1|NFKB2|IKBKB|CHUK|IKBKG|DHX9|NFKBIA|NFKBIB|RELA|RIPK3|MYD88|ZBP1|NLRP4|IRF3|DTX4|RIPK1|NKIRAS1|NKIRAS2|TBK1	ZBP1(DAI) mediated induction of type I IFNs	21	ZBP1(DAI) MEDIATED INDUCTION OF TYPE I IFNS%REACTOME%R-HSA-1606322.1	-0.6146	-1.6479	0.0221	KSR
MYC|GNG5|GNG7|GNG8|GNGT1|GNGT2|GTF2A1|GTF2A2|NRAS|H2BFS|GTF2F1|GTF2F2|PRKCZ|PPP5C|POLR2A|POLR2B|POLR2C|ESR2|POLR2D|POLR2E|POLR2F|POLR2G|POLR2H|POLR2I|POLR2J|POLR2K|POLR2L|TBP|AXIN1|BCL2|SRF|GPAM|DDX5|NCOA1|NCOA2|MMP7|MED1|AREG|HSP90AA1|HSP90AB1|BTC|CARM1|CBFB|CDKN1B|EREG|HBEGF|CDK9|CCNT1|PIK3R1|PIK3R2|PIK3R3|PTK2|PIK3CA|SRC|TGFA|KAT2B|CTSD|XPO1|KPNA2|S1PR3|RUNX1|SP1|FKBP5|PPID|FOXA1|KDM1A|YY1|MYB…	ESR-mediated signaling	216	ESR-MEDIATED SIGNALING%REACTOME DATABASE ID RELEASE 69%8939211	-0.6126	-2.2876	0	KSR
RNF40|HIST1H2BA|WDR61|RPS27A|HIST1H2BB|HIST1H2BC|RNF181|HIST1H2BD|HIST1H2BE|HIST1H2BF|RAD18|HIST1H2BG|HIST1H2BH|HIST1H2BI|HIST1H2BJ|HIST1H2BK|HIST1H2BL|RNF20|HIST1H2BM|HIST1H2BN|HIST1H2BO|RNF144A|VCP|UBA52|UBC|VIMP|HLA-A|SHPRH|WAC|TMEM129|BCL10|PCNA|DERL1|CTR9|RTF1|UBE2A|UBE2B|PEX10|UBE2D1|UBE2D2|UBE2D3|PEX12|PEX13|UBE2E1|PEX14|UBE2V2|PEX2|PAF1|RRAGA|UBE2J2|UBE2L3|UBE2N|PRKDC|UBB|HLTF|LEO1|CDC73|…	E3 ubiquitin ligases ubiquitinate target proteins	58	E3 UBIQUITIN LIGASES UBIQUITINATE TARGET PROTEINS%REACTOME DATABASE ID RELEASE 69%8866654	-0.6126	-1.9531	0	KSR
SHH|SMO|STK36|SUFU|UBR5|GSK3B|BTRC|CSNK1A1|PRKAR1A|CSNK1A1L|CSNK1E|PRKAR1B|FBXW11|GLI1|PRKAR2A|PRKAR2B|GLI3|CREBBP|PTCH1	Hedgehog signaling pathway	19	HEDGEHOG SIGNALING PATHWAY%PANTHER PATHWAY%P00025	-0.6114	-1.6357	0.0323	KSR
PPFIA3|PPFIA2|IL1RAPL1|PTPRF|PPFIA1|PPFIA4|LRRC4B|PTPRS|PTPRD|IL1RAPL2|NTRK3|SLITRK2|PPFIBP1|SLITRK1|PPFIBP2|SLITRK4|SLITRK3|SLITRK6|SLITRK5	Receptor-type tyrosine-protein phosphatases	19	RECEPTOR-TYPE TYROSINE-PROTEIN PHOSPHATASES%REACTOME%R-HSA-388844.2	-0.6111	-1.6181	0.0297	KSR
SRC|PDPK1|CRK|ITGB3|F2|SYK|RAPGEF3|RAPGEF4|TLN1|THPO|AKT1|PTPN1|VWF|GP1BA|GP1BB|ADRA2A|GP5|RAP1A|GP9|ADRA2C|RAP1B|BCAR1|CSK|FN1|RASGRP1|RASGRP2|APBB1IP|ITGA2B|MPL|PTK2|SHC1|FGA|FGB|SOS1|FGG	Platelet Aggregation (Plug Formation)	35	PLATELET AGGREGATION (PLUG FORMATION)%REACTOME%R-HSA-76009.2	-0.6031	-1.7997	0.005	KSR
TGS1|EP300|TBL1X|TBL1XR1|CPT1A|PPARA|RORA|RXRA|SREBF1|CHD9|HELZ2|NCOA1|NCOA2|MED1|SMARCD3|NCOA6|CARM1|CREBBP	RORA activates gene expression	18	RORA ACTIVATES GENE EXPRESSION%REACTOME DATABASE ID RELEASE 69%1368082	-0.5981	-1.5664	0.043	KSR
KLKB1|VWF|KNG1|PROC|GP1BA|GP1BB|GP5|SERPINA5|SERPINC1|GP9|SERPIND1|F2|SERPING1|F10|F11|F12|A2M|SERPINE2|F8|PRCP|C1QBP|F9	Intrinsic Pathway of Fibrin Clot Formation	22	INTRINSIC PATHWAY OF FIBRIN CLOT FORMATION%REACTOME%R-HSA-140837.4	-0.594	-1.6179	0.0235	KSR
NFKB1|H2BFS|EZH2|EED|KDM6B|STAT3|RBBP4|RBBP7|CXCL8|SUZ12|IGFBP7|RELA|RPS6KA1|RPS6KA2|RPS6KA3|H1F0|HIST1H1D|HIST1H1E|HIST1H1A|HIST1H1B|HIST1H1C|ANAPC15|LMNB1|ANAPC16|TP53|UBB|CDKN1A|CDKN1B|ETS1|ETS2|TXN|CEBPB|EHMT1|ID1|EHMT2|HMGA2|SP1|CABIN1|ASF1A|UBN1|MOV10|TNIK|H2AFB1|AGO3|AGO4|AGO1|H2AFJ|H2AFV|TINF2|H2AFX|TERF1|TERF2|POT1|H2AFZ|TERF2IP|ANAPC1|ACD|MINK1|ANAPC10|HIRA|ANAPC11|H3F3A|H3F3B|HMGA1|ANA…	Cellular Senescence	193	CELLULAR SENESCENCE%REACTOME DATABASE ID RELEASE 69%2559583	-0.5933	-2.2109	0	KSR
SRC|PEBP1|HRAS|NRAS|ITGB3|YWHAB|KRAS|MAP2K1|MAP2K2|ARAF|TLN1|IQGAP1|VCL|VWF|ARRB1|KSR1|ARRB2|CNKSR1|BRAF|MAPK1|RAF1|RAP1A|RAP1B|CSK|FN1|MAPK3|MARK3|KSR2|CNKSR2|APBB1IP|ITGA2B|FGA|FGB|FGG	Signaling by high-kinase activity BRAF mutants	34	SIGNALING BY HIGH-KINASE ACTIVITY BRAF MUTANTS%REACTOME%R-HSA-6802948.1	-0.5931	-1.7533	0.0013	KSR
IGKV3D-20|GZMM|IGKV2D-28|MASP1|IGKV4-1|IGKV2D-30|IGKV3-11|IGKV5-2|FCN1|FCN2|FCN3|MBL2|IGHG4|IGHG1|IGHG2|IGKV2-28|IGKV1-12|C1QA|C1QB|C1QC|COLEC10|C1S|C2|C4A|C1R|C4B|C3|COLEC11|CFB|CRP|CFD|C4B_2	Initial triggering of complement	32	INITIAL TRIGGERING OF COMPLEMENT%REACTOME%R-HSA-166663.2	-0.592	-1.6236	0.0189	KSR
KLKB1|KNG1|PROC|PROS1|SERPINA5|SERPINC1|SERPIND1|F2|SERPING1|TFPI|THBD|A2M|VWF|GP1BA|GP1BB|GP5|GP9|F2R|F10|F11|F12|F13A1|F13B|F3|F5|SERPINE2|F7|PRCP|C1QBP|F8|CD177|F9|FGA|PRTN3|PF4|PF4V1|FGB|PROCR|FGG	Formation of Fibrin Clot (Clotting Cascade)	39	FORMATION OF FIBRIN CLOT (CLOTTING CASCADE)%REACTOME%R-HSA-140877.2	-0.5826	-1.7508	0	KSR
P4HA3|ADAMTS2|ADAMTS3|COL20A1|ADAMTS14|COL10A1|COL16A1|COL27A1|COL4A3|COL8A2|COL8A1|COL13A1|P3H2|P3H1|P3H3|SERPINH1|COL21A1|COL22A1|BMP1|PPIB|COL28A1|CRTAP|COLGALT2|TLL2|TLL1|COLGALT1|PCOLCE2|PCOLCE|PLOD1|PLOD2|PLOD3|COL11A1|COL11A2|COL1A1|COL1A2|COL23A1|COL2A1|COL3A1|COL4A1|COL4A2|COL4A4|COL4A5|COL4A6|COL5A1|COL5A2|COL5A3|COL6A1|P4HB|COL12A1|COL6A2|COL14A1|COL6A3|COL6A6|COL15A1|COL17A1|COL6A5|CO…	Collagen biosynthesis and modifying enzymes	67	COLLAGEN BIOSYNTHESIS AND MODIFYING ENZYMES%REACTOME%R-HSA-1650814.3	-0.5796	-1.9071	0	KSR
SRC|PEBP1|HRAS|NRAS|ITGB3|YWHAB|JAK2|KRAS|MAP2K1|MAP2K2|ARAF|TLN1|MAP3K11|CAMK2A|CAMK2B|CAMK2D|IQGAP1|CAMK2G|VCL|VWF|ARRB1|KSR1|ARRB2|CNKSR1|BRAF|MAPK1|RAF1|RAP1A|RAP1B|CSK|FN1|MAPK3|MARK3|BRAP|KSR2|CNKSR2|APBB1IP|ITGA2B|PHB|FGA|FGB|FGG	Signaling by moderate kinase activity BRAF mutants	42	SIGNALING BY MODERATE KINASE ACTIVITY BRAF MUTANTS%REACTOME%R-HSA-6802946.1	-0.5794	-1.7963	0.0064	KSR
SRC|PEBP1|HRAS|NRAS|ITGB3|YWHAB|JAK2|KRAS|MAP2K1|MAP2K2|ARAF|TLN1|MAP3K11|CAMK2A|CAMK2B|CAMK2D|IQGAP1|CAMK2G|VCL|VWF|ARRB1|KSR1|ARRB2|CNKSR1|BRAF|MAPK1|RAF1|RAP1A|RAP1B|CSK|FN1|MAPK3|MARK3|BRAP|KSR2|CNKSR2|APBB1IP|ITGA2B|PHB|FGA|FGB|FGG	Paradoxical activation of RAF signaling by kinase inactive BRAF	42	PARADOXICAL ACTIVATION OF RAF SIGNALING BY KINASE INACTIVE BRAF%REACTOME%R-HSA-6802955.1	-0.5794	-1.759	0.0025	KSR
NADSYN1|ENPP1|NAMPT|ENPP3|NAPRT1|NMNAT1|NMNAT2|NMNAT3|NNMT|NNT|NUDT12|QPRT|PNP|NT5C|NT5C1A|NT5C1B|NT5C2|NT5C3|NT5E|NT5M|AOX1|BST1|C9ORF95|CD38|NADK	Nicotinate and nicotinamide metabolism	25	NICOTINATE AND NICOTINAMIDE METABOLISM%KEGG%HSA00760	-0.5777	-1.546	0.0462	KSR
HIST1H2BA|RPS27A|HIST1H2BB|HIST1H2BC|HIST1H2BD|HIST1H2BE|HIST1H2BF|HIST1H2BG|HIST1H2BH|HIST1H2BI|HIST1H2BJ|HIST1H2BK|H2BFS|HIST1H2BL|HIST1H2BM|HIST1H2BN|HIST1H2BO|POLD1|UBA52|POLD2|POLD3|CDK2|POLD4|POLE|POLE2|UBC|POLE3|POLE4|HIST1H4A|HIST1H4B|TP53BP1|HIST1H4C|CHEK1|HIST1H4D|HIST1H4E|HIST1H4F|HIST1H4H|HIST1H4I|HIST1H4J|HIST1H4K|RNF168|HIST1H4L|HIST2H2BE|DNA2|HIST2H4A|HIST2H4B|HIST3H2BB|HIST3H3|ERC…	HDR through Homologous Recombination (HRR) or Single Strand Annealing (SSA)	132	HDR THROUGH HOMOLOGOUS RECOMBINATION (HRR) OR SINGLE STRAND ANNEALING (SSA)%REACTOME%R-HSA-5693567.2	-0.5749	-2.0501	0	KSR
LAMA3|MMP13|LAMB3|LAMC2|COL10A1|COL27A1|COL4A3|COL8A2|COL8A1|CTSB|MMP3|CTSS|BMP1|TLL2|TLL1|LOXL2|LOX|PXDN|LOXL3|LOXL4|PCOLCE|LOXL1|MMP9|MMP7|COL11A1|COL11A2|COL1A1|COL1A2|COL2A1|COL3A1|COL4A1|COL4A2|COL4A4|COL4A5|COL5A1|COL5A2|COL5A3|COL6A1|CTSV|COL6A2|COL6A3|COL6A6|COL15A1|CTSL|COL6A5|COL18A1|COL9A1|COL9A2|COL9A3|MMP20|ITGA6|PLEC|CD151|COL24A1|ITGB4|COL7A1	Assembly of collagen fibrils and other multimeric structures	56	ASSEMBLY OF COLLAGEN FIBRILS AND OTHER MULTIMERIC STRUCTURES%REACTOME DATABASE ID RELEASE 69%2022090	-0.5737	-1.8391	0.0012	KSR
SUMO2|SUMO3|TPR|UBE2I|CHD3|AAAS|NDC1|L3MBTL2|ZBED1|HIST1H4A|HIST1H4B|HIST1H4C|HIST1H4D|HIST1H4E|HIST1H4F|HIST1H4H|HIST1H4I|HIST1H4J|SUZ12|HIST1H4K|HIST1H4L|HDAC4|HDAC1|HDAC2|SATB1|SATB2|PIAS1|HIST2H4A|HIST2H4B|HIST4H4|CBX8|PHC2|PHC1|CBX4|CBX2|PHC3|BMI1|NUP107|NUP133|RING1|NUP153|NUP155|NUP160|RNF2|NUP188|NUP205|NUP210|NUP214|NUP35|NUP37|NUP43|NUP50|NUP54|NUP62|NUP85|NUP88|NUP93|PCGF2|NUPL2|POM121…	SUMOylation of chromatin organization proteins	65	SUMOYLATION OF CHROMATIN ORGANIZATION PROTEINS%REACTOME%R-HSA-4551638.5	-0.5701	-1.9047	0	KSR
CACNG7|CACNG8|SCN11A|SCN9A|SCN1B|SCN1A|RANGRF|SCN10A|SCN8A|CAMK2A|SCN3B|CAMK2B|SCN3A|CAMK2D|CAMK2G|SCN2A|SCN2B|FGF11|FGF12|FGF13|SCN5A|FGF14|SCN4A|CACNA1C|SCN4B|CACNA1D|SCN7A|CACNA1F|CACNA1S|CACNA2D1|CACNA2D2|CACNA2D3|CACNA2D4|CACNB1|CACNB2|CACNB3|CACNB4|CACNG1|CACNG2|CACNG3|CACNG4|CACNG5|CACNG6	Phase 0 - rapid depolarisation	43	PHASE 0 - RAPID DEPOLARISATION%REACTOME%R-HSA-5576892.2	-0.5694	-1.7469	0.0076	KSR
POLH|RPA1|RPS27A|USP43|RPA2|REV1|UBA7|RPA3|KIAA0101|POLD1|UBA52|POLD2|POLD3|POLD4|POLE|POLE2|UBC|POLE3|UBE2L6|POLE4|UBB|ISG15|TRIM25|PCNA|RFC1|RFC2|RFC3|RFC4|RFC5|USP10|POLI|POLK	Termination of translesion DNA synthesis	32	TERMINATION OF TRANSLESION DNA SYNTHESIS%REACTOME%R-HSA-5656169.1	-0.5676	-1.6198	0.0121	KSR
ATXN7|MBIP|ARID4B|SMYD2|DMAP1|SAP130|SMYD3|NFKB1|DR1|NFKB2|BRPF1|SAP30|BRPF3|COPRS|SUDS3|MRGBP|YEATS2|TADA3|TADA1|JAK2|EZH2|BRWD1|KDM5A|CHD4|KDM5B|CHD3|KDM5C|KDM5D|DPY30|EED|VPS72|WDR5|UTY|KDM6A|AEBP2|KDM6B|MSL2|TAF10|MSL3|ARID1B|TAF12|MSL1|KDM7A|MTA1|KDM3A|RBBP4|KDM3B|SAP30L|RBBP5|ATF7IP|RBBP7|KDM4A|MTA3|KDM4C|SUZ12|KDM4D|MBD3|TAF5L|TAF6L|GATAD2B|GATAD2A|RELA|AK6|NCOA1|NCOA2|CARM1|RUVBL1|TBL1X|T…	Chromatin modifying enzymes	274	CHROMATIN MODIFYING ENZYMES%REACTOME%R-HSA-3247509.4	-0.5675	-2.1665	0	KSR
ATXN7|MBIP|ARID4B|SMYD2|DMAP1|SAP130|SMYD3|NFKB1|DR1|NFKB2|BRPF1|SAP30|BRPF3|COPRS|SUDS3|MRGBP|YEATS2|TADA3|TADA1|JAK2|EZH2|BRWD1|KDM5A|CHD4|KDM5B|CHD3|KDM5C|KDM5D|DPY30|EED|VPS72|WDR5|UTY|KDM6A|AEBP2|KDM6B|MSL2|TAF10|MSL3|ARID1B|TAF12|MSL1|KDM7A|MTA1|KDM3A|RBBP4|KDM3B|SAP30L|RBBP5|ATF7IP|RBBP7|KDM4A|MTA3|KDM4C|SUZ12|KDM4D|MBD3|TAF5L|TAF6L|GATAD2B|GATAD2A|RELA|AK6|NCOA1|NCOA2|CARM1|RUVBL1|TBL1X|T…	Chromatin organization	274	CHROMATIN ORGANIZATION%REACTOME DATABASE ID RELEASE 69%4839726	-0.5675	-2.1668	0	KSR
HIST1H2BA|RPS27A|HIST1H2BB|HIST1H2BC|HIST1H2BD|HIST1H2BE|HIST1H2BF|HIST1H2BG|HIST1H2BH|HIST1H2BI|HIST1H2BJ|HIST1H2BK|H2BFS|HIST1H2BL|HIST1H2BM|HIST1H2BN|HIST1H2BO|POLD1|UBA52|POLD2|POLD3|CDK2|POLD4|POLE|POLE2|UBC|POLE3|POLE4|HIST1H4A|HIST1H4B|TP53BP1|LIG3|HIST1H4C|CHEK1|HIST1H4D|HIST1H4E|HIST1H4F|HIST1H4H|HIST1H4I|HIST1H4J|HIST1H4K|RNF168|HIST1H4L|PARP1|PARP2|HIST2H2BE|XRCC1|DNA2|HIST2H4A|FEN1|HI…	Homology Directed Repair	138	HOMOLOGY DIRECTED REPAIR%REACTOME%R-HSA-5693538.2	-0.5667	-2.0387	0	KSR
LAMA2|LAMA3|SRC|LAMA4|LAMA5|LAMB1|ITGA2|LAMB2|LAMB3|LAMC1|CRK|ITGB1|LAMC2|DOCK7|LAMC3|CRKL|RAPGEF1|TNS4|HGF|TNS3|RAC1|GAB1|RAP1A|RAP1B|ITGA3|MET|PTK2|LAMA1	MET promotes cell motility	28	MET PROMOTES CELL MOTILITY%REACTOME DATABASE ID RELEASE 69%8875878	-0.5636	-1.6295	0.0203	KSR
KLKB1|PROZ|KNG1|PLAT|PLAU|PLAUR|PROC|PLG|PROS1|SERPINA1|APP|SERPINC1|SERPINF2|F2|TFPI|THBD|F2RL3|SERPINB2|VWF|GP1BA|GP1BB|GP5|GP9|F2R|F10|ITGA2B|F12|F13B|F3|F7|F8|F9|FGA|FGB|PROCR|SERPINE1|FGG|SERPINA10	Blood coagulation	38	BLOOD COAGULATION%PANTHER PATHWAY%P00011	-0.5624	-1.6951	0.0038	KSR
SOS2|IGF2R|INSRR|MAP2K1|MAP2K2|MAP2K3|IGF1|IGF1R|INS|INSR|ELK1|IGF2|MAPK1|RAF1|RASA1|MAPK3|IRS1|IRS2|IRS4|RPS6KA1|RPS6KA2|RPS6KA3|RPS6KA4|RPS6KA5|RPS6KB1|RPS6KA6|RPS6KB2|FOS|SOS1	Insulin IGF pathway-mitogen activated protein kinase kinase MAP kinase cascade	29	INSULIN IGF PATHWAY-MITOGEN ACTIVATED PROTEIN KINASE KINASE MAP KINASE CASCADE%PANTHER PATHWAY%P00032	-0.5613	-1.6041	0.0207	KSR
IGKV3D-20|IGKV2D-28|NFATC2|IGKV4-1|ITPR1|IGKV2D-30|ITPR2|ITPR3|IGKV3-11|IGKV5-2|ITK|SYK|LYN|TEC|IGKV2-28|PLCG1|PLCG2|IGKV1-12|PPP3CA|PPP3CB|NFATC1|PPP3R1|NFATC3|AHCYL1|TXK|VAV1|VAV2|VAV3|IGHE|BTK|GRAP2|LCP2|SOS1	FCERI mediated Ca+2 mobilization	33	FCERI MEDIATED CA+2 MOBILIZATION%REACTOME DATABASE ID RELEASE 69%2871809	-0.5598	-1.5711	0.0361	KSR
PRKCB|HOMER1|PRKX|GRIK1|ITPR1|GRIK5|GRIN2B|GRIN3A|PLCB4|GNA11|GNA15|GNAQ|GRIN1|GRIN2A|GRIN2C|PRKAR1A|GRINA|GRIN2D|PRKAR1B|GRM1|GRM5|PRKACA|PRKACB|PRKACG	Metabotropic glutamate receptor group I pathway	24	METABOTROPIC GLUTAMATE RECEPTOR GROUP I PATHWAY%PANTHER PATHWAY%P00041	-0.5586	-1.5734	0.0299	KSR
SRC|PEBP1|HRAS|NRAS|ITGB3|YWHAB|KRAS|LAMTOR3|MAP2K1|MAP2K2|LAMTOR2|ARAF|TLN1|IQGAP1|WDR83|VCL|IL17RD|VWF|ARRB1|KSR1|ARRB2|CNKSR1|BRAF|MAPK1|RAF1|RAP1A|RAP1B|CSK|FN1|MAPK3|MARK3|KSR2|CNKSR2|APBB1IP|ITGA2B|FGA|FGB|FGG	MAP2K and MAPK activation	38	MAP2K AND MAPK ACTIVATION%REACTOME%R-HSA-5674135.1	-0.5562	-1.6628	0.0166	KSR
MYC|H2BFS|MDK|ACTA2|STAT1|CCNC|HDAC7|CDK8|PSMD9|PSMD5|PSMD10|PBX1|ADAM10|HDAC11|HDAC9|TP53|UBB|PSEN1|TBL1X|TBL1XR1|SEL1L|MAMLD1|DNER|NOTCH1|NOTCH2|NOTCH3|NOTCH4|ATP2A1|ATP2A2|ATP2A3|ADAM17|APH1A|DLL1|DLL4|DTX1|DTX2|SNW1|DTX4|B4GALT1|HES1|HES5|JAG1|JAG2|KAT2A|KAT2B|MAML1|MAML2|MAML3|NCOR2|NCSTN|NUMB|PSEN2|PSENEN|PTCRA|RBPJ|PSMA1|PSMA2|FURIN|PSMA3|PSMA4|PSMA5|PSMA6|PSMA7|PSMB1|PSMB10|PSMB2|PSMB3|PS…	Signaling by NOTCH	232	SIGNALING BY NOTCH%REACTOME DATABASE ID RELEASE 69%157118	-0.5543	-2.0638	0	KSR
KLKB1|KNG1|MASP1|MASP2|PLAT|PLAU|PLAUR|PROC|PROS1|SERPINA1|SERPINA5|SERPINC1|SERPIND1|SERPINF2|MBL2|SERPING1|TFPI|THBD|BDKRB1|BDKRB2|VWF|F2R|C3AR1|C5AR1|PLG|F2|A2M|C1QA|C1QB|C1QC|C1S|C2|C4A|C1R|C4B|C3|C4BPA|C4BPB|C5|C6|C7|C8A|C8B|C8G|C9|CD46|CD55|CD59|CFB|CFD|CFH|CFI|CPB2|CR1|CR2|F10|F11|F12|F13A1|F13B|F3|F5|F7|F8|F9|FGA|FGB|SERPINE1|FGG	Complement and coagulation cascades	69	COMPLEMENT AND COAGULATION CASCADES%KEGG%HSA04610	-0.5536	-1.8676	0	KSR
HRAS|PDPK1|GRIN2B|NRAS|KRAS|ACTN2|CAMK2A|CAMK2B|CAMK2D|CAMK2G|NEFL|MAPK1|DLG3|LRRC7|DLG2|MAPK3|RASGRF1|RASGRF2|CREB1|GRIN1|DLG1|GRIN2D|RPS6KA1|RPS6KA2|RPS6KA3|RPS6KA6|DLG4	CREB1 phosphorylation through NMDA receptor-mediated activation of RAS signaling	27	CREB1 PHOSPHORYLATION THROUGH NMDA RECEPTOR-MEDIATED ACTIVATION OF RAS SIGNALING%REACTOME%R-HSA-442742.2	-0.5535	-1.5861	0.0295	KSR
SPRED1|SRC|SPRED2|NF1|NRAS|ITGB3|JAK2|TLN1|IQGAP1|VCL|VWF|KSR1|CNKSR1|RAF1|RAP1A|RAP1B|RASA1|RASA2|MARK3|BRAP|KSR2|CNKSR2|APBB1IP|PHB|SPRED3|SYNGAP1|RASA3|RASAL1|RASAL2|RASAL3|RASA4|DAB2IP|PEBP1|HRAS|YWHAB|KRAS|MAP2K1|MAP2K2|ARAF|MAP3K11|CAMK2A|CAMK2B|CAMK2D|CAMK2G|ARRB1|ARRB2|BRAF|MAPK1|CSK|FN1|MAPK3|ITGA2B|FGA|FGB|FGG	Signaling by RAS mutants	55	SIGNALING BY RAS MUTANTS%REACTOME%R-HSA-6802949.1	-0.5535	-1.752	0.0037	KSR
MYC|GNG5|GNG7|GNG8|GNGT1|ADH1A|GNGT2|ADH1C|ADH4|GTF2A1|GTF2A2|NRAS|H2BFS|ALDH1A3|GTF2F1|GTF2F2|PRKCZ|DLAT|DLD|PPP5C|POLR2A|POLR2B|POLR2C|ESR2|POLR2D|POLR2E|POLR2F|POLR2G|POLR2H|POLR2I|POLR2J|POLR2K|POLR2L|TBP|AXIN1|PDHA1|PDHA2|BCL2|PDHB|PDHX|SRF|GPAM|DDX5|CRABP1|SDR16C5|NCOA1|RDH14|NCOA2|MMP7|RDH13|MED1|AREG|HSP90AA1|HSP90AB1|BTC|CARM1|CBFB|CDKN1B|EREG|HBEGF|CDK9|CCNT1|PIK3R1|PIK3R2|PIK3R3|PTK2|P…	Signaling by Nuclear Receptors	259	SIGNALING BY NUCLEAR RECEPTORS%REACTOME%R-HSA-9006931.5	-0.5517	-2.0803	0	KSR
RPS27|RPS27A|RPS27L|RPS28|RPS29|RPS3|RPS3A|RPS4X|RPS4Y1|RPS5|RPS6|RPS7|RPS8|RPS9|RPSA|HNMT|UBA52|RPL39L|INMT|MARS|PSTK|SCLY|SEPSECS|TXNRD1|AIMP1|AIMP2|EEF1E1|CBS|CTH|NNMT|GNMT|AHCY|MAT1A|FAU|RPL10|RPL10A|RPL10L|RPS4Y2|RPL11|EPRS|RPL12|RPL13|RPL13A|IARS|RPL14|RPL15|LARS|RPL17|RPL18|RPL18A|RPL19|RPL21|RPL22|RPL22L1|RPL23|RPL23A|RPL24|RPL26|RPL26L1|RPL27|RPL27A|RPL28|RPL29|RPL3|RPL30|RPL31|RPL32|RPL…	Selenoamino acid metabolism	116	SELENOAMINO ACID METABOLISM%REACTOME DATABASE ID RELEASE 69%2408522	-0.5511	-1.6318	0.0121	KSR
IGKV3D-20|IGKV2D-28|IGKV4-1|IGKV2D-30|HRAS|IGKV3-11|IGKV5-2|NRAS|JUN|PAK1|SYK|KRAS|LYN|PAK2|IGKV2-28|PLCG1|PLCG2|IGKV1-12|MAP2K4|MAP2K7|MAP3K1|VAV1|VAV2|VAV3|IGHE|RAC1|MAPK1|MAPK10|MAPK3|MAPK8|MAPK9|GRAP2|LCP2|FOS|SOS1	FCERI mediated MAPK activation	35	FCERI MEDIATED MAPK ACTIVATION%REACTOME%R-HSA-2871796.2	-0.5496	-1.5955	0.0267	KSR
LAMA2|LAMA3|LAMA4|LAMA5|LAMB1|ITGA2|LAMB2|THBS1|ITGA5|LAMB3|LAMB4|ITGAV|LAMC1|ITGB1|LAMC2|LAMC3|ITGB3|ITGB5|RELN|SPP1|TNC|TNN|TNR|TNXB|THBS2|THBS3|VTN|THBS4|VWF|AGRN|CD44|CD47|DAG1|GP1BA|GP1BB|GP5|GP6|GP9|HMMR|HSPG2|SDC1|SDC2|SDC3|SDC4|SV2A|SV2B|SV2C|CHAD|COL11A1|COL11A2|COL1A1|COL1A2|COL2A1|COL3A1|COL4A1|COL4A2|COL4A4|COL4A5|COL4A6|COL5A1|COL5A2|COMP|COL5A3|COL6A1|COL6A2|COL6A3|COL6A6|FN1|IBSP|I…	ECM-receptor interaction	85	ECM-RECEPTOR INTERACTION%KEGG%HSA04512	-0.5485	-1.8871	0	KSR
NFATC2|CCNH|OCLN|CDK7|H2BFS|SIN3B|DPY30|WDR5|MNAT1|ARID1B|LMO1|LMO2|RBBP5|PRKCB|NR4A3|MYL9|TJP1|PSMD9|PRKCQ|PSMD5|PSMD10|AXIN1|GPAM|ABL1|UBB|RSPO3|FOXP3|CBFB|CSNK2A1|CSNK2A2|CSNK2B|CR1|SIN3A|SRC|TCF3|LDB1|SERPINB13|KAT2B|HIPK2|IFNG|PSMA1|PSMA2|PSMA3|PSMA4|PSMA5|PSMA6|CTSK|PSMA7|PSMA8|PSMB1|PSMB10|PSMB11|PSMB2|PSMB3|PSMB4|PSMB5|PSMB6|PSMB7|PSMB8|PSMB9|PSMC1|PSMC2|PSMC3|PSMC4|PSMC5|PSMC6|PSMD1|PSMD…	Transcriptional regulation by RUNX1	236	TRANSCRIPTIONAL REGULATION BY RUNX1%REACTOME DATABASE ID RELEASE 69%8878171	-0.5476	-2.0596	0	KSR
NADSYN1|PARP10|NAMPT|SLC22A13|NMNAT1|NMNAT2|NMNAT3|NNMT|NADK2|NUDT12|QPRT|PTGIS|PTGS2|SLC5A8|NAPRT|NMRK2|PARP4|NMRK1|NT5E|CYP8B1|PARP6|CARKD|RNLS|PARP16|BST1|PARP14|PARP9|CD38|APOA1BP|NADK|PARP8	Nicotinate metabolism	31	NICOTINATE METABOLISM%REACTOME%R-HSA-196807.3	-0.5474	-1.5505	0.0331	KSR
MYC|H2BFS|RUNX3|MEN1|RBBP5|PSMD9|PSMD5|PSMD10|APC|AXIN1|AXIN2|CHD8|CSNK1A1|CSNK1E|CTBP1|CTNNB1|CTNNBIP1|DKK1|DKK2|DKK4|DVL1|DVL2|DVL3|FRAT1|FRAT2|FZD1|FZD2|FZD4|FZD5|FZD6|FZD8|LEF1|LRP5|LRP6|UBB|RSPO3|RUVBL1|SFRP1|SFRP2|SOX17|GSK3B|TCF7|TCF7L1|TCF7L2|CSNK2A1|WIF1|CSNK2A2|USP34|WNT1|CSNK2B|WNT3|WNT3A|WNT4|WNT5A|WNT8A|WNT8B|WNT9A|PIP5K1B|PSMA1|PSMA2|CSNK1G2|PSMA3|XPO1|PSMA4|PSMA5|PSMA6|PSMA7|PSMA8|…	TCF dependent signaling in response to WNT	231	TCF DEPENDENT SIGNALING IN RESPONSE TO WNT%REACTOME DATABASE ID RELEASE 69%201681	-0.5467	-2.0654	0	KSR
FAM131B|SRC|AGGF1|ESRP1|NRAS|ITGB3|JAK2|TLN1|AP3B1|KDM7A|IQGAP1|ATG7|VCL|VWF|KSR1|CNKSR1|AKAP9|RAF1|RAP1A|RAP1B|MARK3|BCL2L11|KSR2|CNKSR2|APBB1IP|AGK|LMNA|PEBP1|HRAS|YWHAB|KRAS|MAP2K1|MAP2K2|ARAF|CAMK2A|CAMK2B|CAMK2D|CAMK2G|ARRB1|ARRB2|BRAF|MAPK1|CSK|FN1|MAPK3|PAPSS1|ITGA2B|KIAA1549|MPRIP|TRIM24|PAPD7|AGTRAP|SND1|FAM114A2|ZC3HAV1|TRAK1|FXR1|FGA|QKI|FGB|CLCN6|FGG	Signaling by BRAF and RAF fusions	62	SIGNALING BY BRAF AND RAF FUSIONS%REACTOME%R-HSA-6802952.1	-0.5454	-1.7867	0.0048	KSR
NOTCH1|HDAC11|NOTCH2|HDAC9|NOTCH3|NOTCH4|HDAC5|SNW1|CREBBP|NCOR1|KAT2A|KAT2B|MAML1|MAML2|MAML3|NCOR2|HDAC4|TBL1X|TBL1XR1|HDAC1|HDAC7|HDAC2|RBPJ|HDAC6|HDAC10|HDAC3|HDAC8|MAMLD1	Notch-HLH transcription pathway	28	NOTCH-HLH TRANSCRIPTION PATHWAY%REACTOME DATABASE ID RELEASE 69%350054	-0.5448	-1.5482	0.0346	KSR
RNF40|HIST1H2BA|WDR61|RPS27A|HIST1H2BB|HIST1H2BC|RNF181|HIST1H2BD|HIST1H2BE|HIST1H2BF|RAD18|HIST1H2BG|HIST1H2BH|HIST1H2BI|HIST1H2BJ|HIST1H2BK|HIST1H2BL|RNF20|HIST1H2BM|HIST1H2BN|HIST1H2BO|RNF144A|VCP|CDC34|UBA52|UBC|VIMP|HLA-A|SHPRH|WAC|TMEM129|USP9X|BCL10|PCNA|DERL1|CTR9|USP7|RTF1|UBA1|UBA6|UBE2A|UBE2B|PEX10|UBE2C|UBE2D1|UBE2D2|UBE2D3|PEX12|OTULIN|PEX13|UBE2E1|PEX14|UBE2T|UBE2E3|UBE2V2|PEX2|UBE2…	Protein ubiquitination	78	PROTEIN UBIQUITINATION%REACTOME%R-HSA-8852135.2	-0.5418	-1.8331	0	KSR
POLH|RPA1|RPS27A|USP43|RPA2|REV1|UBA7|RPA3|KIAA0101|SPRTN|UFD1L|POLD1|VCP|UBA52|POLD2|POLD3|POLD4|POLE|POLE2|UBC|POLE3|UBE2L6|POLE4|UBB|NPLOC4|ISG15|MAD2L2|TRIM25|PCNA|RFC1|RFC2|RFC3|RCHY1|RFC4|RFC5|USP10|REV3L|POLI|POLK	Translesion synthesis by Y family DNA polymerases bypasses lesions on DNA template	39	TRANSLESION SYNTHESIS BY Y FAMILY DNA POLYMERASES BYPASSES LESIONS ON DNA TEMPLATE%REACTOME DATABASE ID RELEASE 69%110313	-0.5416	-1.6189	0.0193	KSR
HLA-DRA|HLA-DRB1|HLA-DRB3|MASP1|HLA-DRB4|MASP2|HLA-DRB5|ITGAM|ITGB2|MBL2|SELP|SELPLG|DSG1|KRT10|C3AR1|C5AR1|PLG|FPR1|FPR2|FPR3|C1QA|C1QB|C1QC|C1S|PTAFR|C2|C4A|C1R|C4B|C3|C5|ICAM1|CFB|CFD|CFH|ITGAL|CFI|FCAR|IL10|FCGR1A|FCGR2A|FCGR2B|FCGR2C|FCGR3A|FCGR3B|HLA-DMA|HLA-DMB|HLA-DOA|HLA-DOB|HLA-DPA1|HLA-DPB1|HLA-DQA1|HLA-DQA2|FGG|HLA-DQB1	Staphylococcus aureus infection	55	STAPHYLOCOCCUS AUREUS INFECTION%KEGG%HSA05150	-0.5393	-1.717	0.0013	KSR
SPON2|SPON1|THSD7B|ADAMTSL1|THBS1|ADAMTS2|ADAMTS3|ADAMTSL4|ADAMTSL3|ADAMTSL2|THSD7A|ADAMTS6|ADAMTS7|SBSPON|ADAMTS20|B3GLCT|ADAMTS12|CFP|THSD1|THSD4|ADAMTS10|ADAMTS15|ADAMTS14|POFUT2|THBS2|SEMA5A|ADAMTS13|SEMA5B|ADAMTS19|ADAMTS17|ADAMTS16|ADAMTS18|ADAMTS4|ADAMTS5|ADAMTS1|ADAMTS8|ADAMTS9	O-glycosylation of TSR domain-containing proteins	37	O-GLYCOSYLATION OF TSR DOMAIN-CONTAINING PROTEINS%REACTOME%R-HSA-5173214.1	-0.537	-1.6171	0.0106	KSR
RPS27|RPS27A|RPS27L|RPS28|RPS29|RPS3|RPS3A|RPS4X|RPS4Y1|RPS5|EIF4H|RPS6|EIF3M|RPS7|EIF3K|RPS8|EIF3L|RPS9|RPSA|EIF1AX|EIF2S1|EIF2S2|EIF2S3|EIF3A|EIF3B|EIF3C|EIF3D|EIF3E|EIF3F|EIF3G|EIF3H|EIF3I|EIF3J|EIF4A1|EIF4A2|EIF4B|EIF4E|EIF4EBP1|EIF4G1|FAU|RPS4Y2|PABPC1|RPS10|RPS11|RPS12|RPS13|RPS14|RPS15|RPS15A|RPS16|RPS17|RPS18|RPS19|RPS2|RPS20|RPS21|RPS23|RPS24|RPS25|RPS26	Activation of the mRNA upon binding of the cap-binding complex and eIFs, and subsequent binding to 43S	60	ACTIVATION OF THE MRNA UPON BINDING OF THE CAP-BINDING COMPLEX AND EIFS, AND SUBSEQUENT BINDING TO 43S%REACTOME DATABASE ID RELEASE 69%72662	-0.5368	-1.5107	0.0417	KSR
SPON2|SPON1|THSD7B|ADAMTSL1|THBS1|ADAMTS2|ADAMTS3|ADAMTSL4|ADAMTSL3|ADAMTSL2|THSD7A|ADAMTS6|ADAMTS7|SBSPON|ADAMTS20|B3GLCT|ADAMTS12|CFP|THSD1|THSD4|ADAMTS10|ADAMTS15|ADAMTS14|THBS2|SEMA5A|ADAMTS13|SEMA5B|ADAMTS19|ADAMTS17|ADAMTS16|ADAMTS18|ADAMTS4|ADAMTS5|ADAMTS1|ADAMTS8|ADAMTS9	Defective B3GALTL causes Peters-plus syndrome (PpS)	36	DEFECTIVE B3GALTL CAUSES PETERS-PLUS SYNDROME (PPS)%REACTOME DATABASE ID RELEASE 69%5083635	-0.535	-1.6091	0.022	KSR
HIST1H2BA|RPS27A|HIST1H2BB|HIST1H2BC|HIST1H2BD|HIST1H2BE|HIST1H2BF|HIST1H2BG|HIST1H2BH|HIST1H2BI|HIST1H2BJ|HIST1H2BK|H2BFS|HIST1H2BL|HIST1H2BM|HIST1H2BN|HIST1H2BO|POLD1|UBA52|POLD2|POLD3|CDK2|POLD4|POLE|POLE2|UBC|BAZ1B|POLE3|POLE4|HIST1H4A|HIST1H4B|TP53BP1|PPP5C|LIG3|HIST1H4C|CHEK1|HIST1H4D|CHEK2|HIST1H4E|HIST1H4F|HIST1H4H|HIST1H4I|KDM4A|HIST1H4J|HIST1H4K|RNF168|HIST1H4L|PARP1|PARP2|HIST2H2BE|POL…	DNA Double-Strand Break Repair	166	DNA DOUBLE-STRAND BREAK REPAIR%REACTOME%R-HSA-5693532.3	-0.5348	-1.9384	0	KSR
HIST1H2BA|RPS27A|HIST1H2BB|HIST1H2BC|HIST1H2BD|HIST1H2BE|HIST1H2BF|HIST1H2BG|HIST1H2BH|HIST1H2BI|HIST1H2BJ|HIST1H2BK|H2BFS|HIST1H2BL|CDC25A|HIST1H2BM|CDC25C|HIST1H2BN|HIST1H2BO|CDC45|CDC6|UBA52|CDC7|CDK1|CDK2|UBC|HIST1H4A|HIST1H4B|TP53BP1|HIST1H4C|CHEK1|HIST1H4D|CHEK2|HIST1H4E|HIST1H4F|DBF4|HIST1H4H|HIST1H4I|HIST1H4J|HIST1H4K|RNF168|HIST1H4L|HIST2H2BE|PSMD9|PSMD5|PSMD10|DNA2|HIST2H4A|ORC1|HIST2H4…	G2 M Checkpoints	168	G2 M CHECKPOINTS%REACTOME DATABASE ID RELEASE 69%69481	-0.5294	-1.9391	0	KSR
RPS27A|MIB2|MIB1|NEURL1B|ADAM10|NOTCH2|UBA52|APH1A|MDK|DLL1|UBC|DLL4|NEURL1|FCER2|UBB|HES1|HES5|JAG1|GZMB|PSEN1|JAG2|CNTN1|MAML1|MAML2|MAML3|EP300|NCSTN|PSEN2|PSENEN|RBPJ|APH1B|CREB1|MAMLD1	Signaling by NOTCH2	33	SIGNALING BY NOTCH2%REACTOME%R-HSA-1980145.2	-0.526	-1.5413	0.0288	KSR
NRXN2|GRIA4|NRXN3|HOMER1|HOMER2|STX1A|HOMER3|IL1RAPL1|SHANK1|SHANK2|PTPRF|GRIN2B|DBNL|SYT9|SYT2|SYT1|STXBP1|SYT7|DLG3|SYT12|DLG2|CASK|RTN3|PTPRS|LRFN3|EPB41|GRIN1|PTPRD|EPB41L1|DLG1|GRIN2A|LRFN2|EPB41L5|EPB41L2|GRIN2C|LRFN4|EPB41L3|GRIN2D|LRFN1|GRM1|GRM5|PPFIBP1|PPFIBP2|SIPA1L1|DLGAP3|DLGAP2|SHARPIN|DLGAP4|BEGAIN|LIN7A|LIN7C|LRRC4B|LRRTM3|LRRTM4|LRRTM1|LRRTM2|IL1RAPL2|SLITRK2|SLITRK1|SLITRK4|SLIT…	Protein-protein interactions at synapses	86	PROTEIN-PROTEIN INTERACTIONS AT SYNAPSES%REACTOME DATABASE ID RELEASE 69%6794362	-0.5233	-1.7756	0.0011	KSR
SPRED1|FAM131B|SRC|SPRED2|NF1|AGGF1|ESRP1|NRAS|ITGB3|JAK2|TLN1|AP3B1|KDM7A|IQGAP1|ATG7|VCL|VWF|KSR1|CNKSR1|AKAP9|RAF1|RAP1A|RAP1B|RASA1|RASA2|MARK3|BRAP|BCL2L11|KSR2|CNKSR2|APBB1IP|PHB|AGK|SPRED3|SYNGAP1|RASA3|RASAL1|RASAL2|RASAL3|LMNA|RASA4|DAB2IP|PEBP1|HRAS|YWHAB|KRAS|MAP2K1|MAP2K2|ARAF|MAP3K11|CAMK2A|CAMK2B|CAMK2D|CAMK2G|ARRB1|ARRB2|BRAF|MAPK1|CSK|FN1|MAPK3|PAPSS1|ITGA2B|KIAA1549|MPRIP|TRIM24|…	Oncogenic MAPK signaling	78	ONCOGENIC MAPK SIGNALING%REACTOME DATABASE ID RELEASE 69%6802957	-0.5232	-1.7599	0	KSR
SRC|CDC42|NLK|PTPRF|PTPRM|PVRL1|PVRL2|PVRL3|PARD3|BAIAP2|SORBS1|CTNNA1|CTNNA2|CTNNA3|RHOA|CTNND1|FARP2|FER|EGFR|INSR|CREBBP|IQGAP1|LMO7|MLLT4|VCL|PTPN1|PTPN6|PTPRB|PTPRJ|WAS|PVRL4|WASL|EP300|SNAI1|RAC1|SNAI2|RAC2|SSX2IP|RAC3|TJP1|WASF1|WASF2|WASF3|YES1|FGFR1|MET|CTNNB1|SMAD2|SMAD3|SMAD4|CDH1|TGFBR1|TGFBR2|LEF1|ACTN1|ACTN2|ACTN3|ACTN4|IGF1R|ACTB|ACTG1|MAP3K7|ERBB2|MAPK1|TCF7|TCF7L1|TCF7L2|CSNK2A1|…	Adherens junction	73	ADHERENS JUNCTION%KEGG%HSA04520	-0.519	-1.7178	0.0012	KSR
LAMA2|LAMA3|LAMA4|LAMA5|LAMB1|LAMB2|ITGA2|LAMC1|ITGAV|LRP4|ITGB1|ITGB3|ITGB5|SPARC|VCAN|DMP1|TNC|TNN|TNR|TNXB|VTN|AGRN|DAG1|HSPG2|PTPRS|MUSK|MATN1|MATN4|DSPP|MATN3|HAPLN1|ASPN|DCN|TGFB1|NCAN|TGFB2|TGFB3|BGN|ITGAX|BCAN|FMOD|COMP|COL9A1|COL9A2|LUM|COL9A3|IBSP|ITGA2B|NCAM1|ITGA7|ITGA8|ITGA9|ITGB6|SERPINE1|LAMA1	ECM proteoglycans	55	ECM PROTEOGLYCANS%REACTOME DATABASE ID RELEASE 69%3000178	-0.5161	-1.6704	0.0073	KSR
NRXN2|NRXN3|HOMER1|HOMER2|STX1A|HOMER3|SHANK1|SHANK2|GRIN2B|DBNL|SYT9|SYT2|SYT1|STXBP1|SYT7|DLG3|SYT12|DLG2|CASK|EPB41|GRIN1|EPB41L1|GRIN2A|EPB41L5|EPB41L2|GRIN2C|EPB41L3|GRIN2D|GRM1|GRM5|SIPA1L1|DLGAP3|DLGAP2|SHARPIN|DLGAP4|BEGAIN|LIN7A|LIN7C|LRRTM3|LRRTM4|LRRTM1|LRRTM2|PDLIM5|NLGN4Y|SYT10|APBA1|APBA3|APBA2|NLGN1|LIN7B|NLGN2|NLGN3|NLGN4X|DLG4|NRXN1|DLGAP1	Neurexins and neuroligins	56	NEUREXINS AND NEUROLIGINS%REACTOME%R-HSA-6794361.4	-0.5103	-1.6723	0.0049	KSR
P4HA3|LAMA3|MMP13|LAMB3|ADAMTS2|ADAMTS3|LAMC2|COL20A1|ADAMTS14|COL10A1|COL16A1|COL27A1|COL4A3|COL8A2|COL8A1|COL13A1|CTSB|P3H2|P3H1|P3H3|SERPINH1|MMP3|COL21A1|CTSS|COL22A1|BMP1|PPIB|COL28A1|CRTAP|COLGALT2|TLL2|TLL1|COLGALT1|PCOLCE2|LOXL2|LOX|PXDN|LOXL3|LOXL4|PCOLCE|LOXL1|MMP9|MMP7|PLOD1|PLOD2|PLOD3|COL11A1|COL11A2|COL1A1|COL1A2|COL23A1|COL2A1|COL3A1|COL4A1|COL4A2|COL4A4|COL4A5|COL4A6|COL5A1|COL5A2…	Collagen formation	89	COLLAGEN FORMATION%REACTOME%R-HSA-1474290.2	-0.5084	-1.7495	0	KSR
RPS27A|TPR|UBA52|AAAS|PLCG1|NDC1|PPM1B|UBC|STAT1|IFIT1|NEDD4|OAS1|OAS2|OAS3|RNASEL|MX1|EIF4A1|EIF4A2|EIF4A3|EIF4E|EIF4E2|KPNA1|KPNA2|EIF4G1|EIF4G2|IRF3|EIF4G3|JAK1|FLNA|FLNB|EIF4E3|OASL|HERC5|KPNA7|KPNA4|ARIH1|UBA7|KPNA5|KPNB1|KPNA3|PDE12|USP41|USP18|MX2|NUP107|NUP133|ABCE1|UBE2E1|NUP153|NUP155|NUP160|EIF2AK2|NUP188|NUP205|NUP210|NUP214|NUP35|NUP37|NUP43|NUP50|UBE2L6|NUP54|UBE2N|NUP62|NUP85|NUP88…	Antiviral mechanism by IFN-stimulated genes	78	ANTIVIRAL MECHANISM BY IFN-STIMULATED GENES%REACTOME%R-HSA-1169410.3	-0.5048	-1.7218	0.0012	KSR
MYC|PIK3CD|CCND1|PIK3CG|ILK|PDPK1|NRAS|PTEN|CTNNA1|CTNNA2|CTNNA3|EGF|EGFR|ELK1|RAF1|APC|APC2|AXIN1|AXIN2|CTNNB1|MLH1|SOS1|SOS2|GRB2|HRAS|CDH1|KRAS|MAP2K1|TP53|MAP2K2|LEF1|ARAF|BAD|AKT1|AKT2|AKT3|ERBB2|BRAF|MAPK1|GSK3B|TCF7|TCF7L1|TCF7L2|CASP9|MAPK3|FOXO3|PIK3R1|PIK3R2|PIK3R3|PIK3R5|PIK3CA|PIK3CB	Endometrial cancer	52	ENDOMETRIAL CANCER%KEGG%HSA05213	-0.4978	-1.5853	0.0216	KSR
MYC|ATXN7|SUDS3|TADA3|NFKBIA|TAF10|USP11|BECN1|USP9X|TAF9B|PSMD9|PSMD5|PSMD10|AXIN1|AXIN2|USP4|USP2|TAB1|USP21|USP17L4|USP17L5|USP17L8|TGFBR1|USP17L30|IDE|RNF128|SNX3|RHOT1|TP53|RCE1|TRAF2|PTRH2|TRAF6|USP17L27|USP17L26|USP17L29|USP17L28|WDR20|USP17L21|USP17L20|USP17L22|USP17L25|UBB|USP17L24|USP17L15|USP17L18|USP17L17|RUVBL1|USP17L19|USP17L10|USP17L2|USP17L12|USP17L3|USP17L11|USP17L1|CFTR|USP17L13…	Ub-specific processing proteases	221	UB-SPECIFIC PROCESSING PROTEASES%REACTOME DATABASE ID RELEASE 69%5689880	-0.496	-1.8472	0	KSR
H2BFS|PAK1|PAK2|NCF1|BAIAP2|PRKCD|CTNNA1|PRKCZ|RHOA|ROCK1|ROCK2|MEN1|IQGAP1|PRKCA|PRKCB|MYH11|MYL6|KDM4C|WAS|PIK3R4|MYL9|WASL|PPP1R12A|PPP1R12B|RAC1|RAC2|PPP1R14A|WASF1|WASF2|WASF3|CTTN|CTNNB1|DAAM1|SRF|DVL1|MYH10|DVL2|DVL3|MYH14|KTN1|ITGB3BP|TAOK1|MYH9|CDCA8|INCENP|ABL1|NCOA2|SCAI|KIF14|CIT|NOXO1|GOPC|CDKN1B|NOXA1|FMNL3|FMNL1|FMNL2|CFTR|PRC1|NCK1|CENPK|CENPL|CENPM|PAK3|CENPN|CENPO|B9D2|CENPP|CEN…	RHO GTPase Effectors	298	RHO GTPASE EFFECTORS%REACTOME%R-HSA-195258.3	-0.4928	-1.8813	0	KSR
RPS27A|TPR|UBA52|AAAS|PLCG1|NDC1|PPM1B|UBC|STAT1|IFIT1|NEDD4|MX1|EIF4A1|EIF4A2|EIF4A3|EIF4E|EIF4E2|KPNA1|KPNA2|EIF4G1|EIF4G2|IRF3|EIF4G3|JAK1|FLNB|EIF4E3|HERC5|KPNA7|KPNA4|ARIH1|UBA7|KPNA5|KPNB1|KPNA3|USP41|USP18|MX2|NUP107|NUP133|UBE2E1|NUP153|NUP155|NUP160|EIF2AK2|NUP188|NUP205|NUP210|NUP214|NUP35|NUP37|NUP43|NUP50|UBE2L6|NUP54|UBE2N|NUP62|NUP85|NUP88|NUP93|UBB|NUPL2|DDX58|ISG15|POM121|PIN1|MAP…	ISG15 antiviral mechanism	70	ISG15 ANTIVIRAL MECHANISM%REACTOME%R-HSA-1169408.2	-0.4896	-1.6233	0.0082	KSR
NFKB2|PPARA|PPARG|RXRA|CHD3|SMC5|SMC6|NFKBIA|TRIM28|AAAS|DDX17|NSMCE2|NSMCE1|HIC1|EID3|CDKN2A|L3MBTL2|HIST1H4A|ZBED1|HIST1H4B|TP53BP1|HIST1H4C|NR4A2|HIST1H4D|ZNF131|CREBBP|HIST1H4E|MTA1|HIST1H4F|MKL1|FOXL2|HIST1H4H|SP3|SAFB|HIST1H4I|TOPORS|HIST1H4J|HIST1H4K|RNF168|SUZ12|HIST1H4L|PARP1|NSMCE4A|EP300|HDAC4|SP100|ZNF350|HDAC1|UHRF2|HDAC7|HDAC2|SATB1|SATB2|TDG|NR2C1|NDNL2|NR1H2|MDM2|HIST2H4A|MBD1|CET…	SUMO E3 ligases SUMOylate target proteins	169	SUMO E3 LIGASES SUMOYLATE TARGET PROTEINS%REACTOME%R-HSA-3108232.4	-0.4885	-1.7902	0	KSR
RPS27A|NFKB1|NFKB2|STAT6|CHUK|UBA52|NFKBIA|NFKBIB|UBC|POLR1C|DTX4|CREBBP|POLR2E|POLR2F|POLR2H|EP300|POLR2K|POLR2L|POLR3A|POLR3B|POLR3C|POLR3D|POLR3E|POLR3F|POLR3G|POLR3GL|POLR3H|POLR3K|RELA|TRIM21|NLRP4|IRF3|CTNNB1|TRIM32|IRF7|TBK1|TICAM1|TLR3|MRE11A|IKBKB|IKBKG|PRKDC|UBB|NKIRAS1|DHX36|NKIRAS2|XRCC5|XRCC6|CRCP|DDX41|LRRFIP1|MB21D1|TRIM56|DHX9|NLRC3|IFI16|TMEM173|RIPK3|MYD88|TREX1|ZBP1|RIPK1	Cytosolic sensors of pathogen-associated DNA	62	CYTOSOLIC SENSORS OF PATHOGEN-ASSOCIATED DNA%REACTOME%R-HSA-1834949.1	-0.4881	-1.5804	0.0148	KSR
NTN4|ILK|NRAS|RND1|PXN|RHOA|RAC1|RAC2|RAF1|RAP1A|RAP1B|RRAS|SOS1|SOS2|ARPC1A|ARPC1B|ARPC2|ARPC3|ARPC5|ARPC5L|ITGAD|ITGAE|ITGAX|ACTN1|ACTN2|ARAF|ACTN4|COL11A1|COL11A2|COL1A1|MAPK6|ACTB|COL1A2|COL2A1|ACTG1|COL3A1|COL4A1|COL4A2|COL4A4|COL4A5|COL4A6|COL5A1|COL5A2|BRAF|COL5A3|COL6A1|COL6A2|COL6A3|DOCK1|FN1|ITGA1|ITGA10|ITGA11|ITGA2B|ITGA3|ITGA4|PIK3R1|ITGA6|PIK3R2|DNAJC27|ITGA7|PIK3R3|ITGA8|PIK3C2A|IT…	Integrin signalling pathway	165	INTEGRIN SIGNALLING PATHWAY%PANTHER PATHWAY%P00034	-0.4874	-1.782	0	KSR
POLH|RPA1|RPS27A|USP43|RPA2|REV1|UBA7|RPA3|KIAA0101|SPRTN|UBE2B|DTL|RAD18|UFD1L|POLD1|VCP|UBA52|POLD2|POLD3|POLD4|POLE|POLE2|UBC|POLE3|UBE2L6|POLE4|UBB|NPLOC4|ISG15|MAD2L2|CUL4A|CUL4B|DDB1|TRIM25|PCNA|RFC1|RFC2|RFC3|RCHY1|RBX1|RFC4|WDR48|RFC5|USP10|REV3L|USP1|POLI|POLK	DNA Damage Bypass	48	DNA DAMAGE BYPASS%REACTOME DATABASE ID RELEASE 69%73893	-0.4873	-1.5238	0.0463	KSR
NFKB2|PPARA|PPARG|RXRA|CHD3|SMC5|SMC6|NFKBIA|TRIM28|AAAS|DDX17|NSMCE2|NSMCE1|HIC1|EID3|CDKN2A|L3MBTL2|HIST1H4A|ZBED1|HIST1H4B|TP53BP1|HIST1H4C|NR4A2|HIST1H4D|ZNF131|CREBBP|HIST1H4E|MTA1|SENP5|HIST1H4F|MKL1|FOXL2|HIST1H4H|SP3|SAFB|HIST1H4I|TOPORS|HIST1H4J|SENP1|HIST1H4K|RNF168|SUZ12|HIST1H4L|PARP1|NSMCE4A|EP300|HDAC4|SP100|ZNF350|HDAC1|UHRF2|HDAC7|HDAC2|SATB1|SATB2|TDG|NR2C1|NDNL2|NR1H2|MDM2|HIST2…	SUMOylation	175	SUMOYLATION%REACTOME%R-HSA-2990846.3	-0.4848	-1.7864	0	KSR
THOC4|NXF1|NXF2|NXF2B|NXF3|UPF1|NXF5|UPF2|NXT1|UPF3A|ACIN1|NXT2|UPF3B|CASC3|WIBG|CLP1|DDX39B|CPSF1|CPSF2|CPSF3|CPSF4|CPSF6|CPSF7|CSTF1|CSTF2|CSTF2T|CSTF3|DAZAP1|ETF1|FIP1L1|GSPT1|GSPT2|HBS1L|MSI1|MSI2|NUDT21|PABPN1|PABPN1L|PAPOLA|PAPOLB|PAPOLG|PCF11|PELO|EIF4A3|PPP2CA|PPP2CB|PPP2R1A|PPP2R1B|PPP2R2A|PPP2R2B|PPP2R2C|PPP2R2D|PPP2R3A|PPP2R3B|PPP2R3C|PPP2R5A|PPP2R5B|PPP2R5C|PPP2R5D|PPP2R5E|RNGTT|RNMT|…	mRNA surveillance pathway	84	MRNA SURVEILLANCE PATHWAY%KEGG%HSA03015	-0.4829	-1.652	0.0046	KSR
NRP1|DNM1|DNM2|DNM3|PAK1|VAV2|RAC1|DLG1|RPS6KA1|RPS6KA2|RPS6KA3|RPS6KA4|RPS6KA5|RPS6KA6|SH3GL2|NCAN|SCN11A|SCN9A|SCN1B|SPTAN1|SCN1A|ANK2|EZR|ANK3|ANK1|SHTN1|MSN|SCN10A|SCN8A|RDX|SPTBN4|SPTBN5|SPTA1|SDCBP|SCN3B|SCN3A|SPTBN1|SPTBN2|CNTN6|SCN2A|SCN2B|NRP2|CHL1|HSPA8|SCN5A|SPTB|GAP43|DCX|SCN4A|SCN4B|SCN7A|RANBP9|CSNK2A1|CSNK2A2|CSNK2B|ITGA1|ITGA10|ITGA2B|ITGA9|DLG4|KIF4B|LAMA1|KIF4A|LAMB1|ITGA2|ITGA5…	L1CAM interactions	97	L1CAM INTERACTIONS%REACTOME DATABASE ID RELEASE 69%373760	-0.4817	-1.6579	0.0011	KSR
ATP1A3|ATP1A4|ATP1B1|UGT2B4|ATP1B2|ATP1B3|ATP1B4|FXYD2|SLC9A1|AQP8|AQP9|RXRA|CYP3A4|KCNN2|NCEH1|NR0B2|NR1H4|OSTALPHA|OSTBETA|SLC10A1|SLC10A2|SLC22A1|SLC22A7|SLC22A8|SLC4A5|SCARB1|SLCO1A2|EPHX1|PRKACA|SLCO1B1|PRKACB|SLCO1B3|PRKACG|SULT2A1|LDLR|PRKX|ADCY1|AQP4|ADCY2|ADCY3|ADCY4|ADCY5|ADCY6|ADCY7|ADCY8|ADCY9|AQP1|SLC4A4|GNAS|SLC9A3|ABCB1|SLC4A2|ABCB11|ABCB4|HMGCR|ABCC2|ABCC3|ABCC4|SCTR|CA2|ABCG2|ABC…	Bile secretion	71	BILE SECRETION%KEGG%HSA04976	-0.48	-1.5912	0.0071	KSR
KALRN|TRIO|NGF|ARHGEF2|ABR|PREX1|ARHGEF1|ARHGEF11|ARHGEF12|FGD2|FGD4|GNA13|MCF2|TIAM1|TIAM2|VAV1|VAV2|VAV3|OBSCN|RAC1|BCL2L11|RASGRF2|PLEKHG2|PLEKHG5|NGFR|SOS1|SOS2|ARHGEF4|ARHGEF6|ARHGEF7|AATF|FGD1|FGD3|NET1|AKAP13|ARHGEF9|ARHGEF3|ARHGEF5|BAD|ARHGEF40|MCF2L|ECT2|ARHGEF33|ARHGEF35|ARHGEF37|ARHGEF39|ARHGEF38|ITSN1|MAPK8|ARHGEF10L|MAGED1|ARHGEF10|ARHGEF15|ARHGEF17|ARHGEF16|ARHGEF19|ARHGEF18|ARHGEF2…	NRAGE signals death through JNK	59	NRAGE SIGNALS DEATH THROUGH JNK%REACTOME DATABASE ID RELEASE 69%193648	-0.4774	-1.5411	0.0253	KSR
IGKV3D-20|IGKV2D-28|MASP1|IGKV4-1|IGKV2D-30|IGKV3-11|IGKV5-2|APOB|APOL1|HBA1|HBA2|MARCO|HBB|HPR|SPARC|IGKV2-28|MSR1|IGKV1-12|SCARA5|SCGB3A2|ALB|CALR|STAB2|FTH1|FTL|APOE|HP|LRP1|SAA1|IGHA1|CD163|AMBP|HSP90AA1|JCHAIN|HSP90B1|HPX|SCARF1|COL1A1|COL1A2|HSPH1|HYOU1|COL3A1|COL4A1|COL4A2|COLEC11|COLEC12|STAB1|APOA1|CD36|SSC5D	Binding and Uptake of Ligands by Scavenger Receptors	50	BINDING AND UPTAKE OF LIGANDS BY SCAVENGER RECEPTORS%REACTOME DATABASE ID RELEASE 69%2173782	-0.4751	-1.4864	0.0334	KSR
MYC|ATXN7|SUDS3|TADA3|NFKBIA|RHOA|TAF10|USP11|BECN1|USP9X|TAF9B|PSMD9|PSMD5|ATXN3|PSMD10|ATXN3L|APC|AXIN1|AXIN2|USP4|USP2|OTUD7B|UCHL5|TAB1|USP21|TGFB1|USP17L4|USP17L5|USP17L8|TGFBR1|USP17L30|IDE|TGFBR2|RNF128|SNX3|RHOT1|TP53|RCE1|TRAF2|PTRH2|TRAF6|USP17L27|USP17L26|USP17L29|USP17L28|BRCC3|WDR20|MYSM1|USP17L21|BABAM1|USP17L20|STAMBPL1|USP17L22|UIMC1|USP17L25|UBB|BRE|USP17L24|UCHL1|FAM175B|USP17L1…	Deubiquitination	298	DEUBIQUITINATION%REACTOME%R-HSA-5688426.3	-0.4739	-1.7951	0	KSR
CACNG7|LAMA2|CACNG8|ITGA2|ITGA5|ITGAV|ITGB1|ITGB3|ITGB5|ATP2A2|CTNNA1|CTNNA2|CTNNA3|DAG1|CTNNB1|DES|DMD|EMD|LMNA|SGCA|SGCB|SGCD|SGCG|DSC2|DSG2|CDH2|DSP|PKP2|JUP|LEF1|ACTN1|ACTN2|GJA1|ACTN3|ACTN4|ACTB|ACTG1|RYR2|SLC8A1|TCF7|CACNA1C|TCF7L1|CACNA1D|TCF7L2|CACNA1F|CACNA1S|ITGA1|CACNA2D1|ITGA10|CACNA2D2|ITGA11|CACNA2D3|ITGA2B|CACNA2D4|ITGA3|CACNB1|ITGA4|CACNB2|ITGA6|CACNB3|ITGA7|CACNB4|ITGA8|CACNG1|IT…	Arrhythmogenic right ventricular cardiomyopathy (ARVC)	74	ARRHYTHMOGENIC RIGHT VENTRICULAR CARDIOMYOPATHY (ARVC)%KEGG%HSA05412	-0.4729	-1.6002	0.0059	KSR
RPS27A|UBA52|UBC|HIST2H2AA3|HIST2H2AA4|HIST2H2AB|HIST2H2AC|PSMD9|PSMD5|PSMD10|HIST3H2A|SMAD7|UCHL5|TGFB1|TGFBR1|TGFBR2|UBB|ACTB|UCHL1|INO80|RUVBL1|NEDD8|NFRKB|INO80C|INO80B|INO80E|INO80D|BAP1|SENP8|ACTR5|ACTR8|UCHL3|FOXK2|FOXK1|TFPT|MBD5|MBD6|USP15|ASXL1|ASXL2|ADRM1|BARD1|PSMA1|PSMA2|PSMA3|PSMA4|PSMA5|PSMA6|PSMA7|PSMA8|PSMB1|PSMB10|PSMB11|PSMB2|PSMB3|PSMB4|HCFC1|PSMB5|PSMB6|PSMB7|PSMB8|PSMB9|PSMC…	UCH proteinases	102	UCH PROTEINASES%REACTOME%R-HSA-5689603.2	-0.4724	-1.6313	0.0045	KSR
NRTN|NRAS|AGRN|COL4A3|CREB1|GFRA1|GFRA2|RPS6KA5|GFRA4|SOS1|GDNF|HRAS|NCAN|KRAS|SPTAN1|SPTBN4|SPTBN5|SPTA1|SPTBN1|SPTBN2|COL4A1|COL4A2|CNTN2|COL4A4|COL4A5|PTPRA|PSPN|SPTB|MAPK1|COL6A1|COL6A2|CACNA1C|COL6A3|CACNA1D|COL6A6|COL6A5|MAPK3|COL9A1|CACNA1G|COL9A2|CACNA1H|ST8SIA4|COL9A3|CACNA1I|CACNA1S|ST8SIA2|ARTN|NCAM1|CACNB1|CACNB2|CACNB3|CACNB4|FYN|PTK2|PRNP	NCAM signaling for neurite out-growth	55	NCAM SIGNALING FOR NEURITE OUT-GROWTH%REACTOME%R-HSA-375165.2	-0.467	-1.5	0.033	KSR
IGKV3D-20|IGKV2D-28|IGKV4-1|IGKV2D-30|IGKV3-11|IGKV5-2|CD19|PROS1|SERPING1|IGHG4|IGHG1|C5AR2|IGHG2|IGKV2-28|IGKV1-12|CLU|CPN2|CPN1|VTN|CFHR2|CFHR1|CFHR4|CFHR3|CFHR5|C3AR1|C5AR1|CD81|F2|C1QA|C1QB|C1QC|C1S|C2|C4A|C1R|C4B|C3|C4BPA|C4BPB|C5|C6|C7|ELANE|C8A|C8B|C8G|C9|CD46|CD55|CD59|CFB|CFH|CFI|CPB2|CR1|CR2|C4B_2	Regulation of Complement cascade	57	REGULATION OF COMPLEMENT CASCADE%REACTOME DATABASE ID RELEASE 69%977606	-0.4608	-1.472	0.0363	KSR
ATP1A3|SLC3A1|ATP1A4|SLC3A2|ATP1B1|SLC6A19|ATP1B2|SLC7A7|ATP1B3|SLC7A8|ATP1B4|SLC7A9|FXYD2|XPNPEP2|SLC1A1|SLC38A2|KCNQ1|ACE2|CPA3|SLC9A3|MME|KCNN4|PRSS1|PRSS2|PRSS3|CELA2A|CELA2B|CELA3A|COL11A1|CELA3B|COL11A2|COL1A1|CPA1|COL1A2|CPA2|COL2A1|CPB1|COL3A1|CTRB1|COL4A1|CTRL|COL4A2|COL4A4|COL4A5|COL4A6|COL5A1|COL5A2|COL5A3|COL6A1|SLC8A1|COL12A1|COL6A2|SLC8A2|COL14A1|COL6A3|SLC8A3|COL15A1|COL6A6|COL17A1…	Protein digestion and absorption	81	PROTEIN DIGESTION AND ABSORPTION%KEGG%HSA04974	-0.4582	-1.557	0.0142	KSR
EHD1|EHD2|EHD3|JAK2|HIST1H3A|HIST1H3B|HIST1H3C|HIST1H3D|CDK2|HIST1H3E|HIST1H3F|HIST1H3G|HIST1H3H|HIST1H3I|HIST1H3J|PRKACA|PRKACB|PRKACG|RAC1|HDAC1|AKAP1|HDAC2|HIST2H3A|HIST2H3C|HIST2H3D|RAB5A|CAPZB|AK3|KIF13B|KIF1C|HMG20B|KIF1B|KIF1A|WEE1|KIF25|KIF23|RAD51C|KIF22|KIF6|RBSN|KIF27|RAD51B|TP53|KIF9|KIFC2|KIF2A|ABL1|KIFC1|IRF2|VPS45|KIF2C|KIF2B|LRRC16A|MFN1|MFN2|IFNA1|CABLES1|IFNA10|KLC2|CABLES2|IFNA…	Factors involved in megakaryocyte development and platelet production	147	FACTORS INVOLVED IN MEGAKARYOCYTE DEVELOPMENT AND PLATELET PRODUCTION%REACTOME%R-HSA-983231.2	-0.4574	-1.6414	0.0011	KSR
MYL2|PAK1|PAK2|PDGFA|PDGFB|PDGFRA|PDGFRB|PXN|RHOA|ROCK1|ROCK2|PRKCA|PRKCB|VAV1|PRKCG|VAV2|VAV3|MYL9|PPP1R12A|RAC1|RAC2|RAC3|RAF1|RAP1A|RAP1B|RASGRF1|BCL2|CAPN2|CTNNB1|SOS1|SOS2|BAD|ERBB2|GSK3B|PAK3|PAK4|PAK6|PAK7|PIK3R1|PIK3R2|PIK3R3|PIK3R5|PTK2|SHC1|PIK3CA|SHC2|PIK3CB|SHC3|PIK3CD|SHC4|PIK3CG|SRC|PIP5K1C|PTEN|MYLK|MYLK2|MYLK3|CAV1|CAV2|CAV3|FYN|CCND1|CCND2|CCND3|ILK|PDPK1|FIGF|FLT1|ACTN1|ACTN2|FL…	Focal adhesion	200	FOCAL ADHESION%KEGG%HSA04510	-0.4532	-1.6697	0	KSR
FABP4|CEBPD|CCND3|KLF5|TGS1|NFKB1|PLIN1|PPARA|EBF1|PPARG|RXRA|CDK4|CREBBP|CEBPB|CCNC|NCOR2|EP300|ADIRF|CDK8|KLF4|MED8|MED9|NR2F2|MED4|PCK1|LEP|MED19|MED6|MED16|MED15|RELA|MED7|MED18|MED17|MED12|MED11|MED14|MED13|MED10|MED27|MED26|MED29|MED28|CEBPA|MED23|MED22|CDK19|MED25|MED24|MED21|MED20|TGFB1|ZNF467|TNF|CHD9|HELZ2|LPL|NCOA1|NCOA2|MED1|MED30|NCOA6|MED31|CARM1|NCOR1|PPARGC1A|ZNF638|TBL1X|TBL1XR1|…	Transcriptional regulation of white adipocyte differentiation	83	TRANSCRIPTIONAL REGULATION OF WHITE ADIPOCYTE DIFFERENTIATION%REACTOME%R-HSA-381340.2	-0.4486	-1.5174	0.0231	KSR
MYC|PIK3CD|SHC4|PIK3CG|SRC|STAT5A|STAT5B|TGFA|CRK|NRAS|CRKL|PAK1|PAK2|PLCG1|PLCG2|EGF|EGFR|ELK1|PRKCA|PRKCB|PRKCG|RAF1|EIF4EBP1|SOS1|SOS2|GRB2|HRAS|JUN|KRAS|MAP2K1|MAP2K2|MAP2K4|ABL1|ABL2|ARAF|MAP2K7|AREG|BAD|BTC|CAMK2A|CAMK2B|CAMK2D|CAMK2G|AKT1|CBL|AKT2|CBLB|AKT3|CBLC|CDKN1A|CDKN1B|ERBB2|ERBB3|ERBB4|BRAF|EREG|GAB1|MAPK1|GSK3B|MAPK10|HBEGF|MTOR|NCK1|NCK2|MAPK3|NRG1|NRG2|MAPK8|NRG3|NRG4|PAK3|PAK4|…	ErbB signaling pathway	87	ERBB SIGNALING PATHWAY%KEGG%HSA04012	-0.4389	-1.4918	0.0146	KSR
CEACAM1|CEACAM6|CEACAM8|PDGFA|PDGFB|VCAM1|VCAN|DMP1|PRKCA|CASK|FBN1|MUSK|FBN2|P3H2|FBN3|P3H1|LTBP4|P3H3|CAPN1|LTBP2|SERPINH1|CAPN2|FBLN1|DDR1|LTBP3|SH3PXD2A|FBLN2|MATN1|FBLN5|COL21A1|EFEMP2|MATN4|EFEMP1|DDR2|MFAP5|COL22A1|MFAP4|DSPP|MFAP1|ADAM19|MFAP3|ADAM12|MATN3|MFAP2|PPIB|NID2|COL28A1|CRTAP|COLGALT2|HAPLN1|ADAM10|COLGALT1|TRAPPC4|ASPN|PCOLCE2|TGFB1|CTSG|TGFB2|NCAN|TGFB3|BGN|MMP7|A2M|PSEN1|P4HB…	Extracellular matrix organization	292	EXTRACELLULAR MATRIX ORGANIZATION%REACTOME%R-HSA-1474244.2	-0.4358	-1.6569	0	KSR
PIK3CD|CCND1|PIK3CG|CCNE1|NFKB1|TGFA|CCNE2|CHUK|PDPK1|NRAS|PDGFA|NFKBIA|PDGFB|PDGFRA|CDK2|CREB3|PDGFRB|CREB3L1|PDGFD|CREB3L2|PTEN|CREB3L3|CREB3L4|CREB5|EGF|EGFR|CREBBP|SRD5A2|E2F1|E2F2|E2F3|EP300|RAF1|MDM2|BCL2|CREB1|RELA|FGFR1|FGFR2|RB1|CTNNB1|PDGFC|SOS1|SOS2|GRB2|HRAS|IKBKB|IKBKG|INSRR|KLK3|KRAS|NKX3-1|MAP2K1|TP53|MAP2K2|AR|LEF1|ARAF|HSP90AA1|BAD|HSP90AB1|HSP90B1|IGF1|IGF1R|INS|AKT1|GSTP1|AKT2|…	Prostate cancer	89	PROSTATE CANCER%KEGG%HSA05215	-0.4347	-1.4687	0.0275	KSR
GNG5|GNG7|GNG8|GNGT1|GNGT2|NRAS|JAK2|PRKACA|PRKACB|PRKACG|PRKCA|PRKCB|PRKCG|PRKX|BCL2|CREB1|CHRM4|CHRNA3|CHRNA4|CHRNA6|CHRNB2|CHRNB4|CAMK2A|CAMK2B|CAMK2D|CAMK2G|AKT1|AKT2|AKT3|ATF4|CACNA1A|CACNA1B|CACNA1C|CACNA1D|CACNA1F|CACNA1S|PIK3R1|PIK3R2|PIK3R3|PIK3R5|PIK3CA|PIK3CB|GNAO1|PIK3CD|PIK3CG|KCNJ3|PLCB1|PLCB2|PLCB3|PLCB4|CREB3|CREB3L1|CREB3L2|CREB3L3|CREB3L4|CREB5|KCNJ12|KCNJ14|KCNJ2|KCNJ4|KCNJ6|KC…	Cholinergic synapse	112	CHOLINERGIC SYNAPSE%KEGG%HSA04725	-0.4314	-1.534	0.0066	KSR
GNG5|GNG7|GNG8|GNGT1|GNGT2|KALRN|TRIO|ADRA1A|ARHGEF2|PLXNB1|ADRA1B|ADRA1D|ABR|PREX1|ARHGEF1|ARHGEF11|ARHGEF12|RHOA|FGD2|ROCK1|FGD4|GNA13|ROCK2|MCF2|TIAM1|RHOC|TIAM2|VAV1|RHOB|VAV2|VAV3|OBSCN|RASGRF2|PLEKHG2|BTK|PLEKHG5|SOS1|SOS2|ARHGEF4|ARHGEF6|ARHGEF7|GNA12|GNG12|FGD1|FGD3|NET1|AKAP13|ARHGEF9|ARHGEF3|ARHGEF5|ARHGEF40|MCF2L|ECT2|ARHGEF33|ARHGEF35|ARHGEF37|ARHGEF39|ARHGEF38|ITSN1|TBXA2R|ARHGEF10L|…	G alpha (12 13) signalling events	80	G ALPHA (12 13) SIGNALLING EVENTS%REACTOME%R-HSA-416482.4	-0.4192	-1.422	0.0327	KSR
CACNG7|LAMA2|CACNG8|ITGA2|ITGA5|MYH6|ITGAV|MYH7|ITGB1|MYL2|ADRB1|MYL3|ITGB3|ITGB5|TNNI3|TNNT2|ATP2A2|TPM1|TPM2|TPM3|TPM4|PRKACA|PRKACB|PRKACG|PRKX|ADCY1|ADCY2|DAG1|ADCY3|ADCY4|ADCY5|ADCY6|ADCY7|ADCY8|ADCY9|GNAS|DES|DMD|EMD|LMNA|MYBPC3|SGCA|SGCB|SGCD|SGCG|TTN|TGFB1|TGFB2|TGFB3|TNF|IGF1|PLN|ACTB|ACTG1|RYR2|SLC8A1|CACNA1C|CACNA1D|CACNA1F|TNNC1|CACNA1S|ITGA1|CACNA2D1|ITGA10|CACNA2D2|ITGA11|CACNA2D3|I…	Dilated cardiomyopathy	90	DILATED CARDIOMYOPATHY%KEGG%HSA05414	-0.4183	-1.4382	0.0319	KSR
MMP1|APOB|VCAN|DMP1|LGALS1|MEN1|EVA1A|CHGB|IGFBP1|IGFBP5|IGFBP4|IGFBP2|PAPPA|MXRA8|SPARCL1|IGFALS|SCG2|MFI2|TGOLN2|STC2|IGFBP7|IGFBP6|AMELX|AMBN|TMEM132A|BPIFB2|HRC|CSF1|FBN1|PCSK9|MIA3|MSLN|BMP15|CHRDL1|PRSS23|CYR61|ANO8|MEPE|CKAP4|RCN1|VGF|ENAM|AMTN|FAM20C|VWA1|FAM20A|MFGE8|MATN3|PAPPA2|ITIH2|AFP|TF|FSTL3|GOLM1|DNAJC3|KTN1|ADAM10|NUCB1|NOTUM|APOE|PNPLA2|PENK|CTSG|APP|F2|MMP2|IGF1|HSP90B1|C4A|C3…	Regulation of IGF Activity by IGFBP	124	REGULATION OF IGF ACTIVITY BY IGFBP%REACTOME DATABASE ID RELEASE 69%381426	-0.4086	-1.4609	0.0156	KSR
H2BFS|PSMD9|PSMD5|PSMD10|DNA2|MCM2|MCM3|MCM4|MCM5|MCM6|MCM7|RFC2|RFC3|RFC4|RFC5|RPA1|RPA2|RPA3|ITGB3BP|TAOK1|ANAPC15|ANAPC16|TP53|CDCA8|INCENP|BRCC3|BABAM1|UIMC1|UBB|BRE|FAM175A|CDKN1A|CDKN1B|CLSPN|CENPK|CENPL|CENPM|CENPN|CENPO|B9D2|CENPP|CENPQ|SPC24|SPC25|ERCC6L|ZWILCH|CASC5|KNTC1|PMF1|SKA1|SKA2|DSN1|RCC2|ZWINT|NDC80|MDC1|HUS1|AHCTF1|RHNO1|SGOL2|NUF2|BRIP1|SPDL1|ATRIP|NDEL1|NUDC|BARD1|MCM10|MIS1…	Cell Cycle Checkpoints	289	CELL CYCLE CHECKPOINTS%REACTOME%R-HSA-69620.2	-0.4075	-1.5412	0.001	KSR
AAAS|ACIN1|CASC3|CLNS1A|DDX20|DDX39B|EEF1A1|EEF1A2|EIF1|EIF1AX|EIF1AY|EIF1B|EIF2B1|EIF2B2|EIF2B3|EIF2B4|EIF2B5|EIF2S1|EIF2S2|EIF2S3|EIF3A|EIF3B|EIF3C|EIF3D|EIF3E|EIF3F|EIF3G|EIF3H|EIF3I|EIF3J|EIF4A1|EIF4A2|EIF4A3|EIF4B|EIF4E|EIF4E1B|EIF4E2|EIF4EBP1|EIF4G1|EIF4G2|EIF4G3|EIF5|EIF5B|ELAC1|ELAC2|GEMIN4|GEMIN5|GEMIN6|GEMIN7|GEMIN8|KPNB1|MAGOH|MAGOHB|NCBP1|NCBP2|NUP107|NUP133|NUP153|NUP155|NUP160|NUP18…	RNA transport	152	RNA TRANSPORT%KEGG%HSA03013	-0.3996	-1.4257	0.0194	KSR
ARHGAP9|RHOF|ARHGAP6|RHOD|HMHA1|PREX1|STARD8|ARHGEF1|DEPDC1B|RHOT2|ARHGEF11|STARD13|ARHGEF12|RHOA|GMIP|CHN2|GNA13|CHN1|FAM13B|FAM13A|ARHGAP11A|ARHGAP11B|TIAM1|TAGAP|TIAM2|VAV1|DEPDC7|VAV2|RHOV|VAV3|DLC1|ARHGDIG|ARHGAP4|ARHGAP36|ARHGAP44|SYDE2|RAC1|RAC2|SYDE1|RAC3|ARHGAP40|SRGAP1|ARHGAP19|ARHGAP18|SRGAP3|ARHGAP17|ARHGAP22|ARHGAP21|ARHGAP20|ARHGAP29|RASGRF2|ARHGAP28|ARHGAP27|ARHGAP25|ARHGAP24|ARHGA…	Rho GTPase cycle	139	RHO GTPASE CYCLE%REACTOME DATABASE ID RELEASE 69%194840	-0.3994	-1.4524	0.0111	KSR
ILK|PVR|PVRL1|PVRL2|PVRL3|NPHS1|KIRREL3|KIRREL|KIRREL2|PARD3|CTNNA1|PXN|CTNND1|IQGAP1|PTPN6|PARD6A|PARD6B|PVRL4|PARD6G|WASL|PRKCI|CASK|CRB3|CTNNB1|INADL|MAGI2|ARHGEF6|MPP5|FBLIM1|SIRPA|SIRPB1|FERMT2|DST|SIRPG|CLDN12|SPTAN1|TYROBP|ACTN1|ACTN2|ACTN3|ACTN4|SPTBN1|NCK1|NCK2|PIK3R1|PIK3R2|ITGA6|PTK2|ITGB4|PIK3CA|CD2AP|PIK3CB|LAMA3|LAMB3|ITGB1|LAMC2|SDK1|SDK2|PARVB|VASP|CD47|LIMS2|LIMS1|CADM1|CADM3|SKA…	Cell-Cell communication	118	CELL-CELL COMMUNICATION%REACTOME%R-HSA-1500931.4	-0.3964	-1.3866	0.0413	KSR
NRXN2|NRXN3|OCLN|PDCD1|PDCD1LG2|PECAM1|PTPRC|PTPRF|PTPRM|PVR|PVRL1|PVRL2|PVRL3|SELE|SELL|SELP|SELPLG|SIGLEC1|SPN|VCAM1|VCAN|HLA-A|HLA-B|HLA-C|HLA-E|HLA-F|HLA-G|CD40|CD40LG|ITGA4|HLA-DMA|ITGA6|HLA-DMB|HLA-DOA|ITGA8|HLA-DOB|ITGA9|HLA-DPA1|HLA-DPB1|HLA-DQA1|ITGB7|HLA-DQA2|ITGB8|HLA-DQB1|HLA-DRA|HLA-DRB1|HLA-DRB3|HLA-DRB4|HLA-DRB5|ITGAM|ITGAV|ITGB1|ITGB2|SDC1|SDC2|SDC3|SDC4|ALCAM|CADM1|CADM3|CD2|CD22…	Cell adhesion molecules (CAMs)	133	CELL ADHESION MOLECULES (CAMS)%KEGG%HSA04514	-0.3955	-1.4295	0.036	KSR
NRAS|PRKCD|PRKACA|PRKACB|PRKACG|PRKCA|PRKCB|PRKX|RAF1|CGA|SOS1|SOS2|MMP2|FSHB|CAMK2A|CAMK2B|CAMK2D|CAMK2G|ATF4|CACNA1C|HBEGF|CACNA1D|CACNA1F|CACNA1S|GNRH1|GNRH2|MMP14|GNRHR|SRC|CDC42|PLCB1|PLCB2|PLCB3|PLCB4|CALM1|CALM2|CALM3|CALML3|EGFR|LHB|CALML5|ELK1|CALML6|ADCY1|ADCY2|ADCY3|ADCY4|ADCY5|ADCY6|ADCY7|ADCY8|ADCY9|GNA11|GNAQ|GNAS|JMJD7-PLA2G4B|GRB2|ITPR1|HRAS|ITPR2|ITPR3|JUN|KRAS|MAP2K1|PLA2G10|MAP…	GnRH signaling pathway	101	GNRH SIGNALING PATHWAY%KEGG%HSA04912	-0.3953	-1.3693	0.0494	KSR
MYC|FLI1|FEV|ARHGAP9|IKBKAP|ARHGAP6|RERG|NINL|STAT4|GABPA|STAT6|PDPK1|ETV3|ELF1|NRAS|GSK3A|ELF2|ELF3|ELF4|JAK2|ELF5|JAK3|MYCBP|RPS6KC1|PDGFA|SPDEF|PDGFB|USF2|PDGFRA|NIN|PDGFRB|STAT1|STAT2|STAT3|PRKCA|VAV1|VAV2|VAV3|ARHGAP4|RAF1|SRGAP1|SRGAP3|RAB11B|RASA1|RASA2|GRAP2|RPS6KA1|RPS6KA2|GAB2|RPS6KA3|RPS6KA4|JAK1|RPS6KA5|RPS6KA6|SOS1|RASA4B|SOS2|SRF|RASA4|ARAF|ARHGAP5|MAPK6|MAPK15|PKN2|AKT2|BRAF|GAB1|G…	PDGF signaling pathway	125	PDGF SIGNALING PATHWAY%PANTHER PATHWAY%P00047	-0.3936	-1.4003	0.0315	KSR
RPS27A|DNM1|DNM2|DNM3|NFKB1|EEA1|NFKB2|APOB|UNC93B1|CNPY3|UBA52|NFKBIA|NFKBIB|UBC|HMGB1|CUL1|PIK3R4|BTK|CREB1|RELA|RPS6KA1|RPS6KA2|RPS6KA3|RPS6KA5|SKP1|TAB1|TAB2|TLR10|UBE2V1|APP|RBSN|S100A1|TRAF6|BTRC|S100A9|S100A8|FBXW11|HSP90B1|UBB|SIGIRR|LY86|ATF2|BPI|CASP8|PIK3C3|FGA|FGB|FGG|CD14|ITGAM|CHUK|ITGB2|BIRC2|BIRC3|PLCG2|DUSP3|DUSP4|DUSP6|DUSP7|ECSIT|ELK1|TLR2|TLR4|TLR6|ATF1|PPP2CA|CTSB|PPP2CB|PPP2…	Toll-like Receptor Cascades	149	TOLL-LIKE RECEPTOR CASCADES%REACTOME%R-HSA-168898.6	-0.3837	-1.4039	0.0162	KSR
PDGFRA|PDGFRB|PPP3CA|PPP3CB|PPP3CC|PPP3R1|PPP3R2|PRKACA|PRKACB|PRKACG|PRKCA|PRKCB|PRKCG|PRKX|SPHK1|SPHK2|CAMK2A|CAMK2B|CAMK2D|CAMK2G|ERBB2|ERBB3|ERBB4|CACNA1A|CACNA1B|CACNA1C|CACNA1D|CACNA1E|CACNA1F|CACNA1G|CACNA1H|CACNA1I|CACNA1S|ITPKA|ITPKB|BST1|CD38|ADORA2A|ADORA2B|CHP|ADRA1A|CHP2|ADRA1B|ADRA1D|ADRB1|PLCB1|ADRB2|PLCB2|ADRB3|PLCB3|AGTR1|PLCB4|ATP2A1|PLCD1|ATP2A2|PLCD3|ATP2A3|PLCD4|ATP2B1|PLCE1|…	Calcium signaling pathway	177	CALCIUM SIGNALING PATHWAY%KEGG%HSA04020	-0.376	-1.3842	0.0228	KSR
NFKB1|CCL2|JAK2|NFKBIA|NFKBIB|DDX39B|CCL5|STAT1|STAT2|CREBBP|PRKCA|PRKCB|EIF2S1|EP300|RAF1|RELA|IRF9|CXCL10|JAK1|DNAJB1|DNAJC3|EIF2AK1|EIF2AK2|EIF2AK3|TNF|EIF2AK4|TNFRSF1A|TYK2|IFNA1|IFNA10|NUP98|ACTB|IFNA13|ACTG1|IFNA14|AKT1|IFNA16|AKT2|HSPA1A|IFNA17|AKT3|HSPA1B|IFNA2|HSPA1L|IFNA21|HSPA2|IFNA4|ATF2|HSPA6|IFNA5|HSPA8|IFNA6|IFNA7|IFNA8|IFNAR1|GSK3B|IFNAR2|IFNB1|IFNGR1|CASP9|IFNGR2|RAE1|CYCS|IL12A|…	Influenza A	174	INFLUENZA A%KEGG%HSA05164	-0.3756	-1.3826	0.0288	KSR
NF1|NRAS|JAK2|JAK3|PDGFB|PDGFRA|PDGFRB|KLB|PPP5C|IQGAP1|CNKSR1|RAF1|RAP1A|PSMD9|RAP1B|PSMD5|RAPGEF2|PSMD10|RASA1|RASA2|RASGRF1|MARK3|BRAP|RASGRF2|KSR2|RASGRP1|CNKSR2|RASGRP3|APBB1IP|RASGRP4|PHB|SPRED3|SYNGAP1|RASA3|RASAL1|SOS1|RASAL2|RASAL3|KBTBD7|RASA4|DAB2IP|PEBP1|SPTAN1|ARAF|AREG|BTC|CAMK2A|UBB|CAMK2B|CAMK2D|CAMK2G|NEFL|PTPRA|ERBB2|EREG|HBEGF|NRG1|NRG2|NRG3|NRG4|ARTN|PTK2|SHC1|FGA|SHC2|FGB|FGG…	RAF MAP kinase cascade	231	RAF MAP KINASE CASCADE%REACTOME DATABASE ID RELEASE 69%5673001	-0.3683	-1.385	0.0166	KSR
NF1|NRAS|HCK|JAK2|JAK3|PDGFB|PDGFRA|PDGFRB|KLB|PPP5C|IQGAP1|PIK3R4|CNKSR1|RAF1|RAP1A|PSMD9|RAP1B|PSMD5|RAPGEF2|PSMD10|RASA1|RASA2|RASGRF1|MARK3|BRAP|RASGRF2|KSR2|RASGRP1|CNKSR2|RASGRP3|APBB1IP|RASGRP4|PHB|SPRED3|SYNGAP1|RASA3|RASAL1|SOS1|RASAL2|RASAL3|KBTBD7|RASA4|DAB2IP|PEBP1|SPTAN1|ARAF|AREG|BTC|CAMK2A|UBB|CAMK2B|CAMK2D|CAMK2G|NEFL|PTPRA|ERBB2|EREG|GAB1|HBEGF|NRG1|NRG2|NRG3|NRG4|ARTN|PIK3R1|PIK…	FLT3 Signaling	249	FLT3 SIGNALING%REACTOME DATABASE ID RELEASE 69%9607240	-0.3673	-1.3874	0.0124	KSR
NF1|NRAS|JAK2|JAK3|PDGFB|PDGFRA|PDGFRB|KLB|PPP5C|IQGAP1|CNKSR1|RAF1|RAP1A|PSMD9|RAP1B|PSMD5|RAPGEF2|PSMD10|RASA1|RASA2|RASGRF1|MARK3|BRAP|RASGRF2|KSR2|RASGRP1|CNKSR2|RASGRP3|APBB1IP|RASGRP4|PHB|SPRED3|SYNGAP1|RASA3|RASAL1|SOS1|RASAL2|RASAL3|KBTBD7|RASA4|DAB2IP|PEBP1|SPTAN1|ARAF|AREG|BTC|CAMK2A|UBB|CAMK2B|CAMK2D|CAMK2G|NEFL|PTPRA|ERBB2|EREG|HBEGF|NRG1|NRG2|NRG3|NRG4|ARTN|PTK2|SHC1|FGA|SHC2|FGB|FGG…	ERK1 ERK2 pathway	236	ERK1 ERK2 PATHWAY%REACTOME DATABASE ID RELEASE 69%5684996	-0.3668	-1.3799	0.0146	KSR
PCDHA8|PCDHA7|PCDHA6|PCDH20|PCDHGA10|PCDHGA11|PCDHGA12|PCDHB2|PCDHB1|PCDHB6|FAT1|PCDHB5|FAT2|FAT3|PCDHB4|LYN|DCHS1|PCDHB3|PCDHB8|PCDHB7|ACTA2|PCDHGB7|ACTG2|PCDHGB6|PCDHGB4|PCDHGB2|PCDHGA8|CTNND1|FER|PTPN1|YES1|CTNNB1|FZD1|FZD10|FZD2|FZD3|FZD4|FZD5|FZD6|FZD7|FZD8|FZD9|LEF1|ACTB|ACTG1|ERBB2|ERBB3|ERBB4|GSK3B|TCF7L1|TCF7L2|CSNK2A2|WNT1|CSNK2B|WNT10A|WNT10B|WNT11|WNT16|WNT2|WNT2B|WNT3|WNT3A|WNT4|WNT5…	Cadherin signaling pathway	150	CADHERIN SIGNALING PATHWAY%PANTHER PATHWAY%P00012	-0.3666	-1.3306	0.0484	KSR
MYC|NF1|NRAS|JAK2|PAK1|JAK3|PAK2|PDGFB|PDGFRA|PDGFRB|KLB|PPP5C|PRKACA|IQGAP1|PRKACB|PRKACG|CNKSR1|RAC1|RAF1|RAP1A|PSMD9|RAP1B|PSMD5|RAPGEF2|PSMD10|RASA1|RASA2|RASGRF1|MARK3|BRAP|RASGRF2|KSR2|RASGRP1|CNKSR2|RASGRP3|APBB1IP|RASGRP4|PHB|SPRED3|SYNGAP1|RASA3|RASAL1|SOS1|RASAL2|RASAL3|DNAJB1|KBTBD7|RASA4|DAB2IP|PEBP1|SPTAN1|ARAF|AREG|BTC|CAMK2A|UBB|CAMK2B|CAMK2D|CAMK2G|NEFL|PTPRA|ERBB2|EREG|HBEGF|NRG1…	MAPK family signaling cascades	275	MAPK FAMILY SIGNALING CASCADES%REACTOME%R-HSA-5683057.3	-0.3664	-1.3881	0.0103	KSR
PCDHA8|GNG5|PCDHA7|GNG7|PCDHA6|NFATC2|GNG8|PCDH20|NFATC4|PCDHGA10|PCDHGA11|PCDHGA12|NLK|PCDHB2|PCDHB1|PCDHB6|FAT1|PCDHB5|FAT2|FAT3|PCDHB4|DCHS1|PCDHB3|PCDHB8|PCDHB7|PCDHGB7|PCDHGB6|PRKCD|PCDHGB4|PRKCZ|PPP3CA|CTNNA1|PCDHGB2|PPP3CB|CTNNA2|PCDHGA8|PPP3CC|CTNNA3|PPP3R1|PPP3R2|PRKCA|PRKCB|PRKCG|PRKCE|PRKCH|PRKCQ|AXIN1|CER1|CSNK1A1|CSNK1A1L|CSNK1E|CTBP1|CTBP2|CTNNB1|DVL1|DVL2|DVL3|FZD1|FZD10|FZD2|FZD3|…	Wnt signaling pathway	264	WNT SIGNALING PATHWAY%PANTHER PATHWAY%P00057	-0.354	-1.3407	0.0257	KSR
NR4A1|GSK3A|EZH2|CHD4|CHD3|PDGFB|PDGFRA|PDGFRB|EED|PRKCD|KLB|IER3|INSR|PRKACA|MTA1|PRKACB|RBBP4|PRKACG|PRKCA|VAV1|ESR2|RBBP7|PRKCG|PRKX|MTA3|SUZ12|MBD3|SNAI1|AKT1S1|SNAI2|RAC1|RAC2|GATAD2B|GATAD2A|PRKCE|HDAC7|PSMD9|PSMD5|PSMD10|PHLPP2|PHLPP1|FOXO6|TP53|TRAF6|AREG|BAD|BTC|CAMK2A|UBB|CAMK2B|CAMK2D|CAMK2G|CDKN1A|CDKN1B|ERBB2|EREG|GAB1|GSK3B|HBEGF|MTOR|CSNK2A1|NRG1|CSNK2A2|NRG2|CSNK2B|NRG3|NRG4|REST|…	Intracellular signaling by second messengers	285	INTRACELLULAR SIGNALING BY SECOND MESSENGERS%REACTOME DATABASE ID RELEASE 69%9006925	-0.3534	-1.3473	0.0154	KSR
GNG5|GNG7|NFATC2|GNG8|NFATC4|NFKB2|MYH6|GRK6|MYH7|NRAS|JAK2|PAK1|PAK2|ACTA2|PREX1|ACTG2|PRKCZ|RHOA|ROCK1|PRKACA|PRKACB|STAT3|PRKACG|PRKCB|VAV1|MYH11|PRKX|CXCL8|RAC1|RAC2|PRKCE|RAF1|CASK|C5AR1|MYO3B|MYO3A|RELA|RELB|RRAS|SOS1|MYH1|MYH10|MYH13|MYH14|MYH2|MYH3|MYH4|MYH7B|MYH8|MYH9|FPR1|FPR3|ARAF|NFAT5|NFATC1|NFATC3|CAMK2A|CAMK2D|RGS13|INPPL1|RGS4|PAK3|PAK4|PAK6|PAK7|SHC1|PIK3CA|PIK3CB|RHOG|PIK3CD|PIK…	Inflammation mediated by chemokine and cytokine signaling pathway	197	INFLAMMATION MEDIATED BY CHEMOKINE AND CYTOKINE SIGNALING PATHWAY%PANTHER PATHWAY%P00031	-0.3533	-1.3005	0.0475	KSR
TXLNA|NF1|STX1A|IFNLR1|IL16|STX3|STX4|IL32|NRAS|IL34|HCK|JAK2|VAMP2|JAK3|IFNL1|PDGFB|PDGFRA|PDGFRB|KLB|PPP5C|IQGAP1|PIK3R4|CNKSR1|RAF1|RAP1A|PSMD9|RAP1B|PSMD5|RAPGEF2|PSMD10|RASA1|RASA2|RASGRF1|MARK3|BRAP|RASGRF2|KSR2|RASGRP1|CNKSR2|RASGRP3|APBB1IP|RASGRP4|PHB|SPRED3|SYNGAP1|RASA3|RASAL1|SOS1|RASAL2|RASAL3|KBTBD7|RASA4|DAB2IP|PEBP1|SPTAN1|ARAF|AREG|BTC|CAMK2A|UBB|CAMK2B|CAMK2D|CAMK2G|NEFL|PTPRA|E…	Other interleukin signaling	272	OTHER INTERLEUKIN SIGNALING%REACTOME DATABASE ID RELEASE 69%449836	-0.3499	-1.3334	0.0216	KSR
ATP12A|ATP4A|ATP4B|ATP5A1|ATP5B|ATP5C1|ATP5D|ATP5E|ATP5F1|ATP5G1|ATP5G2|ATP5G3|ATP5H|ATP5I|ATP5J|ATP5J2|ATP5L|ATP5O|ATP6|ATP6AP1|ATP6V0A1|ATP6V0A2|ATP6V0A4|ATP6V0B|ATP6V0C|ATP6V0D1|ATP6V0D2|ATP6V0E1|ATP6V0E2|ATP6V1A|ATP6V1B1|ATP6V1B2|ATP6V1C1|ATP6V1C2|ATP6V1D|ATP6V1E1|ATP6V1E2|ATP6V1F|ATP6V1G1|ATP6V1G2|ATP6V1G3|ATP6V1H|ATP8|COX1|COX10|COX11|COX15|COX17|SDHA|COX2|SDHB|COX3|SDHC|COX4I1|SDHD|COX4I2|…	Oxidative phosphorylation	132	OXIDATIVE PHOSPHORYLATION%KEGG%HSA00190	0.3023	1.3809	0.0096	AI
CCL1|CCL13|PROKR1|PROKR2|CCL16|CCL19|CCL20|CCL21|UTS2|CCL25|C5AR2|CCL27|APLN|CCL28|NPFF|CCL5|CCR1|CCR10|CCR2|CCR3|CCR4|CCR5|CXCL8|CCR6|CCR7|CCR8|CCR9|CCK|AGTR2|APLNR|AVPR2|BRS3|C3AR1|C5AR1|CX3CL1|ACKR4|CX3CR1|CXCL1|CXCL10|CXCL11|CXCL12|CXCL13|CXCL16|CXCL2|CXCL3|CXCL5|CXCL6|CXCL9|CXCR1|CXCR2|ECE1|EDN2|CXCR3|EDN3|CXCR4|TRH|CXCR5|PENK|CXCR6|APP|PDYN|F2|MLN|F2RL1|F2RL2|F2RL3|FPR1|GAL|FPR2|GPR37|FPR3|…	Peptide ligand-binding receptors	185	PEPTIDE LIGAND-BINDING RECEPTORS%REACTOME%R-HSA-375276.5	0.3077	1.5475	0	AI
RPS27A|EPHX2|STX1A|STX5|TYSND1|VAMP2|UBA52|SLC27A2|UBC|MTX1|MTX2|CHCHD10|TIMM44|GFER|TIMM10B|LONP2|TOMM70A|ACBD5|TOMM7|TOMM5|TOMM6|HSCB|TOMM20|TOMM22|CHCHD4|ATP5A1|CHCHD5|ATP5B|ACOT2|USP9X|CHCHD2|CAT|CHCHD3|ACOT4|CHCHD7|TIMM17A|ATP5G1|PMPCB|TIMM17B|PMPCA|COA6|PECR|CMC4|CMC2|PAM16|TIMM23|TIMM22|TIMM21|BCS1L|SLC25A12|FXN|NUDT7|SLC25A13|COX19|TIMM9|TIMM13|TIMM10|TIMM50|EMD|SAMM50|GRPEL1|PITRM1|GRPEL…	Protein localization	158	PROTEIN LOCALIZATION%REACTOME DATABASE ID RELEASE 69%9609507	0.322	1.5691	0	AI
NDUFAF1|MT-CYB|COX20|ETFA|ETFB|MT-ATP6|ACAD9|COQ10B|COQ10A|SLC25A14|ETFDH|SLC25A27|UCP3|UCP2|TIMMDC1|NUBPL|MT-ATP8|LRPPRC|UCP1|ATP5A1|ATP5B|ATP5C1|ATP5D|ATP5E|ATP5F1|ATP5G1|ATP5G2|ATP5G3|ATP5H|ATP5I|ATP5J|ATP5J2|ATP5L|ATP5O|COX11|SDHA|SDHB|SDHC|SDHD|COX4I1|COX5A|COX5B|COX6A1|COX6B1|COX6C|COX7A2L|COX7B|COX7C|COX8A|CYC1|NDUFA1|NDUFA10|CYCS|NDUFA11|NDUFA12|NDUFA13|NDUFA2|NDUFA3|NDUFA4|NDUFA5|NDUFA6|…	Respiratory electron transport, ATP synthesis by chemiosmotic coupling, and heat production by uncoupling proteins.	123	RESPIRATORY ELECTRON TRANSPORT, ATP SYNTHESIS BY CHEMIOSMOTIC COUPLING, AND HEAT PRODUCTION BY UNCOUPLING PROTEINS.%REACTOME DATABASE ID RELEASE 69%163200	0.3254	1.5122	0	AI
NDUFAF1|MT-CYB|COX20|ETFA|ETFB|ACAD9|COQ10B|COQ10A|ETFDH|TIMMDC1|NUBPL|LRPPRC|COX11|SDHA|SDHB|SDHC|SDHD|COX4I1|COX5A|COX5B|COX6A1|COX6B1|COX6C|COX7A2L|COX7B|COX7C|COX8A|CYC1|NDUFA1|NDUFA10|CYCS|NDUFA11|NDUFA12|NDUFA13|NDUFA2|NDUFA3|NDUFA4|NDUFA5|NDUFA6|NDUFA7|NDUFA8|NDUFA9|NDUFAB1|NDUFB1|NDUFB10|NDUFB11|NDUFB2|NDUFB3|NDUFB4|NDUFB5|NDUFB6|NDUFB7|NDUFB8|NDUFB9|NDUFC1|NDUFC2|NDUFS1|NDUFS2|NDUFS3|NDU…	Respiratory electron transport	100	RESPIRATORY ELECTRON TRANSPORT%REACTOME DATABASE ID RELEASE 69%611105	0.3336	1.5111	0.0083	AI
NDUFB8|MTX1|MTX2|CHCHD10|TIMM44|GFER|TIMM10B|TOMM70A|TOMM7|TOMM5|TOMM6|HSCB|TOMM20|TOMM22|CHCHD4|ATP5A1|CHCHD5|ATP5B|CHCHD2|CHCHD3|CHCHD7|TIMM17A|ATP5G1|PMPCB|TIMM17B|PMPCA|COA6|CMC4|CMC2|PAM16|TIMM23|TIMM22|TIMM21|BCS1L|SLC25A12|FXN|SLC25A13|COX19|TIMM9|TIMM13|TIMM10|TIMM50|SAMM50|GRPEL1|PITRM1|GRPEL2|DNAJC19|ACO2|COA4|CS|TIMM8B|TIMM8A|IDH3G|LDHD|COX17|SLC25A4|TOMM40|CYC1|SLC25A6|TAZ|HSPA9|HSPD1…	Mitochondrial protein import	65	MITOCHONDRIAL PROTEIN IMPORT%REACTOME DATABASE ID RELEASE 69%1268020	0.3433	1.4427	0.0471	AI
PKP1|DSG3|LIPJ|LIPN|LIPM|LIPK|FLG|KRTAP27-1|KRTAP5-10|KRTAP5-11|KRTAP16-1|CAPN1|CASP14|KRTAP25-1|KRTAP2-4|KRTAP2-3|KRTAP2-2|KRTAP2-1|PKP4|PKP3|DSC1|DSC3|KRTAP4-4|KRTAP4-3|KRTAP4-2|KRTAP4-1|KRTAP4-9|KRTAP4-8|KRTAP4-7|KRTAP4-6|KRTAP4-5|DSG4|KRTAP29-1|KRTAP6-2|KRTAP6-1|KRTAP6-3|EVPL|KRTAP8-1|CAPNS1|KLK13|KLK14|KLK12|TGM1|TGM5|SPINK6|SPINK5|KRT18|SPINK9|KRTAP23-1|LELP1|KRTAP12-1|KRTAP12-3|KRTAP12-2|K…	Keratinization	217	KERATINIZATION%REACTOME%R-HSA-6805567.2	0.3652	1.7621	0	AI
BPIFB1|BPIFB4|BPIFB6|DEFB105A|DEFB105B|DEFB106B|EPPIN-WFDC6|DEFB106A|DEFB129|DEFB128|DEFB127|DEFB126|DEFB125|DEFB124|HTN3|DEFB123|DEFB107A|DEFB121|DCD|CLU|DEFB107B|DEFB4A|DEFB4B|LTF|DEFB136|CCR2|DEFB135|DEFB134|DEFB133|TLR2|DEFB108B|CCR6|DEFB132|DEFB131|SEMG1|PDZD11|EPPIN|BPIFB2|ATOX1|ATP7A|PGLYRP4|PGLYRP3|DEFA1B|PGLYRP2|CHGA|PGLYRP1|RNASE6|CD4|HTN1|TLR1|LYZ|RNASE8|RNASE7|CTSG|PRSS2|GNLY|PRSS3|DE…	Antimicrobial peptides	94	ANTIMICROBIAL PEPTIDES%REACTOME DATABASE ID RELEASE 69%6803157	0.3746	1.5812	0	AI
DNM1|MYO6|DNM2|GJA1|GJD2|GJB2|GJC2|GJA3|GJA5|GJA4|AP2M1|TJP1|GJA9|GJA8|GJD4|GJD3|CLTA|GJB1|CLTB|GJB4|CLTC|GJB3|GJB6|CLTCL1|GJB5|GJB7|GJC1|GJA10|DAB2	Gap junction trafficking and regulation	29	GAP JUNCTION TRAFFICKING AND REGULATION%REACTOME%R-HSA-157858.1	0.4524	1.5589	0.0496	AI
DNM1|MYO6|DNM2|GJA1|GJD2|GJB2|GJC2|GJA3|GJA5|GJA4|AP2M1|GJA9|GJA8|GJD4|GJD3|CLTA|GJB1|CLTB|GJB4|CLTC|GJB3|GJB6|CLTCL1|GJB5|GJB7|GJC1|GJA10|DAB2	Gap junction trafficking	28	GAP JUNCTION TRAFFICKING%REACTOME%R-HSA-190828.1	0.4681	1.6253	0.0303	AI
B3GALT6|B3GAT1|B3GAT2|B3GAT3|B4GALT7|CHPF|CHPF2|CHST11|CHST12|CHST13|CHST14|CHST15|CHST3|CHST7|CHSY1|CHSY3|CSGALNACT1|CSGALNACT2|DSE|UST|XYLT1|XYLT2	Glycosaminoglycan biosynthesis - chondroitin sulfate	22	GLYCOSAMINOGLYCAN BIOSYNTHESIS - CHONDROITIN SULFATE%KEGG%HSA00532	0.4709	1.5686	0.0285	AI
ARV1|EBP|FDFT1|SC5D|HSD17B7|LSS|NSDHL|SQLE|TM7SF2|FDPS|GGPS1|IDI1|IDI2|MVD|MVK|LBR|HMGCS1|PMVK|CYP51A1|DHCR24|MSMO1|ACAT2|PPAPDC2|DHCR7	Cholesterol biosynthesis	24	CHOLESTEROL BIOSYNTHESIS%REACTOME%R-HSA-191273.4	0.4924	1.6764	0.0179	AI
FGF1|FGFBP3|FGF10|FGFBP1|FGFBP2|FGF16|FGF18|FGF2|FGF20|FGF22|FGF23|FGF3|FGF4|FGF6|FGF7|FGF9	FGFR2 ligand binding and activation	16	FGFR2 LIGAND BINDING AND ACTIVATION%REACTOME%R-HSA-190241.1	0.5343	1.6011	0.04	AI
CCKBR|HRAS|MAPK1|NRAS|HBEGF|GAST|MAPK3|MAPK7|KRAS|CREB1|RPS6KA1|RPS6KA2|MMP3|RPS6KA3|EGFR|SOS1|PRKCA	Gastrin-CREB signalling pathway via PKC and MAPK	17	GASTRIN-CREB SIGNALLING PATHWAY VIA PKC AND MAPK%REACTOME%R-HSA-881907.1	0.5456	1.6977	0.0197	AI
TLR1|DEFB105A|DEFB105B|DEFB106B|DEFB1|DEFB106A|DEFB129|DEFB128|DEFB127|DEFB126|DEFB125|DEFB124|DEFB123|DEFB107A|DEFB119|DEFB121|DEFB118|DEFB107B|DEFB4A|DEFB116|DEFB4B|DEFB115|DEFB114|DEFB113|DEFB112|DEFB136|DEFB110|CCR2|DEFB135|DEFB134|DEFB133|TLR2|DEFB108B|CCR6|DEFB132|DEFB131|DEFB103A|DEFB103B|DEFB104B|DEFB104A	Beta defensins	40	BETA DEFENSINS%REACTOME%R-HSA-1461957.1	0.5571	1.8337	0.0209	AI
GJC2|GJA3|GJA5|GJA4|GJA9|GJA8|GJD4|GJD3|GJB1|GJB4|GJB3|GJB6|GJB5|GJB7|GJC1|GJA1|GJD2|GJA10|GJB2	Gap junction assembly	19	GAP JUNCTION ASSEMBLY%REACTOME%R-HSA-190861.1	0.564	1.7734	0.0129	AI
EBP|FDFT1|HSD17B7|LIPA|LSS|NSDHL|SC4MOL|SC5DL|SOAT1|SOAT2|SQLE|TM7SF2|C5ORF4|CEL|CYP27B1|CYP2R1|CYP51A1|DHCR24|DHCR7	Steroid biosynthesis	19	STEROID BIOSYNTHESIS%KEGG%HSA00100	0.5778	1.7747	0.0104	AI
DEFB105A|DEFB105B|DEFB106B|DEFB106A|DEFB129|DEFB128|DEFB127|DEFB126|DEFB125|DEFB124|DEFB123|DEFB107A|DEFB121|DEFB107B|DEFB4A|DEFB4B|DEFB136|CCR2|DEFB135|DEFB134|DEFB133|TLR2|DEFB108B|CCR6|DEFB132|DEFB131|DEFA1B|CD4|TLR1|PRSS2|PRSS3|DEFB1|DEFB119|DEFB118|DEFB116|DEFB115|DEFB114|DEFA6|DEFB113|DEFA4|DEFB112|DEFA5|DEFB110|DEFA3|DEFA1|DEFB103A|DEFB103B|ART1|DEFB104B|DEFB104A	Defensins	50	DEFENSINS%REACTOME%R-HSA-1461973.1	0.6458	2.3203	0	AI
PCCA|PCCB|ACO1|ACO2|CS|AFMID|GLYCTK|MDH1|GRHPR|MDH2|HAO1|HAO2|HYI|PGP|ACAT1|ACAT2|MCEE|MUT	Glyoxylate and dicarboxylate metabolism	18	GLYOXYLATE AND DICARBOXYLATE METABOLISM%KEGG%HSA00630	0.6648	2.0618	0.0036	AI

## Sheet: AI vs mTeSR1_laminin
EnrichmentMap::Genes	EnrichmentMap::GS_DESCR	EnrichmentMap::gs_size	EnrichmentMap::Name	EnrichmentMap::ES (AI_mTeSR1_laminin)	EnrichmentMap::NES (AI_mTeSR1_laminin)	EnrichmentMap::pvalue (AI_mTeSR1_laminin)	Pheno
TAP1|PDIA3|TAP2|TAPBP|B2M|CALR|SAR1B|SEC23A|CANX|SEC13|HLA-A|SEC24A|SEC24B|HLA-B|SEC24C|HLA-C|HLA-E|SEC24D|HLA-F|SEC31A|HLA-G|HSPA5|ERAP2|ERAP1	Antigen Presentation: Folding, assembly and peptide loading of class I MHC	24	ANTIGEN PRESENTATION: FOLDING, ASSEMBLY AND PEPTIDE LOADING OF CLASS I MHC%REACTOME DATABASE ID RELEASE 69%983170	-0.6838	-1.8672	0	mTeSR1_laminin
POLH|RPA1|RPS27A|USP43|RPA2|REV1|UBA7|RPA3|KIAA0101|POLD1|UBA52|POLD2|POLD3|POLD4|POLE|POLE2|UBC|POLE3|UBE2L6|POLE4|UBB|ISG15|TRIM25|PCNA|RFC1|RFC2|RFC3|RFC4|RFC5|USP10|POLI|POLK	Termination of translesion DNA synthesis	32	TERMINATION OF TRANSLESION DNA SYNTHESIS%REACTOME%R-HSA-5656169.1	-0.6211	-1.8084	0	mTeSR1_laminin
ARF1|FIG4|PIKFYVE|PIK3R4|SACM1L|ARF3|INPP5E|TPTE2|VAC14|OCRL|PI4K2A|TPTE|PI4K2B|PI4KB|PIK3C2A|PIK3C2G|PIK3C3	Synthesis of PIPs at the Golgi membrane	17	SYNTHESIS OF PIPS AT THE GOLGI MEMBRANE%REACTOME DATABASE ID RELEASE 69%1660514	-0.6138	-1.5621	0.0386	mTeSR1_laminin
TARS2|IARS2|LARS2|VARS2|AARS2|CARS2|DARS2|FARS2|GARS|WARS2|HARS2|KARS|PPA2|NARS2|PARS2|YARS2|QARS|RARS2|SARS2|EARS2|MARS2	Mitochondrial tRNA aminoacylation	21	MITOCHONDRIAL TRNA AMINOACYLATION%REACTOME DATABASE ID RELEASE 69%379726	-0.6127	-1.6794	0.0321	mTeSR1_laminin
UBA2|UBA3|UBA6|UBA7|UBE2A|UBE2B|UBE2C|UBE2D1|UBE2D2|PSMC4|UBE2D3|UBE2D4|UBE2E1|UBE2T|PSMD1|UBE2E2|UBE2V2|UBE2E3|TREX2|PSMD13|UBE2G1|PSMD14|UBE2G2|PSMD2|PSMD4|UBE2K|UBE2L3|PSMD7|UBE2L6|UBE2N|ATG7|UBE2S|ITCH|UBE3A|UBE3B|UBE3C|WWP1|WWP2|MDM2|SAE1|SMURF1|SMURF2|UBA1	Ubiquitin proteasome pathway	43	UBIQUITIN PROTEASOME PATHWAY%PANTHER PATHWAY%P00060	-0.5931	-1.8615	0	mTeSR1_laminin
POLH|RPA1|RPS27A|USP43|RPA2|REV1|UBA7|RPA3|KIAA0101|SPRTN|UFD1L|POLD1|VCP|UBA52|POLD2|POLD3|POLD4|POLE|POLE2|UBC|POLE3|UBE2L6|POLE4|UBB|NPLOC4|ISG15|MAD2L2|TRIM25|PCNA|RFC1|RFC2|RFC3|RCHY1|RFC4|RFC5|USP10|REV3L|POLI|POLK	Translesion synthesis by Y family DNA polymerases bypasses lesions on DNA template	39	TRANSLESION SYNTHESIS BY Y FAMILY DNA POLYMERASES BYPASSES LESIONS ON DNA TEMPLATE%REACTOME DATABASE ID RELEASE 69%110313	-0.5697	-1.7406	0.0086	mTeSR1_laminin
NCBP1|NCBP2|NUP107|NUP133|NUP153|NUP155|NUP160|NXF1|TPR|NUP188|NUP205|NUP210|NUP214|AAAS|NUP35|NUP37|NDC1|NUP43|NUP50|NUP54|NUP62|NUP85|NUP88|NUP93|NUPL2|POM121|RAE1|RANBP2|EIF4E|SEC13	Transport of the SLBP independent Mature mRNA	30	TRANSPORT OF THE SLBP INDEPENDENT MATURE MRNA%REACTOME%R-HSA-159227.2	-0.5521	-1.6335	0.0397	mTeSR1_laminin
TARS2|TARSL2|TRNA|TRNC|TRND|TRNE|TRNF|TRNG|TRNH|TRNI|TRNK|TRNL1|TRNL2|TRNM|TRNN|TRNP|TRNQ|TRNR|TRNS1|TRNS2|TRNT|TRNV|TRNW|TRNY|YARS|YARS2|WARS|WARS2|MARS|EARS2|MARS2|EPRS|PSTK|IARS|IARS2|SEPSECS|LARS|LARS2|VARS|VARS2|MTFMT|AARS|AARS2|CARS|CARS2|DARS|DARS2|FARS2|FARSA|FARSB|GARS|HARS|HARS2|KARS|NARS|NARS2|PARS2|QARS|RARS|RARS2|SARS|SARS2|TARS	Aminoacyl-tRNA biosynthesis	63	AMINOACYL-TRNA BIOSYNTHESIS%KEGG%HSA00970	-0.5497	-1.7051	0	mTeSR1_laminin
ATP6V1A|ATP6V1B1|ATP6V1B2|STEAP2|ATP6V1C1|TF|STEAP3|ATP6V1C2|ATP6V1D|ATP6V1E1|ATP6V1E2|ATP6V1F|ATP6V1G1|ATP6V1G2|TFRC|ATP6V1G3|ATP6V1H|MCOLN1|TCIRG1|HFE|TFR2|ATP6AP1|ATP6V0A1|ATP6V0A2|ATP6V0A4|ATP6V0B|ATP6V0C|ATP6V0D1|ATP6V0D2|ATP6V0E1|ATP6V0E2	Transferrin endocytosis and recycling	31	TRANSFERRIN ENDOCYTOSIS AND RECYCLING%REACTOME%R-HSA-917977.1	-0.5417	-1.6081	0.0313	mTeSR1_laminin
NUP107|NUP133|NUP153|NUP155|NUP160|TPR|NEK9|NUP188|NUP205|NEK6|NUP210|NEK7|NUP214|AAAS|CDK1|NUP35|NUP37|NDC1|NUP43|NUP50|NUP54|NUP62|NUP85|NUP88|NUP93|NUPL2|POM121|RAE1|RANBP2|SEC13|CCNB1|CCNB2	Nuclear Pore Complex (NPC) Disassembly	32	NUCLEAR PORE COMPLEX (NPC) DISASSEMBLY%REACTOME%R-HSA-3301854.2	-0.5367	-1.6899	0.0073	mTeSR1_laminin
NUP107|NUP133|NUP153|NUP155|NUP160|TPR|NUP188|NUP205|NUP210|NUP214|AAAS|NUP35|NUP37|NDC1|NUP43|NUP50|NUP54|NUP62|NUP85|NUP88|NUP93|NUPL2|POM121|RAE1|RANBP2|HMGA1|PSIP1|BANF1|SEC13|KPNA1	Vpr-mediated nuclear import of PICs	30	VPR-MEDIATED NUCLEAR IMPORT OF PICS%REACTOME%R-HSA-180910.2	-0.5344	-1.6677	0.0294	mTeSR1_laminin
POLH|RPA1|RPS27A|USP43|RPA2|REV1|UBA7|RPA3|KIAA0101|SPRTN|UBE2B|DTL|RAD18|UFD1L|POLD1|VCP|UBA52|POLD2|POLD3|POLD4|POLE|POLE2|UBC|POLE3|UBE2L6|POLE4|UBB|NPLOC4|ISG15|MAD2L2|CUL4A|CUL4B|DDB1|TRIM25|PCNA|RFC1|RFC2|RFC3|RCHY1|RBX1|RFC4|WDR48|RFC5|USP10|REV3L|USP1|POLI|POLK	DNA Damage Bypass	48	DNA DAMAGE BYPASS%REACTOME DATABASE ID RELEASE 69%73893	-0.5259	-1.6679	0	mTeSR1_laminin
ATP6V1A|ATP6V1B1|LPO|ATP6V1B2|ATP6V1C1|ATP6V1C2|ATP6V1D|ATP6V1E1|ATP6V1E2|ATP6V1F|ATP6V1G1|ATP6V1G2|ATP6V1G3|ATP6V1H|MPO|NCF1|NCF2|NCF4|TCIRG1|SLC11A1|HVCN1|RAC2|CYBA|CYBB|ATP6V0A1|ATP6V0A2|NOS1|NOS2|ATP6V0A4|NOS3|ATP6V0B|ATP6V0C|ATP6V0D1|ATP6V0D2|ATP6V0E1|ATP6V0E2	ROS and RNS production in phagocytes	36	ROS AND RNS PRODUCTION IN PHAGOCYTES%REACTOME%R-HSA-1222556.9	-0.5238	-1.5892	0.024	mTeSR1_laminin
TARS2|EEF1E1|IARS|IARS2|LARS|LARS2|VARS|VARS2|PPA1|YARS|PPA2|YARS2|AARS|AARS2|CARS|CARS2|DARS|DARS2|FARS2|FARSA|FARSB|GARS|WARS|HARS|WARS2|HARS2|KARS|NARS|NARS2|PARS2|QARS|RARS|RARS2|SARS|MARS|SARS2|AIMP1|EARS2|MARS2|TARS|EPRS|AIMP2	tRNA Aminoacylation	42	TRNA AMINOACYLATION%REACTOME%R-HSA-379724.1	-0.5143	-1.5844	0.0204	mTeSR1_laminin
RPS27A|TPR|UBA52|AAAS|PLCG1|NDC1|PPM1B|UBC|STAT1|IFIT1|NEDD4|MX1|EIF4A1|EIF4A2|EIF4A3|EIF4E|EIF4E2|KPNA1|KPNA2|EIF4G1|EIF4G2|IRF3|EIF4G3|JAK1|FLNB|EIF4E3|HERC5|KPNA7|KPNA4|ARIH1|UBA7|KPNA5|KPNB1|KPNA3|USP41|USP18|MX2|NUP107|NUP133|UBE2E1|NUP153|NUP155|NUP160|EIF2AK2|NUP188|NUP205|NUP210|NUP214|NUP35|NUP37|NUP43|NUP50|UBE2L6|NUP54|UBE2N|NUP62|NUP85|NUP88|NUP93|UBB|NUPL2|DDX58|ISG15|POM121|PIN1|MAP…	ISG15 antiviral mechanism	70	ISG15 ANTIVIRAL MECHANISM%REACTOME%R-HSA-1169408.2	-0.5141	-1.773	0.02	mTeSR1_laminin
NCBP1|NCBP2|NUP107|NUP133|NUP153|NUP155|NUP160|NXF1|TPR|NUP188|NUP205|NUP210|NUP214|AAAS|NUP35|NUP37|NDC1|NUP43|NUP50|NUP54|NUP62|NUP85|NUP88|NUP93|NUPL2|POM121|SLBP|RAE1|RANBP2|EIF4E|SEC13	Transport of the SLBP Dependant Mature mRNA	31	TRANSPORT OF THE SLBP DEPENDANT MATURE MRNA%REACTOME%R-HSA-159230.2	-0.5116	-1.5372	0.021	mTeSR1_laminin
NUP107|NUP133|NUP153|NUP155|NUP160|TPR|NUP188|NUP205|NUP210|NUP214|AAAS|NUP35|NUP37|NDC1|NUP43|NUP50|NUP54|NUP62|NUP85|NUP88|NUP93|NUPL2|SLC25A4|SLC25A5|SLC25A6|POM121|RAE1|RANBP2|HMGA1|PSIP1|BANF1|SEC13|KPNA1	Interactions of Vpr with host cellular proteins	33	INTERACTIONS OF VPR WITH HOST CELLULAR PROTEINS%REACTOME DATABASE ID RELEASE 69%176033	-0.5108	-1.5274	0.0315	mTeSR1_laminin
NUP107|NUP133|NUP153|NUP155|NUP160|TPR|NUP188|NUP205|NUP210|NUP214|AAAS|NUP35|NUP37|NDC1|NUP43|NUP50|NUP54|NUP62|RAN|NUP85|NUP88|NUP93|NUPL2|POM121|RAE1|RANBP2|SEC13|XPO1	Export of Viral Ribonucleoproteins from Nucleus	28	EXPORT OF VIRAL RIBONUCLEOPROTEINS FROM NUCLEUS%REACTOME DATABASE ID RELEASE 69%168274	-0.5101	-1.5364	0.0359	mTeSR1_laminin
KPNB1|NUP107|NUP133|NUP153|NUP155|NUP160|TPR|NUP188|NUP205|NUP210|NUP214|AAAS|NUP35|NUP37|NDC1|NUP43|NUP50|NUP54|NUP62|NUP85|NUP88|NUP93|NUPL2|POM121|RAE1|RANBP2|SEC13|KPNA1	Transport of Ribonucleoproteins into the Host Nucleus	28	TRANSPORT OF RIBONUCLEOPROTEINS INTO THE HOST NUCLEUS%REACTOME%R-HSA-168271.3	-0.5092	-1.4743	0.0395	mTeSR1_laminin
NCBP1|NCBP2|SYMPK|NUP107|NUP133|NUP153|NUP155|WDR33|NUP160|NXF1|TPR|NUP188|NUP205|NUP210|NUP214|AAAS|NUP35|NUP37|NDC1|NUP43|NUP50|NUP54|CPSF1|NUP62|NUP85|CPSF2|NUP88|CPSF3|NUP93|CPSF4|NUPL2|FIP1L1|POM121|RAE1|RANBP2|EIF4E|SEC13	Transport of Mature mRNA Derived from an Intronless Transcript	37	TRANSPORT OF MATURE MRNA DERIVED FROM AN INTRONLESS TRANSCRIPT%REACTOME%R-HSA-159231.2	-0.508	-1.5546	0.022	mTeSR1_laminin
RPS27A|TPR|UBA52|AAAS|PLCG1|NDC1|PPM1B|UBC|STAT1|IFIT1|NEDD4|OAS1|OAS2|OAS3|RNASEL|MX1|EIF4A1|EIF4A2|EIF4A3|EIF4E|EIF4E2|KPNA1|KPNA2|EIF4G1|EIF4G2|IRF3|EIF4G3|JAK1|FLNA|FLNB|EIF4E3|OASL|HERC5|KPNA7|KPNA4|ARIH1|UBA7|KPNA5|KPNB1|KPNA3|PDE12|USP41|USP18|MX2|NUP107|NUP133|ABCE1|UBE2E1|NUP153|NUP155|NUP160|EIF2AK2|NUP188|NUP205|NUP210|NUP214|NUP35|NUP37|NUP43|NUP50|UBE2L6|NUP54|UBE2N|NUP62|NUP85|NUP88…	Antiviral mechanism by IFN-stimulated genes	78	ANTIVIRAL MECHANISM BY IFN-STIMULATED GENES%REACTOME%R-HSA-1169410.3	-0.5033	-1.8459	0	mTeSR1_laminin
NCBP1|NCBP2|SYMPK|NUP107|NUP133|NUP153|NUP155|WDR33|NUP160|NXF1|TPR|NUP188|NUP205|NUP210|NUP214|AAAS|NUP35|NUP37|NDC1|NUP43|NUP50|NUP54|CPSF1|NUP62|NUP85|CPSF2|NUP88|CPSF3|NUP93|CPSF4|NUPL2|FIP1L1|POM121|SLBP|RAE1|RANBP2|EIF4E|SEC13	Transport of Mature mRNAs Derived from Intronless Transcripts	38	TRANSPORT OF MATURE MRNAS DERIVED FROM INTRONLESS TRANSCRIPTS%REACTOME%R-HSA-159234.2	-0.4739	-1.4682	0.0323	mTeSR1_laminin
KPNB1|NUP107|NUP133|NUP153|NUP155|NUP160|TPR|NUP188|NUP205|NUP210|NUP214|AAAS|NUP35|NUP37|NDC1|NUP43|NUP50|NUP54|NUP62|RAN|NUP85|NUP88|NUP93|NUPL2|NPM1|POM121|RAE1|RCC1|RANBP2|RANBP1|RANGAP1|SEC13|XPO1	Interactions of Rev with host cellular proteins	33	INTERACTIONS OF REV WITH HOST CELLULAR PROTEINS%REACTOME DATABASE ID RELEASE 69%177243	-0.4669	-1.453	0.0224	mTeSR1_laminin
ADPGK|TPR|AAAS|PFKFB1|PFKFB2|PFKFB3|NDC1|ALDOA|PFKFB4|ALDOB|ALDOC|BPGM|ENO1|ENO2|PRKACA|ENO3|PRKACB|PRKACG|GAPDH|GAPDHS|GCK|GPI|HK1|HK2|HK3|PPP2CA|PPP2CB|PPP2R1A|PFKL|PPP2R1B|PFKM|PFKP|PGAM1|PGAM2|PGK1|PGK2|PPP2R5D|TPI1|NUP107|NUP133|NUP153|NUP155|NUP160|NUP188|NUP205|NUP210|NUP214|NUP35|NUP37|NUP43|NUP50|NUP54|PGP|NUP62|NUP85|NUP88|NUP93|NUPL2|GCKR|POM121|RAE1|GNPDA1|RANBP2|GNPDA2|PGM2L1|SEC13	Glycolysis	66	GLYCOLYSIS%REACTOME%R-HSA-70171.6	-0.4476	-1.5362	0	mTeSR1_laminin
HLA-DRA|HLA-DRB1|HLA-DRB3|HLA-DRB4|HLA-DRB5|B2M|CD74|CIITA|HSPA4|IFI30|KIR2DL1|HLA-A|KIR2DL2|HLA-B|KIR2DL3|HLA-C|KIR2DL4|HLA-E|KIR2DL5A|HLA-F|KIR2DS1|HLA-G|KIR2DS3|KIR2DS4|KIR2DS5|KIR3DL1|KIR3DL2|KIR3DL3|KLRC1|KLRC2|KLRC3|KLRC4|KLRD1|NFYA|NFYB|NFYC|RFX5|RFXANK|RFXAP|TAPBP|IFNG|CTSB|CREB1|CALR|CANX|CTSL1|CTSS|CD4|CD8A|CD8B|LGMN|TNF|PSME1|HSP90AA1|PSME2|HSP90AB1|PSME3|HSPA5|HSPA1A|HSPA1B|HSPA1L|HSP…	Antigen processing and presentation	76	ANTIGEN PROCESSING AND PRESENTATION%KEGG%HSA04612	-0.4312	-1.4038	0.0462	mTeSR1_laminin
MPHOSPH10|NAT10|DDX49|NHP2|DDX47|NHP2L1|THUMPD1|WDR46|RRP9|NOL6|TRMT112|NOP10|RPS6|DIMT1|NOP56|RPS7|DDX52|NOP58|UTP11L|RPS9|DIEXF|TSR3|NOC4L|PDCD11|DHX37|RRP36|UTP20|DCAF13|NOP14|WBSCR22|UTP3|KRR1|PWP2|PNO1|NOL11|RCL1|RRP7A|TBL3|UTP14A|UTP14C|UTP15|UTP18|UTP6|WDR3|WDR36|WDR43|WDR75|NOP2|BMS1|CIRH1A|DKC1|RPS14|EMG1|FBL|FCF1|GAR1|RPS2|HEATR1|IMP3|IMP4	rRNA modification in the nucleus and cytosol	60	RRNA MODIFICATION IN THE NUCLEUS AND CYTOSOL%REACTOME%R-HSA-6790901.4	-0.4283	-1.4557	0.037	mTeSR1_laminin
TGS1|TPR|SNRPB|AAAS|SNRPD1|NDC1|SNRPD2|CLNS1A|SNRPD3|DDX20|SNRPE|SNRPF|SNRPG|WDR77|GEMIN4|GEMIN5|GEMIN6|GEMIN7|GEMIN8|NCBP1|NCBP2|NUP107|NUP133|NUP153|NUP155|NUP160|NUP188|NUP205|NUP210|NUP214|NUP35|NUP37|NUP43|NUP50|NUP54|GEMIN2|NUP62|NUP85|NUP88|NUP93|NUPL2|PHAX|POM121|PRMT5|RAE1|RANBP2|SEC13|SMN1|SMN2|SNUPN	snRNP Assembly	50	SNRNP ASSEMBLY%REACTOME%R-HSA-191859.3	-0.4257	-1.3825	0.0412	mTeSR1_laminin
PIK3CD|PIK3CG|ETS1|NRAS|PLCG1|PLCG2|PRKD3|PRKCD|PRKD2|PRKD1|PRKCZ|PXN|LPXN|PRR5|ARHGAP8|TGFB1I1|ARHGAP1|PRKCA|PRKCB|PRKCG|RAC1|PRKCI|SPHK1|RAC2|SPHK2|RAC3|PRKCE|PRKCH|RAF1|PRKCQ|KDR|SH2D2A|CRYAA|CRYAB|HRAS|HSPB1|MAP2K1|MAP2K2|ARAF|PLA2G4A|AKT1|HIF1A|VEGFA|BRAF|MAPK1|CASP9|MAPK14|MAPK3|MAPKAPK2|MAPKAPK3|PIK3R1|PIK3R2|PIK3R3|PIK3C2A|NOS3|PTK2|PIK3C2B|PIK3C3|PIK3CA|SHC2|PIK3CB	VEGF signaling pathway	61	VEGF SIGNALING PATHWAY%PANTHER PATHWAY%P00056	-0.4182	-1.4286	0.0328	mTeSR1_laminin
G6PC3|ADPGK|TPR|AAAS|PFKFB1|PFKFB2|PFKFB3|NDC1|ALDOA|PFKFB4|ALDOB|ALDOC|BPGM|ENO1|ENO2|PRKACA|ENO3|PRKACB|FBP1|PRKACG|FBP2|G6PC|G6PC2|GAPDH|GAPDHS|GCK|SLC25A1|GPI|HK1|HK2|HK3|PCK1|SLC25A10|PCK2|PPP2CA|PPP2CB|PPP2R1A|PFKL|PPP2R1B|PFKM|PFKP|SLC25A12|PGAM1|PGAM2|SLC25A13|PGK1|PGK2|PPP2R5D|TPI1|NUP107|NUP133|NUP153|NUP155|NUP160|MDH1|MDH2|NUP188|NUP205|NUP210|PC|NUP214|NUP35|NUP37|NUP43|NUP50|NUP54|P…	Glucose metabolism	84	GLUCOSE METABOLISM%REACTOME%R-HSA-70326.8	-0.4145	-1.4933	0.0444	mTeSR1_laminin
NRXN2|NRXN3|HOMER1|HOMER2|STX1A|HOMER3|SHANK1|SHANK2|GRIN2B|DBNL|SYT9|SYT2|SYT1|STXBP1|SYT7|DLG3|SYT12|DLG2|CASK|EPB41|GRIN1|EPB41L1|GRIN2A|EPB41L5|EPB41L2|GRIN2C|EPB41L3|GRIN2D|GRM1|GRM5|SIPA1L1|DLGAP3|DLGAP2|SHARPIN|DLGAP4|BEGAIN|LIN7A|LIN7C|LRRTM3|LRRTM4|LRRTM1|LRRTM2|PDLIM5|NLGN4Y|SYT10|APBA1|APBA3|APBA2|NLGN1|LIN7B|NLGN2|NLGN3|NLGN4X|DLG4|NRXN1|DLGAP1	Neurexins and neuroligins	56	NEUREXINS AND NEUROLIGINS%REACTOME%R-HSA-6794361.4	-0.3899	-1.3458	0.0313	mTeSR1_laminin
RPS27A|NFKB1|NFKB2|CHUK|UBA52|NFKBIA|NFKBIB|UBC|ATG12|HMGB1|ATG5|CREBBP|ITCH|EP300|CYLD|RELA|IKBKE|IRF3|IRF7|TBK1|HERC5|RNF216|UBA7|TAX1BP1|IKBKB|UBE2D1|UBE2D2|IKBKG|UBE2D3|TRAF3|APP|RNF135|SAA1|TRAF2|TRAF6|UBE2K|UBE2L6|MAP3K1|AGER|IFNA1|UBB|NKIRAS1|TKFC|IFNA10|NKIRAS2|IFNA13|S100A12|IFNA14|S100B|TNFAIP3|IFNA16|IFNA17|IFNA2|IFNA21|IFNA4|DDX58|IFNA5|DHX58|IFNA6|IFIH1|IFNA7|ISG15|IFNA8|MAVS|NLRX1|O…	DDX58 IFIH1-mediated induction of interferon-alpha beta	78	DDX58 IFIH1-MEDIATED INDUCTION OF INTERFERON-ALPHA BETA%REACTOME DATABASE ID RELEASE 69%168928	-0.3788	-1.2857	0.0488	mTeSR1_laminin
JAK2|IRF4|VCAM1|PRKCD|PPM1B|STAT1|STAT2|PTPN1|PTPN6|MT2A|EIF2AK2|SAMHD1|CAMK2A|UBB|CAMK2B|CAMK2D|CAMK2G|EGR1|HLA-DQB2|B2M|PLCG1|CIITA|NDC1|IFI30|TRIM68|IFIT1|TRIM62|IRF1|TRIM46|TRIM48|OAS1|TRIM45|OAS2|TRIM35|OAS3|TRIM38|RNASEL|TRIM31|TRIM34|TRIM29|MX1|TRIM26|IFNG|TRIM22|TRIM17|TRIM14|TRIM10|IFITM3|IFITM2|IFIT3|KPNA1|IFIT2|KPNA2|GBP2|RSAD2|GBP1|IRF3|GBP4|IRF5|IRF7|GBP3|GBP6|FCGR1B|GBP5|EIF4E3|GBP7…	Interferon Signaling	194	INTERFERON SIGNALING%REACTOME DATABASE ID RELEASE 69%913531	-0.3353	-1.3932	0	mTeSR1_laminin
DDX21|CSNK1E|NOP2|BMS1|CIRH1A|DKC1|EMG1|FBL|FCF1|GAR1|GNL3|HEATR1|IMP3|IMP4|MPHOSPH10|NAT10|DDX49|NHP2|DDX47|NHP2L1|THUMPD1|WDR46|NOB1|RRP9|NOL6|TRMT112|NOP10|NCL|DIMT1|NOP56|DDX52|NOP58|UTP11L|DIEXF|TSR3|NOC4L|PDCD11|DHX37|RRP36|UTP20|DCAF13|NOP14|UTP3|KRR1|PWP2|PNO1|NOL11|RBM28|RCL1|RIOK1|RIOK2|RPP25|RPP30|RPP38|RPP40|RRP7A|TBL3|UTP14A|UTP14C|UTP15|UTP18|UTP6|WDR3|WDR36|CSNK1D|WDR43|WDR75|XRN2|…	rRNA processing	203	RRNA PROCESSING%REACTOME%R-HSA-72312.3	-0.3307	-1.2442	0	mTeSR1_laminin
RPS27|NINL|CDC20|CDK1|PRKACA|MAD1L1|MAD2L1|CETN2|TUBB4B|TUBB4A|PLK1|RAD21|CSNK1E|SMC1A|SMC3|STAG1|STAG2|ITGB3BP|TAOK1|NUP107|NUP133|NUP160|YWHAE|YWHAG|CDCA8|INCENP|KIF2A|NUP37|NUP43|KIF2C|KIF2B|HSP90AA1|NUP85|CENPE|PPP1CC|SGOL1|DYNC1H1|DYNC1I1|DYNC1I2|DYNC1LI1|CSNK2A1|DYNC1LI2|CENPK|CSNK2A2|RANBP2|CENPL|CSNK2B|RANGAP1|CENPM|NCAPD2|CENPN|CENPO|B9D2|CLASP2|CENPP|SEC13|CENPQ|SPC24|SPC25|ERCC6L|MAPRE…	Mitotic Prometaphase	179	MITOTIC PROMETAPHASE%REACTOME DATABASE ID RELEASE 69%68877	-0.326	-1.3261	0	mTeSR1_laminin
RPS27A|HCK|PAK2|UBA52|AAAS|UBC|HLA-A|RAC1|PSMD9|PSMD5|PSMD10|RBX1|LCK|SKP1|KPNB1|NUP107|NUP133|NUP153|ATP6V1H|NUP155|NUP160|NUP188|NUP205|NUP210|NUP214|NUP35|NUP37|NUP43|BTRC|NUP50|NUP54|NUP62|NUP85|NUP88|NUP93|UBB|NUPL2|POM121|CDK9|RAE1|RCC1|RANBP2|RANBP1|RANGAP1|CCNT1|SEC13|ARF1|TPR|B2M|CUL5|AP1B1|NDC1|AP1G1|AP1M1|AP1M2|AP1S1|AP1S2|RAN|AP1S3|PPIA|NPM1|PSMA1|PSMA2|PSMA3|XPO1|PSMA4|PSMA5|KPNA1|PS…	Host Interactions of HIV factors	125	HOST INTERACTIONS OF HIV FACTORS%REACTOME%R-HSA-162909.1	-0.3178	-1.2445	0	mTeSR1_laminin
GTF2F1|GTF2F2|POLR2A|POLR2B|HNRNPA2B1|POLR2C|POLR2D|POLR2E|POLR2F|ELAVL1|POLR2G|POLR2H|POLR2I|POLR2J|POLR2K|POLR2L|SLBP|AQR|BCAS2|BUD31|CDC40|CDC5L|CHERP|CRNKL1|CTNNBL1|CWC15|DDX23|DDX42|DDX46|DDX5|DHX15|DHX16|DHX38|EFTUD2|HNRNPA1|HNRNPA3|HNRNPC|HNRNPK|HNRNPM|HNRNPU|HSPA8|ISY1|PCBP1|PHF5A|PLRG1|PPIE|PPIH|PPIL1|PQBP1|PRPF19|PRPF3|PRPF31|PRPF38A|PRPF4|PRPF40A|PRPF6|PRPF8|PUF60|RBM17|RBM22|RBMX|SART…	Processing of Capped Intron-Containing Pre-mRNA	237	PROCESSING OF CAPPED INTRON-CONTAINING PRE-MRNA%REACTOME DATABASE ID RELEASE 69%72203	-0.2841	-1.0936	0	mTeSR1_laminin
ATXN7|MBIP|ARID4B|SMYD2|DMAP1|SAP130|SMYD3|NFKB1|DR1|NFKB2|BRPF1|SAP30|BRPF3|COPRS|SUDS3|MRGBP|YEATS2|TADA3|TADA1|JAK2|EZH2|BRWD1|KDM5A|CHD4|KDM5B|CHD3|KDM5C|KDM5D|DPY30|EED|VPS72|WDR5|UTY|KDM6A|AEBP2|KDM6B|MSL2|TAF10|MSL3|ARID1B|TAF12|MSL1|KDM7A|MTA1|KDM3A|RBBP4|KDM3B|SAP30L|RBBP5|ATF7IP|RBBP7|KDM4A|MTA3|KDM4C|SUZ12|KDM4D|MBD3|TAF5L|TAF6L|GATAD2B|GATAD2A|RELA|AK6|NCOA1|NCOA2|CARM1|RUVBL1|TBL1X|T…	Chromatin organization	274	CHROMATIN ORGANIZATION%REACTOME DATABASE ID RELEASE 69%4839726	0.5286	1.2281	0.0421	AI
PDGFA|PDGFB|PDGFRA|PDGFRB|TGFB1|TGFB2|TGFB3|TGFBR1|TGFBR2|TNF|TNFRSF1A|IFNG|ACVR1|ACVR1B|ACVR2A|ACVR2B|AMH|AMHR2|BMP2|BMP7|BMPR1A|BMPR1B|BMPR2|CCL1|CCL11|CCL13|CCL14|CCL15|CCL16|CCL17|CCL18|CCL19|CCL2|CCL20|CCL21|CCL22|CCL23|CCL24|CCL25|CCL26|CCL27|CCL28|CCL3|CCL3L1|CCL3L3|CCL4|CCL4L1|CCL4L2|CCL5|CCL7|CCL8|CCR1|CCR10|CCR2|TPO|CCR3|CCR4|CCR5|CCR6|CCR7|CCR8|CCR9|CD27|CD40|CD40LG|CD70|CLCF1|CNTF|CNT…	Cytokine-cytokine receptor interaction	265	CYTOKINE-CYTOKINE RECEPTOR INTERACTION%KEGG%HSA04060	0.5387	1.2709	0.026	AI
NFATC2|CCNH|OCLN|CDK7|H2BFS|SIN3B|DPY30|WDR5|MNAT1|ARID1B|LMO1|LMO2|RBBP5|PRKCB|NR4A3|MYL9|TJP1|PSMD9|PRKCQ|PSMD5|PSMD10|AXIN1|GPAM|ABL1|UBB|RSPO3|FOXP3|CBFB|CSNK2A1|CSNK2A2|CSNK2B|CR1|SIN3A|SRC|TCF3|LDB1|SERPINB13|KAT2B|HIPK2|IFNG|PSMA1|PSMA2|PSMA3|PSMA4|PSMA5|PSMA6|CTSK|PSMA7|PSMA8|PSMB1|PSMB10|PSMB11|PSMB2|PSMB3|PSMB4|PSMB5|PSMB6|PSMB7|PSMB8|PSMB9|PSMC1|PSMC2|PSMC3|PSMC4|PSMC5|PSMC6|PSMD1|PSMD…	Transcriptional regulation by RUNX1	236	TRANSCRIPTIONAL REGULATION BY RUNX1%REACTOME DATABASE ID RELEASE 69%8878171	0.5504	1.2828	0.014	AI
HIST1H2BA|HIST1H2BB|HIST1H2BC|HIST1H2BD|HIST1H2BE|HIST1H2BF|HIST1H2BG|HIST1H2BH|HIST1H2BI|HIST1H2BJ|HIST1H2BK|H2BFS|HIST1H2BL|LEMD3|HIST1H2BM|LEMD2|HIST1H2BN|CTDNEP1|HIST1H2BO|HIST1H3A|CNEP1R1|HIST1H3B|HIST1H3C|CDK1|HIST1H3D|AAAS|HIST1H3E|HIST1H3F|HIST1H3G|HIST1H3H|HIST1H3I|HIST1H3J|HIST1H4A|HIST1H4B|HIST1H4C|HIST1H4D|HIST1H4E|HIST1H4F|PRKCA|PRKCB|HIST1H4H|RAB2A|HIST1H4I|HIST1H4J|HIST1H4K|HIST1H4…	Mitotic Prophase	134	MITOTIC PROPHASE%REACTOME%R-HSA-68875.4	0.5535	1.2874	0.0496	AI
PDGFRA|PDGFRB|PPP3CA|PPP3CB|PPP3CC|PPP3R1|PPP3R2|PRKACA|PRKACB|PRKACG|PRKCA|PRKCB|PRKCG|PRKX|SPHK1|SPHK2|CAMK2A|CAMK2B|CAMK2D|CAMK2G|ERBB2|ERBB3|ERBB4|CACNA1A|CACNA1B|CACNA1C|CACNA1D|CACNA1E|CACNA1F|CACNA1G|CACNA1H|CACNA1I|CACNA1S|ITPKA|ITPKB|BST1|CD38|ADORA2A|ADORA2B|CHP|ADRA1A|CHP2|ADRA1B|ADRA1D|ADRB1|PLCB1|ADRB2|PLCB2|ADRB3|PLCB3|AGTR1|PLCB4|ATP2A1|PLCD1|ATP2A2|PLCD3|ATP2A3|PLCD4|ATP2B1|PLCE1|…	Calcium signaling pathway	177	CALCIUM SIGNALING PATHWAY%KEGG%HSA04020	0.5647	1.3078	0.0321	AI
HIST1H2BA|HIST1H2BB|ARID4B|CCNH|HIST1H2BC|RRP8|HIST1H2BD|CDK7|SAP130|HIST1H2BE|ERCC2|SAP30BP|HIST1H2BF|ERCC3|CD3EAP|HIST1H2BG|SAP30|HIST1H2BH|BAZ2A|HIST1H2BI|SUDS3|HIST1H2BJ|CBX3|HIST1H2BK|H2BFS|HIST1H2BL|PHF19|HIST1H2BM|EZH2|HIST1H2BN|GTF2H1|PHF1|HIST1H2BO|HIST1H3A|GTF2H2|CHD4|HIST1H3B|CHD3|HIST1H3C|SIN3B|HIST1H3D|GTF2H3|JARID2|HIST1H3E|GTF2H4|EED|HIST1H3F|GTF2H5|TET2|HIST1H3G|TET1|HIST1H3H|BAZ1…	Epigenetic regulation of gene expression	146	EPIGENETIC REGULATION OF GENE EXPRESSION%REACTOME%R-HSA-212165.2	0.5699	1.3193	0.0255	AI
PKP1|DSG3|LIPJ|LIPN|LIPM|LIPK|FLG|KRTAP27-1|KRTAP5-10|KRTAP5-11|KRTAP16-1|CAPN1|CASP14|KRTAP25-1|KRTAP2-4|KRTAP2-3|KRTAP2-2|KRTAP2-1|PKP4|PKP3|DSC1|DSC3|KRTAP4-4|KRTAP4-3|KRTAP4-2|KRTAP4-1|KRTAP4-9|KRTAP4-8|KRTAP4-7|KRTAP4-6|KRTAP4-5|DSG4|KRTAP29-1|KRTAP6-2|KRTAP6-1|KRTAP6-3|EVPL|KRTAP8-1|CAPNS1|KLK13|KLK14|KLK12|TGM1|TGM5|SPINK6|SPINK5|KRT18|SPINK9|KRTAP23-1|LELP1|KRTAP12-1|KRTAP12-3|KRTAP12-2|K…	Keratinization	217	KERATINIZATION%REACTOME%R-HSA-6805567.2	0.5715	1.3237	0.0161	AI
NFKB1|H2BFS|EZH2|EED|KDM6B|STAT3|RBBP4|RBBP7|CXCL8|SUZ12|IGFBP7|RELA|RPS6KA1|RPS6KA2|RPS6KA3|H1F0|HIST1H1D|HIST1H1E|HIST1H1A|HIST1H1B|HIST1H1C|ANAPC15|LMNB1|ANAPC16|TP53|UBB|CDKN1A|CDKN1B|ETS1|ETS2|TXN|CEBPB|EHMT1|ID1|EHMT2|HMGA2|SP1|CABIN1|ASF1A|UBN1|MOV10|TNIK|H2AFB1|AGO3|AGO4|AGO1|H2AFJ|H2AFV|TINF2|H2AFX|TERF1|TERF2|POT1|H2AFZ|TERF2IP|ANAPC1|ACD|MINK1|ANAPC10|HIRA|ANAPC11|H3F3A|H3F3B|HMGA1|ANA…	Cellular Senescence	193	CELLULAR SENESCENCE%REACTOME DATABASE ID RELEASE 69%2559583	0.5777	1.3434	0.011	AI
PCDHA8|PCDHA7|PCDHA6|PCDH20|PCDHGA10|PCDHGA11|PCDHGA12|PCDHB2|PCDHB1|PCDHB6|FAT1|PCDHB5|FAT2|FAT3|PCDHB4|LYN|DCHS1|PCDHB3|PCDHB8|PCDHB7|ACTA2|PCDHGB7|ACTG2|PCDHGB6|PCDHGB4|PCDHGB2|PCDHGA8|CTNND1|FER|PTPN1|YES1|CTNNB1|FZD1|FZD10|FZD2|FZD3|FZD4|FZD5|FZD6|FZD7|FZD8|FZD9|LEF1|ACTB|ACTG1|ERBB2|ERBB3|ERBB4|GSK3B|TCF7L1|TCF7L2|CSNK2A2|WNT1|CSNK2B|WNT10A|WNT10B|WNT11|WNT16|WNT2|WNT2B|WNT3|WNT3A|WNT4|WNT5…	Cadherin signaling pathway	150	CADHERIN SIGNALING PATHWAY%PANTHER PATHWAY%P00012	0.5824	1.3565	0.0171	AI
MYC|BMPR2|RPS27A|ATP1B4|UBA52|PARD3|PPM1A|UBC|PRKCZ|RHOA|CDKN2B|MEN1|PARD6A|E2F4|CCNC|E2F5|PARP1|RNF111|WWTR1|TGIF2|USP9X|HDAC1|CDK8|TRIM33|ACVRL1|BMP10|CGN|CHRDL1|CER1|FOXH1|GDF2|RBL1|JUNB|FKBP1A|SKI|SMAD2|SMAD3|SMAD4|MTMR4|BAMBI|SMAD6|PMEPA1|SMAD7|UCHL5|FSTL3|GREM2|TFDP1|TFDP2|TGFB1|TGFBR1|TGFBR2|ZFYVE16|UBB|PPP1CA|TGIF1|CBL|PPP1CB|SKIL|PPP1CC|DRAP1|NEDD8|CDK9|PPP1R15A|CCNK|CCNT2|CCNT1|USP15|AR…	Signaling by TGF-beta family members	101	SIGNALING BY TGF-BETA FAMILY MEMBERS%REACTOME%R-HSA-9006936.4	0.5841	1.3352	0.036	AI
MYC|CCND1|CCND2|NFATC2|CCND3|NFATC4|NLK|PPARD|PPP3CA|PPP3CB|PPP3CC|RHOA|PPP3R1|ROCK1|PPP3R2|ROCK2|PRKACA|CREBBP|PRKACB|CUL1|PRKACG|PRKCA|PRKCB|PRKCG|PRKX|EP300|RAC1|RAC2|RAC3|APC|APC2|AXIN1|AXIN2|CACYBP|CER1|CHD8|CSNK1A1|CSNK1A1L|CSNK1E|CTBP1|CTBP2|RBX1|CTNNB1|CTNNBIP1|CXXC4|SKP1|DAAM1|DAAM2|SMAD2|DKK1|SMAD3|DKK2|SMAD4|DKK4|DVL1|DVL2|DVL3|FOSL1|FRAT1|FRAT2|FZD1|FZD10|FZD2|FZD3|FZD4|FZD5|FZD6|FZD7…	Wnt signaling pathway	150	WNT SIGNALING PATHWAY%KEGG%HSA04310	0.5859	1.3513	0.0131	AI
CCL1|CCL13|PROKR1|PROKR2|CCL16|CCL19|CCL20|CCL21|UTS2|CCL25|C5AR2|CCL27|APLN|CCL28|NPFF|CCL5|CCR1|CCR10|CCR2|CCR3|CCR4|CCR5|CXCL8|CCR6|CCR7|CCR8|CCR9|CCK|AGTR2|APLNR|AVPR2|BRS3|C3AR1|C5AR1|CX3CL1|ACKR4|CX3CR1|CXCL1|CXCL10|CXCL11|CXCL12|CXCL13|CXCL16|CXCL2|CXCL3|CXCL5|CXCL6|CXCL9|CXCR1|CXCR2|ECE1|EDN2|CXCR3|EDN3|CXCR4|TRH|CXCR5|PENK|CXCR6|APP|PDYN|F2|MLN|F2RL1|F2RL2|F2RL3|FPR1|GAL|FPR2|GPR37|FPR3|…	Peptide ligand-binding receptors	185	PEPTIDE LIGAND-BINDING RECEPTORS%REACTOME%R-HSA-375276.5	0.587	1.3649	0.005	AI
RHOG|PIK3CD|SRC|PIP4K2A|PIP4K2B|TGFA|IL1RL1|PIP4K2C|TRIB3|PIP5K1A|PIP5K1B|CD19|PIP5K1C|PDGFB|PDGFRA|PDGFRB|PTEN|KLB|THEM4|EGF|IER3|EGFR|INSR|ESR1|VAV1|ESR2|FGF1|FGF10|RAC1|FGF16|RAC2|FGF18|FGF19|FGF2|FGF20|KIT|FGF22|FGF23|FGF3|FGF4|PPP2CA|FGF6|PPP2CB|FGF7|PPP2R1A|PPP2R1B|FGF9|MET|FGFR4|LCK|CD28|PPP2R5A|PPP2R5B|PPP2R5C|PIK3AP1|PPP2R5D|PPP2R5E|CD80|PHLPP2|CD86|PHLPP1|TRAF6|EPGN|AREG|BTC|HGF|INS|TRA…	Negative regulation of the PI3K AKT network	96	NEGATIVE REGULATION OF THE PI3K AKT NETWORK%REACTOME%R-HSA-199418.3	0.5872	1.3378	0.0405	AI
PARD3|ADCYAP1R1|ADORA1|ADORA3|ADRA2A|ADRA2B|ADRA2C|AGTR2|APLNR|AVPR2|BRS3|C3AR1|C5AR1|CALCR|CALCRL|CGA|CHRM4|CHRNA1|CHRNA10|CHRNA2|CHRNA3|CHRNA4|CHRNA5|CHRNA6|CHRNA9|CHRNB1|CHRNB2|CHRNB3|CHRNB4|CHRND|CHRNE|CHRNG|CNR1|CNR2|CRHR1|CRHR2|CSH1|CTSG|DRD2|DRD3|DRD4|F2|F2RL1|F2RL2|F2RL3|FPR1|FPR2|FPR3|FSHB|FSHR|GABBR1|GABBR2|GABRA1|GABRA2|GABRA3|GABRA4|GABRA5|GABRA6|GABRB1|GABRB2|GABRB3|GABRD|GABRE|GABRG…	Neuroactive ligand-receptor interaction	272	NEUROACTIVE LIGAND-RECEPTOR INTERACTION%KEGG%HSA04080	0.5876	1.3792	0.001	AI
MYC|H2BFS|RUNX3|MEN1|RBBP5|PSMD9|PSMD5|PSMD10|APC|AXIN1|AXIN2|CHD8|CSNK1A1|CSNK1E|CTBP1|CTNNB1|CTNNBIP1|DKK1|DKK2|DKK4|DVL1|DVL2|DVL3|FRAT1|FRAT2|FZD1|FZD2|FZD4|FZD5|FZD6|FZD8|LEF1|LRP5|LRP6|UBB|RSPO3|RUVBL1|SFRP1|SFRP2|SOX17|GSK3B|TCF7|TCF7L1|TCF7L2|CSNK2A1|WIF1|CSNK2A2|USP34|WNT1|CSNK2B|WNT3|WNT3A|WNT4|WNT5A|WNT8A|WNT8B|WNT9A|PIP5K1B|PSMA1|PSMA2|CSNK1G2|PSMA3|XPO1|PSMA4|PSMA5|PSMA6|PSMA7|PSMA8|…	TCF dependent signaling in response to WNT	231	TCF DEPENDENT SIGNALING IN RESPONSE TO WNT%REACTOME DATABASE ID RELEASE 69%201681	0.593	1.3844	0.003	AI
ACTA1|STX19|ACTBL2|STX1A|STX1B|MYH6|STX4|MYH7|VAMP1|VAMP2|VAMP3|ACTA2|VAMP8|ACTG2|MYH11|SLC18A3|SLC5A7|CHRNA7|ACHE|MYO3B|MYO3A|CHAT|CHRNA1|CHRNA10|CHRNA2|CHRNA3|CHRNA4|CHRNA5|BCHE|CHRNA6|SLC6A8|MYO7B|CHRNA9|MYO7A|CHRNB1|CTAGE4|CHRNB2|CTAGE9|CHRNB3|CTAGE15|CHRNB4|PLEKHH3|CHRND|MYH1|CHRNE|MYO6|CHRNG|MYH10|MYO5A|MYH13|MYO9A|MYH14|MYO19|MYO16|MYH15|MYH2|MYO1D|MYH3|MYO1E|MYH4|MYO1B|MYH7B|MYO1C|MYH8|MY…	Nicotinic acetylcholine receptor signaling pathway	86	NICOTINIC ACETYLCHOLINE RECEPTOR SIGNALING PATHWAY%PANTHER PATHWAY%P00044	0.5932	1.3515	0.0384	AI
MYC|GNG5|GNG7|GNG8|GNGT1|GNGT2|GTF2A1|GTF2A2|NRAS|H2BFS|GTF2F1|GTF2F2|PRKCZ|PPP5C|POLR2A|POLR2B|POLR2C|ESR2|POLR2D|POLR2E|POLR2F|POLR2G|POLR2H|POLR2I|POLR2J|POLR2K|POLR2L|TBP|AXIN1|BCL2|SRF|GPAM|DDX5|NCOA1|NCOA2|MMP7|MED1|AREG|HSP90AA1|HSP90AB1|BTC|CARM1|CBFB|CDKN1B|EREG|HBEGF|CDK9|CCNT1|PIK3R1|PIK3R2|PIK3R3|PTK2|PIK3CA|SRC|TGFA|KAT2B|CTSD|XPO1|KPNA2|S1PR3|RUNX1|SP1|FKBP5|PPID|FOXA1|KDM1A|YY1|MYB…	ESR-mediated signaling	216	ESR-MEDIATED SIGNALING%REACTOME DATABASE ID RELEASE 69%8939211	0.5965	1.3978	0.001	AI
RHOG|PIK3CD|SRC|PIP4K2A|PIP4K2B|TGFA|IL1RL1|PIP4K2C|PIP5K1A|PIP5K1B|CD19|PIP5K1C|PDGFB|PDGFRA|PDGFRB|KLB|EGF|IER3|EGFR|INSR|ESR1|VAV1|ESR2|FGF1|FGF10|RAC1|FGF16|RAC2|FGF18|FGF19|FGF2|FGF20|KIT|FGF22|FGF23|FGF3|FGF4|PPP2CA|FGF6|PPP2CB|FGF7|PPP2R1A|PPP2R1B|FGF9|MET|FGFR4|LCK|CD28|PPP2R5A|PPP2R5B|PPP2R5C|PIK3AP1|PPP2R5D|PPP2R5E|CD80|CD86|TRAF6|EPGN|AREG|BTC|HGF|INS|TRAT1|AKT1|ERBB2|EREG|MAPK1|GAB1|H…	PI5P, PP2A and IER3 Regulate PI3K AKT Signaling	89	PI5P, PP2A AND IER3 REGULATE PI3K AKT SIGNALING%REACTOME%R-HSA-6811558.2	0.6004	1.3796	0.0381	AI
HIST1H2BA|HIST1H2BB|HIST1H2BC|HIST1H2BD|HIST1H2BE|HIST1H2BF|HIST1H2BG|HIST1H2BH|HIST1H2BI|HIST1H2BJ|HIST1H2BK|HIST1H2BL|HIST1H2BM|HIST1H2BN|HIST1H2BO|HIST1H3A|HIST1H3B|HIST1H3C|HIST1H3D|HIST1H3E|HIST1H3F|HIST1H3G|HIST1H3H|HIST1H3I|HIST1H3J|HIST1H4A|HIST1H4B|HIST1H4C|HIST1H4D|HIST1H4E|HIST1H4F|HIST1H4G|HIST1H4H|HIST1H4I|HIST1H4J|HIST1H4K|HIST1H4L|HIST2H2AA3|HIST2H2AA4|HIST2H2AB|CD40|HIST2H2AC|CD40…	Systemic lupus erythematosus	136	SYSTEMIC LUPUS ERYTHEMATOSUS%KEGG%HSA05322	0.6016	1.3858	0.0101	AI
HIST1H2BA|RPS27A|HIST1H2BB|HIST1H2BC|HIST1H2BD|HIST1H2BE|HIST1H2BF|HIST1H2BG|HIST1H2BH|HIST1H2BI|HIST1H2BJ|HIST1H2BK|H2BFS|HIST1H2BL|HIST1H2BM|EZH2|HIST1H2BN|HIST1H2BO|HIST1H3A|HIST1H3B|UBA52|HIST1H3C|HIST1H3D|HIST1H3E|EED|HIST1H3F|CDK4|HIST1H3G|CDK6|UBC|HIST1H3H|HIST1H3I|CDKN2A|KDM6B|CDKN2B|HIST1H3J|HIST1H4A|CDKN2C|HIST1H4B|CDKN2D|HIST1H4C|HIST1H4D|HIST1H4E|HIST1H4F|RBBP4|E2F1|HIST1H4H|E2F2|HIST…	Oxidative Stress Induced Senescence	123	OXIDATIVE STRESS INDUCED SENESCENCE%REACTOME DATABASE ID RELEASE 69%2559580	0.6061	1.3851	0.0143	AI
NRAS|DCT|PRKACA|CREBBP|PRKACB|PRKACG|PRKCA|PRKCB|TYR|PRKCG|TYRP1|PRKX|EP300|RAF1|CREB1|CTNNB1|DVL1|DVL2|DVL3|MITF|FZD1|FZD10|FZD2|FZD3|FZD4|FZD5|FZD6|FZD7|FZD8|FZD9|LEF1|CAMK2A|CAMK2B|CAMK2D|CAMK2G|GSK3B|TCF7|TCF7L1|TCF7L2|WNT1|WNT10A|WNT10B|WNT11|WNT16|ASIP|WNT2|EDN1|WNT2B|POMC|WNT3|WNT3A|WNT4|WNT5A|WNT5B|WNT6|WNT7A|WNT7B|WNT8A|WNT8B|GNAO1|WNT9A|WNT9B|PLCB1|PLCB2|PLCB3|PLCB4|CREB3|CREB3L1|CREB3L…	Melanogenesis	101	MELANOGENESIS%KEGG%HSA04916	0.6067	1.3851	0.0276	AI
EHD1|EHD2|EHD3|JAK2|HIST1H3A|HIST1H3B|HIST1H3C|HIST1H3D|CDK2|HIST1H3E|HIST1H3F|HIST1H3G|HIST1H3H|HIST1H3I|HIST1H3J|PRKACA|PRKACB|PRKACG|RAC1|HDAC1|AKAP1|HDAC2|HIST2H3A|HIST2H3C|HIST2H3D|RAB5A|CAPZB|AK3|KIF13B|KIF1C|HMG20B|KIF1B|KIF1A|WEE1|KIF25|KIF23|RAD51C|KIF22|KIF6|RBSN|KIF27|RAD51B|TP53|KIF9|KIFC2|KIF2A|ABL1|KIFC1|IRF2|VPS45|KIF2C|KIF2B|LRRC16A|MFN1|MFN2|IFNA1|CABLES1|IFNA10|KLC2|CABLES2|IFNA…	Factors involved in megakaryocyte development and platelet production	147	FACTORS INVOLVED IN MEGAKARYOCYTE DEVELOPMENT AND PLATELET PRODUCTION%REACTOME%R-HSA-983231.2	0.6085	1.4065	0.0081	AI
HIST1H2BA|HIST1H2BB|ARID4B|CCNH|HIST1H2BC|RRP8|HIST1H2BD|CDK7|SAP130|HIST1H2BE|ERCC2|SAP30BP|HIST1H2BF|ERCC3|CD3EAP|HIST1H2BG|SAP30|HIST1H2BH|BAZ2A|HIST1H2BI|SUDS3|HIST1H2BJ|HIST1H2BK|H2BFS|HIST1H2BL|HIST1H2BM|HIST1H2BN|GTF2H1|HIST1H2BO|HIST1H3A|GTF2H2|HIST1H3B|HIST1H3C|SIN3B|HIST1H3D|GTF2H3|HIST1H3E|GTF2H4|HIST1H3F|GTF2H5|HIST1H3G|HIST1H3H|HIST1H3I|MNAT1|HIST1H3J|POLR1A|HIST1H4A|POLR1B|HIST1H4B|…	Negative epigenetic regulation of rRNA expression	108	NEGATIVE EPIGENETIC REGULATION OF RRNA EXPRESSION%REACTOME%R-HSA-5250941.2	0.6093	1.3844	0.0224	AI
HIST1H2BA|HIST1H2BB|HIST1H2BC|HIST1H2BD|HIST1H2BE|HIST1H2BF|HIST1H2BG|HIST1H2BH|HIST1H2BI|HIST1H2BJ|HIST1H2BK|HIST1H2BL|H2BFS|HIST1H2BM|HIST1H2BN|HIST1H2BO|HIST1H4A|HIST1H4B|HIST1H4C|MBD4|HIST1H4D|HIST1H4E|MPG|HIST1H4F|NEIL1|NEIL2|HIST1H4H|NEIL3|HIST1H4I|HIST1H4J|NTHL1|HIST1H4K|OGG1|HIST1H4L|HIST2H2AA3|HIST2H2AA4|HIST2H2AC|HIST2H2BE|SMUG1|TDG|HIST2H4A|HIST2H4B|HIST3H2BB|HIST3H3|HIST4H4|H2AFB1|H2A…	Base-Excision Repair, AP Site Formation	61	BASE-EXCISION REPAIR, AP SITE FORMATION%REACTOME%R-HSA-73929.2	0.6094	1.3664	0.0411	AI
MMP1|PVRL1|ACTA2|ACTG2|MLLT4|CTNNB1|DVL1|DVL2|DVL3|FZD1|APP|FZD10|FZD2|BACE1|FZD3|BACE2|FZD4|FZD5|FZD6|LRP1|FZD7|FZD8|ERN1|FZD9|MMP2|LEF1|MMP9|LRP5|LRP6|MMP7|ACTB|ACTG1|PSEN1|PCSK2|ERBB4|PCSK1|PCSK7|GSK3B|PCSK6|PCSK4|TCF7L1|KAT5|TCF7L2|WNT1|WNT10A|APH1B|WNT10B|KAT7|WNT11|LRP1B|WNT16|MMP14|WNT2|MMP21|WNT2B|MMP20|WNT3|MMP25|WNT3A|MMP24|WNT4|MMP27|WNT5A|TRIM2|WNT5B|TRIM3|WNT6|TRPC7|ACTR2|WNT7A|TRPC5…	Alzheimer disease-presenilin pathway	110	ALZHEIMER DISEASE-PRESENILIN PATHWAY%PANTHER PATHWAY%P00004	0.6109	1.4117	0.0123	AI
MYC|GNG5|GNG7|GNG8|GNGT1|ADH1A|GNGT2|ADH1C|ADH4|GTF2A1|GTF2A2|NRAS|H2BFS|ALDH1A3|GTF2F1|GTF2F2|PRKCZ|DLAT|DLD|PPP5C|POLR2A|POLR2B|POLR2C|ESR2|POLR2D|POLR2E|POLR2F|POLR2G|POLR2H|POLR2I|POLR2J|POLR2K|POLR2L|TBP|AXIN1|PDHA1|PDHA2|BCL2|PDHB|PDHX|SRF|GPAM|DDX5|CRABP1|SDR16C5|NCOA1|RDH14|NCOA2|MMP7|RDH13|MED1|AREG|HSP90AA1|HSP90AB1|BTC|CARM1|CBFB|CDKN1B|EREG|HBEGF|CDK9|CCNT1|PIK3R1|PIK3R2|PIK3R3|PTK2|P…	Signaling by Nuclear Receptors	259	SIGNALING BY NUCLEAR RECEPTORS%REACTOME%R-HSA-9006931.5	0.611	1.4217	0.001	AI
RHOG|PIK3CD|SRC|TGFA|CD19|CHUK|MAPKAP1|PDPK1|NR4A1|TSC2|GSK3A|PDGFB|PDGFRA|PDGFRB|FOXO4|PTEN|KLB|PRR5|EGF|EGFR|ESR1|VAV1|ESR2|FGF1|FGF10|AKT1S1|RAC1|FGF16|RAC2|FGF18|FGF19|FGF2|FGF20|MDM2|KIT|FGF22|FGF23|FGF3|FGF4|CREB1|FGF6|FGF7|FGF9|MET|FGFR4|LCK|CD28|PIK3AP1|CD80|CD86|FOXO6|EPGN|AREG|BAD|BTC|HGF|TRAT1|AKT1|AKT2|MLST8|FOXO1|AKT3|CDKN1A|RICTOR|CDKN1B|ERBB2|EREG|GAB1|GSK3B|HBEGF|MTOR|CASP9|NRG1|N…	PI3K AKT Signaling in Cancer	89	PI3K AKT SIGNALING IN CANCER%REACTOME DATABASE ID RELEASE 69%2219528	0.6118	1.4066	0.0157	AI
HIST1H2BA|RPS27A|HIST1H2BB|HIST1H2BC|HIST1H2BD|HIST1H2BE|HIST1H2BF|HIST1H2BG|HIST1H2BH|HIST1H2BI|HIST1H2BJ|HIST1H2BK|HIST1H2BL|H2BFS|HIST1H2BM|HIST1H2BN|MDC1|HIST1H2BO|UBE2I|BRCA1|UBA52|BAZ1B|UBC|BARD1|HIST1H4A|TP53BP1|HIST1H4B|PPP5C|HIST1H4C|HERC2|CHEK2|HIST1H4D|HIST1H4E|HIST1H4F|HIST1H4H|HIST1H4I|KDM4A|HIST1H4J|RNF168|HIST1H4K|RNF8|HIST1H4L|EYA1|EYA2|EYA3|EYA4|HIST2H2BE|PIAS4|HIST2H4A|HIST2H4B|…	Recruitment and ATM-mediated phosphorylation of repair and signaling proteins at DNA double strand breaks	76	RECRUITMENT AND ATM-MEDIATED PHOSPHORYLATION OF REPAIR AND SIGNALING PROTEINS AT DNA DOUBLE STRAND BREAKS%REACTOME DATABASE ID RELEASE 69%5693565	0.6123	1.3805	0.0375	AI
HIST1H2BA|HIST1H2BB|CCNH|HIST1H2BC|HIST1H2BD|CDK7|HIST1H2BE|ERCC2|HIST1H2BF|ERCC3|CD3EAP|HIST1H2BG|HIST1H2BH|HIST1H2BI|HIST1H2BJ|CBX3|HIST1H2BK|H2BFS|HIST1H2BL|HIST1H2BM|HIST1H2BN|GTF2H1|HIST1H2BO|HIST1H3A|GTF2H2|CHD4|HIST1H3B|CHD3|HIST1H3C|HIST1H3D|GTF2H3|HIST1H3E|GTF2H4|HIST1H3F|GTF2H5|HIST1H3G|HIST1H3H|HIST1H3I|MNAT1|HIST1H3J|POLR1A|HIST1H4A|POLR1B|HIST1H4B|POLR1C|HIST1H4C|HIST1H4D|POLR1E|TAF1…	RNA Polymerase I Transcription	110	RNA POLYMERASE I TRANSCRIPTION%REACTOME%R-HSA-73864.3	0.6131	1.4026	0.0092	AI
HIST1H2BA|HIST1H2BB|CCNH|HIST1H2BC|HIST1H2BD|CDK7|HIST1H2BE|ERCC2|HIST1H2BF|ERCC3|CD3EAP|HIST1H2BG|HIST1H2BH|HIST1H2BI|HIST1H2BJ|CBX3|HIST1H2BK|H2BFS|HIST1H2BL|HIST1H2BM|HIST1H2BN|GTF2H1|HIST1H2BO|HIST1H3A|GTF2H2|CHD4|HIST1H3B|CHD3|HIST1H3C|HIST1H3D|GTF2H3|HIST1H3E|GTF2H4|HIST1H3F|GTF2H5|HIST1H3G|HIST1H3H|HIST1H3I|MNAT1|HIST1H3J|POLR1A|HIST1H4A|POLR1B|HIST1H4B|POLR1C|HIST1H4C|HIST1H4D|POLR1E|TAF1…	RNA Polymerase I Promoter Clearance	109	RNA POLYMERASE I PROMOTER CLEARANCE%REACTOME%R-HSA-73854.3	0.6131	1.42	0.0164	AI
HIST1H2BA|HIST1H2BB|HIST1H2BC|HIST1H2BD|HIST1H2BE|HIST1H2BF|HIST1H2BG|HIST1H2BH|HIST1H2BI|HIST1H2BJ|HIST1H2BK|HIST1H2BL|H2BFS|HIST1H2BM|HIST1H2BN|HIST1H2BO|HIST1H4A|HIST1H4B|HIST1H4C|MBD4|HIST1H4D|HIST1H4E|HIST1H4F|NEIL1|NEIL2|HIST1H4H|NEIL3|HIST1H4I|HIST1H4J|NTHL1|HIST1H4K|OGG1|HIST1H4L|HIST2H2AA3|HIST2H2AA4|HIST2H2AC|HIST2H2BE|SMUG1|TDG|HIST2H4A|HIST2H4B|HIST3H2BB|HIST3H3|HIST4H4|H2AFB1|H2AFJ|H…	Recognition and association of DNA glycosylase with site containing an affected pyrimidine	60	RECOGNITION AND ASSOCIATION OF DNA GLYCOSYLASE WITH SITE CONTAINING AN AFFECTED PYRIMIDINE%REACTOME%R-HSA-110328.2	0.6132	1.3679	0.0474	AI
HIST1H2BA|MYC|HIST1H2BB|CCND1|HIST1H2BC|HIST1H2BD|HIST1H2BE|HIST1H2BF|HIST1H2BG|GTF2A1|HIST1H2BH|HIST1H2BI|GTF2A2|HIST1H2BJ|HIST1H2BK|H2BFS|HIST1H2BL|GTF2F1|HIST1H2BM|GTF2F2|HIST1H2BN|HIST1H2BO|HIST1H3A|HIST1H3B|HIST1H3C|USF2|HIST1H3D|HIST1H3E|HIST1H3F|HIST1H3G|HIST1H3H|HIST1H3I|HIST1H3J|HIST1H4A|HIST1H4B|HIST1H4C|HIST1H4D|POLR2A|CREBBP|HIST1H4E|POLR2B|HIST1H4F|POLR2C|POLR2D|HIST1H4H|POLR2E|HIST1…	Estrogen-dependent gene expression	148	ESTROGEN-DEPENDENT GENE EXPRESSION%REACTOME DATABASE ID RELEASE 69%9018519	0.6145	1.4394	0.002	AI
HIST1H2BA|RPS27A|HIST1H2BB|HIST1H2BC|HIST1H2BD|HIST1H2BE|HIST1H2BF|HIST1H2BG|HIST1H2BH|APOA4|HIST1H2BI|HIST1H2BJ|HIST1H2BK|H2BFS|HIST1H2BL|HIST1H2BM|HIST1H2BN|HIST1H2BO|HIST1H3A|HIST1H3B|UBA52|HIST1H3C|HIST1H3D|HIST1H3E|HIST1H3F|HIST1H3G|UBC|HIST1H3H|HIST1H3I|HIST1H3J|HIST1H4A|HIST1H4B|HIST1H4C|LTF|HIST1H4D|HIST1H4E|HIST1H4F|HIST1H4H|HIST1H4I|HIST1H4J|HIST1H4K|HIST1H4L|HIST2H2AA3|HIST2H2AA4|USP9X…	Amyloid fiber formation	109	AMYLOID FIBER FORMATION%REACTOME DATABASE ID RELEASE 69%977225	0.6153	1.385	0.0186	AI
HIST1H2BA|HIST1H2BB|ARID4B|CCNH|HIST1H2BC|HIST1H2BD|CDK7|SAP130|HIST1H2BE|ERCC2|SAP30BP|HIST1H2BF|ERCC3|CD3EAP|HIST1H2BG|SAP30|HIST1H2BH|BAZ2A|HIST1H2BI|SUDS3|HIST1H2BJ|HIST1H2BK|H2BFS|HIST1H2BL|HIST1H2BM|HIST1H2BN|GTF2H1|HIST1H2BO|HIST1H3A|GTF2H2|HIST1H3B|HIST1H3C|SIN3B|HIST1H3D|GTF2H3|HIST1H3E|GTF2H4|HIST1H3F|GTF2H5|HIST1H3G|HIST1H3H|HIST1H3I|MNAT1|HIST1H3J|POLR1A|HIST1H4A|POLR1B|HIST1H4B|POLR1…	NoRC negatively regulates rRNA expression	105	NORC NEGATIVELY REGULATES RRNA EXPRESSION%REACTOME%R-HSA-427413.2	0.6153	1.4293	0.0071	AI
HIST1H2BA|HIST1H2BB|HIST1H2BC|HIST1H2BD|HIST1H2BE|HIST1H2BF|HIST1H2BG|HIST1H2BH|HIST1H2BI|HIST1H2BJ|HIST1H2BK|H2BFS|HIST1H2BL|HIST1H2BM|HIST1H2BN|HIST1H2BO|HIST1H3A|HIST1H3B|HIST1H3C|HIST1H3D|AAAS|HIST1H3E|HIST1H3F|HIST1H3G|HIST1H3H|HIST1H3I|HIST1H3J|HIST1H4A|HIST1H4B|HIST1H4C|HIST1H4D|POLR2A|HIST1H4E|POLR2B|HIST1H4F|POLR2C|POLR2D|HIST1H4H|POLR2E|HIST1H4I|POLR2F|HIST1H4J|POLR2G|HIST1H4K|POLR2H|HI…	Transcriptional regulation by small RNAs	103	TRANSCRIPTIONAL REGULATION BY SMALL RNAS%REACTOME%R-HSA-5578749.3	0.6158	1.4161	0.0124	AI
RPS27A|UBA52|TWIST1|NKX3-2|UBC|STAT1|ESR1|CUL1|PPARGC1B|ESRRA|PSMD9|PSMD5|PSMD10|PSMA1|PSMA2|SMURF1|PSMA3|PSMA4|PSMA5|PSMA6|NR3C1|STUB1|PSMA7|PSMA8|RBX1|PSMB1|PSMB10|PSMB11|SKP1|SKP2|PSMB2|PSMB3|PSMB4|PSMB5|PSMB6|PSMB7|PSMB8|PSMB9|PSMC1|PSMC2|HIVEP3|PSMC3|PSMC4|PSMC5|PSMC6|PSMD1|PSMD11|PSMD12|PSMD13|PSMD14|PSMD2|PSMD3|PSMD4|PSMD6|PSMD7|PSMD8|PSME1|PSME2|PSME3|PSME4|PSMF1|UBB|SHFM1|MSX2|CBFB|PPARG…	Regulation of RUNX2 expression and activity	71	REGULATION OF RUNX2 EXPRESSION AND ACTIVITY%REACTOME DATABASE ID RELEASE 69%8939902	0.6168	1.3885	0.0376	AI
HIST1H2BA|HIST1H2BB|HIST1H2BC|HIST1H2BD|HIST1H2BE|HIST1H2BF|CD3EAP|HIST1H2BG|HIST1H2BH|HIST1H2BI|HIST1H2BJ|CBX3|HIST1H2BK|H2BFS|HIST1H2BL|HIST1H2BM|HIST1H2BN|HIST1H2BO|HIST1H3A|CHD4|HIST1H3B|CHD3|HIST1H3C|HIST1H3D|HIST1H3E|HIST1H3F|HIST1H3G|HIST1H3H|BAZ1B|HIST1H3I|HIST1H3J|POLR1A|HIST1H4A|POLR1B|HIST1H4B|POLR1C|HIST1H4C|DDX21|HIST1H4D|POLR1E|TAF1D|HIST1H4E|MTA1|HIST1H4F|RBBP4|HIST1H4H|TWISTNB|POL…	Positive epigenetic regulation of rRNA expression	104	POSITIVE EPIGENETIC REGULATION OF RRNA EXPRESSION%REACTOME DATABASE ID RELEASE 69%5250913	0.6186	1.4162	0.0196	AI
HIST1H2BA|HIST1H2BB|HIST1H2BC|HIST1H2BD|CCNE1|HIST1H2BE|CCNE2|HIST1H2BF|HIST1H2BG|HIST1H2BH|HIST1H2BI|HIST1H2BJ|HIST1H2BK|HIST1H2BL|H2BFS|HIST1H2BM|HIST1H2BN|HIST1H2BO|CDK2|HIST1H4A|HIST1H4B|HIST1H4C|HIST1H4D|HIST1H4E|HIST1H4F|HIST1H4H|HIST1H4I|HIST1H4J|HIST1H4K|HIST1H4L|HIST2H2AA3|HIST2H2AA4|HIST2H2AC|HIST2H2BE|HIST2H4A|HIST2H4B|HIST3H2BB|HIST3H3|HIST4H4|RB1|H1F0|HIST1H1D|HIST1H1E|HIST1H1A|MRE11…	DNA Damage Telomere Stress Induced Senescence	80	DNA DAMAGE TELOMERE STRESS INDUCED SENESCENCE%REACTOME%R-HSA-2559586.3	0.6226	1.3995	0.0292	AI
HIST1H2BA|HIST1H2BB|HIST1H2BC|HIST1H2BD|HIST1H2BE|HIST1H2BF|HIST1H2BG|HIST1H2BH|HIST1H2BI|HIST1H2BJ|HIST1H2BK|HIST1H2BL|H2BFS|HIST1H2BM|HIST1H2BN|HIST1H2BO|HIST1H4A|HIST1H4B|HIST1H4C|HIST1H4D|HIST1H4E|MPG|HIST1H4F|HIST1H4H|NEIL3|HIST1H4I|HIST1H4J|HIST1H4K|OGG1|HIST1H4L|HIST2H2AA3|HIST2H2AA4|HIST2H2AC|HIST2H2BE|HIST2H4A|HIST2H4B|HIST3H2BB|HIST3H3|HIST4H4|H2AFB1|H2AFJ|H2AFV|TINF2|H2AFX|TERF1|TERF2|…	Depurination	55	DEPURINATION%REACTOME%R-HSA-73927.1	0.6276	1.3841	0.0462	AI
HIST1H2BA|RPS27A|HIST1H2BB|CCNH|HIST1H2BC|HIST1H2BD|CDK7|HIST1H2BE|HIST1H2BF|HIST1H2BG|HIST1H2BH|HIST1H2BI|HIST1H2BJ|HIST1H2BK|H2BFS|HIST1H2BL|HIST1H2BM|HIST1H2BN|HIST1H2BO|HIST1H3A|HIST1H3B|UBA52|HIST1H3C|HIST1H3D|HIST1H3E|HIST1H3F|HIST1H3G|UBC|HIST1H3H|HIST1H3I|MNAT1|HIST1H3J|HIST1H4A|HIST1H4B|HIST1H4C|LMO1|HIST1H4D|LMO2|HIST1H4E|HIST1H4F|HIST1H4H|HIST1H4I|HIST1H4J|HIST1H4K|HIST1H4L|HIST2H2AA3|…	RUNX1 regulates transcription of genes involved in differentiation of HSCs	130	RUNX1 REGULATES TRANSCRIPTION OF GENES INVOLVED IN DIFFERENTIATION OF HSCS%REACTOME%R-HSA-8939236.1	0.6278	1.4534	0.0041	AI
HIST1H2BA|ATXN7|HIST1H2BB|MBIP|HIST1H2BC|HIST1H2BD|IKBKAP|DMAP1|SAP130|HIST1H2BE|HIST1H2BF|DR1|HIST1H2BG|BRPF1|HIST1H2BH|BRPF3|HIST1H2BI|HIST1H2BJ|MRGBP|HIST1H2BK|YEATS2|HIST1H2BL|TADA3|HIST1H2BM|TADA1|HIST1H2BN|HIST1H2BO|HIST1H3A|HIST1H3B|HIST1H3C|HIST1H3D|HIST1H3E|VPS72|HIST1H3F|WDR5|HIST1H3G|HIST1H3H|HIST1H3I|HIST1H3J|MSL2|TAF10|HIST1H4A|MSL3|HIST1H4B|TAF12|HIST1H4C|MSL1|HIST1H4D|CREBBP|HIST1H…	HATs acetylate histones	143	HATS ACETYLATE HISTONES%REACTOME DATABASE ID RELEASE 69%3214847	0.6307	1.4604	0	AI
HIST1H2BA|HIST1H2BB|CCND1|HIST1H2BC|HIST1H2BD|HIST1H2BE|HIST1H2BF|HIST1H2BG|HIST1H2BH|HIST1H2BI|HIST1H2BJ|HIST1H2BK|H2BFS|HIST1H2BL|ELF3|HIST1H2BM|HIST1H2BN|HIST1H2BO|HIST1H3A|HIST1H3B|HIST1H3C|HIST1H3D|HIST1H3E|HIST1H3F|HIST1H3G|HIST1H3H|HIST1H3I|HIST1H3J|HIST1H4A|HIST1H4B|HIST1H4C|HIST1H4D|CREBBP|HIST1H4E|HIST1H4F|E2F1|HIST1H4H|HIST1H4I|E2F3|HIST1H4J|HIST1H4K|HIST1H4L|EP300|HIST2H2AA3|HIST2H2AA…	Pre-NOTCH Expression and Processing	109	PRE-NOTCH EXPRESSION AND PROCESSING%REACTOME DATABASE ID RELEASE 69%1912422	0.6336	1.4532	0.0051	AI
HIST1H2BA|HIST1H2BB|HIST1H2BC|HIST1H2BD|HIST1H2BE|HIST1H2BF|HIST1H2BG|HIST1H2BH|HIST1H2BI|PDPK1|HIST1H2BJ|HIST1H2BK|HIST1H2BL|H2BFS|HIST1H2BM|CDC25C|MYL12B|HIST1H2BN|PAK1|HIST1H2BO|HIST1H3A|HIST1H3B|HIST1H3C|HIST1H3D|HIST1H3E|HIST1H3F|HIST1H3G|HIST1H3H|HIST1H3I|RHOA|HIST1H3J|HIST1H4A|HIST1H4B|HIST1H4C|HIST1H4D|HIST1H4E|HIST1H4F|RHOC|RHOB|KLK2|HIST1H4H|MYH11|HIST1H4I|MYL6|HIST1H4J|KDM4C|HIST1H4K|M…	RHO GTPases activate PKNs	94	RHO GTPASES ACTIVATE PKNS%REACTOME DATABASE ID RELEASE 69%5625740	0.635	1.4733	0.0082	AI
HIST1H2BA|HIST1H2BB|HIST1H2BC|HIST1H2BD|HIST1H2BE|HIST1H2BF|HIST1H2BG|HIST1H2BH|HIST1H2BI|HIST1H2BJ|HIST1H2BK|HIST1H2BL|H2BFS|HIST1H2BM|HIST1H2BN|HIST1H2BO|HIST1H4A|HIST1H4B|HIST1H4C|HIST1H4D|HIST1H4E|HIST1H4F|HIST1H4H|HIST1H4I|HIST1H4J|HIST1H4K|HIST1H4L|HIST2H2AA3|HIST2H2AA4|HIST2H2AC|HIST2H2BE|HIST2H4A|HIST2H4B|HIST3H2BB|HIST3H3|HIST4H4|H2AFB1|H2AFJ|H2AFV|TINF2|H2AFX|TERF1|TERF2|POT1|H2AFZ|TERF…	Packaging Of Telomere Ends	52	PACKAGING OF TELOMERE ENDS%REACTOME%R-HSA-171306.1	0.6373	1.414	0.0479	AI
SLC30A8|SLC30A5|C9ORF3|CPE|STX1A|MYRIP|TMEM27|VAMP2|GRP|PAX6|GNAT3|EXOC2|LHB|CES1|GZMH|ISL1|INHBA|INHBB|INHBC|KLF4|INHBE|EXOC6|EXOC5|ACE|EXOC1|ACE2|ACHE|LEP|AGT|CMA1|CPA3|ENPEP|CGA|CTSD|MME|EXOC3|REN|EXOC4|ATP6AP2|BCHE|CTNNB1|CTSZ|MYO5A|FFAR4|EXOC8|ANPEP|FFAR1|CRHR2|UCN|CTSG|ERO1L|ERO1LB|FSHB|GH1|GCG|IGF1|MBOAT4|INS|CPB1|EXOC7|SEC11A|SEC11C|KIF5B|PCSK2|PCSK1|KIF5A|CDX2|GPR119|SPCS1|TSHB|SPCS2|TCF…	Peptide hormone metabolism	86	PEPTIDE HORMONE METABOLISM%REACTOME%R-HSA-2980736.2	0.6378	1.4428	0.0208	AI
HIST1H2BA|HIST1H2BB|CCNH|HIST1H2BC|HIST1H2BD|CDK7|HIST1H2BE|ERCC2|HIST1H2BF|ERCC3|CD3EAP|HIST1H2BG|HIST1H2BH|HIST1H2BI|HIST1H2BJ|HIST1H2BK|CBX3|HIST1H2BL|H2BFS|HIST1H2BM|HIST1H2BN|HIST1H2BO|GTF2H1|HIST1H3A|GTF2H2|HIST1H3B|HIST1H3C|HIST1H3D|GTF2H3|HIST1H3E|GTF2H4|HIST1H3F|GTF2H5|HIST1H3G|HIST1H3H|HIST1H3I|MNAT1|POLR1A|HIST1H3J|POLR1B|HIST1H4A|POLR1C|HIST1H4B|HIST1H4C|POLR1E|TAF1D|HIST1H4D|HIST1H4E…	RNA Polymerase I Promoter Escape	90	RNA POLYMERASE I PROMOTER ESCAPE%REACTOME DATABASE ID RELEASE 69%73772	0.6386	1.4495	0.0115	AI
HIST1H2BA|HIST1H2BB|HIST1H2BC|HIST1H2BD|HIST1H2BE|HIST1H2BF|HIST1H2BG|HIST1H2BH|HIST1H2BI|HIST1H2BJ|HIST1H2BK|HIST1H2BL|H2BFS|HIST1H2BM|HIST1H2BN|HIST1H2BO|HIST1H3A|BRCA1|HIST1H3B|HIST1H3C|HIST1H3D|CDK2|HIST1H3E|HIST1H3F|CDK4|HIST1H3G|HIST1H3H|HIST1H3I|HIST1H3J|HIST1H4A|HIST1H4B|HIST1H4C|HIST1H4D|HIST1H4E|HIST1H4F|HIST1H4H|HIST1H4I|HIST1H4J|HIST1H4K|HIST1H4L|HIST2H2AA3|HIST2H2AA4|HIST2H2AC|HIST2H…	Meiotic recombination	87	MEIOTIC RECOMBINATION%REACTOME DATABASE ID RELEASE 69%912446	0.6392	1.4454	0.0093	AI
HIST1H2BA|HIST1H2BB|HIST1H2BC|HIST1H2BD|HIST1H2BE|HIST1H2BF|HIST1H2BG|HIST1H2BH|HIST1H2BI|HIST1H2BJ|HIST1H2BK|H2BFS|HIST1H2BL|HIST1H2BM|HIST1H2BN|HIST1H2BO|HIST1H3A|HIST1H3B|HIST1H3C|SIN3B|HIST1H3D|DPY30|HIST1H3E|HIST1H3F|WDR5|HIST1H3G|HIST1H3H|HIST1H3I|HIST1H3J|HIST1H4A|HIST1H4B|HIST1H4C|HIST1H4D|HIST1H4E|HIST1H4F|RBBP5|HIST1H4H|HIST1H4I|NR4A3|HIST1H4J|HIST1H4K|MYL9|HIST1H4L|EP300|HIST2H2AA3|HIS…	RUNX1 regulates genes involved in megakaryocyte differentiation and platelet function	97	RUNX1 REGULATES GENES INVOLVED IN MEGAKARYOCYTE DIFFERENTIATION AND PLATELET FUNCTION%REACTOME DATABASE ID RELEASE 69%8936459	0.6434	1.471	0.0062	AI
HIST1H2BA|HIST1H2BB|HIST1H2BC|HIST1H2BD|HIST1H2BE|HIST1H2BF|HIST1H2BG|HIST1H2BH|HIST1H2BI|HIST1H2BJ|HIST1H2BK|H2BFS|HIST1H2BL|HIST1H2BM|EZH2|HIST1H2BN|RXRA|HIST1H2BO|HIST1H3A|HIST1H3B|HIST1H3C|HIST1H3D|HIST1H3E|EED|HIST1H3F|WDR5|HIST1H3G|HIST1H3H|KDM6A|HIST1H3I|HIST1H3J|HIST1H4A|HIST1H4B|HIST1H4C|HIST1H4D|POLR2A|CREBBP|HIST1H4E|POLR2B|HIST1H4F|RBBP4|POLR2C|RBBP5|POLR2D|HIST1H4H|POLR2E|HIST1H4I|RB…	Activation of HOX genes during differentiation	122	ACTIVATION OF HOX GENES DURING DIFFERENTIATION%REACTOME%R-HSA-5619507.3	0.6449	1.4755	0.001	AI
HIST1H2BA|HIST1H2BB|HIST1H2BC|HIST1H2BD|HIST1H2BE|HIST1H2BF|HIST1H2BG|HIST1H2BH|HIST1H2BI|HIST1H2BJ|HIST1H2BK|H2BFS|HIST1H2BL|HIST1H2BM|EZH2|HIST1H2BN|RXRA|HIST1H2BO|HIST1H3A|HIST1H3B|HIST1H3C|HIST1H3D|HIST1H3E|EED|HIST1H3F|WDR5|HIST1H3G|HIST1H3H|KDM6A|HIST1H3I|HIST1H3J|HIST1H4A|HIST1H4B|HIST1H4C|HIST1H4D|POLR2A|CREBBP|HIST1H4E|POLR2B|HIST1H4F|RBBP4|POLR2C|RBBP5|POLR2D|HIST1H4H|POLR2E|HIST1H4I|RB…	Activation of anterior HOX genes in hindbrain development during early embryogenesis	122	ACTIVATION OF ANTERIOR HOX GENES IN HINDBRAIN DEVELOPMENT DURING EARLY EMBRYOGENESIS%REACTOME%R-HSA-5617472.2	0.6449	1.4942	0.002	AI
HIST1H2BA|HIST1H2BB|HIST1H2BC|SF3B1|HIST1H2BD|HIST1H2BE|HIST1H2BF|CD3EAP|HIST1H2BG|HIST1H2BH|HIST1H2BI|HIST1H2BJ|HIST1H2BK|HIST1H2BL|H2BFS|HIST1H2BM|HIST1H2BN|HIST1H2BO|HIST1H3A|HIST1H3B|HIST1H3C|HIST1H3D|HIST1H3E|HIST1H3F|HIST1H3G|BAZ1B|HIST1H3H|HIST1H3I|POLR1A|HIST1H3J|POLR1B|HIST1H4A|POLR1C|HIST1H4B|DDX21|HIST1H4C|POLR1E|TAF1D|HIST1H4D|HIST1H4E|HIST1H4F|KAT2A|TWISTNB|HIST1H4H|KAT2B|POLR2E|HIST…	B-WICH complex positively regulates rRNA expression	89	B-WICH COMPLEX POSITIVELY REGULATES RRNA EXPRESSION%REACTOME DATABASE ID RELEASE 69%5250924	0.6455	1.4592	0.0072	AI
HIST1H2BA|RPS27A|HIST1H2BB|HIST1H2BC|HIST1H2BD|HIST1H2BE|NFKB1|HIST1H2BF|HIST1H2BG|HIST1H2BH|CDC16|HIST1H2BI|HIST1H2BJ|CDC23|HIST1H2BK|H2BFS|HIST1H2BL|HIST1H2BM|CDC26|HIST1H2BN|CDC27|HIST1H2BO|HIST1H3A|HIST1H3B|UBA52|HIST1H3C|HIST1H3D|CDK2|HIST1H3E|HIST1H3F|CDK4|HIST1H3G|CDK6|UBC|HIST1H3H|HIST1H3I|CDKN2A|CDKN2B|HIST1H3J|HIST1H4A|CDKN2C|HIST1H4B|CDKN2D|HIST1H4C|HIST1H4D|HIST1H4E|STAT3|HIST1H4F|HIS…	Senescence-Associated Secretory Phenotype (SASP)	110	SENESCENCE-ASSOCIATED SECRETORY PHENOTYPE (SASP)%REACTOME%R-HSA-2559582.2	0.646	1.4863	0.001	AI
PIK3CD|CCND1|PIK3CG|NRAS|PDGFA|PDGFB|PDGFRA|PDGFRB|CDK4|PDGFD|CDK6|PTEN|CDKN2A|EGF|EGFR|E2F1|E2F2|FGF1|E2F3|FGF10|FGF11|FGF12|FGF13|FGF14|FGF16|FGF17|FGF18|RAF1|FGF19|FGF2|FGF20|FGF21|MDM2|FGF22|FGF23|FGF3|FGF4|FGF5|FGF6|FGF7|FGF8|FGF9|FGFR1|MET|RB1|PDGFC|HRAS|CDH1|MITF|KRAS|MAP2K1|TP53|MAP2K2|ARAF|BAD|HGF|IGF1|IGF1R|AKT1|AKT2|AKT3|CDKN1A|BRAF|MAPK1|MAPK3|PIK3R1|PIK3R2|PIK3R3|PIK3R5|PIK3CA|PIK3CB	Melanoma	71	MELANOMA%KEGG%HSA05218	0.6508	1.4695	0.0138	AI
RHOG|PIK3CD|SRC|TGFA|CD19|PDGFB|PDGFRA|PDGFRB|KLB|EGF|EGFR|ESR1|VAV1|ESR2|FGF1|FGF10|RAC1|FGF16|RAC2|FGF18|FGF19|FGF2|FGF20|KIT|FGF22|FGF23|FGF3|FGF4|FGF6|FGF7|FGF9|MET|FGFR4|LCK|CD28|PIK3AP1|CD80|CD86|EPGN|AREG|BTC|HGF|TRAT1|ERBB2|EREG|GAB1|HBEGF|NRG1|NRG2|NRG3|FRS2|NRG4|IRS1|IRS2|PIK3R1|PIK3R2|PIK3R3|STRN|FYN|PTPN11|PIK3CA|PIK3CB	Constitutive Signaling by Aberrant PI3K in Cancer	62	CONSTITUTIVE SIGNALING BY ABERRANT PI3K IN CANCER%REACTOME%R-HSA-2219530.1	0.6525	1.4461	0.0224	AI
HIST1H2BA|MYC|HIST1H2BB|HIST1H2BC|HIST1H2BD|HIST1H2BE|HIST1H2BF|HIST1H2BG|HIST1H2BH|HIST1H2BI|HIST1H2BJ|HIST1H2BK|HIST1H2BL|H2BFS|HIST1H2BM|HIST1H2BN|HIST1H2BO|HIST1H3A|HIST1H3B|HIST1H3C|HIST1H3D|RUNX3|HIST1H3E|HIST1H3F|HIST1H3G|HIST1H3H|HIST1H3I|HIST1H3J|HIST1H4A|MEN1|HIST1H4B|HIST1H4C|HIST1H4D|CREBBP|HIST1H4E|HIST1H4F|RBBP5|HIST1H4H|HIST1H4I|HIST1H4J|HIST1H4K|HIST1H4L|EP300|HIST2H2AA3|HIST2H2AA…	Formation of the beta-catenin:TCF transactivating complex	91	FORMATION OF THE BETA-CATENIN:TCF TRANSACTIVATING COMPLEX%REACTOME%R-HSA-201722.4	0.656	1.4979	0.0031	AI
HIST1H2BA|HIST1H2BB|HIST1H2BC|HIST1H2BD|HIST1H2BE|HIST1H2BF|HIST1H2BG|HIST1H2BH|HIST1H2BI|HIST1H2BJ|HIST1H2BK|CBX3|HIST1H2BL|H2BFS|HIST1H2BM|HIST1H2BN|HIST1H2BO|HIST1H3A|CHD4|HIST1H3B|CHD3|HIST1H3C|HIST1H3D|HIST1H3E|HIST1H3F|HIST1H3G|HIST1H3H|HIST1H3I|HIST1H3J|HIST1H4A|HIST1H4B|HIST1H4C|HIST1H4D|MTA1|HIST1H4E|RBBP4|HIST1H4F|HIST1H4H|RBBP7|HIST1H4I|MTA3|HIST1H4J|HIST1H4K|MBD3|HIST1H4L|HIST2H2AA3|H…	Activation of rRNA Expression by ERCC6 (CSB) and EHMT2 (G9a)	76	ACTIVATION OF RRNA EXPRESSION BY ERCC6 (CSB) AND EHMT2 (G9A)%REACTOME DATABASE ID RELEASE 69%427389	0.6623	1.5043	0.0053	AI
FLI1|HIST1H2BA|MYC|CEBPE|HIST1H2BB|HIST1H2BC|KLF5|HIST1H2BD|HIST1H2BE|HIST1H2BF|GFI1|HIST1H2BG|HIST1H2BH|HIST1H2BI|HIST1H2BJ|HIST1H2BK|HIST1H2BL|H2BFS|HIST1H2BM|HIST1H2BN|HIST1H2BO|RXRA|HIST1H3A|HIST1H3B|HIST1H3C|HIST1H3D|CDK2|HIST1H3E|HIST1H3F|CDK4|HIST1H3G|HIST1H3H|HIST1H3I|HIST1H3J|HIST1H4A|HIST1H4B|HIST1H4C|HIST1H4D|STAT3|HIST1H4E|HIST1H4F|E2F1|CEBPB|HIST1H4H|HIST1H4I|IL6R|HIST1H4J|HIST1H4K|H…	Transcriptional regulation of granulopoiesis	89	TRANSCRIPTIONAL REGULATION OF GRANULOPOIESIS%REACTOME%R-HSA-9616222.1	0.6642	1.5227	0.001	AI
HIST1H2BA|HIST1H2BB|CCND1|HIST1H2BC|HIST1H2BD|HIST1H2BE|HIST1H2BF|HIST1H2BG|NOTCH1|HIST1H2BH|HIST1H2BI|NOTCH2|HIST1H2BJ|NOTCH3|HIST1H2BK|NOTCH4|HIST1H2BL|H2BFS|ELF3|HIST1H2BM|HIST1H2BN|HIST1H2BO|HIST1H3A|HIST1H3B|HIST1H3C|HIST1H3D|HIST1H3E|HIST1H3F|HIST1H3G|HIST1H3H|HIST1H3I|HIST1H3J|HIST1H4A|SNW1|HIST1H4B|HIST1H4C|HIST1H4D|CREBBP|HIST1H4E|HIST1H4F|E2F1|KAT2A|HIST1H4H|KAT2B|HIST1H4I|E2F3|MAML1|HI…	Pre-NOTCH Transcription and Translation	93	PRE-NOTCH TRANSCRIPTION AND TRANSLATION%REACTOME DATABASE ID RELEASE 69%1912408	0.6643	1.5221	0.001	AI
RPS27A|VCP|UBA52|ADAM17|UBC|SCUBE2|GPC5|DISP2|PSMD9|PSMD5|PSMD10|PSMA1|PSMA2|PSMA3|PSMA4|PSMA5|DHH|PSMA6|SYVN1|PSMA7|PSMA8|PSMB1|DERL2|PSMB10|PSMB11|IHH|PSMB2|PSMB3|PSMB4|PSMB5|PSMB6|SHH|PSMB7|PSMB8|PSMB9|PSMC1|PSMC2|NOTUM|PSMC3|PSMC4|PSMC5|PSMC6|PSMD1|PSMD11|PSMD12|PSMD13|PSMD14|PSMD2|ERLEC1|HHAT|PSMD3|PSMD4|PSMD6|PSMD7|PSMD8|PSME1|PSME2|PSME3|PSME4|PSMF1|UBB|SHFM1|OS9|P4HB|SEL1L	Hedgehog ligand biogenesis	65	HEDGEHOG LIGAND BIOGENESIS%REACTOME DATABASE ID RELEASE 69%5358346	0.6649	1.4812	0.0107	AI
SMYD2|SMYD3|NFKB1|NFKB2|EZH2|HIST1H3A|HIST1H3B|HIST1H3C|HIST1H3D|DPY30|EED|HIST1H3E|HIST1H3F|WDR5|HIST1H3G|HIST1H3H|AEBP2|HIST1H3I|HIST1H3J|HIST1H4A|HIST1H4B|HIST1H4C|HIST1H4D|HIST1H4E|RBBP4|HIST1H4F|RBBP5|HIST1H4H|ATF7IP|RBBP7|HIST1H4I|HIST1H4J|SUZ12|HIST1H4K|HIST1H4L|HIST2H3A|HIST2H3C|HIST2H3D|HIST2H4A|HIST2H4B|HIST4H4|RELA|PRDM16|ASH1L|DOT1L|SETD3|EHMT1|EHMT2|SETD6|ASH2L|NSD1|SETD1A|SETD1B|SET…	PKMTs methylate histone lysines	71	PKMTS METHYLATE HISTONE LYSINES%REACTOME DATABASE ID RELEASE 69%3214841	0.6702	1.4895	0.0042	AI
RPS27A|SOX2|ASH2L|UBA52|SOX3|YWHAZ|LEF1|SOX9|SOX6|BTRC|SOX7|UBC|SOX4|SOX13|MEN1|UBB|AKT1|RBBP5|AKT2|SOX17|HDAC1|TLE4|TCF7|BCL9L|TCF7L1|TLE3|CBY1|TCF7L2|TLE2|TLE1|XIAP|SRY|APC|PYGO1|PYGO2|BCL9|CHD8|XPO1|CTBP1|KMT2D|CTNNB1|CTNNBIP1	Deactivation of the beta-catenin transactivating complex	42	DEACTIVATION OF THE BETA-CATENIN TRANSACTIVATING COMPLEX%REACTOME%R-HSA-3769402.3	0.6714	1.4567	0.0352	AI
HIST1H2BA|HIST1H2BB|HIST1H2BC|HIST1H2BD|HIST1H2BE|HIST1H2BF|HIST1H2BG|HIST1H2BH|HIST1H2BI|HIST1H2BJ|HIST1H2BK|HIST1H2BL|H2BFS|HIST1H2BM|PHF19|HIST1H2BN|EZH2|HIST1H2BO|PHF1|HIST1H3A|HIST1H3B|HIST1H3C|HIST1H3D|JARID2|EED|HIST1H3E|HIST1H3F|HIST1H3G|HIST1H3H|AEBP2|HIST1H3I|MTF2|HIST1H3J|HIST1H4A|HIST1H4B|HIST1H4C|HIST1H4D|HIST1H4E|RBBP4|HIST1H4F|DNMT1|DNMT3A|HIST1H4H|RBBP7|HIST1H4I|DNMT3B|HIST1H4J|SU…	PRC2 methylates histones and DNA	73	PRC2 METHYLATES HISTONES AND DNA%REACTOME DATABASE ID RELEASE 69%212300	0.6718	1.5227	0.0064	AI
HIST1H2BA|HIST1H2BB|HIST1H2BC|HIST1H2BD|HIST1H2BE|HIST1H2BF|HIST1H2BG|HIST1H2BH|HIST1H2BI|HIST1H2BJ|HIST1H2BK|HIST1H2BL|H2BFS|HIST1H2BM|HIST1H2BN|HIST1H2BO|HIST1H3A|HIST1H3B|HIST1H3C|CDK1|HIST1H3D|HIST1H3E|HIST1H3F|HIST1H3G|HIST1H3H|HIST1H3I|HIST1H3J|HIST1H4A|HIST1H4B|HIST1H4C|HIST1H4D|HIST1H4E|HIST1H4F|HIST1H4H|HIST1H4I|HIST1H4J|HIST1H4K|HIST1H4L|HIST2H2AA3|HIST2H2AA4|HIST2H2AC|HIST2H2BE|HIST2H3…	Condensation of Prophase Chromosomes	73	CONDENSATION OF PROPHASE CHROMOSOMES%REACTOME%R-HSA-2299718.1	0.6721	1.5216	0.0053	AI
HIST1H2BA|HIST1H2BB|HIST1H2BC|HIST1H2BD|HIST1H2BE|HIST1H2BF|HIST1H2BG|HIST1H2BH|HIST1H2BI|HIST1H2BJ|HIST1H2BK|HIST1H2BL|H2BFS|HIST1H2BM|HIST1H2BN|HIST1H2BO|HIST1H3A|HIST1H3B|HIST1H3C|HIST1H3D|HIST1H3E|HIST1H3F|HIST1H3G|HIST1H3H|HIST1H3I|HIST1H3J|HIST1H4A|HIST1H4B|HIST1H4C|HIST1H4D|HIST1H4E|HIST1H4F|KLK2|HIST1H4H|HIST1H4I|HIST1H4J|KDM4C|HIST1H4K|HIST1H4L|HIST2H2AA3|HIST2H2AA4|HIST2H2AC|HIST2H2BE|H…	Activated PKN1 stimulates transcription of AR (androgen receptor) regulated genes KLK2 and KLK3	67	ACTIVATED PKN1 STIMULATES TRANSCRIPTION OF AR (ANDROGEN RECEPTOR) REGULATED GENES KLK2 AND KLK3%REACTOME%R-HSA-5625886.1	0.6745	1.4918	0.0118	AI
BMPR2|NRAS|MAP3K7CL|CREBBP|EP300|INHBA|INHBB|INHBC|INHBE|ACVRL1|BMP10|BMP4|CITED1|BMP5|MSTN|BMP6|CITED2|BMP8A|BMP15|BMP8B|SNIP1|FOXH1|SMURF1|FKBP2|SMURF2|GDF10|GDF11|GDF15|GDF2|GDF1|JUNB|GDF3|FKBP1A|RRAS|SKI|BMP3|SMAD2|GDF9|SMAD3|BMP1|SMAD4|GDNF|BAMBI|SMAD6|FKBP1C|SMAD7|FKBP1B|HRAS|TLL2|TAB1|FOSL1|TLL1|ACVR1C|TGFB2|GDF6|TGFB3|GDF7|TGFBR1|JUN|TGFBR2|JUND|LEFTY1|LEFTY2|NODAL|GDF5|SMAD1|SMAD5|DCP1B|…	TGF-beta signaling pathway	92	TGF-BETA SIGNALING PATHWAY%PANTHER PATHWAY%P00052	0.6758	1.5415	0	AI
HIST1H2BA|HIST1H2BB|ARID4B|HIST1H2BC|HIST1H2BD|HIST1H2BE|HIST1H2BF|HIST1H2BG|SAP30|HIST1H2BH|HIST1H2BI|HIST1H2BJ|SUDS3|HIST1H2BK|HIST1H2BL|HIST1H2BM|HIST1H2BN|HIST1H2BO|HIST1H3A|CHD4|HIST1H3B|CHD3|HIST1H3C|HIST1H3D|HIST1H3E|HIST1H3F|HIST1H3G|HIST1H3H|HIST1H3I|HIST1H3J|HIST1H4A|HIST1H4B|HIST1H4C|HIST1H4D|MTA1|HIST1H4E|RBBP4|HIST1H4F|SAP30L|HIST1H4H|RBBP7|HIST1H4I|MTA3|HIST1H4J|HIST1H4K|MBD3|HIST1H…	HDACs deacetylate histones	93	HDACS DEACETYLATE HISTONES%REACTOME%R-HSA-3214815.2	0.6785	1.549	0.001	AI
HIST1H2BA|HIST1H2BB|HIST1H2BC|RRP8|HIST1H2BD|HIST1H2BE|HIST1H2BF|HIST1H2BG|HIST1H2BH|HIST1H2BI|HIST1H2BJ|HIST1H2BK|HIST1H2BL|H2BFS|HIST1H2BM|HIST1H2BN|HIST1H2BO|HIST1H3A|HIST1H3B|HIST1H3C|HIST1H3D|HIST1H3E|HIST1H3F|HIST1H3G|HIST1H3H|HIST1H3I|HIST1H3J|HIST1H4A|HIST1H4B|HIST1H4C|TAF1D|HIST1H4D|HIST1H4E|HIST1H4F|HIST1H4H|HIST1H4I|HIST1H4J|HIST1H4K|HIST1H4L|HIST2H2AA3|HIST2H2AA4|HIST2H2AC|HIST2H2BE|H…	SIRT1 negatively regulates rRNA expression	68	SIRT1 NEGATIVELY REGULATES RRNA EXPRESSION%REACTOME DATABASE ID RELEASE 69%427359	0.6788	1.5304	0.0011	AI
FABP5|ADH1A|AKR1C3|ADH1C|ADH4|CPT1A|RARG|CPT1B|ALDH1A3|PPARD|RXRA|RXRB|RXRG|CRABP1|ALDH8A1|SDR16C5|RARA|RDH14|RARB|RDH13|DLAT|DLD|PDK4|PDK3|ALDH1A1|CRABP2|ALDH1A2|CYP26A1|CYP26B1|CYP26C1|PDK2|DHRS3|DHRS4|DHRS9|RDH10|PDHA1|RDH11|PDHA2|PDHB|RDH16|PDHX|RDH5|PDK1	Signaling by Retinoic Acid	43	SIGNALING BY RETINOIC ACID%REACTOME DATABASE ID RELEASE 69%5362517	0.6837	1.4702	0.0187	AI
KCNA10|KCNG1|KCNG2|KCNG3|KCNG4|KCNC1|KCNC2|KCNA1|KCNC3|KCNC4|KCNA2|KCNA3|KCNA4|KCNA5|KCNB1|KCNA6|KCNA7|KCNV1|KCNV2|KCNH1|KCNH2|KCNQ1|KCNF1|KCNQ2|KCNH3|KCNQ3|KCNQ4|KCNH4|KCNQ5|KCNH5|KCND1|KCNH6|KCND2|KCNH7|KCND3|KCNH8|KCNB2|KCNAB1|KCNAB3|KCNAB2|KCNS1|KCNS2|KCNS3	Voltage gated Potassium channels	43	VOLTAGE GATED POTASSIUM CHANNELS%REACTOME%R-HSA-1296072.1	0.6891	1.4843	0.0209	AI
CCND1|COPRS|JAK2|HIST1H3A|HIST1H3B|HIST1H3C|HIST1H3D|HIST1H3E|HIST1H3F|CDK4|WDR5|HIST1H3G|HIST1H3H|HIST1H3I|HIST1H3J|HIST1H4A|HIST1H4B|ARID1B|HIST1H4C|HIST1H4D|HIST1H4E|HIST1H4F|DNMT3A|HIST1H4H|RBBP7|HIST1H4I|HIST1H4J|HIST1H4K|HIST1H4L|HIST2H2AA3|HIST2H2AA4|HIST2H2AB|HIST2H2AC|HIST2H3A|HIST2H3C|HIST2H3D|HIST2H4A|HIST2H4B|HIST3H2A|HIST4H4|WDR77|PRMT6|PBRM1|SMARCE1|PRMT7|SMARCB1|ACTL6B|PRMT3|CARM1|…	RMTs methylate histone arginines	79	RMTS METHYLATE HISTONE ARGININES%REACTOME%R-HSA-3214858.2	0.6893	1.5642	0	AI
HIST1H2BA|HIST1H2BB|HIST1H2BC|HIST1H2BD|HIST1H2BE|HIST1H2BF|HIST1H2BG|HIST1H2BH|HIST1H2BI|HIST1H2BJ|HIST1H2BK|HIST1H2BL|H2BFS|HIST1H2BM|HIST1H2BN|HIST1H2BO|HIST1H3A|HIST1H3B|HIST1H3C|HIST1H3D|HIST1H3E|HIST1H3F|HIST1H3G|HIST1H3H|HIST1H3I|HIST1H3J|HIST1H4A|HIST1H4B|HIST1H4C|HIST1H4D|HIST1H4E|HIST1H4F|HIST1H4H|HIST1H4I|HIST1H4J|HIST1H4K|HIST1H4L|MBD2|HIST2H2AA3|HIST2H2AA4|HIST2H2AC|HIST2H2BE|HIST2H3…	RNA Polymerase I Promoter Opening	63	RNA POLYMERASE I PROMOTER OPENING%REACTOME DATABASE ID RELEASE 69%73728	0.6918	1.5451	0.0054	AI
HIST1H2BA|HIST1H2BB|HIST1H2BC|HIST1H2BD|HIST1H2BE|HIST1H2BF|HIST1H2BG|HIST1H2BH|HIST1H2BI|HIST1H2BJ|HIST1H2BK|HIST1H2BL|H2BFS|HIST1H2BM|HIST1H2BN|HIST1H2BO|HIST1H3A|HIST1H3B|HIST1H3C|HIST1H3D|HIST1H3E|HIST1H3F|HIST1H3G|HIST1H3H|HIST1H3I|HIST1H3J|HIST1H4A|UHRF1|HIST1H4B|HIST1H4C|HIST1H4D|HIST1H4E|HIST1H4F|DNMT1|DNMT3A|HIST1H4H|HIST1H4I|DNMT3B|HIST1H4J|DNMT3L|HIST1H4K|HIST1H4L|HIST2H2AA3|HIST2H2AA4…	DNA methylation	65	DNA METHYLATION%REACTOME%R-HSA-5334118.1	0.6952	1.5592	0.0032	AI
WNT9A|WNT9B|BMP4|APC|APC2|AXIN1|AXIN2|GLI1|GLI2|CTNNB1|GLI3|HHIP|PTCH1|PTCH2|SHH|DVL1|SMO|DVL2|STK36|DVL3|SUFU|FZD1|FZD10|FZD2|FZD3|FZD4|FZD5|FZD6|FZD7|FZD8|TP53|FZD9|LEF1|GSK3B|TCF7|TCF7L1|TCF7L2|WNT1|WNT10A|WNT10B|WNT11|WNT16|WNT2|WNT2B|WNT3|WNT3A|WNT4|WNT5A|WNT5B|WNT6|BMP2|WNT7A|WNT7B|WNT8A|WNT8B	Basal cell carcinoma	55	BASAL CELL CARCINOMA%KEGG%HSA05217	0.6989	1.5461	0.0044	AI
MYC|KCTD1|KCTD15|ATAD2|TFAP2A|TGFA|TFAP2B|WWOX|TFAP2C|TFAP2D|APOE|TFAP2E|KDM5B|UBE2I|PITX2|EGFR|CREBBP|MYBL2|ESR1|NOP2|YY1|CDKN1A|VEGFA|ERBB2|EP300|DEK|NPM1|HSPD1|YEATS4|KIT|CITED4|CITED1|CITED2|CGA|SUMO1	Transcriptional regulation by the AP-2 (TFAP2) family of transcription factors	35	TRANSCRIPTIONAL REGULATION BY THE AP-2 (TFAP2) FAMILY OF TRANSCRIPTION FACTORS%REACTOME DATABASE ID RELEASE 69%8864260	0.7031	1.4926	0.0276	AI
BMPR2|MYC|THBS1|CDKN2B|RHOA|ROCK1|ROCK2|CREBBP|CUL1|THBS2|THBS3|THBS4|E2F4|E2F5|EP300|INHBA|INHBB|INHBC|INHBE|BMP4|BMP5|BMP6|BMP8A|IFNG|BMP8B|PPP2CA|PPP2CB|PPP2R1A|SMURF1|PPP2R1B|SMURF2|RBL1|RBX1|RBL2|SKP1|SMAD2|SMAD3|SMAD4|SMAD6|SMAD7|ACVR1C|TFDP1|CHRD|DCN|FST|TGFB1|GDF6|TGFB2|GDF7|TGFB3|ID1|TGFBR1|ID2|TGFBR2|ID3|TNF|ID4|LEFTY1|LEFTY2|LTBP1|NODAL|NOG|GDF5|PITX2|SMAD1|SMAD5|SMAD9|SP1|ZFYVE16|ZFYV…	TGF-beta signaling pathway	84	TGF-BETA SIGNALING PATHWAY%KEGG%HSA04350	0.7073	1.609	0	AI
NCBP1|NCBP2|GTF2F1|GTF2F2|POLR2A|POLR2B|POLR2C|POLR2D|POLR2E|FGF1|FGF10|POLR2F|POLR2G|POLR2H|POLR2I|POLR2J|FGF16|FGF18|POLR2K|POLR2L|FGF2|FGF20|FGF22|FGF23|FGF3|FGF4|FGF6|FGF7|FGF9|FGFR2	FGFR2 mutant receptor activation	30	FGFR2 MUTANT RECEPTOR ACTIVATION%REACTOME%R-HSA-1839126.2	0.7121	1.4693	0.0389	AI
KDM5A|HIST1H3A|KDM5B|HIST1H3B|KDM5C|HIST1H3C|KDM5D|HIST1H3D|HIST1H3E|HIST1H3F|HIST1H3G|UTY|HIST1H3H|KDM6A|HIST1H3I|KDM6B|HIST1H3J|HIST1H4A|HIST1H4B|HIST1H4C|HIST1H4D|KDM7A|HIST1H4E|KDM3A|HIST1H4F|KDM3B|HIST1H4H|HIST1H4I|KDM4A|HIST1H4J|KDM4C|HIST1H4K|KDM4D|HIST1H4L|HIST2H3A|HIST2H3C|HIST2H3D|HIST2H4A|HIST2H4B|HIST4H4|JMJD6|MINA|PHF2|PHF8|KDM1A|KDM1B|KDM4B|KDM2A|KDM2B|ARID5B	HDMs demethylate histones	50	HDMS DEMETHYLATE HISTONES%REACTOME%R-HSA-3214842.3	0.7129	1.5401	0.0109	AI
LAMA2|LAMA3|SRC|LAMA4|LAMA5|LAMB1|ITGA2|LAMB2|LAMB3|LAMC1|CRK|ITGB1|LAMC2|DOCK7|LAMC3|CRKL|RAPGEF1|TNS4|HGF|TNS3|RAC1|GAB1|RAP1A|RAP1B|ITGA3|MET|PTK2|LAMA1	MET promotes cell motility	28	MET PROMOTES CELL MOTILITY%REACTOME DATABASE ID RELEASE 69%8875878	0.7136	1.4543	0.0394	AI
MCFD2|TGFA|STX5|SERPINA1|LMAN2L|FOLR1|TMED10|AREG|CNIH1|CNIH2|TMED2|CNIH3|LMAN1|LMAN1L|LMAN2|MIA2|CD59|PREB|MIA3|CTSC|SAR1B|SEC23A|GOSR2|SEC24A|SEC22B|SEC24B|F5|SEC24C|SEC24D|F8|COL7A1|GRIA1|CTSZ	Cargo concentration in the ER	33	CARGO CONCENTRATION IN THE ER%REACTOME DATABASE ID RELEASE 69%5694530	0.7219	1.5578	0.0136	AI
PTPN1|PRL|PTPN6|STAT5A|PRLR|STAT5B|MAPK1|CSH1|JAK2|MAPK3|LYN|ADAM17|IRS1|IRS2|SOCS1|GH1|SOCS3|CISH|GH2|GHR|STAT1|SOCS2|STAT3	Growth hormone receptor signaling	23	GROWTH HORMONE RECEPTOR SIGNALING%REACTOME%R-HSA-982772.1	0.7226	1.4906	0.0244	AI
WNT9A|WNT9B|PRKACA|PRKACB|PRKACG|PRKX|BMP4|BMP5|BMP6|BMP8A|BMP8B|CSNK1D|CSNK1G1|CSNK1G2|CSNK1A1|CSNK1G3|CSNK1A1L|DHH|CSNK1E|GAS1|GLI1|GLI2|GLI3|HHIP|IHH|LRP2|PTCH1|PTCH2|RAB23|SHH|SMO|STK36|SUFU|ZIC2|BTRC|FBXW11|GSK3B|WNT1|WNT10A|WNT10B|WNT11|WNT16|WNT2|WNT2B|WNT3|WNT3A|WNT4|WNT5A|WNT5B|WNT6|BMP2|WNT7A|BMP7|WNT7B|WNT8A|WNT8B	Hedgehog signaling pathway	56	HEDGEHOG SIGNALING PATHWAY%KEGG%HSA04340	0.7263	1.612	0.0011	AI
RPS27A|TGFA|HRAS|EREG|GAB1|NRAS|HBEGF|KRAS|UBA52|CDC37|PLCG1|EPGN|UBC|PIK3R1|HSP90AA1|AREG|BTC|EGF|EGFR|UBB|SHC1|PIK3CA|SOS1|CBL	Signaling by EGFR in Cancer	24	SIGNALING BY EGFR IN CANCER%REACTOME DATABASE ID RELEASE 69%1643713	0.7319	1.4658	0.0377	AI
AKT2|AKT3|CCND1|SRF|CDKN1B|TGFA|EREG|MAPK1|HBEGF|MAPK3|FOXO3|BCL2|CREB1|UHMK1|EPGN|XPO1|AREG|PTK2|BTC|EGF|EGFR|ELK1|FOS|AKT1	Estrogen-dependent nuclear events downstream of ESR-membrane signaling	24	ESTROGEN-DEPENDENT NUCLEAR EVENTS DOWNSTREAM OF ESR-MEMBRANE SIGNALING%REACTOME%R-HSA-9634638.1	0.7348	1.4907	0.0323	AI
PDX1|SLC2A2|INSM1|FOXA2|NOTCH1|FOXA3|HNF1A|HNF1B|HNF4G|IAPP|NEUROD1|NEUROG3|NKX2-2|PTF1A|NKX6-1|ONECUT1|PAX4|PAX6|SNW1|INS|HES1|CREBBP|AKT1|KAT2A|AKT2|FOXO1|KAT2B|AKT3|FGF10|MAML1|MAML2|MAML3|ONECUT3|GCK|EP300|RFX6|RBPJ|MAMLD1|MAFA	Regulation of beta-cell development	39	REGULATION OF BETA-CELL DEVELOPMENT%REACTOME DATABASE ID RELEASE 69%186712	0.7369	1.58	0.0068	AI
LCT|MGAM|CHIA|AMY1A|AMY1B|CHIT1|CLPS|AMY1C|AMY2A|AMY2B|GUCA2B|GUCA2A|PIR|GUCY2C|LIPF|SI|TREH|ALPI|PNLIP|PNLIPRP1|PNLIPRP3	Digestion	21	DIGESTION%REACTOME%R-HSA-8935690.5	0.7393	1.4957	0.0422	AI
FGF1|FGF10|HRAS|FGF16|FGF18|NRAS|FGF2|FGF20|FGF22|KRAS|FGF23|FGF3|FRS2|FRS3|FGF4|FGF6|FGF7|FGF9|PTPN11|SOS1	FRS-mediated FGFR2 signaling	20	FRS-MEDIATED FGFR2 SIGNALING%REACTOME DATABASE ID RELEASE 69%5654700	0.745	1.4743	0.0371	AI
TRPM6|TRPM7|TRPV6|MCOLN1|TRPV5|TRPV1|TRPM1|TRPM2|TRPM8|TRPM3|TRPM4|MCOLN3|TRPC1|TRPC3|TRPA1|TRPV2|TRPV3|TRPM5|TRPC4AP|MCOLN2|TRPV4|TRPC7|TRPC5|TRPC6|TRPC4	TRP channels	25	TRP CHANNELS%REACTOME%R-HSA-3295583.1	0.7456	1.5103	0.0204	AI
TICAM1|TICAM2|RPS27A|CD14|TLR4|UBE2D1|IKBKB|UBE2D2|CHUK|IKBKG|UBE2D3|UBE2V1|BIRC2|BIRC3|UBA52|TRAF6|RIPK3|UBC|UBE2N|RIPK1|UBB|LY96	IKK complex recruitment mediated by RIP1	22	IKK COMPLEX RECRUITMENT MEDIATED BY RIP1%REACTOME DATABASE ID RELEASE 69%937041	0.7467	1.5209	0.0286	AI
COL4A1|COL4A2|FTH1|FTL|MASP1|COLEC11|COLEC12|SCARA5|SCGB3A2|APOB|APOE|MARCO|MSR1|CALR|APOA1|HSP90B1|COL1A1|COL1A2|COL3A1	Scavenging by Class A Receptors	19	SCAVENGING BY CLASS A RECEPTORS%REACTOME DATABASE ID RELEASE 69%3000480	0.7488	1.4948	0.0471	AI
GNG5|GNG7|GNG8|GNG12|GNGT2|STX3|ADRB3|VAMP1|VAMP2|VAMP3|VAMP8|ADCY2|ADCY7|GNAL|GNB1|GNB2|GNB3|GNB4|SNAP23|GNB5|SNAP25|GNG10|SNAP29|GNG2|GNG3|GNG4	Beta3 adrenergic receptor signaling pathway	26	BETA3 ADRENERGIC RECEPTOR SIGNALING PATHWAY%PANTHER PATHWAY%P04379	0.7524	1.5599	0.0145	AI
DEFB105A|DEFB105B|DEFB106B|DEFB106A|DEFB129|DEFB128|DEFB127|DEFB126|DEFB125|DEFB124|DEFB123|DEFB107A|DEFB121|DEFB107B|DEFB4A|DEFB4B|DEFB136|CCR2|DEFB135|DEFB134|DEFB133|TLR2|DEFB108B|CCR6|DEFB132|DEFB131|DEFA1B|CD4|TLR1|PRSS2|PRSS3|DEFB1|DEFB119|DEFB118|DEFB116|DEFB115|DEFB114|DEFA6|DEFB113|DEFA4|DEFB112|DEFA5|DEFB110|DEFA3|DEFA1|DEFB103A|DEFB103B|ART1|DEFB104B|DEFB104A	Defensins	50	DEFENSINS%REACTOME%R-HSA-1461973.1	0.758	1.5678	0.0047	AI
SLC6A13|SLC6A12|ABAT|SLC6A11|RAB3A|SLC6A1|SYT1|STX1A|HSPA8|CPLX1|ALDH5A1|DNAJC5|RIMS1|GAD1|VAMP2|GAD2|SLC32A1|SNAP25	GABA synthesis, release, reuptake and degradation	18	GABA SYNTHESIS, RELEASE, REUPTAKE AND DEGRADATION%REACTOME DATABASE ID RELEASE 69%888590	0.7603	1.4696	0.043	AI
AKR1B10|EHHADH|BDH1|BDH2|HMGCL|HMGCS1|HMGCS2|OXCT1|OXCT2|AACS|ACSM1|ACSM2A|ACSM2B|ACSM3|ACSM4|ACSM5|ABAT|L2HGDH|ALDH5A1|GAD1|GAD2|ECHS1|HADH|HADHA|PDHA1|PDHA2|PDHB|ACADS|ACAT1|ACAT2	Butanoate metabolism	30	BUTANOATE METABOLISM%KEGG%HSA00650	0.7604	1.5755	0.0072	AI
FGF1|FGF10|FGF16|GAB1|FGF18|FGF2|FGF20|FGF22|FGF23|FGF3|FRS2|FGF4|FGF6|FGF7|PIK3R1|FGF9|PTPN11|PIK3CA	PI-3K cascade:FGFR2	18	PI-3K CASCADE:FGFR2%REACTOME DATABASE ID RELEASE 69%5654695	0.7606	1.5049	0.0263	AI
FGF1|FGF10|HRAS|FGF16|FGF18|NRAS|FGF2|FGF20|FGF22|KRAS|FGF23|FGF3|FGF4|FGF6|FGF7|FGF9|SOS1	SHC-mediated cascade:FGFR2	17	SHC-MEDIATED CASCADE:FGFR2%REACTOME%R-HSA-5654699.1	0.7657	1.5116	0.0322	AI
WNT9A|WNT9B|SNX3|VPS29|VPS35|WLS|VPS26A|PORCN|TMED5|WNT1|WNT10A|WNT10B|WNT11|WNT16|WNT2|WNT2B|WNT3|WNT3A|WNT4|WNT5A|WNT5B|WNT6|WNT7A|WNT7B|WNT8A|WNT8B	WNT ligand biogenesis and trafficking	26	WNT LIGAND BIOGENESIS AND TRAFFICKING%REACTOME%R-HSA-3238698.1	0.773	1.5808	0.0132	AI
BMPR2|SMAD4|SMAD6|SMAD7|GREM2|UBE2D1|UBE2D3|FSTL1|NOG|SMAD1|SMAD5|SMAD9|ZFYVE16|ACVRL1|BMP10|CHRDL1|CER1|SMURF1|SMURF2|ACVR2A|ACVR2B|GDF2|AMH|AMHR2|BMP2|SKI|BMPR1A|BMPR1B	Signaling by BMP	28	SIGNALING BY BMP%REACTOME DATABASE ID RELEASE 69%201451	0.7764	1.6151	0.0047	AI
MYC|CCND1|CCDC6|HRAS|CDH1|NRAS|NTRK1|PPARG|TPR|NCOA4|RXRA|KRAS|RXRB|PAX8|RXRG|MAP2K1|TP53|TPM3|MAP2K2|LEF1|TFG|BRAF|MAPK1|TCF7|TCF7L1|TCF7L2|MAPK3|RET|CTNNB1	Thyroid cancer	29	THYROID CANCER%KEGG%HSA05216	0.7847	1.6225	0.007	AI
FGF1|FGFBP3|FGF10|FGFBP1|FGFBP2|FGF16|FGF18|FGF2|FGF20|FGF22|FGF23|FGF3|FGF4|FGF6|FGF7|FGF9	FGFR2 ligand binding and activation	16	FGFR2 LIGAND BINDING AND ACTIVATION%REACTOME%R-HSA-190241.1	0.7858	1.5282	0.0263	AI
SEC11A|SEC11C|FFAR4|PCSK1|FFAR1|CDX2|GPR119|SPCS1|SPCS2|SPCS3|TCF7L2|LEP|DPP4|GNB3|GRP|PAX6|GNAT3|GCG|CTNNB1|GNG13	Synthesis, secretion, and inactivation of Glucagon-like Peptide-1 (GLP-1)	20	SYNTHESIS, SECRETION, AND INACTIVATION OF GLUCAGON-LIKE PEPTIDE-1 (GLP-1)%REACTOME%R-HSA-381771.2	0.7861	1.5749	0.0124	AI
TLR1|DEFB105A|DEFB105B|DEFB106B|DEFB1|DEFB106A|DEFB129|DEFB128|DEFB127|DEFB126|DEFB125|DEFB124|DEFB123|DEFB107A|DEFB119|DEFB121|DEFB118|DEFB107B|DEFB4A|DEFB116|DEFB4B|DEFB115|DEFB114|DEFB113|DEFB112|DEFB136|DEFB110|CCR2|DEFB135|DEFB134|DEFB133|TLR2|DEFB108B|CCR6|DEFB132|DEFB131|DEFB103A|DEFB103B|DEFB104B|DEFB104A	Beta defensins	40	BETA DEFENSINS%REACTOME%R-HSA-1461957.1	0.7958	1.5932	0.0061	AI
SRC|TGFA|PAG1|EREG|GAB1|HBEGF|CSK|EPGN|PIK3R1|PXN|AREG|BTC|PTPN11|EGF|EGFR|PIK3CA	GAB1 signalosome	16	GAB1 SIGNALOSOME%REACTOME DATABASE ID RELEASE 69%180292	0.7992	1.5478	0.0267	AI
FASLG|TICAM1|TICAM2|CD14|TLR4|TNFRSF10A|TNFRSF10B|CASP8|FADD|TRAF2|TNFSF10|RIPK1|TRADD|LY96|FAS	Ligand-dependent caspase activation	15	LIGAND-DEPENDENT CASPASE ACTIVATION%REACTOME DATABASE ID RELEASE 69%140534	0.8042	1.5613	0.0183	AI
SMAD3|SMAD4|DRAP1|CFC1|TDGF1|ACVR1C|DAND5|PCSK6|LEFTY1|FOXO3|LEFTY2|FURIN|NODAL|CER1|FOXH1|ACVR1B|ACVR2A|ACVR2B|GDF1|SMAD2	Signaling by NODAL	20	SIGNALING BY NODAL%REACTOME DATABASE ID RELEASE 69%1181150	0.8233	1.6476	0.0012	AI
SEC11A|SEC11C|FFAR4|PCSK1|ISL1|FFAR1|CDX2|GPR119|SPCS1|SPCS2|SPCS3|TCF7L2|LEP|DPP4|GATA4|GNB3|GRP|PAX6|GNAT3|GCG|CTNNB1|GNG13|GIP	Incretin synthesis, secretion, and inactivation	23	INCRETIN SYNTHESIS, SECRETION, AND INACTIVATION%REACTOME%R-HSA-400508.1	0.8378	1.7093	0.0012	AI

## Sheet: AI vs mTeSR1_matrigel
EnrichmentMap::Genes	EnrichmentMap::GS_DESCR	EnrichmentMap::gs_size	EnrichmentMap::Name	EnrichmentMap::ES (AI_mTeSR1)	EnrichmentMap::NES (AI_mTeSR1)	EnrichmentMap::pvalue (AI_mTeSR1)	Pheno
IGKV3D-20|GZMM|IGKV2D-28|MASP1|IGKV4-1|IGKV2D-30|IGKV3-11|IGKV5-2|FCN1|FCN2|FCN3|MBL2|IGHG4|IGHG1|IGHG2|IGKV2-28|IGKV1-12|C1QA|C1QB|C1QC|COLEC10|C1S|C2|C4A|C1R|C4B|C3|COLEC11|CFB|CRP|CFD|C4B_2	Initial triggering of complement	32	INITIAL TRIGGERING OF COMPLEMENT%REACTOME%R-HSA-166663.2	-0.7327	-2.0004	0	mTeSR1_matrigel
DHDDS|FDPS|GGPS1|HMGCR|IDI1|IDI2|MVD|MVK|PDSS1|HMGCS1|PDSS2|HMGCS2|PMVK|ACAT1|ACAT2	Terpenoid backbone biosynthesis	15	TERPENOID BACKBONE BIOSYNTHESIS%KEGG%HSA00900	-0.7144	-1.757	0.0079	mTeSR1_matrigel
CSTF2T|CSTF3|FIP1L1|NCBP1|NCBP2|SYMPK|NUDT21|PABPN1|WDR33|PAPOLA|PCF11|CLP1|CPSF1|CPSF2|CPSF3|CPSF4|CPSF7|CSTF1|CSTF2	Processing of Intronless Pre-mRNAs	19	PROCESSING OF INTRONLESS PRE-MRNAS%REACTOME%R-HSA-77595.2	-0.6635	-1.6692	0.0128	mTeSR1_matrigel
BHMT|CBS|CTH|ADI1|AHCY|TXN2|APIP|CDO1|MTRR|ENOPH1|MAT1A|MPST|MRI1|SUOX|MTAP|MTR|TST|SLC25A10|SQRDL|GOT1|ADO|TSTD1|GOT2|CSAD|BHMT2|ETHE1|GADL1	Sulfur amino acid metabolism	27	SULFUR AMINO ACID METABOLISM%REACTOME%R-HSA-1614635.6	-0.6344	-1.7831	0	mTeSR1_matrigel
ARV1|EBP|FDFT1|SC5D|HSD17B7|LSS|NSDHL|SQLE|TM7SF2|FDPS|GGPS1|IDI1|IDI2|MVD|MVK|LBR|HMGCS1|PMVK|CYP51A1|DHCR24|MSMO1|ACAT2|PPAPDC2|DHCR7	Cholesterol biosynthesis	24	CHOLESTEROL BIOSYNTHESIS%REACTOME%R-HSA-191273.4	-0.6234	-1.6492	0.0141	mTeSR1_matrigel
MYH11|MYL6|MYL9|MYH10|PPP1R12A|CDC42|MYH14|PPP1R12B|RAC1|MYLK|NF2|MYL12B|MYH9|PAK1|PAK2|CTTN|PAK3|FLNA|LIMK1|PPP1CB	RHO GTPases activate PAKs	20	RHO GTPASES ACTIVATE PAKS%REACTOME DATABASE ID RELEASE 69%5627123	-0.6135	-1.5757	0.0287	mTeSR1_matrigel
IGKV3D-20|IGKV2D-28|IGKV4-1|IGKV2D-30|HRAS|IGKV3-11|IGKV5-2|NRAS|JUN|PAK1|SYK|KRAS|LYN|PAK2|IGKV2-28|PLCG1|PLCG2|IGKV1-12|MAP2K4|MAP2K7|MAP3K1|VAV1|VAV2|VAV3|IGHE|RAC1|MAPK1|MAPK10|MAPK3|MAPK8|MAPK9|GRAP2|LCP2|FOS|SOS1	FCERI mediated MAPK activation	35	FCERI MEDIATED MAPK ACTIVATION%REACTOME%R-HSA-2871796.2	-0.5738	-1.6571	0.0033	mTeSR1_matrigel
HLA-DRA|HLA-DRB1|HLA-DRB3|MASP1|HLA-DRB4|MASP2|HLA-DRB5|ITGAM|ITGB2|MBL2|SELP|SELPLG|DSG1|KRT10|C3AR1|C5AR1|PLG|FPR1|FPR2|FPR3|C1QA|C1QB|C1QC|C1S|PTAFR|C2|C4A|C1R|C4B|C3|C5|ICAM1|CFB|CFD|CFH|ITGAL|CFI|FCAR|IL10|FCGR1A|FCGR2A|FCGR2B|FCGR2C|FCGR3A|FCGR3B|HLA-DMA|HLA-DMB|HLA-DOA|HLA-DOB|HLA-DPA1|HLA-DPB1|HLA-DQA1|HLA-DQA2|FGG|HLA-DQB1	Staphylococcus aureus infection	55	STAPHYLOCOCCUS AUREUS INFECTION%KEGG%HSA05150	-0.5622	-1.8262	0	mTeSR1_matrigel
RPS27A|UBE2C|UBE2D1|CDC16|CDC20|CDC23|UBE2E1|CDC26|ANAPC15|CDC27|ANAPC16|ANAPC1|ANAPC10|UBA52|ANAPC11|CDK1|ANAPC2|ANAPC4|ANAPC5|ANAPC7|UBC|UBB|CCNB1	APC C:Cdc20 mediated degradation of Cyclin B	23	APC C:CDC20 MEDIATED DEGRADATION OF CYCLIN B%REACTOME%R-HSA-174048.2	-0.5613	-1.4979	0.0321	mTeSR1_matrigel
IGKV3D-20|IGKV2D-28|IGKV4-1|IGKV2D-30|IGKV3-11|IGKV5-2|CD19|PROS1|SERPING1|IGHG4|IGHG1|C5AR2|IGHG2|IGKV2-28|IGKV1-12|CLU|CPN2|CPN1|VTN|CFHR2|CFHR1|CFHR4|CFHR3|CFHR5|C3AR1|C5AR1|CD81|F2|C1QA|C1QB|C1QC|C1S|C2|C4A|C1R|C4B|C3|C4BPA|C4BPB|C5|C6|C7|ELANE|C8A|C8B|C8G|C9|CD46|CD55|CD59|CFB|CFH|CFI|CPB2|CR1|CR2|C4B_2	Regulation of Complement cascade	57	REGULATION OF COMPLEMENT CASCADE%REACTOME DATABASE ID RELEASE 69%977606	-0.5587	-1.7905	0	mTeSR1_matrigel
SF3B1|SF3B2|NHP2L1|SF3B3|YBX1|SF3B4|SF3B5|SNRNP48|SNRNP200|GTF2F1|GTF2F2|SNRNP40|SNRPB|SNRPD1|SNRPD2|SNRPD3|SNRPE|SNRPF|SNRPG|SRSF1|SRSF2|POLR2A|POLR2B|POLR2C|POLR2D|SRSF6|POLR2E|SRSF7|POLR2F|POLR2G|POLR2H|POLR2I|POLR2J|TXNL4A|POLR2K|POLR2L|ZMAT5|ZRSR2|NCBP1|NCBP2|DDX23|DDX42|RNPC3|EFTUD2|SF3B6|PDCD7|SNRNP35|LSM2|ZCRB1|SNRNP25|PRPF6|PRPF8	U12 Dependent Splicing	52	U12 DEPENDENT SPLICING%REACTOME%R-HSA-72165.1	-0.5533	-1.7438	0	mTeSR1_matrigel
RPA1|RPA2|RPA3|GINS3|GINS4|GINS1|POLA1|GINS2|POLA2|CDC45|POLD1|POLD2|POLD3|POLD4|MCM8|DNA2|FEN1|LIG1|MCM2|MCM3|MCM4|MCM5|MCM6|MCM7|PRIM1|PCNA|RFC1|PRIM2|RFC2|RFC3|RFC4|RFC5	DNA strand elongation	32	DNA STRAND ELONGATION%REACTOME%R-HSA-69190.2	-0.5427	-1.5842	0.0148	mTeSR1_matrigel
IGKV3D-20|IGKV2D-28|MASP1|IGKV4-1|IGKV2D-30|IGKV3-11|IGKV5-2|CD19|PROS1|FCN1|FCN2|MBL2|FCN3|SERPING1|IGHG4|IGHG1|C5AR2|IGHG2|IGKV2-28|IGKV1-12|CLU|CPN2|CPN1|COLEC10|VTN|CFHR2|CFHR1|CFHR4|CFHR3|CFHR5|C3AR1|C5AR1|CD81|GZMM|F2|C1QA|C1QB|C1QC|C1S|C2|C4A|C1R|C4B|C3|C4BPA|C4BPB|C5|C6|COLEC11|C7|ELANE|C8A|C8B|C8G|C9|CD46|CD55|CD59|CFB|CRP|CFD|CFH|CFI|CPB2|CR1|CR2|C4B_2	Complement cascade	67	COMPLEMENT CASCADE%REACTOME%R-HSA-166658.2	-0.5265	-1.6525	0	mTeSR1_matrigel
NCBP1|NCBP2|SYMPK|WDR33|SNRPB|SNRPD3|SNRPE|CLP1|SNRPF|CPSF1|SNRPG|CPSF2|CPSF3|CPSF4|CPSF7|CSTF1|CSTF2|CSTF2T|CSTF3|FIP1L1|NUDT21|ZNF473|PABPN1|SLBP|LSM10|PAPOLA|LSM11|PCF11	Processing of Capped Intronless Pre-mRNA	28	PROCESSING OF CAPPED INTRONLESS PRE-MRNA%REACTOME DATABASE ID RELEASE 69%75067	-0.5246	-1.5015	0.0459	mTeSR1_matrigel
RPS27A|CDC16|CDC20|CDC23|CDC26|CDC27|UBA52|UBC|PSMD9|PSMD5|PSMD10|PSMA1|PSMA2|PSMA3|PSMA4|PTTG1|PSMA5|PSMA6|PSMA7|PSMA8|PSMB1|PSMB10|PSMB11|PSMB2|PSMB3|PSMB4|PSMB5|PSMB6|PSMB7|PSMB8|PSMB9|UBE2C|PSMC1|UBE2D1|PSMC2|PSMC3|PSMC4|PSMC5|UBE2E1|PSMC6|PSMD1|PSMD11|ANAPC15|PSMD12|ANAPC16|PSMD13|PSMD14|PSMD2|PSMD3|PSMD4|PSMD6|PSMD7|PSMD8|PSME1|PSME2|PSME3|PSME4|PSMF1|UBB|SHFM1|ANAPC1|ANAPC10|ANAPC11|ANAPC2…	APC C:Cdc20 mediated degradation of Securin	67	APC C:CDC20 MEDIATED DEGRADATION OF SECURIN%REACTOME DATABASE ID RELEASE 69%174154	-0.5185	-1.7513	0.0042	mTeSR1_matrigel
PSMB4|PSMB5|PSMB6|PSMB7|PSMB8|PSMB9|PSMC1|PSMC2|PSMC3|PSMC4|PSMC5|PSMC6|PSMD1|PSMD11|PSMD12|PSMD13|PSMD14|PSMD2|PSMD3|PSMD4|PSMD6|PSMD7|PSMD8|PSME1|PSME2|PSME3|PSME4|PSMF1|SHFM1|IFNG|POMP|PSMA1|PSMA2|PSMA3|PSMA4|PSMA5|PSMA6|PSMA7|PSMA8|PSMB1|PSMB10|PSMB11|PSMB2|PSMB3	Proteasome	44	PROTEASOME%KEGG%HSA03050	-0.5178	-1.6014	0.0147	mTeSR1_matrigel
RPS27A|UBA52|UBC|PSMD9|PSMD5|PSMD10|PSMA1|PSMA2|PSMA3|PSMA4|PSMA5|PSMA6|PSMA7|PSMA8|PSMB1|PSMB10|PSMB11|SKP1|PSMB2|PSMB3|CD4|PSMB4|PSMB5|PSMB6|PSMB7|PSMB8|PSMB9|PSMC1|PSMC2|PSMC3|PSMC4|PSMC5|PSMC6|PSMD1|PSMD11|PSMD12|PSMD13|PSMD14|PSMD2|PSMD3|PSMD4|PSMD6|PSMD7|BTRC|PSMD8|PSME1|PSME2|PSME3|PSME4|PSMF1|UBB|SHFM1	Vpu mediated degradation of CD4	52	VPU MEDIATED DEGRADATION OF CD4%REACTOME%R-HSA-180534.1	-0.517	-1.6236	0.0075	mTeSR1_matrigel
RPS27A|NFKB2|CHUK|UBA52|UBC|CUL1|PSMD9|PSMD5|PSMD10|PSMA1|PSMA2|PSMA3|RELA|PSMA4|RELB|PSMA5|PSMA6|PSMA7|PSMA8|PSMB1|PSMB10|PSMB11|SKP1|PSMB2|PSMB3|PSMB4|PSMB5|UBA3|PSMB6|PSMB7|PSMB8|PSMB9|PSMC1|PSMC2|PSMC3|PSMC4|PSMC5|PSMC6|PSMD1|PSMD11|PSMD12|PSMD13|PSMD14|PSMD2|PSMD3|PSMD4|PSMD6|PSMD7|BTRC|PSMD8|PSME1|UBE2M|PSME2|PSME3|FBXW11|PSME4|PSMF1|UBB|SHFM1|MAP3K14	Dectin-1 mediated noncanonical NF-kB signaling	60	DECTIN-1 MEDIATED NONCANONICAL NF-KB SIGNALING%REACTOME%R-HSA-5607761.1	-0.5164	-1.6628	0	mTeSR1_matrigel
RPS27|RPS27A|RPS27L|RPS28|RPS29|RPS3|RPS3A|RPS4X|RPS4Y1|RPS5|RPS6|RPS7|RPS8|RPS9|RPSA|UBA52|EIF1AX|RPL39L|EIF2S1|EIF2S2|EIF2S3|EIF3A|EIF3B|EIF3C|EIF3D|EIF3E|EIF3F|EIF3G|EIF3H|EIF3I|EIF3J|EIF4A1|EIF4A2|EIF4B|EIF4E|EIF4G1|EIF5|EIF5B|EIF4H|EIF3M|EIF3K|EIF3L|FAU|RPL10|RPL10A|RPL10L|RPS4Y2|RPL11|RPL12|RPL13|RPL13A|RPL14|RPL15|RPL17|RPL18|RPL18A|RPL19|RPL21|RPL22|RPL22L1|RPL23|RPL23A|RPL24|RPL26|RPL26L…	GTP hydrolysis and joining of the 60S ribosomal subunit	113	GTP HYDROLYSIS AND JOINING OF THE 60S RIBOSOMAL SUBUNIT%REACTOME%R-HSA-72706.2	-0.5152	-1.4562	0.0394	mTeSR1_matrigel
RPS27A|NFKB2|CHUK|UBA52|UBC|CUL1|PSMD9|PSMD5|PSMD10|PSMA1|PSMA2|PSMA3|PSMA4|RELB|PSMA5|PSMA6|PSMA7|PSMA8|PSMB1|PSMB10|PSMB11|SKP1|PSMB2|PSMB3|PSMB4|PSMB5|UBA3|PSMB6|PSMB7|PSMB8|PSMB9|PSMC1|PSMC2|PSMC3|PSMC4|PSMC5|PSMC6|PSMD1|PSMD11|PSMD12|PSMD13|PSMD14|PSMD2|PSMD3|PSMD4|PSMD6|PSMD7|BTRC|PSMD8|PSME1|UBE2M|PSME2|PSME3|FBXW11|PSME4|PSMF1|UBB|SHFM1|MAP3K14	NIK-->noncanonical NF-kB signaling	59	NIK-->NONCANONICAL NF-KB SIGNALING%REACTOME DATABASE ID RELEASE 69%5676590	-0.515	-1.6487	0.0048	mTeSR1_matrigel
MPP5|CLDN12|CLDN1|CLDN10|CLDN11|CLDN14|CLDN15|CLDN16|PARD3|CLDN17|CLDN18|CLDN19|CLDN2|CLDN20|CLDN22|CLDN23|CLDN3|CLDN4|CLDN5|CLDN6|CLDN7|CLDN8|CLDN9|PARD6A|PARD6B|PARD6G|PRKCI|F11R|CRB3|INADL	Tight junction interactions	30	TIGHT JUNCTION INTERACTIONS%REACTOME%R-HSA-420029.1	-0.5148	-1.4642	0.0327	mTeSR1_matrigel
RPS27A|UBA52|CUL5|UBC|PSMD9|PSMD5|PSMD10|PSMA1|PSMA2|PSMA3|PSMA4|PSMA5|PSMA6|PSMA7|PSMA8|RBX1|TCEB1|PSMB1|TCEB2|PSMB10|PSMB11|PSMB2|PSMB3|PSMB4|PSMB5|PSMB6|PSMB7|PSMB8|PSMB9|PSMC1|PSMC2|PSMC3|PSMC4|PSMC5|PSMC6|PSMD1|PSMD11|PSMD12|PSMD13|PSMD14|PSMD2|PSMD3|PSMD4|PSMD6|PSMD7|PSMD8|PSME1|PSME2|PSME3|PSME4|PSMF1|UBB|SHFM1	Vif-mediated degradation of APOBEC3G	53	VIF-MEDIATED DEGRADATION OF APOBEC3G%REACTOME%R-HSA-180585.1	-0.5143	-1.627	0.0083	mTeSR1_matrigel
RPS27A|UBA52|UBC|PSMD9|PSMD5|PSMD10|PSMA1|PSMA2|PSMA3|PSMA4|PSMA5|PSMA6|EIF4G1|PSMA7|PSMA8|PSMB1|PSMB10|PSMB11|PSMB2|PSMB3|PSMB4|PSMB5|PSMB6|PSMB7|PSMB8|PSMB9|HSPB1|PSMC1|PSMC2|PSMC3|PSMC4|PSMC5|PSMC6|PSMD1|PSMD11|PSMD12|PSMD13|PSMD14|PSMD2|PSMD3|PSMD4|PSMD6|PSMD7|PSMD8|PSME1|PSME2|PSME3|PSME4|PSMF1|UBB|SHFM1|PABPC1|HSPA8	AUF1 (hnRNP D0) binds and destabilizes mRNA	53	AUF1 (HNRNP D0) BINDS AND DESTABILIZES MRNA%REACTOME DATABASE ID RELEASE 69%450408	-0.5139	-1.6182	0.0066	mTeSR1_matrigel
RPS27A|UBA52|UBC|PSMD9|PSMD5|PSMD10|PSMA1|PSMA2|PSMA3|PSMA4|PSMA5|PSMA6|PSMA7|PSMA8|PSMB1|PSMB10|PSMB11|PSMB2|PSMB3|PSMB4|PSMB5|PSMB6|PSMB7|PSMB8|PSMB9|PSMC1|PSMC2|PSMC3|PSMC4|PSMC5|PSMC6|PSMD1|PSMD11|PSMD12|PSMD13|PSMD14|PSMD2|TP53|PSMD3|PSMD4|PSMD6|PSMD7|PSMD8|PSME1|PSME2|PSME3|PSME4|PSMF1|UBB|SHFM1|ATM|RFWD2	Autodegradation of the E3 ubiquitin ligase COP1	52	AUTODEGRADATION OF THE E3 UBIQUITIN LIGASE COP1%REACTOME%R-HSA-349425.2	-0.5112	-1.5968	0.008	mTeSR1_matrigel
RPS27A|PAK2|UBA52|UBC|PSMD9|PSMD5|PSMD10|PSMA1|PSMA2|PSMA3|PSMA4|PSMA5|PSMA6|PSMA7|PSMA8|PSMB1|PSMB10|PSMB11|PSMB2|PSMB3|PSMB4|PSMB5|PSMB6|PSMB7|PSMB8|PSMB9|PSMC1|PSMC2|PSMC3|PSMC4|PSMC5|PSMC6|PSMD1|PSMD11|PSMD12|PSMD13|PSMD14|PSMD2|PSMD3|PSMD4|PSMD6|PSMD7|PSMD8|PSME1|PSME2|PSME3|PSME4|PSMF1|UBB|SHFM1	Regulation of activated PAK-2p34 by proteasome mediated degradation	50	REGULATION OF ACTIVATED PAK-2P34 BY PROTEASOME MEDIATED DEGRADATION%REACTOME%R-HSA-211733.1	-0.507	-1.5793	0.0074	mTeSR1_matrigel
RPS27A|CCND1|UBA52|CDK4|UBC|PSMD9|PSMD5|PSMD10|PSMA1|PSMA2|PSMA3|PSMA4|PSMA5|PSMA6|PSMA7|PSMA8|PSMB1|PSMB10|PSMB11|PSMB2|PSMB3|PSMB4|PSMB5|PSMB6|PSMB7|PSMB8|PSMB9|PSMC1|PSMC2|PSMC3|PSMC4|PSMC5|PSMC6|PSMD1|PSMD11|PSMD12|PSMD13|PSMD14|PSMD2|PSMD3|PSMD4|PSMD6|PSMD7|PSMD8|PSME1|PSME2|PSME3|PSME4|PSMF1|UBB|SHFM1|GSK3B	Ubiquitin-dependent degradation of Cyclin D	52	UBIQUITIN-DEPENDENT DEGRADATION OF CYCLIN D%REACTOME%R-HSA-75815.3	-0.5037	-1.5629	0.0184	mTeSR1_matrigel
RPS27A|CDC6|UBA52|UBC|CDT1|MCM8|GMNN|PSMD9|PSMD5|PSMD10|ORC1|ORC2|ORC3|ORC4|ORC5|PSMA1|ORC6|PSMA2|PSMA3|PSMA4|PSMA5|PSMA6|PSMA7|PSMA8|PSMB1|PSMB10|PSMB11|PSMB2|PSMB3|PSMB4|PSMB5|PSMB6|PSMB7|PSMB8|PSMB9|PSMC1|PSMC2|PSMC3|PSMC4|PSMC5|PSMC6|PSMD1|PSMD11|PSMD12|PSMD13|PSMD14|PSMD2|PSMD3|PSMD4|PSMD6|PSMD7|PSMD8|PSME1|PSME2|PSME3|PSME4|PSMF1|UBB|SHFM1	CDT1 association with the CDC6:ORC:origin complex	59	CDT1 ASSOCIATION WITH THE CDC6:ORC:ORIGIN COMPLEX%REACTOME%R-HSA-68827.2	-0.5014	-1.6498	0.004	mTeSR1_matrigel
RPS27A|CDC6|UBA52|UBC|E2F1|E2F2|E2F3|CDT1|MCM8|GMNN|PSMD9|PSMD5|PSMD10|ORC1|ORC2|ORC3|MCM2|ORC4|MCM3|ORC5|PSMA1|MCM4|ORC6|PSMA2|MCM5|PSMA3|MCM6|PSMA4|MCM7|PSMA5|PSMA6|PSMA7|PSMA8|PSMB1|PSMB10|PSMB11|PSMB2|PSMB3|PSMB4|PSMB5|PSMB6|PSMB7|PSMB8|PSMB9|PSMC1|PSMC2|PSMC3|PSMC4|PSMC5|PSMC6|PSMD1|PSMD11|PSMD12|PSMD13|PSMD14|PSMD2|PSMD3|PSMD4|PSMD6|PSMD7|PSMD8|PSME1|PSME2|PSME3|PSME4|PSMF1|UBB|SHFM1	Assembly of the pre-replicative complex	68	ASSEMBLY OF THE PRE-REPLICATIVE COMPLEX%REACTOME DATABASE ID RELEASE 69%68867	-0.4945	-1.6307	0	mTeSR1_matrigel
PSMD9|PSMD5|PSMD10|PSMA1|PSMA2|PSMA3|PSMA4|PSMA5|PSMA6|PSMA7|PSMA8|PSMB1|PSMB10|PSMB11|PSMB2|PSMB3|PSMB4|PSMB5|PSMB6|PSMB7|OAZ1|PSMB8|OAZ2|PSMB9|OAZ3|PSMC1|PSMC2|PSMC3|PSMC4|PSMC5|PSMC6|PSMD1|PSMD11|PSMD12|PSMD13|PSMD14|PSMD2|PSMD3|PSMD4|PSMD6|PSMD7|PSMD8|PSME1|PSME2|PSME3|PSME4|PSMF1|SHFM1|AZIN1|NQO1|ODC1	Regulation of ornithine decarboxylase (ODC)	51	REGULATION OF ORNITHINE DECARBOXYLASE (ODC)%REACTOME%R-HSA-350562.2	-0.4945	-1.5791	0.0073	mTeSR1_matrigel
NDUFAF1|NDUFB10|NDUFB11|NDUFB2|NDUFB3|NDUFB4|NDUFB5|ACAD9|NDUFB6|NDUFB7|NDUFB8|NDUFB9|NDUFC1|NDUFC2|NDUFS1|NDUFS2|NDUFS3|TIMMDC1|NDUFS4|NUBPL|NDUFS5|NDUFS6|NDUFS7|NDUFS8|NDUFV1|NDUFV2|NDUFV3|ECSIT|MT-ND6|MT-ND4|MT-ND5|MT-ND2|MT-ND3|MT-ND1|NDUFA1|NDUFA10|NDUFA11|NDUFA12|TMEM126B|NDUFA13|NDUFA2|NDUFA3|NDUFA5|NDUFAF6|NDUFA6|NDUFAF7|NDUFA7|NDUFAF4|NDUFA8|NDUFAF5|NDUFA9|NDUFAF2|NDUFAB1|NDUFAF3|NDUFB1	Complex I biogenesis	55	COMPLEX I BIOGENESIS%REACTOME DATABASE ID RELEASE 69%6799198	-0.4937	-1.5787	0.0084	mTeSR1_matrigel
RPS27A|VCP|UBA52|UBC|ERLIN1|ERLIN2|RNF185|PSMD9|PSMD5|PSMD10|PSMA1|PSMA2|PSMA3|PSMA4|PSMA5|PSMA6|PSMA7|PSMA8|DERL1|PSMB1|DERL2|PSMB10|DERL3|PSMB11|PSMB2|PSMB3|PSMB4|PSMB5|PSMB6|PSMB7|PSMB8|PSMB9|PSMC1|PSMC2|PSMC3|PSMC4|PSMC5|PSMC6|PSMD1|PSMD11|PSMD12|PSMD13|PSMD14|PSMD2|ERLEC1|PSMD3|PSMD4|PSMD6|PSMD7|PSMD8|PSME1|PSME2|PSME3|PSME4|PSMF1|UBB|SHFM1|CFTR|OS9|RNF5|SEL1L	Defective CFTR causes cystic fibrosis	61	DEFECTIVE CFTR CAUSES CYSTIC FIBROSIS%REACTOME%R-HSA-5678895.2	-0.4871	-1.5872	0.0043	mTeSR1_matrigel
RPS27A|CDC16|CDC23|CDC26|CDC27|UBA52|UBC|FZR1|PSMD9|PSMD5|PSMD10|PSMA1|PSMA2|PSMA3|PSMA4|PSMA5|PSMA6|PSMA7|PSMB1|PSMB10|PSMB2|PSMB3|PSMB4|PSMB5|PSMB6|PSMB7|PSMB8|PSMB9|UBE2C|PSMC1|UBE2D1|PSMC2|PSMC3|PSMC4|PSMC5|UBE2E1|PSMC6|PSMD1|PSMD11|ANAPC15|PSMD12|ANAPC16|PSMD13|PSMD14|PSMD2|PSMD3|PSMD4|PSMD6|PSMD7|PSMD8|PSME1|PSME2|PSME3|PSMF1|UBB|SHFM1|ANAPC1|ANAPC10|ANAPC11|ANAPC2|ANAPC4|ANAPC5|ANAPC7	Autodegradation of Cdh1 by Cdh1:APC C	63	AUTODEGRADATION OF CDH1 BY CDH1:APC C%REACTOME%R-HSA-174084.3	-0.4856	-1.5829	0.009	mTeSR1_matrigel
RPA1|RPA2|RPA3|CDC25A|CDC25C|CDC45|CDC6|HUS1|CDC7|CDK2|ATRIP|CHEK1|MCM10|RAD17|DBF4|MCM8|CLSPN|ORC1|ORC2|RAD1|ORC3|MCM2|ORC4|MCM3|ORC5|MCM4|ORC6|MCM5|MCM6|MCM7|ATR|RFC2|RFC3|RFC4|RFC5|RAD9B|RAD9A	Activation of ATR in response to replication stress	37	ACTIVATION OF ATR IN RESPONSE TO REPLICATION STRESS%REACTOME%R-HSA-176187.2	-0.4823	-1.4314	0.0479	mTeSR1_matrigel
PRCC|PTBP1|HNRNPA0|GPKOW|HNRNPH1|SNRNP48|PPIL3|HNRNPF|PPIL4|GTF2F1|GTF2F2|PPIL6|CCAR1|SRRM2|CASC3|CD2BP2|SUGP1|POLR2A|POLR2B|HNRNPA2B1|POLR2C|HNRNPH2|POLR2D|POLR2E|POLR2F|ELAVL1|POLR2G|CWC25|POLR2H|CWC27|POLR2I|CWC22|POLR2J|POLR2K|POLR2L|ZMAT5|ELAVL2|RBM5|EIF4A3|MAGOH|AQR|MAGOHB|BCAS2|NCBP1|BUD31|NCBP2|CDC40|CDC5L|CHERP|CRNKL1|CTNNBL1|CWC15|DDX23|DDX42|DDX46|DDX5|DHX15|DHX16|DHX38|EFTUD2|HNRNPA1|…	mRNA Splicing	187	MRNA SPLICING%REACTOME DATABASE ID RELEASE 69%72172	-0.4798	-1.9072	0	mTeSR1_matrigel
RPS27A|TACC3|NOTCH4|UBA52|UBC|CUL1|PSMD9|PSMD5|PSMD10|PSMA1|PSMA2|PSMA3|PSMA4|PSMA5|PSMA6|PSMA7|RBX1|PSMB1|PSMB10|SKP1|PSMB2|PSMB3|PSMB4|PSMB5|PSMB6|PSMB7|PSMB8|PSMB9|PSMC1|PSMC2|PSMC3|PSMC4|PSMC5|PSMC6|PSMD1|PSMD11|PSMD12|PSMD13|PSMD14|PSMD2|YWHAZ|PSMD3|PSMD4|PSMD6|PSMD7|PSMD8|PSME1|PSME2|PSME3|PSMF1|UBB|SHFM1|AKT1	Negative regulation of NOTCH4 signaling	53	NEGATIVE REGULATION OF NOTCH4 SIGNALING%REACTOME%R-HSA-9604323.1	-0.4787	-1.487	0.0154	mTeSR1_matrigel
RPS27A|UBA52|PTEN|UBC|NEDD4|PSMD9|PSMD5|PSMD10|PSMA1|PSMA2|PSMA3|PSMA4|PSMA5|PSMA6|STUB1|PSMA7|PSMA8|PREX2|PSMB1|PSMB10|TRIM27|FRK|PSMB11|PSMB2|PSMB3|TNKS|PSMB4|PSMB5|PSMB6|PSMB7|PSMB8|PSMB9|PSMC1|PSMC2|MKRN1|PSMC3|PSMC4|PSMC5|PSMC6|USP13|PSMD1|PSMD11|PSMD12|TNKS2|PSMD13|RNF146|PSMD14|OTUD3|PSMD2|PSMD3|PSMD4|PSMD6|PSMD7|PSMD8|PSME1|PSME2|PSME3|PSME4|PSMF1|UBB|SHFM1|AKT1|AKT2|AKT3|WWP2|XIAP|CSNK2A…	Regulation of PTEN stability and activity	69	REGULATION OF PTEN STABILITY AND ACTIVITY%REACTOME%R-HSA-8948751.1	-0.478	-1.6222	0.0044	mTeSR1_matrigel
RPS27A|CDC25A|UBA52|UBC|CHEK1|CHEK2|PSMD9|PSMD5|PSMD10|PSMA1|PSMA2|PSMA3|PSMA4|PSMA5|PSMA6|PSMA7|PSMA8|PSMB1|PSMB10|PSMB11|PSMB2|PSMB3|PSMB4|PSMB5|PSMB6|PSMB7|PSMB8|PSMB9|PSMC1|PSMC2|PSMC3|PSMC4|PSMC5|PSMC6|PSMD1|PSMD11|PSMD12|PSMD13|PSMD14|PSMD2|PSMD3|PSMD4|PSMD6|PSMD7|PSMD8|PSME1|PSME2|PSME3|PSME4|PSMF1|UBB|SHFM1	Ubiquitin Mediated Degradation of Phosphorylated Cdc25A	52	UBIQUITIN MEDIATED DEGRADATION OF PHOSPHORYLATED CDC25A%REACTOME DATABASE ID RELEASE 69%69601	-0.4774	-1.4528	0.0294	mTeSR1_matrigel
RPS27A|CDC25A|UBA52|UBC|CHEK1|CHEK2|PSMD9|PSMD5|PSMD10|PSMA1|PSMA2|PSMA3|PSMA4|PSMA5|PSMA6|PSMA7|PSMA8|PSMB1|PSMB10|PSMB11|PSMB2|PSMB3|PSMB4|PSMB5|PSMB6|PSMB7|PSMB8|PSMB9|PSMC1|PSMC2|PSMC3|PSMC4|PSMC5|PSMC6|PSMD1|PSMD11|PSMD12|PSMD13|PSMD14|PSMD2|PSMD3|PSMD4|PSMD6|PSMD7|PSMD8|PSME1|PSME2|PSME3|PSME4|PSMF1|UBB|SHFM1	p53-Independent G1 S DNA damage checkpoint	52	P53-INDEPENDENT G1 S DNA DAMAGE CHECKPOINT%REACTOME%R-HSA-69613.2	-0.4774	-1.4945	0.0215	mTeSR1_matrigel
RPS27A|CDC25A|UBA52|UBC|CHEK1|CHEK2|PSMD9|PSMD5|PSMD10|PSMA1|PSMA2|PSMA3|PSMA4|PSMA5|PSMA6|PSMA7|PSMA8|PSMB1|PSMB10|PSMB11|PSMB2|PSMB3|PSMB4|PSMB5|PSMB6|PSMB7|PSMB8|PSMB9|PSMC1|PSMC2|PSMC3|PSMC4|PSMC5|PSMC6|PSMD1|PSMD11|PSMD12|PSMD13|PSMD14|PSMD2|PSMD3|PSMD4|PSMD6|PSMD7|PSMD8|PSME1|PSME2|PSME3|PSME4|PSMF1|UBB|SHFM1	p53-Independent DNA Damage Response	52	P53-INDEPENDENT DNA DAMAGE RESPONSE%REACTOME%R-HSA-69610.3	-0.4774	-1.5198	0.0174	mTeSR1_matrigel
TPR|TRNT1|RTCB|AAAS|POP1|NDC1|POP4|XPOT|POP5|CLP1|POP7|CPSF1|C2ORF49|RAN|CPSF4|ZBTB8OS|CSTF2|RPP25|RPP30|RPP38|RPP40|DDX1|TSEN15|TSEN34|FAM98B|ELAC2|NUP107|NUP133|TSEN54|NUP153|NUP155|NUP160|NUP188|NUP205|NUP210|NUP214|NUP35|NUP37|NUP43|NUP50|NUP54|NUP62|NUP85|NUP88|NUP93|C14ORF166|NUPL2|POM121|TSEN2|RAE1|RANBP2|RPP14|RPP21|SEC13	tRNA processing in the nucleus	54	TRNA PROCESSING IN THE NUCLEUS%REACTOME DATABASE ID RELEASE 69%6784531	-0.4769	-1.5408	0.0163	mTeSR1_matrigel
RPS27A|CDC16|CDC20|CDC23|CDC26|CDC27|UBA52|UBC|FZR1|PSMD9|PSMD5|PSMD10|PSMA1|PSMA2|PSMA3|PLK1|PSMA4|PTTG1|PSMA5|PSMA6|PSMA7|PSMA8|PSMB1|PSMB10|PSMB11|SKP2|PSMB2|PSMB3|PSMB4|PSMB5|PSMB6|PSMB7|PSMB8|PSMB9|UBE2C|PSMC1|UBE2D1|PSMC2|PSMC3|AURKB|PSMC4|PSMC5|UBE2E1|PSMC6|PSMD1|PSMD11|ANAPC15|PSMD12|ANAPC16|PSMD13|PSMD14|PSMD2|PSMD3|PSMD4|AURKA|PSMD6|PSMD7|PSMD8|PSME1|PSME2|PSME3|PSME4|PSMF1|UBB|SHFM1|AN…	APC C:Cdh1 mediated degradation of Cdc20 and other APC C:Cdh1 targeted proteins in late mitosis early G1	72	APC C:CDH1 MEDIATED DEGRADATION OF CDC20 AND OTHER APC C:CDH1 TARGETED PROTEINS IN LATE MITOSIS EARLY G1%REACTOME%R-HSA-174178.2	-0.4764	-1.6093	0.0047	mTeSR1_matrigel
RPS27A|UBA52|PRKCD|UBC|PRKCA|ELAVL1|PSMD9|PSMD5|KHSRP|PSMD10|SET|ANP32A|ZFP36L1|PSMA1|PSMA2|PSMA3|XPO1|PSMA4|PSMA5|XRN1|PSMA6|EIF4G1|PSMA7|PSMA8|PSMB1|PSMB10|TNPO1|PSMB11|PSMB2|PSMB3|PSMB4|PSMB5|PSMB6|PSMB7|PSMB8|PSMB9|HSPB1|PSMC1|PSMC2|PSMC3|PSMC4|PSMC5|PSMC6|YWHAB|PSMD1|PSMD11|PSMD12|PSMD13|PSMD14|PSMD2|YWHAZ|PSMD3|NUP214|PSMD4|PSMD6|PSMD7|PSMD8|PSME1|DCP1A|PSME2|PSME3|DCP2|PSME4|PSMF1|TNFSF13|…	Regulation of mRNA stability by proteins that bind AU-rich elements	84	REGULATION OF MRNA STABILITY BY PROTEINS THAT BIND AU-RICH ELEMENTS%REACTOME%R-HSA-450531.4	-0.469	-1.6281	0.0106	mTeSR1_matrigel
PRCC|PTBP1|HNRNPA0|GPKOW|HNRNPH1|PPIL3|HNRNPF|PPIL4|GTF2F1|GTF2F2|PPIL6|CCAR1|SRRM2|CASC3|CD2BP2|SUGP1|POLR2A|POLR2B|HNRNPA2B1|POLR2C|HNRNPH2|POLR2D|POLR2E|POLR2F|ELAVL1|POLR2G|CWC25|POLR2H|CWC27|POLR2I|CWC22|POLR2J|POLR2K|POLR2L|ELAVL2|RBM5|EIF4A3|MAGOH|AQR|MAGOHB|BCAS2|NCBP1|BUD31|NCBP2|CDC40|CDC5L|CHERP|CRNKL1|CTNNBL1|CWC15|DDX23|DDX42|DDX46|DDX5|DHX15|DHX16|DHX38|EFTUD2|HNRNPA1|HNRNPA3|HNRNPC…	pre-mRNA splicing	179	PRE-MRNA SPLICING%REACTOME%R-HSA-72163.2	-0.4668	-1.8061	0	mTeSR1_matrigel
RPS27A|CDC20|UBA52|UBC|CUL1|FZR1|PSMD9|PSMD5|PSMD10|PSMA1|PSMA2|PSMA3|PSMA4|PSMA5|PSMA6|PSMA7|PSMA8|PSMB1|PSMB10|PSMB11|SKP1|PSMB2|PSMB3|PSMB4|PSMB5|PSMB6|PSMB7|PSMB8|PSMB9|PSMC1|PSMC2|PSMC3|PSMC4|PSMC5|PSMC6|PSMD1|PSMD11|PSMD12|PSMD13|PSMD14|PSMD2|PSMD3|PSMD4|PSMD6|PSMD7|BTRC|PSMD8|PSME1|PSME2|FBXO5|PSME3|PSME4|PSMF1|UBB|SHFM1	SCF-beta-TrCP mediated degradation of Emi1	55	SCF-BETA-TRCP MEDIATED DEGRADATION OF EMI1%REACTOME%R-HSA-174113.3	-0.4642	-1.4989	0.0194	mTeSR1_matrigel
MPHOSPH10|NAT10|DDX49|NHP2|DDX47|NHP2L1|THUMPD1|WDR46|RRP9|NOL6|TRMT112|NOP10|RPS6|DIMT1|NOP56|RPS7|DDX52|NOP58|UTP11L|RPS9|DIEXF|TSR3|NOC4L|PDCD11|DHX37|RRP36|UTP20|DCAF13|NOP14|WBSCR22|UTP3|KRR1|PWP2|PNO1|NOL11|RCL1|RRP7A|TBL3|UTP14A|UTP14C|UTP15|UTP18|UTP6|WDR3|WDR36|WDR43|WDR75|NOP2|BMS1|CIRH1A|DKC1|RPS14|EMG1|FBL|FCF1|GAR1|RPS2|HEATR1|IMP3|IMP4	rRNA modification in the nucleus and cytosol	60	RRNA MODIFICATION IN THE NUCLEUS AND CYTOSOL%REACTOME%R-HSA-6790901.4	-0.4628	-1.4941	0.0197	mTeSR1_matrigel
SAT1|AMD1|PSMD9|PSMD5|SMS|SRM|PSMD10|PSMA1|PSMA2|PSMA3|PSMA4|PSMA5|PSMA6|PSMA7|PSMA8|PSMB1|PSMB10|PSMB11|PSMB2|PSMB3|PSMB4|PSMB5|PSMB6|PSMB7|OAZ1|PAOX|PSMB8|OAZ2|PSMB9|OAZ3|PSMC1|PSMC2|PSMC3|PSMC4|PSMC5|PSMC6|PSMD1|PSMD11|PSMD12|PSMD13|PSMD14|PSMD2|PSMD3|PSMD4|PSMD6|PSMD7|PSMD8|PSME1|PSME2|PSME3|PSME4|PSMF1|SHFM1|AZIN2|AZIN1|NQO1|AGMAT|ODC1	Metabolism of polyamines	58	METABOLISM OF POLYAMINES%REACTOME DATABASE ID RELEASE 69%351202	-0.4614	-1.5015	0.0089	mTeSR1_matrigel
NDUFAF1|MT-CYB|COX20|ETFA|ETFB|ACAD9|COQ10B|COQ10A|ETFDH|TIMMDC1|NUBPL|LRPPRC|COX11|SDHA|SDHB|SDHC|SDHD|COX4I1|COX5A|COX5B|COX6A1|COX6B1|COX6C|COX7A2L|COX7B|COX7C|COX8A|CYC1|NDUFA1|NDUFA10|CYCS|NDUFA11|NDUFA12|NDUFA13|NDUFA2|NDUFA3|NDUFA4|NDUFA5|NDUFA6|NDUFA7|NDUFA8|NDUFA9|NDUFAB1|NDUFB1|NDUFB10|NDUFB11|NDUFB2|NDUFB3|NDUFB4|NDUFB5|NDUFB6|NDUFB7|NDUFB8|NDUFB9|NDUFC1|NDUFC2|NDUFS1|NDUFS2|NDUFS3|NDU…	Respiratory electron transport	100	RESPIRATORY ELECTRON TRANSPORT%REACTOME DATABASE ID RELEASE 69%611105	-0.4607	-1.6171	0	mTeSR1_matrigel
GTF2F1|GTF2F2|POLR2A|POLR2B|HNRNPA2B1|POLR2C|POLR2D|POLR2E|POLR2F|ELAVL1|POLR2G|POLR2H|POLR2I|POLR2J|POLR2K|POLR2L|SLBP|AQR|BCAS2|BUD31|CDC40|CDC5L|CHERP|CRNKL1|CTNNBL1|CWC15|DDX23|DDX42|DDX46|DDX5|DHX15|DHX16|DHX38|EFTUD2|HNRNPA1|HNRNPA3|HNRNPC|HNRNPK|HNRNPM|HNRNPU|HSPA8|ISY1|PCBP1|PHF5A|PLRG1|PPIE|PPIH|PPIL1|PQBP1|PRPF19|PRPF3|PRPF31|PRPF38A|PRPF4|PRPF40A|PRPF6|PRPF8|PUF60|RBM17|RBM22|RBMX|SART…	Processing of Capped Intron-Containing Pre-mRNA	237	PROCESSING OF CAPPED INTRON-CONTAINING PRE-MRNA%REACTOME DATABASE ID RELEASE 69%72203	-0.458	-1.8844	0	mTeSR1_matrigel
THOC1|THOC2|THOC3|THOC5|SLU7|THOC6|THOC7|WDR33|UPF3B|CASC3|DDX39A|DDX39B|SARNP|CLP1|ZC3H11A|CPSF1|FYTTD1|CPSF2|LUZP4|CPSF3|POLDIP3|SRSF1|CPSF4|U2AF1L4|SRSF2|CPSF7|SRSF11|SRSF3|CHTOP|CSTF1|SRSF4|CSTF2|SRSF5|CSTF2T|SRSF6|CSTF3|SRSF7|SRSF9|FIP1L1|U2AF1|NUDT21|U2AF2|PABPN1|PAPOLA|PCF11|EIF4A3|MAGOH|MAGOHB|NCBP1|SYMPK|NCBP2|CDC40|DHX38|RBM8A|RNPS1|SRRM1	mRNA 3'-end processing	56	MRNA 3'-END PROCESSING%REACTOME DATABASE ID RELEASE 69%72187	-0.4569	-1.4876	0.0128	mTeSR1_matrigel
THOC1|THOC2|THOC3|THOC5|SLU7|THOC6|THOC7|WDR33|SNRPB|UPF3B|CASC3|DDX39A|SNRPD3|DDX39B|SARNP|CLP1|SNRPE|ZC3H11A|CPSF1|SNRPF|FYTTD1|CPSF2|SNRPG|LUZP4|CPSF3|POLDIP3|SRSF1|CPSF4|U2AF1L4|SRSF2|CPSF7|SRSF11|SRSF3|CHTOP|CSTF1|SRSF4|CSTF2|SRSF5|CSTF2T|SRSF6|CSTF3|SRSF7|SRSF9|FIP1L1|U2AF1|NUDT21|ZNF473|U2AF2|PABPN1|SLBP|LSM10|PAPOLA|LSM11|PCF11|EIF4A3|MAGOH|MAGOHB|NCBP1|SYMPK|NCBP2|CDC40|DHX38|RBM8A|RNPS1…	RNA Polymerase II Transcription Termination	65	RNA POLYMERASE II TRANSCRIPTION TERMINATION%REACTOME DATABASE ID RELEASE 69%73856	-0.4538	-1.5151	0.0169	mTeSR1_matrigel
RPA1|PALB2|RPA2|RPA3|BLM|TOPBP1|BRCA2|MRE11A|NBN|RAD50|RBBP8|RAD51|RAD51C|BRCA1|HUS1|RAD51B|RHNO1|TOP3A|XRCC2|BRIP1|XRCC3|ATRIP|BARD1|CHEK1|RAD17|RMI2|RMI1|RAD51D|KAT5|WRN|DNA2|RAD1|ATM|ATR|RFC2|RFC3|RFC4|RFC5|RAD9B|EXO1|RAD9A|RAD51AP1	Homologous DNA Pairing and Strand Exchange	42	HOMOLOGOUS DNA PAIRING AND STRAND EXCHANGE%REACTOME DATABASE ID RELEASE 69%5693579	-0.4502	-1.3832	0.0494	mTeSR1_matrigel
RPS27|RPS27A|RPS27L|RPS28|RPS29|RPS3|RPS3A|RPS4X|RPS4Y1|RPS5|RPS6|RPS7|RPS8|GTF2F1|RPS9|GTF2F2|RPSA|UBA52|AAAS|POLR2A|POLR2B|POLR2C|POLR2D|POLR2E|RPL39L|POLR2F|POLR2G|POLR2H|POLR2I|POLR2J|POLR2K|POLR2L|CALR|CANX|KPNB1|DNAJC3|NUP107|NUP133|NUP153|NUP155|NUP160|NUP188|NUP205|NUP210|NUP214|NUP35|NUP37|NUP43|NUP50|NUP54|NUP62|HSP90AA1|NUP85|NUP88|NUP93|NUPL2|POM121|RAE1|RANBP2|SEC13|TPR|NDC1|RAN|CLTA…	Influenza Life Cycle	140	INFLUENZA LIFE CYCLE%REACTOME%R-HSA-168255.3	-0.4459	-1.4826	0.0183	mTeSR1_matrigel
LSG1|MDN1|MPHOSPH10|NAT10|NHP2|NHP2L1|NMD3|NOB1|NOL6|NOP10|NOP56|NOP58|NVL|NXF1|NXF2|NXF2B|NXF3|NXF5|NXT1|NXT2|POP1|POP4|POP5|POP7|PWP2|RAN|RBM28|RCL1|REXO1|REXO1L1|REXO2|RIOK1|RIOK2|RNR1|RNR2|RPP25|RPP30|RPP38|RPP40|RRP7A|SBDS|SPATA5|TAF9|TBL3|TCOF1|UTP14A|UTP14C|UTP15|UTP18|UTP6|WDR3|WDR36|WDR43|WDR75|XPO1|XRN1|XRN2|BMS1|C9ORF23|CIRH1A|CSNK2A1|CSNK2A2|CSNK2B|DKC1|DROSHA|EFTUD1|EIF6|EMG1|FBL|FCF…	Ribosome biogenesis in eukaryotes	78	RIBOSOME BIOGENESIS IN EUKARYOTES%KEGG%HSA03008	-0.4451	-1.5141	0.005	mTeSR1_matrigel
RPS27A|UBA52|UBC|PRKACA|PRKACB|CUL1|PRKACG|PSMD9|PSMD5|PSMD10|PSMA1|PSMA2|PSMA3|CSNK1A1|PSMA4|PSMA5|PSMA6|PSMA7|PSMA8|RBX1|GLI3|PSMB1|PSMB10|PSMB11|SKP1|PSMB2|PSMB3|PSMB4|PSMB5|PSMB6|PSMB7|PSMB8|SUFU|PSMB9|PSMC1|PSMC2|PSMC3|PSMC4|PSMC5|PSMC6|PSMD1|PSMD11|PSMD12|PSMD13|PSMD14|PSMD2|PSMD3|PSMD4|PSMD6|PSMD7|BTRC|PSMD8|PSME1|PSME2|PSME3|PSME4|PSMF1|UBB|SHFM1|GSK3B	GLI3 is processed to GLI3R by the proteasome	60	GLI3 IS PROCESSED TO GLI3R BY THE PROTEASOME%REACTOME%R-HSA-5610785.1	-0.4398	-1.3977	0.0403	mTeSR1_matrigel
RPS27A|UBA52|UBC|PRKACA|PRKACB|CUL1|PRKACG|PSMD9|PSMD5|PSMD10|PSMA1|PSMA2|PSMA3|CSNK1A1|PSMA4|PSMA5|PSMA6|PSMA7|GLI2|PSMA8|RBX1|PSMB1|PSMB10|PSMB11|SKP1|PSMB2|PSMB3|PSMB4|PSMB5|PSMB6|PSMB7|PSMB8|SUFU|PSMB9|PSMC1|PSMC2|PSMC3|PSMC4|PSMC5|PSMC6|PSMD1|PSMD11|PSMD12|PSMD13|PSMD14|PSMD2|PSMD3|PSMD4|PSMD6|PSMD7|BTRC|PSMD8|PSME1|PSME2|PSME3|PSME4|PSMF1|UBB|SHFM1|GSK3B	Degradation of GLI2 by the proteasome	60	DEGRADATION OF GLI2 BY THE PROTEASOME%REACTOME%R-HSA-5610783.1	-0.4387	-1.4547	0.0237	mTeSR1_matrigel
RPS27A|UBA52|UBC|PRKACA|PRKACB|CUL1|PRKACG|ITCH|NUMB|PSMD9|PSMD5|PSMD10|PSMA1|PSMA2|PSMA3|PSMA4|PSMA5|PSMA6|GLI1|PSMA7|PSMA8|RBX1|PSMB1|PSMB10|PSMB11|SKP1|PSMB2|PSMB3|PSMB4|PSMB5|PSMB6|PSMB7|PSMB8|SUFU|PSMB9|PSMC1|PSMC2|PSMC3|PSMC4|PSMC5|PSMC6|PSMD1|PSMD11|PSMD12|PSMD13|PSMD14|PSMD2|PSMD3|PSMD4|PSMD6|PSMD7|BTRC|PSMD8|PSME1|PSME2|PSME3|PSME4|PSMF1|UBB|SHFM1	Degradation of GLI1 by the proteasome	60	DEGRADATION OF GLI1 BY THE PROTEASOME%REACTOME DATABASE ID RELEASE 69%5610780	-0.437	-1.4369	0.0163	mTeSR1_matrigel
RPS27A|NFKB1|CHUK|UBA52|NFKBIA|NFKBIB|UBC|CUL1|PRKCB|PSMD9|PSMD5|PSMD10|PSMA1|BCL10|PSMA2|REL|CARD11|PSMA3|RELA|PSMA4|PSMA5|MALT1|PSMA6|NFKBIE|PSMA7|PSMA8|PSMB1|PSMB10|PSMB11|SKP1|PSMB2|PSMB3|PSMB4|PSMB5|PSMB6|PSMB7|PSMB8|PSMB9|PSMC1|IKBKB|PSMC2|IKBKG|PSMC3|PSMC4|PSMC5|PSMC6|PSMD1|PSMD11|PSMD12|PSMD13|PSMD14|PSMD2|PSMD3|PSMD4|PSMD6|PSMD7|BTRC|PSMD8|PSME1|PSME2|PSME3|FBXW11|PSME4|PSMF1|UBB|SHFM1|M…	Activation of NF-kappaB in B cells	67	ACTIVATION OF NF-KAPPAB IN B CELLS%REACTOME DATABASE ID RELEASE 69%1169091	-0.4284	-1.4428	0.0364	mTeSR1_matrigel
DDX21|CSNK1E|NOP2|BMS1|CIRH1A|DKC1|EMG1|FBL|FCF1|GAR1|GNL3|HEATR1|IMP3|IMP4|MPHOSPH10|NAT10|DDX49|NHP2|DDX47|NHP2L1|THUMPD1|WDR46|NOB1|RRP9|NOL6|TRMT112|NOP10|NCL|DIMT1|NOP56|DDX52|NOP58|UTP11L|DIEXF|TSR3|NOC4L|PDCD11|DHX37|RRP36|UTP20|DCAF13|NOP14|UTP3|KRR1|PWP2|PNO1|NOL11|RBM28|RCL1|RIOK1|RIOK2|RPP25|RPP30|RPP38|RPP40|RRP7A|TBL3|UTP14A|UTP14C|UTP15|UTP18|UTP6|WDR3|WDR36|CSNK1D|WDR43|WDR75|XRN2|…	rRNA processing in the nucleus and cytosol	193	RRNA PROCESSING IN THE NUCLEUS AND CYTOSOL%REACTOME DATABASE ID RELEASE 69%8868773	-0.4265	-1.5073	0.0186	mTeSR1_matrigel
RPS27A|HCK|PAK2|UBA52|AAAS|UBC|HLA-A|RAC1|PSMD9|PSMD5|PSMD10|RBX1|LCK|SKP1|KPNB1|NUP107|NUP133|NUP153|ATP6V1H|NUP155|NUP160|NUP188|NUP205|NUP210|NUP214|NUP35|NUP37|NUP43|BTRC|NUP50|NUP54|NUP62|NUP85|NUP88|NUP93|UBB|NUPL2|POM121|CDK9|RAE1|RCC1|RANBP2|RANBP1|RANGAP1|CCNT1|SEC13|ARF1|TPR|B2M|CUL5|AP1B1|NDC1|AP1G1|AP1M1|AP1M2|AP1S1|AP1S2|RAN|AP1S3|PPIA|NPM1|PSMA1|PSMA2|PSMA3|XPO1|PSMA4|PSMA5|KPNA1|PS…	Host Interactions of HIV factors	125	HOST INTERACTIONS OF HIV FACTORS%REACTOME%R-HSA-162909.1	-0.422	-1.5869	0	mTeSR1_matrigel
TGS1|PPARA|RXRA|RAN|CREBBP|NFYA|NFYB|ACACA|NFYC|ACACB|FASN|ELOVL6|SCD|INSIG2|INSIG1|SC5D|KPNB1|FDPS|GGPS1|GPAM|IDI1|CHD9|HELZ2|MVD|MVK|HMGCS1|NCOA1|PMVK|NCOA2|MED1|NCOA6|SP1|SCAP|CARM1|CYP51A1|DHCR7|FDFT1|MBTPS1|MBTPS2|LSS|TBL1X|TBL1XR1|SQLE|TM7SF2|MTF1|SAR1B|SEC23A|SEC24A|SREBF2|SMARCD3|SEC24B|SEC24C|SEC24D	Regulation of cholesterol biosynthesis by SREBP (SREBF)	53	REGULATION OF CHOLESTEROL BIOSYNTHESIS BY SREBP (SREBF)%REACTOME DATABASE ID RELEASE 69%1655829	-0.4168	-1.3669	0.0472	mTeSR1_matrigel
ACIN1|DDX39B|EIF4A3|MAGOH|AQR|MAGOHB|BCAS2|NCBP1|BUD31|NCBP2|CCDC12|CDC40|CDC5L|CHERP|CRNKL1|CTNNBL1|CWC15|DDX23|DDX42|DDX46|DDX5|DHX15|DHX16|DHX38|DHX8|EFTUD2|HNRNPA1|HNRNPA1L2|HNRNPA3|HNRNPC|HNRNPK|HNRNPM|HNRNPU|HSPA1A|HSPA1B|HSPA1L|HSPA2|HSPA6|HSPA8|ISY1|PCBP1|PHF5A|PLRG1|PPIE|PPIH|PPIL1|PQBP1|PRPF18|PRPF19|PRPF3|PRPF31|RBM8A|PRPF38A|PRPF38B|PRPF4|PRPF40A|PRPF40B|PRPF6|PRPF8|PUF60|RBM17|RBM22|…	Spliceosome	127	SPLICEOSOME%KEGG%HSA03040	-0.4136	-1.5289	0	mTeSR1_matrigel
RPS27A|UBA52|UBC|PSMD9|PSMD5|PSMD10|AXIN1|AXIN2|PSMA1|PSMA2|PSMA3|SMURF2|PSMA4|PSMA5|PSMA6|PSMA7|PSMA8|PSMB1|PSMB10|PSMB11|PSMB2|PSMB3|TNKS|PSMB4|PSMB5|PSMB6|PSMB7|PSMB8|PSMB9|PSMC1|PSMC2|PSMC3|PSMC4|PSMC5|PSMC6|PSMD1|PSMD11|PSMD12|TNKS2|PSMD13|RNF146|PSMD14|PSMD2|PSMD3|PSMD4|PSMD6|PSMD7|PSMD8|PSME1|PSME2|PSME3|PSME4|PSMF1|UBB|SHFM1	Degradation of AXIN	55	DEGRADATION OF AXIN%REACTOME%R-HSA-4641257.2	-0.4122	-1.3198	0.0467	mTeSR1_matrigel
DDX21|CSNK1E|NOP2|BMS1|CIRH1A|DKC1|EMG1|FBL|FCF1|GAR1|GNL3|HEATR1|IMP3|IMP4|MPHOSPH10|NAT10|DDX49|NHP2|DDX47|NHP2L1|THUMPD1|WDR46|NOB1|RRP9|NOL6|TRMT112|NOP10|NCL|DIMT1|NOP56|DDX52|NOP58|UTP11L|DIEXF|TSR3|NOC4L|PDCD11|DHX37|RRP36|UTP20|DCAF13|NOP14|UTP3|KRR1|PWP2|PNO1|NOL11|RBM28|RCL1|RIOK1|RIOK2|RPP25|RPP30|RPP38|RPP40|RRP7A|TBL3|UTP14A|UTP14C|UTP15|UTP18|UTP6|WDR3|WDR36|CSNK1D|WDR43|WDR75|XRN2|…	rRNA processing	203	RRNA PROCESSING%REACTOME%R-HSA-72312.3	-0.4113	-1.5535	0	mTeSR1_matrigel
RPS27A|CCNH|CDK7|ERCC2|ERCC3|GTF2H1|GTF2H2|POLD1|UBA52|POLD2|GTF2H3|POLD3|GTF2H4|POLD4|POLE|GTF2H5|POLE2|UBC|POLE3|POLE4|MNAT1|POLR2A|POLR2B|POLR2C|POLR2D|POLR2E|POLR2F|POLR2G|POLR2H|EP300|POLR2I|POLR2J|POLR2K|POLR2L|XAB2|CUL4A|CUL4B|DDB1|ERCC1|ERCC4|ERCC5|ERCC6|ERCC8|PCNA|RFC1|RFC2|RFC3|RBX1|RFC4|XPA|RFC5|USP7|RPA1|RPA2|RPA3|AQR|UBB|ISY1|PPIE|TCEA1|PRPF19|HMGN1|ZNF830|UVSSA|POLK	Dual incision in TC-NER	65	DUAL INCISION IN TC-NER%REACTOME%R-HSA-6782135.1	-0.4104	-1.3562	0.0429	mTeSR1_matrigel
RPS27A|CCNE1|CCNE2|CDC16|CDC23|CDC26|POLA1|CDC27|POLA2|CDC45|CDC6|POLD1|UBA52|POLD2|POLD3|CDK2|POLD4|POLE|POLE2|UBC|POLE3|POLE4|CUL1|FZR1|PSMD9|PSMD5|PSMD10|DNA2|ORC1|FEN1|ORC2|LIG1|ORC3|MCM2|ORC4|MCM3|ORC5|MCM4|ORC6|MCM5|MCM6|MCM7|PRIM1|PCNA|PRIM2|RFC1|RFC2|RBX1|RFC3|RFC4|RFC5|SKP1|SKP2|RPA1|RPA2|RPA3|ANAPC15|ANAPC16|UBB|CDT1|MCM8|PSMA1|PSMA2|PSMA3|PSMA4|PSMA5|PSMA6|PSMA7|PSMA8|PSMB1|PSMB10|PSMB…	Synthesis of DNA	119	SYNTHESIS OF DNA%REACTOME DATABASE ID RELEASE 69%69239	-0.4095	-1.4861	0.0066	mTeSR1_matrigel
RPS27|RPS27A|RPS27L|RPS28|RPS29|RPS3|RPS3A|RPS4X|RPS4Y1|RPS5|RPS6|RPS7|RPS8|RPS9|RPSA|LTV1|UBA52|WBSCR22|ERI1|NOL12|DDX21|NOL9|RPL39L|PES1|BOP1|SENP3|CSNK1E|BMS1|CIRH1A|RPP14|RPP21|EMG1|FBL|FCF1|GNL3|HEATR1|IMP3|IMP4|MPHOSPH10|DDX49|DDX47|NHP2L1|WDR46|NOB1|RRP9|NOL6|NCL|NOP56|DDX52|NOP58|UTP11L|DIEXF|NOC4L|PDCD11|DHX37|RRP36|UTP20|DCAF13|NOP14|UTP3|KRR1|PWP2|PNO1|NOL11|RBM28|RCL1|RIOK1|RIOK2|RPP2…	Major pathway of rRNA processing in the nucleolus and cytosol	183	MAJOR PATHWAY OF RRNA PROCESSING IN THE NUCLEOLUS AND CYTOSOL%REACTOME%R-HSA-6791226.3	-0.4054	-1.4261	0.0169	mTeSR1_matrigel
RPS27|RPS27A|CDC16|CDC20|CDC23|CDC26|CDC27|UBA52|UBC|ESPL1|PSMD9|MAD1L1|PSMD5|MAD2L1|PSMD10|PLK1|PTTG1|RAD21|SMC1A|SMC3|STAG1|STAG2|ITGB3BP|TAOK1|NUP107|NUP133|NUP160|ANAPC15|ANAPC16|CDCA8|INCENP|KIF2A|NUP37|NUP43|KIF2C|KIF2B|NUP85|UBB|CENPE|PPP1CC|SGOL1|DYNC1H1|DYNC1I1|DYNC1I2|DYNC1LI1|DYNC1LI2|CENPK|RANBP2|CENPL|RANGAP1|CENPM|CENPN|CENPO|B9D2|CLASP2|CENPP|SEC13|CENPQ|SPC24|SPC25|ERCC6L|MAPRE1|Z…	Separation of Sister Chromatids	168	SEPARATION OF SISTER CHROMATIDS%REACTOME%R-HSA-2467813.1	-0.3993	-1.5522	0	mTeSR1_matrigel
RPS27A|CCNH|CDK7|ERCC2|ERCC3|GTF2H1|COPS7B|GTF2H2|POLD1|COPS7A|UBA52|POLD2|GTF2H3|POLD3|GTF2H4|POLD4|POLE|GTF2H5|POLE2|UBC|POLE3|POLE4|MNAT1|COPS4|COPS3|LIG3|COPS6|COPS5|COPS2|POLR2A|POLR2B|COPS8|POLR2C|POLR2D|POLR2E|POLR2F|POLR2G|POLR2H|EP300|POLR2I|POLR2J|GPS1|POLR2K|POLR2L|XRCC1|XAB2|CUL4A|LIG1|CUL4B|DDB1|ERCC1|ERCC4|ERCC5|ERCC6|ERCC8|PCNA|RFC1|RFC2|RFC3|RBX1|RFC4|XPA|RFC5|USP7|RPA1|RPA2|RPA3|…	Transcription-Coupled Nucleotide Excision Repair (TC-NER)	78	TRANSCRIPTION-COUPLED NUCLEOTIDE EXCISION REPAIR (TC-NER)%REACTOME DATABASE ID RELEASE 69%6781827	-0.3972	-1.3754	0.0308	mTeSR1_matrigel
THOC1|THOC2|THOC3|THOC5|SLU7|THOC6|THOC7|WDR33|NXF1|TPR|NXF2|NXF2B|AAAS|NXT1|UPF3B|CASC3|NDC1|DDX39A|DDX39B|SARNP|ZC3H11A|CPSF1|FYTTD1|CPSF2|LUZP4|CPSF3|POLDIP3|SRSF1|CPSF4|U2AF1L4|SRSF2|SRSF11|SRSF3|CHTOP|SRSF4|GLE1|SRSF5|SRSF6|SRSF7|SRSF9|FIP1L1|U2AF1|U2AF2|SLBP|EIF4A3|EIF4E|MAGOH|MAGOHB|NCBP1|SYMPK|NCBP2|NUP107|NUP133|CDC40|NUP153|NUP155|NUP160|NUP188|NUP205|NUP210|NUP214|NUP35|NUP37|NUP43|NUP…	Transport of Mature Transcript to Cytoplasm	79	TRANSPORT OF MATURE TRANSCRIPT TO CYTOPLASM%REACTOME%R-HSA-72202.2	-0.3965	-1.3616	0.0455	mTeSR1_matrigel
RPS27A|CCNE1|CCNE2|CDC16|CDC23|CDC26|CDC27|CDC6|UBA52|CDK2|UBC|CUL1|CDT1|FZR1|MCM8|PSMD9|PSMD5|PSMD10|ORC1|ORC2|ORC3|MCM2|ORC4|MCM3|ORC5|PSMA1|MCM4|ORC6|PSMA2|MCM5|PSMA3|MCM6|PSMA4|MCM7|PSMA5|PSMA6|PSMA7|PSMA8|RBX1|PSMB1|PSMB10|PSMB11|SKP1|SKP2|PSMB2|PSMB3|PSMB4|PSMB5|PSMB6|PSMB7|PSMB8|PSMB9|UBE2C|PSMC1|UBE2D1|PSMC2|PSMC3|PSMC4|PSMC5|UBE2E1|PSMC6|PSMD1|PSMD11|ANAPC15|PSMD12|ANAPC16|PSMD13|PSMD14|…	Switching of origins to a post-replicative state	90	SWITCHING OF ORIGINS TO A POST-REPLICATIVE STATE%REACTOME%R-HSA-69052.3	-0.3903	-1.3662	0.038	mTeSR1_matrigel
LAGE3|TPRKB|TRMT61A|TRMT61B|RTCB|LCMT2|TRMT44|AAAS|METTL1|TRMT11|OSGEP|C2ORF49|TRMT12|TRMT13|ZBTB8OS|DUS2|PUS3|CDKAL1|PUS7|DDX1|TSEN15|TSEN34|TYW1|FAM98B|ADAT2|ELAC2|TRIT1|NUP107|NUP133|NUP153|NUP155|NUP160|NUP188|NUP205|NUP210|NUP214|NUP35|NUP37|NUP43|NUP50|NUP54|NUP62|NUP85|NUP88|NUP93|NUPL2|POM121|RAE1|RANBP2|RPP14|RPP21|SEC13|TRMT112|TPR|TRNT1|TP53RK|POP1|POP4|NDC1|XPOT|POP5|CLP1|POP7|CPSF1|R…	tRNA processing	102	TRNA PROCESSING%REACTOME DATABASE ID RELEASE 69%72306	-0.3899	-1.4121	0.0296	mTeSR1_matrigel
RPS27|RPS27A|CDC16|CDC20|CDC23|LEMD3|CDC26|LEMD2|CDC27|UBA52|UBC|ESPL1|PSMD9|MAD1L1|PSMD5|MAD2L1|PSMD10|PLK1|PTTG1|RAD21|EMD|ANKLE2|VRK1|SMC1A|SMC3|STAG1|STAG2|ITGB3BP|TAOK1|NUP107|NUP133|NUP160|ANAPC15|LMNB1|ANAPC16|CDCA8|INCENP|KIF2A|NUP37|NUP43|KIF2C|KIF2B|NUP85|UBB|CENPE|PPP1CC|SGOL1|DYNC1H1|DYNC1I1|DYNC1I2|DYNC1LI1|DYNC1LI2|CENPK|RANBP2|CENPL|RANGAP1|CENPM|CENPN|CENPO|B9D2|CLASP2|CENPP|SEC13…	Mitotic Anaphase	176	MITOTIC ANAPHASE%REACTOME%R-HSA-68882.2	-0.3864	-1.5084	0	mTeSR1_matrigel
TARS2|YARS|YARS2|N6AMT1|EEF1B2|EEF1G|EEF1D|AIMP1|AIMP2|EEF1E1|SSR1|SSR2|SSR3|SSR4|TRAM1|TRMT112|FAU|MRPL13|RPL10|RPL10A|RPL10L|RPS4Y2|RPL11|RPL12|RPL13|RPL13A|IARS|RPL14|IARS2|RPL15|LARS|RPL17|LARS2|RPL18|RPL18A|VARS|VARS2|RPL19|RPL21|RPL22|RPL22L1|RPL23|RPL23A|RPL24|RPL26|RPL26L1|RPL27|RPL27A|RPL28|RPL29|RPL3|RPL30|RPL31|RPL32|RPL34|RPL35|RPL35A|RPL36|RPL36A|RPL36AL|RPL37|RPL37A|OXA1L|RPL38|SEC1…	Translation	292	TRANSLATION%REACTOME%R-HSA-72766.4	-0.3857	-1.4281	0	mTeSR1_matrigel
RPS27|RPS27A|CDC16|CDC20|CDC23|LEMD3|CDC26|LEMD2|CDC27|UBA52|UBC|ESPL1|PSMD9|MAD1L1|PSMD5|MAD2L1|PSMD10|PLK1|PTTG1|RAD21|EMD|ANKLE2|VRK1|SMC1A|SMC3|STAG1|STAG2|ITGB3BP|TAOK1|NUP107|NUP133|NUP160|ANAPC15|LMNB1|ANAPC16|CDCA8|INCENP|KIF2A|NUP37|NUP43|KIF2C|KIF2B|FBXO5|NUP85|UBB|CENPE|PPP1CC|SGOL1|DYNC1H1|DYNC1I1|DYNC1I2|DYNC1LI1|DYNC1LI2|CENPK|RANBP2|CENPL|RANGAP1|CENPM|CENPN|CENPO|B9D2|CLASP2|CENPP…	Mitotic Metaphase and Anaphase	177	MITOTIC METAPHASE AND ANAPHASE%REACTOME%R-HSA-2555396.2	-0.3848	-1.4866	0	mTeSR1_matrigel
CDC16|CDC20|CDC23|CDC26|CDC27|CUL1|FZR1|MDM2|CUL4A|CUL4B|DDB1|DDB2|ERCC8|RBX1|SKP1|SKP2|TRAF6|BTRC|FBXW11|CBL|CBLB|CBLC|PRPF19|RCHY1|RFWD2|SIAH1|AIRE|BIRC2|BIRC3|BIRC6|BRCA1|UBE2I|CDC34|CUL2|CUL3|CUL5|CUL7|DET1|FANCL|FBXO2|FBXO4|FBXW7|FBXW8|HERC1|HERC2|HERC3|HERC4|HUWE1|ITCH|KEAP1|KLHL13|KLHL9|MGRN1|MID1|NEDD4|NEDD4L|NHLRC1|PARK2|PIAS1|PIAS2|PIAS3|PIAS4|PML|PPIL2|RHOBTB1|RHOBTB2|RNF7|SAE1|SMURF1|…	Ubiquitin mediated proteolysis	135	UBIQUITIN MEDIATED PROTEOLYSIS%KEGG%HSA04120	-0.3817	-1.4078	0.0234	mTeSR1_matrigel
PIK3CD|DNM1|PIK3CG|DNM1L|DNM2|DNM3|CDC42|PIP5K1A|PTPRC|PIP5K1B|PIP5K1C|CRK|CRKL|HCK|PAK1|LYN|NCF1|PLCG1|PLCG2|PRKCD|VASP|PRKCA|PRKCB|VAV1|PRKCG|VAV2|LAT|VAV3|WAS|WASL|INPP5D|RAC1|SPHK1|RAC2|SPHK2|PRKCE|RAF1|WASF1|WASF2|WASF3|GAB2|AMPH|ARPC1A|ARPC1B|ARPC2|ARPC3|ARPC4|ARPC5|ARPC5L|GSN|MARCKS|MARCKSL1|MYO10|PLA2G4D|SYK|PLA2G4F|MAP2K1|SCIN|PLA2G4A|PLA2G4B|PLA2G4E|AKT1|CFL1|PPAP2A|AKT2|CFL2|PLA2G6|PPA…	Fc gamma R-mediated phagocytosis	94	FC GAMMA R-MEDIATED PHAGOCYTOSIS%KEGG%HSA04666	-0.3763	-1.3182	0.0345	mTeSR1_matrigel
RPS27A|TPR|UBA52|AAAS|PLCG1|NDC1|PPM1B|UBC|STAT1|IFIT1|NEDD4|OAS1|OAS2|OAS3|RNASEL|MX1|EIF4A1|EIF4A2|EIF4A3|EIF4E|EIF4E2|KPNA1|KPNA2|EIF4G1|EIF4G2|IRF3|EIF4G3|JAK1|FLNA|FLNB|EIF4E3|OASL|HERC5|KPNA7|KPNA4|ARIH1|UBA7|KPNA5|KPNB1|KPNA3|PDE12|USP41|USP18|MX2|NUP107|NUP133|ABCE1|UBE2E1|NUP153|NUP155|NUP160|EIF2AK2|NUP188|NUP205|NUP210|NUP214|NUP35|NUP37|NUP43|NUP50|UBE2L6|NUP54|UBE2N|NUP62|NUP85|NUP88…	Antiviral mechanism by IFN-stimulated genes	78	ANTIVIRAL MECHANISM BY IFN-STIMULATED GENES%REACTOME%R-HSA-1169410.3	-0.3734	-1.2925	0.0437	mTeSR1_matrigel
RPS27|RPS27A|RPS27L|RPS28|RPS29|RPS3|RPS3A|RPS4X|RPS4Y1|RPS5|RPS6|RPS7|RPS8|RPS9|RPSA|ROBO1|ROBO2|UBA52|CASC3|UBC|RPL39L|SLIT1|SLIT2|ISL1|PSMD9|PSMD5|PSMD10|EIF4A3|EIF4G1|RBX1|MAGOH|MAGOHB|NCBP1|NCBP2|ZSWIM8|UBB|PABPC1|COL4A5|USP33|RBM8A|RNPS1|CUL2|LDB1|UPF2|UPF3A|UPF3B|ETF1|GSPT1|GSPT2|DAG1|HOXA2|MSI1|PSMA1|PSMA2|PSMA3|PSMA4|PSMA5|PSMA6|PSMA7|FAU|PSMA8|TCEB1|PSMB1|RPL10|TCEB2|PSMB10|RPL10A|PSMB1…	Regulation of expression of SLITs and ROBOs	171	REGULATION OF EXPRESSION OF SLITS AND ROBOS%REACTOME DATABASE ID RELEASE 69%9010553	-0.3706	-1.3083	0.0361	mTeSR1_matrigel
MYC|RPS27A|CCND1|CCNH|CDK7|CCNE1|CCNE2|CDC16|CDC23|CDC25A|CDC26|POLA1|CDC27|POLA2|CDC45|CDC6|POLD1|UBA52|POLD2|POLD3|CDK2|POLD4|POLE|CDK4|POLE2|UBC|POLE3|MNAT1|POLE4|CUL1|RBBP4|E2F1|E2F4|E2F5|FZR1|PSMD9|PSMD5|PSMD10|DNA2|ORC1|FEN1|ORC2|LIG1|ORC3|MCM2|ORC4|MCM3|ORC5|MCM4|ORC6|MCM5|MCM6|MCM7|PRIM1|PCNA|PRIM2|RAD21|RFC1|RFC2|RB1|RBX1|RFC3|RFC4|RBL2|RFC5|SKP1|SKP2|RPA1|RPA2|SMC1A|RPA3|SMC3|STAG1|STAG…	S Phase	161	S PHASE%REACTOME DATABASE ID RELEASE 69%69242	-0.3697	-1.4118	0.0088	mTeSR1_matrigel
NDUFAF1|MT-CYB|COX20|ETFA|ETFB|MT-ATP6|ACAD9|COQ10B|COQ10A|SLC25A14|ETFDH|SLC25A27|UCP3|UCP2|TIMMDC1|NUBPL|MT-ATP8|LRPPRC|UCP1|ATP5A1|ATP5B|ATP5C1|ATP5D|ATP5E|ATP5F1|ATP5G1|ATP5G2|ATP5G3|ATP5H|ATP5I|ATP5J|ATP5J2|ATP5L|ATP5O|COX11|SDHA|SDHB|SDHC|SDHD|COX4I1|COX5A|COX5B|COX6A1|COX6B1|COX6C|COX7A2L|COX7B|COX7C|COX8A|CYC1|NDUFA1|NDUFA10|CYCS|NDUFA11|NDUFA12|NDUFA13|NDUFA2|NDUFA3|NDUFA4|NDUFA5|NDUFA6|…	Respiratory electron transport, ATP synthesis by chemiosmotic coupling, and heat production by uncoupling proteins.	123	RESPIRATORY ELECTRON TRANSPORT, ATP SYNTHESIS BY CHEMIOSMOTIC COUPLING, AND HEAT PRODUCTION BY UNCOUPLING PROTEINS.%REACTOME DATABASE ID RELEASE 69%163200	-0.3637	-1.3083	0.0494	mTeSR1_matrigel
RPS27A|EZH2|PPARG|CHD4|CHD3|UBA52|EED|UBC|MTA1|RBBP4|RBBP7|MTA3|SUZ12|MBD3|SNAI1|SNAI2|GATAD2B|HDAC1|GATAD2A|HDAC7|HDAC2|PSMD9|PSMD5|PSMD10|TP53|UBB|AKT1|AKT2|AKT3|ATF2|MTOR|CSNK2A1|CSNK2A2|CSNK2B|REST|EGR1|HDAC3|PTEN|NEDD4|PML|PSMA1|PSMA2|PSMA3|PSMA4|PSMA5|PSMA6|STUB1|PSMA7|ATN1|PSMA8|PREX2|PSMB1|SALL4|PSMB10|TRIM27|FRK|PSMB11|MAF1|PSMB2|USP7|PSMB3|TNKS|PSMB4|CBX8|PSMB5|PHC2|PSMB6|CBX6|PSMB7|PHC…	PTEN Regulation	136	PTEN REGULATION%REACTOME DATABASE ID RELEASE 69%6807070	-0.3619	-1.3447	0.0229	mTeSR1_matrigel
RPS27A|CCNH|CDK7|ERCC2|ERCC3|GTF2H1|GTF2H2|POLD1|UBA52|POLD2|GTF2H3|POLD3|GTF2H4|POLD4|GTF2H5|POLE|POLE2|UBC|POLE3|MNAT1|POLE4|LIG3|POLR2A|POLR2B|POLR2C|POLR2D|POLR2E|POLR2F|POLR2G|POLR2H|PARP1|RNF111|EP300|POLR2I|PARP2|POLR2J|POLR2K|POLR2L|XRCC1|CETN2|CUL4A|CUL4B|LIG1|DDB1|DDB2|ERCC1|ERCC4|ERCC5|ERCC6|PCNA|ERCC8|RAD23A|RFC1|RAD23B|RFC2|RBX1|RFC3|RFC4|XPA|RFC5|XPC|RPA1|RPA2|RPA3|AQR|UBE2V2|UBB|AC…	Nucleotide Excision Repair	110	NUCLEOTIDE EXCISION REPAIR%REACTOME%R-HSA-5696398.2	-0.3501	-1.3023	0.0461	mTeSR1_matrigel
RPS27A|NFKB1|PTPRC|PDPK1|ITK|PAK1|PAK2|UBA52|NFKBIA|CD3D|CD3E|CD3G|UBC|CUL1|LAT|WAS|PTPRJ|INPP5D|PSMD9|PRKCQ|PSMD5|PSMD10|ZAP70|BCL10|CARD11|RELA|GRAP2|MALT1|LCK|SKP1|LCP2|TAB2|ENAH|UBE2V1|TRAF6|BTRC|FBXW11|UBB|NCK1|PAK3|PIK3R1|PIK3R2|HLA-DPA1|HLA-DPB1|HLA-DQA1|PIK3CA|HLA-DQA2|PIK3CB|HLA-DQB1|HLA-DRA|HLA-DRB1|HLA-DRB3|HLA-DRB4|HLA-DRB5|HLA-DQB2|CHUK|TRAV19|CDC34|PLCG1|PTEN|VASP|PSMA1|PSMA2|PSMA3|…	TCR signaling	118	TCR SIGNALING%REACTOME DATABASE ID RELEASE 69%202403	-0.3399	-1.2442	0.0461	mTeSR1_matrigel
CCNH|CDK7|ERCC2|ERCC3|GTF2A1|GTF2A2|GTF2B|GTF2E1|HCK|GTF2E2|GTF2F1|GTF2F2|GTF2H1|PAK2|GTF2H2|GTF2H3|GTF2H4|GTF2H5|MNAT1|TAF1|TAF10|TAF11|TAF12|TAF13|TAF15|POLR2A|TAF1L|POLR2B|TAF2|POLR2C|TAF3|POLR2D|TAF4|POLR2E|TAF4B|POLR2F|TAF5|POLR2G|POLR2H|TAF6|POLR2I|POLR2J|RAC1|TAF7|TAF7L|POLR2K|TAF9B|PSMD9|POLR2L|TBP|PSMD5|PSMD10|FEN1|LIG1|AK6|UBB|SSRP1|CDK9|TCEA1|CCNK|CCNT2|ELL|CCNT1|NELFB|TCEB3C|NELFCD|NE…	HIV Infection	229	HIV INFECTION%REACTOME DATABASE ID RELEASE 69%162906	-0.3095	-1.2411	0.0328	mTeSR1_matrigel
CCNH|STX1A|CDK7|STX1B|ERCC2|ERCC3|GTF2A1|GTF2A2|GTF2B|GTF2E1|HCK|GTF2E2|GTF2F1|VAMP1|GTF2F2|VAMP2|GTF2H1|PAK2|GTF2H2|GTF2H3|GTF2H4|GTF2H5|MNAT1|TAF1|TAF10|CTNND1|TAF11|LTF|TAF12|TAF13|TAF15|POLR2A|TAF1L|POLR2B|TAF2|POLR2C|TAF3|POLR2D|TAF4|POLR2E|TAF4B|POLR2F|TAF5|POLR2G|POLR2H|TAF6|POLR2I|POLR2J|RAC1|TAF7|TAF7L|POLR2K|TAF9B|PSMD9|POLR2L|TBP|PSMD5|PSMD10|FEN1|LIG1|CALR|CANX|CTNNB1|DNAJC3|TGFB1|EIF…	Infectious disease	370	INFECTIOUS DISEASE%REACTOME%R-HSA-5663205.8	-0.3078	-1.2897	0.0238	mTeSR1_matrigel
MYC|H2BFS|MDK|ACTA2|STAT1|CCNC|HDAC7|CDK8|PSMD9|PSMD5|PSMD10|PBX1|ADAM10|HDAC11|HDAC9|TP53|UBB|PSEN1|TBL1X|TBL1XR1|SEL1L|MAMLD1|DNER|NOTCH1|NOTCH2|NOTCH3|NOTCH4|ATP2A1|ATP2A2|ATP2A3|ADAM17|APH1A|DLL1|DLL4|DTX1|DTX2|SNW1|DTX4|B4GALT1|HES1|HES5|JAG1|JAG2|KAT2A|KAT2B|MAML1|MAML2|MAML3|NCOR2|NCSTN|NUMB|PSEN2|PSENEN|PTCRA|RBPJ|PSMA1|PSMA2|FURIN|PSMA3|PSMA4|PSMA5|PSMA6|PSMA7|PSMB1|PSMB10|PSMB2|PSMB3|PS…	Signaling by NOTCH	232	SIGNALING BY NOTCH%REACTOME DATABASE ID RELEASE 69%157118	0.4348	1.3226	0.0363	AI
MYC|H2BFS|RUNX3|MEN1|RBBP5|PSMD9|PSMD5|PSMD10|APC|AXIN1|AXIN2|CHD8|CSNK1A1|CSNK1E|CTBP1|CTNNB1|CTNNBIP1|DKK1|DKK2|DKK4|DVL1|DVL2|DVL3|FRAT1|FRAT2|FZD1|FZD2|FZD4|FZD5|FZD6|FZD8|LEF1|LRP5|LRP6|UBB|RSPO3|RUVBL1|SFRP1|SFRP2|SOX17|GSK3B|TCF7|TCF7L1|TCF7L2|CSNK2A1|WIF1|CSNK2A2|USP34|WNT1|CSNK2B|WNT3|WNT3A|WNT4|WNT5A|WNT8A|WNT8B|WNT9A|PIP5K1B|PSMA1|PSMA2|CSNK1G2|PSMA3|XPO1|PSMA4|PSMA5|PSMA6|PSMA7|PSMA8|…	TCF dependent signaling in response to WNT	231	TCF DEPENDENT SIGNALING IN RESPONSE TO WNT%REACTOME DATABASE ID RELEASE 69%201681	0.4374	1.312	0.0412	AI
NFATC2|CCNH|OCLN|CDK7|H2BFS|SIN3B|DPY30|WDR5|MNAT1|ARID1B|LMO1|LMO2|RBBP5|PRKCB|NR4A3|MYL9|TJP1|PSMD9|PRKCQ|PSMD5|PSMD10|AXIN1|GPAM|ABL1|UBB|RSPO3|FOXP3|CBFB|CSNK2A1|CSNK2A2|CSNK2B|CR1|SIN3A|SRC|TCF3|LDB1|SERPINB13|KAT2B|HIPK2|IFNG|PSMA1|PSMA2|PSMA3|PSMA4|PSMA5|PSMA6|CTSK|PSMA7|PSMA8|PSMB1|PSMB10|PSMB11|PSMB2|PSMB3|PSMB4|PSMB5|PSMB6|PSMB7|PSMB8|PSMB9|PSMC1|PSMC2|PSMC3|PSMC4|PSMC5|PSMC6|PSMD1|PSMD…	Transcriptional regulation by RUNX1	236	TRANSCRIPTIONAL REGULATION BY RUNX1%REACTOME DATABASE ID RELEASE 69%8878171	0.4505	1.3672	0.0137	AI
PKP1|DSG3|LIPJ|LIPN|LIPM|LIPK|FLG|KRTAP27-1|KRTAP5-10|KRTAP5-11|KRTAP16-1|CAPN1|CASP14|KRTAP25-1|KRTAP2-4|KRTAP2-3|KRTAP2-2|KRTAP2-1|PKP4|PKP3|DSC1|DSC3|KRTAP4-4|KRTAP4-3|KRTAP4-2|KRTAP4-1|KRTAP4-9|KRTAP4-8|KRTAP4-7|KRTAP4-6|KRTAP4-5|DSG4|KRTAP29-1|KRTAP6-2|KRTAP6-1|KRTAP6-3|EVPL|KRTAP8-1|CAPNS1|KLK13|KLK14|KLK12|TGM1|TGM5|SPINK6|SPINK5|KRT18|SPINK9|KRTAP23-1|LELP1|KRTAP12-1|KRTAP12-3|KRTAP12-2|K…	Keratinization	217	KERATINIZATION%REACTOME%R-HSA-6805567.2	0.4533	1.3425	0.0436	AI
PDGFA|PDGFB|PDGFRA|PDGFRB|TGFB1|TGFB2|TGFB3|TGFBR1|TGFBR2|TNF|TNFRSF1A|IFNG|ACVR1|ACVR1B|ACVR2A|ACVR2B|AMH|AMHR2|BMP2|BMP7|BMPR1A|BMPR1B|BMPR2|CCL1|CCL11|CCL13|CCL14|CCL15|CCL16|CCL17|CCL18|CCL19|CCL2|CCL20|CCL21|CCL22|CCL23|CCL24|CCL25|CCL26|CCL27|CCL28|CCL3|CCL3L1|CCL3L3|CCL4|CCL4L1|CCL4L2|CCL5|CCL7|CCL8|CCR1|CCR10|CCR2|TPO|CCR3|CCR4|CCR5|CCR6|CCR7|CCR8|CCR9|CD27|CD40|CD40LG|CD70|CLCF1|CNTF|CNT…	Cytokine-cytokine receptor interaction	265	CYTOKINE-CYTOKINE RECEPTOR INTERACTION%KEGG%HSA04060	0.4536	1.3917	0.0138	AI
PCDHA8|GNG5|PCDHA7|GNG7|PCDHA6|NFATC2|GNG8|PCDH20|NFATC4|PCDHGA10|PCDHGA11|PCDHGA12|NLK|PCDHB2|PCDHB1|PCDHB6|FAT1|PCDHB5|FAT2|FAT3|PCDHB4|DCHS1|PCDHB3|PCDHB8|PCDHB7|PCDHGB7|PCDHGB6|PRKCD|PCDHGB4|PRKCZ|PPP3CA|CTNNA1|PCDHGB2|PPP3CB|CTNNA2|PCDHGA8|PPP3CC|CTNNA3|PPP3R1|PPP3R2|PRKCA|PRKCB|PRKCG|PRKCE|PRKCH|PRKCQ|AXIN1|CER1|CSNK1A1|CSNK1A1L|CSNK1E|CTBP1|CTBP2|CTNNB1|DVL1|DVL2|DVL3|FZD1|FZD10|FZD2|FZD3|…	Wnt signaling pathway	264	WNT SIGNALING PATHWAY%PANTHER PATHWAY%P00057	0.4631	1.4012	0.0084	AI
GNG5|GNG7|GNG8|GNGT1|GNGT2|GRK5|NRAS|PRKCD|RGS2|PRKCA|PRKCE|PRKCH|PRKCQ|CCK|BRS3|RASGRP1|RASGRP2|RPS6KA1|RPS6KA2|RPS6KA3|SOS1|DGKA|DGKB|DGKD|EDN2|DGKE|EDN3|DGKG|DGKH|APP|DGKI|DGKQ|DGKZ|LPAR5|F2|MLN|F2RL1|F2RL2|F2RL3|FPR2|GCG|MGLL|CASR|ARHGEF25|TAC3|RGS18|TAC1|RGS17|RGS19|RGS13|RGS16|HBEGF|GCGR|RGS4|GHSR|RGS5|RGS1|QRFPR|PIK3R1|PIK3R2|PIK3R3|GNRHR|PIK3CA|KNG1|KALRN|TRIO|ADRA1A|ADRA1B|ADRA1D|PROK2|P…	G alpha (q) signalling events	214	G ALPHA (Q) SIGNALLING EVENTS%REACTOME DATABASE ID RELEASE 69%416476	0.4632	1.4047	0.0139	AI
NRP1|NTN1|NFATC2|NTN3|NFATC4|NTN4|NTNG1|PLXNA1|PLXNA2|PLXNA3|PLXNB1|NRAS|PLXNB2|PLXNB3|PLXNC1|RGS3|RHOD|PAK1|RND1|PAK2|ROBO1|ROBO2|ROBO3|SEMA3A|SEMA3B|SEMA3C|SEMA3D|PPP3CA|SEMA3E|ARHGEF12|PPP3CB|SEMA3F|PPP3CC|RHOA|SEMA3G|PPP3R1|ROCK1|SEMA4A|PPP3R2|ROCK2|SEMA4B|SEMA4C|SEMA4D|SEMA4F|SEMA4G|SEMA5A|SEMA5B|SEMA6A|SEMA6B|SEMA6C|SEMA6D|SEMA7A|RAC1|SLIT1|RAC2|SLIT2|RAC3|SLIT3|SRGAP1|SRGAP2|SRGAP3|UNC5A|R…	Axon guidance	129	AXON GUIDANCE%KEGG%HSA04360	0.4723	1.3695	0.042	AI
MYC|GNG5|GNG7|GNG8|GNGT1|ADH1A|GNGT2|ADH1C|ADH4|GTF2A1|GTF2A2|NRAS|H2BFS|ALDH1A3|GTF2F1|GTF2F2|PRKCZ|DLAT|DLD|PPP5C|POLR2A|POLR2B|POLR2C|ESR2|POLR2D|POLR2E|POLR2F|POLR2G|POLR2H|POLR2I|POLR2J|POLR2K|POLR2L|TBP|AXIN1|PDHA1|PDHA2|BCL2|PDHB|PDHX|SRF|GPAM|DDX5|CRABP1|SDR16C5|NCOA1|RDH14|NCOA2|MMP7|RDH13|MED1|AREG|HSP90AA1|HSP90AB1|BTC|CARM1|CBFB|CDKN1B|EREG|HBEGF|CDK9|CCNT1|PIK3R1|PIK3R2|PIK3R3|PTK2|P…	Signaling by Nuclear Receptors	259	SIGNALING BY NUCLEAR RECEPTORS%REACTOME%R-HSA-9006931.5	0.4727	1.4302	0.0042	AI
CEACAM1|CEACAM6|CEACAM8|PDGFA|PDGFB|VCAM1|VCAN|DMP1|PRKCA|CASK|FBN1|MUSK|FBN2|P3H2|FBN3|P3H1|LTBP4|P3H3|CAPN1|LTBP2|SERPINH1|CAPN2|FBLN1|DDR1|LTBP3|SH3PXD2A|FBLN2|MATN1|FBLN5|COL21A1|EFEMP2|MATN4|EFEMP1|DDR2|MFAP5|COL22A1|MFAP4|DSPP|MFAP1|ADAM19|MFAP3|ADAM12|MATN3|MFAP2|PPIB|NID2|COL28A1|CRTAP|COLGALT2|HAPLN1|ADAM10|COLGALT1|TRAPPC4|ASPN|PCOLCE2|TGFB1|CTSG|TGFB2|NCAN|TGFB3|BGN|MMP7|A2M|PSEN1|P4HB…	Extracellular matrix organization	292	EXTRACELLULAR MATRIX ORGANIZATION%REACTOME%R-HSA-1474244.2	0.4768	1.4579	0	AI
HIST1H2BA|HIST1H2BB|HIST1H2BC|HIST1H2BD|HIST1H2BE|HIST1H2BF|HIST1H2BG|HIST1H2BH|HIST1H2BI|HIST1H2BJ|HIST1H2BK|H2BFS|HIST1H2BL|LEMD3|HIST1H2BM|LEMD2|HIST1H2BN|CTDNEP1|HIST1H2BO|HIST1H3A|CNEP1R1|HIST1H3B|HIST1H3C|CDK1|HIST1H3D|AAAS|HIST1H3E|HIST1H3F|HIST1H3G|HIST1H3H|HIST1H3I|HIST1H3J|HIST1H4A|HIST1H4B|HIST1H4C|HIST1H4D|HIST1H4E|HIST1H4F|PRKCA|PRKCB|HIST1H4H|RAB2A|HIST1H4I|HIST1H4J|HIST1H4K|HIST1H4…	Mitotic Prophase	134	MITOTIC PROPHASE%REACTOME%R-HSA-68875.4	0.4793	1.3905	0.0314	AI
HIST1H2BA|HIST1H2BB|HIST1H2BC|HIST1H2BD|HIST1H2BE|HIST1H2BF|HIST1H2BG|HIST1H2BH|SPAM1|HIST1H2BI|HIST1H2BJ|HIST1H2BK|H2BFS|HIST1H2BL|HIST1H2BM|HIST1H2BN|HIST1H2BO|HIST1H3A|HIST1H3B|HIST1H3C|HIST1H3D|CDK2|HIST1H3E|HIST1H3F|CDK4|HIST1H3G|CD9|HIST1H3H|HIST1H3I|HIST1H3J|HIST1H4A|HIST1H4B|HIST1H4C|HIST1H4D|HIST1H4E|HIST1H4F|KCNU1|HIST1H4H|HIST1H4I|HIST1H4J|HIST1H4K|HIST1H4L|HIST2H2AA3|HIST2H2AA4|HIST2H…	Reproduction	143	REPRODUCTION%REACTOME DATABASE ID RELEASE 69%1474165	0.4807	1.4008	0.0284	AI
MYC|GNG5|GNG7|GNG8|GNGT1|GNGT2|GTF2A1|GTF2A2|NRAS|H2BFS|GTF2F1|GTF2F2|PRKCZ|PPP5C|POLR2A|POLR2B|POLR2C|ESR2|POLR2D|POLR2E|POLR2F|POLR2G|POLR2H|POLR2I|POLR2J|POLR2K|POLR2L|TBP|AXIN1|BCL2|SRF|GPAM|DDX5|NCOA1|NCOA2|MMP7|MED1|AREG|HSP90AA1|HSP90AB1|BTC|CARM1|CBFB|CDKN1B|EREG|HBEGF|CDK9|CCNT1|PIK3R1|PIK3R2|PIK3R3|PTK2|PIK3CA|SRC|TGFA|KAT2B|CTSD|XPO1|KPNA2|S1PR3|RUNX1|SP1|FKBP5|PPID|FOXA1|KDM1A|YY1|MYB…	ESR-mediated signaling	216	ESR-MEDIATED SIGNALING%REACTOME DATABASE ID RELEASE 69%8939211	0.4821	1.4461	0.0055	AI
MYC|SPRED1|CCND1|SPRED2|CCND2|SPRY1|CCND3|SPRY2|SPRY3|SPRY4|STAT4|STAT6|JAK2|JAK3|STAT1|STAT2|CREBBP|STAT3|TPO|PTPN6|EP300|CLCF1|CNTF|CNTFR|CRLF2|CSF2|CSF2RA|CSF2RB|CSF3|CSF3R|CTF1|IRF9|JAK1|SOS1|SOS2|STAM|CSH1|STAM2|EPO|EPOR|TYK2|GH1|GH2|GHR|IFNA1|IFNA10|IFNA13|IFNA14|AKT1|CBL|IFNA16|AKT2|CBLB|IFNA17|AKT3|CBLC|IFNA2|IFNA21|IFNA4|IFNA5|IFNA6|IFNA7|IFNA8|IFNAR1|IFNAR2|IFNB1|IFNE|IFNGR1|IFNGR2|IFNK…	Jak-STAT signaling pathway	155	JAK-STAT SIGNALING PATHWAY%KEGG%HSA04630	0.4833	1.4144	0.0218	AI
HIST1H2BA|HIST1H2BB|HIST1H2BC|HIST1H2BD|HIST1H2BE|HIST1H2BF|HIST1H2BG|HIST1H2BH|BCDIN3D|HIST1H2BI|HIST1H2BJ|HIST1H2BK|H2BFS|HIST1H2BL|HIST1H2BM|HIST1H2BN|HIST1H2BO|HIST1H3A|HIST1H3B|HIST1H3C|HIST1H3D|DGCR8|AAAS|HIST1H3E|HIST1H3F|HIST1H3G|HIST1H3H|HIST1H3I|HIST1H3J|HIST1H4A|HIST1H4B|HIST1H4C|HIST1H4D|POLR2A|HIST1H4E|POLR2B|HIST1H4F|POLR2C|POLR2D|HIST1H4H|POLR2E|HIST1H4I|POLR2F|HIST1H4J|POLR2G|HIST…	Gene Silencing by RNA	133	GENE SILENCING BY RNA%REACTOME DATABASE ID RELEASE 69%211000	0.4849	1.405	0.0284	AI
NFKB1|H2BFS|EZH2|EED|KDM6B|STAT3|RBBP4|RBBP7|CXCL8|SUZ12|IGFBP7|RELA|RPS6KA1|RPS6KA2|RPS6KA3|H1F0|HIST1H1D|HIST1H1E|HIST1H1A|HIST1H1B|HIST1H1C|ANAPC15|LMNB1|ANAPC16|TP53|UBB|CDKN1A|CDKN1B|ETS1|ETS2|TXN|CEBPB|EHMT1|ID1|EHMT2|HMGA2|SP1|CABIN1|ASF1A|UBN1|MOV10|TNIK|H2AFB1|AGO3|AGO4|AGO1|H2AFJ|H2AFV|TINF2|H2AFX|TERF1|TERF2|POT1|H2AFZ|TERF2IP|ANAPC1|ACD|MINK1|ANAPC10|HIRA|ANAPC11|H3F3A|H3F3B|HMGA1|ANA…	Cellular Senescence	193	CELLULAR SENESCENCE%REACTOME DATABASE ID RELEASE 69%2559583	0.4892	1.4528	0.0098	AI
HIST1H2BA|MYC|HIST1H2BB|CCND1|HIST1H2BC|HIST1H2BD|HIST1H2BE|HIST1H2BF|HIST1H2BG|GTF2A1|HIST1H2BH|HIST1H2BI|GTF2A2|HIST1H2BJ|HIST1H2BK|H2BFS|HIST1H2BL|GTF2F1|HIST1H2BM|GTF2F2|HIST1H2BN|HIST1H2BO|HIST1H3A|HIST1H3B|HIST1H3C|USF2|HIST1H3D|HIST1H3E|HIST1H3F|HIST1H3G|HIST1H3H|HIST1H3I|HIST1H3J|HIST1H4A|HIST1H4B|HIST1H4C|HIST1H4D|POLR2A|CREBBP|HIST1H4E|POLR2B|HIST1H4F|POLR2C|POLR2D|HIST1H4H|POLR2E|HIST1…	Estrogen-dependent gene expression	148	ESTROGEN-DEPENDENT GENE EXPRESSION%REACTOME DATABASE ID RELEASE 69%9018519	0.5005	1.4842	0.0091	AI
GNG5|GNG7|GNG8|GNGT1|GNGT2|KCNN2|KCNB1|KCNMA1|KCNMB1|KCNMB2|KCNMB3|KCNMB4|KCNA10|KCNG1|KCNG2|KCNG3|KCNK3|KCNG4|KCNK9|KCNC1|KCNC2|KCNA1|KCNC3|KCNC4|KCNA2|KCNA3|GABBR1|KCNA4|GABBR2|KCNA5|KCNA6|KCNA7|KCNV1|KCNV2|ABCC8|KCNH1|ABCC9|KCNH2|KCNF1|KCNH3|KCNH4|KCNH5|KCND1|KCNH6|KCND2|KCNH7|KCND3|KCNH8|KCNB2|KCNJ5|KCNAB1|KCNJ9|HCN2|KCNAB3|HCN1|KCNS1|HCN4|KCNS2|HCN3|KCNS3|KCNJ11|KCNJ3|KCNJ8|KCNJ1|KCNJ12|KCNJ…	Potassium Channels	99	POTASSIUM CHANNELS%REACTOME DATABASE ID RELEASE 69%1296071	0.5026	1.4204	0.0206	AI
HIST1H2BA|HIST1H2BB|ARID4B|CCNH|HIST1H2BC|RRP8|HIST1H2BD|CDK7|SAP130|HIST1H2BE|ERCC2|SAP30BP|HIST1H2BF|ERCC3|CD3EAP|HIST1H2BG|SAP30|HIST1H2BH|BAZ2A|HIST1H2BI|SUDS3|HIST1H2BJ|CBX3|HIST1H2BK|H2BFS|HIST1H2BL|PHF19|HIST1H2BM|EZH2|HIST1H2BN|GTF2H1|PHF1|HIST1H2BO|HIST1H3A|GTF2H2|CHD4|HIST1H3B|CHD3|HIST1H3C|SIN3B|HIST1H3D|GTF2H3|JARID2|HIST1H3E|GTF2H4|EED|HIST1H3F|GTF2H5|TET2|HIST1H3G|TET1|HIST1H3H|BAZ1…	Epigenetic regulation of gene expression	146	EPIGENETIC REGULATION OF GENE EXPRESSION%REACTOME%R-HSA-212165.2	0.5081	1.4866	0.0057	AI
MYC|CCND1|CCND2|NFATC2|CCND3|NFATC4|NLK|PPARD|PPP3CA|PPP3CB|PPP3CC|RHOA|PPP3R1|ROCK1|PPP3R2|ROCK2|PRKACA|CREBBP|PRKACB|CUL1|PRKACG|PRKCA|PRKCB|PRKCG|PRKX|EP300|RAC1|RAC2|RAC3|APC|APC2|AXIN1|AXIN2|CACYBP|CER1|CHD8|CSNK1A1|CSNK1A1L|CSNK1E|CTBP1|CTBP2|RBX1|CTNNB1|CTNNBIP1|CXXC4|SKP1|DAAM1|DAAM2|SMAD2|DKK1|SMAD3|DKK2|SMAD4|DKK4|DVL1|DVL2|DVL3|FOSL1|FRAT1|FRAT2|FZD1|FZD10|FZD2|FZD3|FZD4|FZD5|FZD6|FZD7…	Wnt signaling pathway	150	WNT SIGNALING PATHWAY%KEGG%HSA04310	0.5087	1.4812	0.0067	AI
GNG5|WNT9A|GNG7|WNT9B|GNG8|GNGT1|GNGT2|VIP|ADCYAP1|IAPP|ADM|PTH2|ADM2|ADCYAP1R1|CRH|RAMP1|RAMP2|RAMP3|CALCR|CALCRL|GNAS|ADGRE5|ADGRE3|DHH|IHH|PTCH1|PTCH2|SHH|GNG12|SMO|CRHR1|UCN|FZD1|FZD10|ADGRE1|ADGRE2|PTH|FZD2|CRHBP|FZD3|UCN3|FZD4|UCN2|FZD5|GHRH|FZD6|FZD7|FZD8|PTH1R|FZD9|PTH2R|GCG|SCTR|CALCA|CALCB|CD55|SCT|VIPR1|VIPR2|GCGR|GHRHR|WNT1|WNT10A|GIPR|WNT10B|WNT11|GLP1R|WNT16|GLP2R|WNT2|WNT2B|GNB1|WN…	Class B 2 (Secretin family receptors)	93	CLASS B 2 (SECRETIN FAMILY RECEPTORS)%REACTOME DATABASE ID RELEASE 69%373080	0.512	1.4349	0.027	AI
HIST1H2BA|HIST1H2BB|HIST1H2BC|HIST1H2BD|HIST1H2BE|HIST1H2BF|HIST1H2BG|HIST1H2BH|HIST1H2BI|HIST1H2BJ|HIST1H2BK|HIST1H2BL|H2BFS|HIST1H2BM|HIST1H2BN|HIST1H2BO|HIST1H4A|HIST1H4B|HIST1H4C|HIST1H4D|HIST1H4E|CENPA|RBBP4|HIST1H4F|CENPC|HIST1H4H|CENPT|RBBP7|HIST1H4I|CENPU|HIST1H4J|HIST1H4K|HIST1H4L|APITD1|HIST2H2AA3|CENPH|HIST2H2AA4|CENPI|HIST2H2AC|HIST2H2BE|NPM1|HIST2H4A|HIST2H4B|HIST3H2BB|HIST4H4|ITGB3B…	Nucleosome assembly	73	NUCLEOSOME ASSEMBLY%REACTOME DATABASE ID RELEASE 69%774815	0.5141	1.4096	0.0457	AI
HIST1H2BA|HIST1H2BB|HIST1H2BC|HIST1H2BD|HIST1H2BE|HIST1H2BF|HIST1H2BG|HIST1H2BH|HIST1H2BI|HIST1H2BJ|HIST1H2BK|HIST1H2BL|HIST1H2BM|HIST1H2BN|HIST1H2BO|HIST1H3A|HIST1H3B|HIST1H3C|HIST1H3D|HIST1H3E|HIST1H3F|HIST1H3G|HIST1H3H|HIST1H3I|HIST1H3J|HIST1H4A|HIST1H4B|HIST1H4C|HIST1H4D|HIST1H4E|HIST1H4F|HIST1H4G|HIST1H4H|HIST1H4I|HIST1H4J|HIST1H4K|HIST1H4L|HIST2H2AA3|HIST2H2AA4|HIST2H2AB|CD40|HIST2H2AC|CD40…	Systemic lupus erythematosus	136	SYSTEMIC LUPUS ERYTHEMATOSUS%KEGG%HSA05322	0.516	1.4911	0.0068	AI
HIST1H2BA|HIST1H2BB|HIST1H2BC|HIST1H2BD|HIST1H2BE|HIST1H2BF|HIST1H2BG|HIST1H2BH|HIST1H2BI|HIST1H2BJ|HIST1H2BK|H2BFS|HIST1H2BL|HIST1H2BM|HIST1H2BN|HIST1H2BO|HIST1H3A|HIST1H3B|HIST1H3C|HIST1H3D|CDK2|HIST1H3E|HIST1H3F|CDK4|HIST1H3G|HIST1H3H|HIST1H3I|HIST1H3J|HIST1H4A|HIST1H4B|HIST1H4C|HIST1H4D|HIST1H4E|HIST1H4F|HIST1H4H|HIST1H4I|HIST1H4J|HIST1H4K|HIST1H4L|HIST2H2AA3|HIST2H2AA4|HIST2H2AC|HIST2H2BE|HI…	Meiosis	117	MEIOSIS%REACTOME%R-HSA-1500620.2	0.5176	1.5009	0.0059	AI
PCDHA8|PCDHA7|PCDHA6|PCDH20|PCDHGA10|PCDHGA11|PCDHGA12|PCDHB2|PCDHB1|PCDHB6|FAT1|PCDHB5|FAT2|FAT3|PCDHB4|LYN|DCHS1|PCDHB3|PCDHB8|PCDHB7|ACTA2|PCDHGB7|ACTG2|PCDHGB6|PCDHGB4|PCDHGB2|PCDHGA8|CTNND1|FER|PTPN1|YES1|CTNNB1|FZD1|FZD10|FZD2|FZD3|FZD4|FZD5|FZD6|FZD7|FZD8|FZD9|LEF1|ACTB|ACTG1|ERBB2|ERBB3|ERBB4|GSK3B|TCF7L1|TCF7L2|CSNK2A2|WNT1|CSNK2B|WNT10A|WNT10B|WNT11|WNT16|WNT2|WNT2B|WNT3|WNT3A|WNT4|WNT5…	Cadherin signaling pathway	150	CADHERIN SIGNALING PATHWAY%PANTHER PATHWAY%P00012	0.5202	1.536	0.0056	AI
HIST1H2BA|RPS27A|HIST1H2BB|HIST1H2BC|HIST1H2BD|HIST1H2BE|HIST1H2BF|HIST1H2BG|HIST1H2BH|HIST1H2BI|HIST1H2BJ|HIST1H2BK|H2BFS|HIST1H2BL|HIST1H2BM|EZH2|HIST1H2BN|HIST1H2BO|HIST1H3A|HIST1H3B|UBA52|HIST1H3C|HIST1H3D|HIST1H3E|EED|HIST1H3F|CDK4|HIST1H3G|CDK6|UBC|HIST1H3H|HIST1H3I|CDKN2A|KDM6B|CDKN2B|HIST1H3J|HIST1H4A|CDKN2C|HIST1H4B|CDKN2D|HIST1H4C|HIST1H4D|HIST1H4E|HIST1H4F|RBBP4|E2F1|HIST1H4H|E2F2|HIST…	Oxidative Stress Induced Senescence	123	OXIDATIVE STRESS INDUCED SENESCENCE%REACTOME DATABASE ID RELEASE 69%2559580	0.5241	1.4841	0.007	AI
HIST1H2BA|RPS27A|HIST1H2BB|CCNH|HIST1H2BC|HIST1H2BD|CDK7|HIST1H2BE|HIST1H2BF|HIST1H2BG|HIST1H2BH|HIST1H2BI|HIST1H2BJ|HIST1H2BK|H2BFS|HIST1H2BL|HIST1H2BM|HIST1H2BN|HIST1H2BO|HIST1H3A|HIST1H3B|UBA52|HIST1H3C|HIST1H3D|HIST1H3E|HIST1H3F|HIST1H3G|UBC|HIST1H3H|HIST1H3I|MNAT1|HIST1H3J|HIST1H4A|HIST1H4B|HIST1H4C|LMO1|HIST1H4D|LMO2|HIST1H4E|HIST1H4F|HIST1H4H|HIST1H4I|HIST1H4J|HIST1H4K|HIST1H4L|HIST2H2AA3|…	RUNX1 regulates transcription of genes involved in differentiation of HSCs	130	RUNX1 REGULATES TRANSCRIPTION OF GENES INVOLVED IN DIFFERENTIATION OF HSCS%REACTOME%R-HSA-8939236.1	0.5252	1.5196	0.0069	AI
CCL1|CCL13|PROKR1|PROKR2|CCL16|CCL19|CCL20|CCL21|UTS2|CCL25|C5AR2|CCL27|APLN|CCL28|NPFF|CCL5|CCR1|CCR10|CCR2|CCR3|CCR4|CCR5|CXCL8|CCR6|CCR7|CCR8|CCR9|CCK|AGTR2|APLNR|AVPR2|BRS3|C3AR1|C5AR1|CX3CL1|ACKR4|CX3CR1|CXCL1|CXCL10|CXCL11|CXCL12|CXCL13|CXCL16|CXCL2|CXCL3|CXCL5|CXCL6|CXCL9|CXCR1|CXCR2|ECE1|EDN2|CXCR3|EDN3|CXCR4|TRH|CXCR5|PENK|CXCR6|APP|PDYN|F2|MLN|F2RL1|F2RL2|F2RL3|FPR1|GAL|FPR2|GPR37|FPR3|…	Peptide ligand-binding receptors	185	PEPTIDE LIGAND-BINDING RECEPTORS%REACTOME%R-HSA-375276.5	0.5258	1.5613	0.0011	AI
MMP1|CAPN1|CAPN2|MMP3|BMP1|TLL2|TLL1|ADAM10|CTSG|MMP2|MMP9|MMP7|A2M|PSEN1|ADAM9|MMP14|MMP20|MMP25|MMP24|CAPN9|CAPNS1|CAPN6|CAPN7|CAPNS2|CAPN5|MMP8|KLKB1|CAPN3|LAMA3|CASP3|MMP13|LAMA5|MMP16|LAMB1|MMP15|LAMB3|MMP17|LAMC1|MMP19|LAMC2|ADAM17|CAPN11|CAPN12|CAPN10|SPP1|KLK2|CD44|NCSTN|COL16A1|HSPG2|COL13A1|CMA1|CTSB|CTSD|FURIN|CTSK|CTSS|CDH1|PLG|DCN|PRSS1|PRSS2|CAST|CAPN15|CAPN8|BSG|PHYKPL|CTRB2|COL23A…	Degradation of the extracellular matrix	110	DEGRADATION OF THE EXTRACELLULAR MATRIX%REACTOME%R-HSA-1474228.4	0.5268	1.4896	0.012	AI
BMPR2|NRAS|MAP3K7CL|CREBBP|EP300|INHBA|INHBB|INHBC|INHBE|ACVRL1|BMP10|BMP4|CITED1|BMP5|MSTN|BMP6|CITED2|BMP8A|BMP15|BMP8B|SNIP1|FOXH1|SMURF1|FKBP2|SMURF2|GDF10|GDF11|GDF15|GDF2|GDF1|JUNB|GDF3|FKBP1A|RRAS|SKI|BMP3|SMAD2|GDF9|SMAD3|BMP1|SMAD4|GDNF|BAMBI|SMAD6|FKBP1C|SMAD7|FKBP1B|HRAS|TLL2|TAB1|FOSL1|TLL1|ACVR1C|TGFB2|GDF6|TGFB3|GDF7|TGFBR1|JUN|TGFBR2|JUND|LEFTY1|LEFTY2|NODAL|GDF5|SMAD1|SMAD5|DCP1B|…	TGF-beta signaling pathway	92	TGF-BETA SIGNALING PATHWAY%PANTHER PATHWAY%P00052	0.5273	1.4702	0.0174	AI
HIST1H2BA|RPS27A|HIST1H2BB|HIST1H2BC|HIST1H2BD|HIST1H2BE|HIST1H2BF|HIST1H2BG|HIST1H2BH|APOA4|HIST1H2BI|HIST1H2BJ|HIST1H2BK|H2BFS|HIST1H2BL|HIST1H2BM|HIST1H2BN|HIST1H2BO|HIST1H3A|HIST1H3B|UBA52|HIST1H3C|HIST1H3D|HIST1H3E|HIST1H3F|HIST1H3G|UBC|HIST1H3H|HIST1H3I|HIST1H3J|HIST1H4A|HIST1H4B|HIST1H4C|LTF|HIST1H4D|HIST1H4E|HIST1H4F|HIST1H4H|HIST1H4I|HIST1H4J|HIST1H4K|HIST1H4L|HIST2H2AA3|HIST2H2AA4|USP9X…	Amyloid fiber formation	109	AMYLOID FIBER FORMATION%REACTOME DATABASE ID RELEASE 69%977225	0.5307	1.4756	0.0165	AI
HIST1H2BA|HIST1H2BB|HIST1H2BC|HIST1H2BD|HIST1H2BE|HIST1H2BF|HIST1H2BG|HIST1H2BH|HIST1H2BI|HIST1H2BJ|HIST1H2BK|HIST1H2BL|H2BFS|HIST1H2BM|HIST1H2BN|HIST1H2BO|HIST1H4A|HIST1H4B|HIST1H4C|MBD4|HIST1H4D|HIST1H4E|MPG|HIST1H4F|NEIL1|NEIL2|HIST1H4H|NEIL3|HIST1H4I|HIST1H4J|NTHL1|HIST1H4K|OGG1|HIST1H4L|HIST2H2AA3|HIST2H2AA4|HIST2H2AC|HIST2H2BE|SMUG1|TDG|HIST2H4A|HIST2H4B|HIST3H2BB|HIST3H3|HIST4H4|H2AFB1|H2A…	Base-Excision Repair, AP Site Formation	61	BASE-EXCISION REPAIR, AP SITE FORMATION%REACTOME%R-HSA-73929.2	0.5336	1.4131	0.0352	AI
HIST1H2BA|HIST1H2BB|ARID4B|CCNH|HIST1H2BC|RRP8|HIST1H2BD|CDK7|SAP130|HIST1H2BE|ERCC2|SAP30BP|HIST1H2BF|ERCC3|CD3EAP|HIST1H2BG|SAP30|HIST1H2BH|BAZ2A|HIST1H2BI|SUDS3|HIST1H2BJ|HIST1H2BK|H2BFS|HIST1H2BL|HIST1H2BM|HIST1H2BN|GTF2H1|HIST1H2BO|HIST1H3A|GTF2H2|HIST1H3B|HIST1H3C|SIN3B|HIST1H3D|GTF2H3|HIST1H3E|GTF2H4|HIST1H3F|GTF2H5|HIST1H3G|HIST1H3H|HIST1H3I|MNAT1|HIST1H3J|POLR1A|HIST1H4A|POLR1B|HIST1H4B|…	Negative epigenetic regulation of rRNA expression	108	NEGATIVE EPIGENETIC REGULATION OF RRNA EXPRESSION%REACTOME%R-HSA-5250941.2	0.5355	1.4967	0.0129	AI
HIST1H2BA|HIST1H2BB|HIST1H2BC|HIST1H2BD|HIST1H2BE|HIST1H2BF|HIST1H2BG|HIST1H2BH|HIST1H2BI|HIST1H2BJ|HIST1H2BK|HIST1H2BL|H2BFS|HIST1H2BM|HIST1H2BN|HIST1H2BO|HIST1H4A|HIST1H4B|HIST1H4C|MBD4|HIST1H4D|HIST1H4E|HIST1H4F|NEIL1|NEIL2|HIST1H4H|NEIL3|HIST1H4I|HIST1H4J|NTHL1|HIST1H4K|OGG1|HIST1H4L|HIST2H2AA3|HIST2H2AA4|HIST2H2AC|HIST2H2BE|SMUG1|TDG|HIST2H4A|HIST2H4B|HIST3H2BB|HIST3H3|HIST4H4|H2AFB1|H2AFJ|H…	Depyrimidination	60	DEPYRIMIDINATION%REACTOME DATABASE ID RELEASE 69%73928	0.5379	1.4209	0.0494	AI
HIST1H2BA|HIST1H2BB|HIST1H2BC|HIST1H2BD|HIST1H2BE|HIST1H2BF|HIST1H2BG|HIST1H2BH|HIST1H2BI|HIST1H2BJ|HIST1H2BK|HIST1H2BL|H2BFS|HIST1H2BM|HIST1H2BN|HIST1H2BO|HIST1H4A|HIST1H4B|HIST1H4C|MBD4|HIST1H4D|HIST1H4E|HIST1H4F|NEIL1|NEIL2|HIST1H4H|NEIL3|HIST1H4I|HIST1H4J|NTHL1|HIST1H4K|OGG1|HIST1H4L|HIST2H2AA3|HIST2H2AA4|HIST2H2AC|HIST2H2BE|SMUG1|TDG|HIST2H4A|HIST2H4B|HIST3H2BB|HIST3H3|HIST4H4|H2AFB1|H2AFJ|H…	Recognition and association of DNA glycosylase with site containing an affected pyrimidine	60	RECOGNITION AND ASSOCIATION OF DNA GLYCOSYLASE WITH SITE CONTAINING AN AFFECTED PYRIMIDINE%REACTOME%R-HSA-110328.2	0.5379	1.4311	0.0327	AI
HIST1H2BA|HIST1H2BB|ARID4B|CCNH|HIST1H2BC|HIST1H2BD|CDK7|SAP130|HIST1H2BE|ERCC2|SAP30BP|HIST1H2BF|ERCC3|CD3EAP|HIST1H2BG|SAP30|HIST1H2BH|BAZ2A|HIST1H2BI|SUDS3|HIST1H2BJ|HIST1H2BK|H2BFS|HIST1H2BL|HIST1H2BM|HIST1H2BN|GTF2H1|HIST1H2BO|HIST1H3A|GTF2H2|HIST1H3B|HIST1H3C|SIN3B|HIST1H3D|GTF2H3|HIST1H3E|GTF2H4|HIST1H3F|GTF2H5|HIST1H3G|HIST1H3H|HIST1H3I|MNAT1|HIST1H3J|POLR1A|HIST1H4A|POLR1B|HIST1H4B|POLR1…	NoRC negatively regulates rRNA expression	105	NORC NEGATIVELY REGULATES RRNA EXPRESSION%REACTOME%R-HSA-427413.2	0.5404	1.5459	0.006	AI
HIST1H2BA|HIST1H2BB|HIST1H2BC|HIST1H2BD|HIST1H2BE|HIST1H2BF|HIST1H2BG|HIST1H2BH|HIST1H2BI|HIST1H2BJ|HIST1H2BK|H2BFS|HIST1H2BL|HIST1H2BM|HIST1H2BN|HIST1H2BO|HIST1H3A|HIST1H3B|HIST1H3C|HIST1H3D|AAAS|HIST1H3E|HIST1H3F|HIST1H3G|HIST1H3H|HIST1H3I|HIST1H3J|HIST1H4A|HIST1H4B|HIST1H4C|HIST1H4D|POLR2A|HIST1H4E|POLR2B|HIST1H4F|POLR2C|POLR2D|HIST1H4H|POLR2E|HIST1H4I|POLR2F|HIST1H4J|POLR2G|HIST1H4K|POLR2H|HI…	Transcriptional regulation by small RNAs	103	TRANSCRIPTIONAL REGULATION BY SMALL RNAS%REACTOME%R-HSA-5578749.3	0.5405	1.5257	0.0048	AI
RHOG|PIK3CD|SRC|TGFA|CD19|PDGFB|PDGFRA|PDGFRB|KLB|EGF|EGFR|ESR1|VAV1|ESR2|FGF1|FGF10|RAC1|FGF16|RAC2|FGF18|FGF19|FGF2|FGF20|KIT|FGF22|FGF23|FGF3|FGF4|FGF6|FGF7|FGF9|MET|FGFR4|LCK|CD28|PIK3AP1|CD80|CD86|EPGN|AREG|BTC|HGF|TRAT1|ERBB2|EREG|GAB1|HBEGF|NRG1|NRG2|NRG3|FRS2|NRG4|IRS1|IRS2|PIK3R1|PIK3R2|PIK3R3|STRN|FYN|PTPN11|PIK3CA|PIK3CB	Constitutive Signaling by Aberrant PI3K in Cancer	62	CONSTITUTIVE SIGNALING BY ABERRANT PI3K IN CANCER%REACTOME%R-HSA-2219530.1	0.5431	1.4241	0.0498	AI
HIST1H2BA|HIST1H2BB|HIST1H2BC|HIST1H2BD|HIST1H2BE|HIST1H2BF|HIST1H2BG|HIST1H2BH|HIST1H2BI|HIST1H2BJ|HIST1H2BK|H2BFS|HIST1H2BL|HIST1H2BM|EZH2|HIST1H2BN|RXRA|HIST1H2BO|HIST1H3A|HIST1H3B|HIST1H3C|HIST1H3D|HIST1H3E|EED|HIST1H3F|WDR5|HIST1H3G|HIST1H3H|KDM6A|HIST1H3I|HIST1H3J|HIST1H4A|HIST1H4B|HIST1H4C|HIST1H4D|POLR2A|CREBBP|HIST1H4E|POLR2B|HIST1H4F|RBBP4|POLR2C|RBBP5|POLR2D|HIST1H4H|POLR2E|HIST1H4I|RB…	Activation of HOX genes during differentiation	122	ACTIVATION OF HOX GENES DURING DIFFERENTIATION%REACTOME%R-HSA-5619507.3	0.5448	1.5691	0.0023	AI
HIST1H2BA|HIST1H2BB|HIST1H2BC|HIST1H2BD|HIST1H2BE|HIST1H2BF|HIST1H2BG|HIST1H2BH|HIST1H2BI|HIST1H2BJ|HIST1H2BK|H2BFS|HIST1H2BL|HIST1H2BM|EZH2|HIST1H2BN|RXRA|HIST1H2BO|HIST1H3A|HIST1H3B|HIST1H3C|HIST1H3D|HIST1H3E|EED|HIST1H3F|WDR5|HIST1H3G|HIST1H3H|KDM6A|HIST1H3I|HIST1H3J|HIST1H4A|HIST1H4B|HIST1H4C|HIST1H4D|POLR2A|CREBBP|HIST1H4E|POLR2B|HIST1H4F|RBBP4|POLR2C|RBBP5|POLR2D|HIST1H4H|POLR2E|HIST1H4I|RB…	Activation of anterior HOX genes in hindbrain development during early embryogenesis	122	ACTIVATION OF ANTERIOR HOX GENES IN HINDBRAIN DEVELOPMENT DURING EARLY EMBRYOGENESIS%REACTOME%R-HSA-5617472.2	0.5448	1.5732	0.0035	AI
HIST1H2BA|ATXN7|HIST1H2BB|MBIP|HIST1H2BC|HIST1H2BD|IKBKAP|DMAP1|SAP130|HIST1H2BE|HIST1H2BF|DR1|HIST1H2BG|BRPF1|HIST1H2BH|BRPF3|HIST1H2BI|HIST1H2BJ|MRGBP|HIST1H2BK|YEATS2|HIST1H2BL|TADA3|HIST1H2BM|TADA1|HIST1H2BN|HIST1H2BO|HIST1H3A|HIST1H3B|HIST1H3C|HIST1H3D|HIST1H3E|VPS72|HIST1H3F|WDR5|HIST1H3G|HIST1H3H|HIST1H3I|HIST1H3J|MSL2|TAF10|HIST1H4A|MSL3|HIST1H4B|TAF12|HIST1H4C|MSL1|HIST1H4D|CREBBP|HIST1H…	HATs acetylate histones	143	HATS ACETYLATE HISTONES%REACTOME DATABASE ID RELEASE 69%3214847	0.5477	1.5994	0	AI
BMPR2|MYC|THBS1|CDKN2B|RHOA|ROCK1|ROCK2|CREBBP|CUL1|THBS2|THBS3|THBS4|E2F4|E2F5|EP300|INHBA|INHBB|INHBC|INHBE|BMP4|BMP5|BMP6|BMP8A|IFNG|BMP8B|PPP2CA|PPP2CB|PPP2R1A|SMURF1|PPP2R1B|SMURF2|RBL1|RBX1|RBL2|SKP1|SMAD2|SMAD3|SMAD4|SMAD6|SMAD7|ACVR1C|TFDP1|CHRD|DCN|FST|TGFB1|GDF6|TGFB2|GDF7|TGFB3|ID1|TGFBR1|ID2|TGFBR2|ID3|TNF|ID4|LEFTY1|LEFTY2|LTBP1|NODAL|NOG|GDF5|PITX2|SMAD1|SMAD5|SMAD9|SP1|ZFYVE16|ZFYV…	TGF-beta signaling pathway	84	TGF-BETA SIGNALING PATHWAY%KEGG%HSA04350	0.5507	1.5297	0.0148	AI
HIST1H2BA|MYC|HIST1H2BB|HIST1H2BC|HIST1H2BD|HIST1H2BE|HIST1H2BF|HIST1H2BG|HIST1H2BH|HIST1H2BI|HIST1H2BJ|HIST1H2BK|HIST1H2BL|H2BFS|HIST1H2BM|HIST1H2BN|HIST1H2BO|HIST1H3A|HIST1H3B|HIST1H3C|HIST1H3D|RUNX3|HIST1H3E|HIST1H3F|HIST1H3G|HIST1H3H|HIST1H3I|HIST1H3J|HIST1H4A|MEN1|HIST1H4B|HIST1H4C|HIST1H4D|CREBBP|HIST1H4E|HIST1H4F|RBBP5|HIST1H4H|HIST1H4I|HIST1H4J|HIST1H4K|HIST1H4L|EP300|HIST2H2AA3|HIST2H2AA…	Formation of the beta-catenin:TCF transactivating complex	91	FORMATION OF THE BETA-CATENIN:TCF TRANSACTIVATING COMPLEX%REACTOME%R-HSA-201722.4	0.551	1.5408	0.0061	AI
HIST1H2BA|HIST1H2BB|CCNH|HIST1H2BC|HIST1H2BD|CDK7|HIST1H2BE|ERCC2|HIST1H2BF|ERCC3|CD3EAP|HIST1H2BG|HIST1H2BH|HIST1H2BI|HIST1H2BJ|CBX3|HIST1H2BK|H2BFS|HIST1H2BL|HIST1H2BM|HIST1H2BN|GTF2H1|HIST1H2BO|HIST1H3A|GTF2H2|CHD4|HIST1H3B|CHD3|HIST1H3C|HIST1H3D|GTF2H3|HIST1H3E|GTF2H4|HIST1H3F|GTF2H5|HIST1H3G|HIST1H3H|HIST1H3I|MNAT1|HIST1H3J|POLR1A|HIST1H4A|POLR1B|HIST1H4B|POLR1C|HIST1H4C|HIST1H4D|POLR1E|TAF1…	RNA Polymerase I Transcription	110	RNA POLYMERASE I TRANSCRIPTION%REACTOME%R-HSA-73864.3	0.5517	1.563	0.0023	AI
HIST1H2BA|HIST1H2BB|CCNH|HIST1H2BC|HIST1H2BD|CDK7|HIST1H2BE|ERCC2|HIST1H2BF|ERCC3|CD3EAP|HIST1H2BG|HIST1H2BH|HIST1H2BI|HIST1H2BJ|CBX3|HIST1H2BK|H2BFS|HIST1H2BL|HIST1H2BM|HIST1H2BN|GTF2H1|HIST1H2BO|HIST1H3A|GTF2H2|CHD4|HIST1H3B|CHD3|HIST1H3C|HIST1H3D|GTF2H3|HIST1H3E|GTF2H4|HIST1H3F|GTF2H5|HIST1H3G|HIST1H3H|HIST1H3I|MNAT1|HIST1H3J|POLR1A|HIST1H4A|POLR1B|HIST1H4B|POLR1C|HIST1H4C|HIST1H4D|POLR1E|TAF1…	RNA Polymerase I Promoter Clearance	109	RNA POLYMERASE I PROMOTER CLEARANCE%REACTOME%R-HSA-73854.3	0.5517	1.5626	0.0049	AI
HIST1H2BA|HIST1H2BB|HIST1H2BC|HIST1H2BD|HIST1H2BE|HIST1H2BF|HIST1H2BG|HIST1H2BH|HIST1H2BI|HIST1H2BJ|HIST1H2BK|HIST1H2BL|H2BFS|HIST1H2BM|HIST1H2BN|HIST1H2BO|HIST1H4A|HIST1H4B|HIST1H4C|HIST1H4D|HIST1H4E|MPG|HIST1H4F|HIST1H4H|NEIL3|HIST1H4I|HIST1H4J|HIST1H4K|OGG1|HIST1H4L|HIST2H2AA3|HIST2H2AA4|HIST2H2AC|HIST2H2BE|HIST2H4A|HIST2H4B|HIST3H2BB|HIST3H3|HIST4H4|H2AFB1|H2AFJ|H2AFV|TINF2|H2AFX|TERF1|TERF2|…	Cleavage of the damaged purine	55	CLEAVAGE OF THE DAMAGED PURINE%REACTOME%R-HSA-110331.2	0.5592	1.4658	0.0312	AI
HIST1H2BA|HIST1H2BB|HIST1H2BC|HIST1H2BD|HIST1H2BE|HIST1H2BF|HIST1H2BG|HIST1H2BH|HIST1H2BI|HIST1H2BJ|HIST1H2BK|HIST1H2BL|H2BFS|HIST1H2BM|HIST1H2BN|HIST1H2BO|HIST1H4A|HIST1H4B|HIST1H4C|HIST1H4D|HIST1H4E|MPG|HIST1H4F|HIST1H4H|NEIL3|HIST1H4I|HIST1H4J|HIST1H4K|OGG1|HIST1H4L|HIST2H2AA3|HIST2H2AA4|HIST2H2AC|HIST2H2BE|HIST2H4A|HIST2H4B|HIST3H2BB|HIST3H3|HIST4H4|H2AFB1|H2AFJ|H2AFV|TINF2|H2AFX|TERF1|TERF2|…	Recognition and association of DNA glycosylase with site containing an affected purine	55	RECOGNITION AND ASSOCIATION OF DNA GLYCOSYLASE WITH SITE CONTAINING AN AFFECTED PURINE%REACTOME DATABASE ID RELEASE 69%110330	0.5592	1.4525	0.0412	AI
HIST1H2BA|HIST1H2BB|HIST1H2BC|HIST1H2BD|HIST1H2BE|HIST1H2BF|HIST1H2BG|HIST1H2BH|HIST1H2BI|HIST1H2BJ|HIST1H2BK|HIST1H2BL|H2BFS|HIST1H2BM|HIST1H2BN|HIST1H2BO|HIST1H4A|HIST1H4B|HIST1H4C|HIST1H4D|HIST1H4E|MPG|HIST1H4F|HIST1H4H|NEIL3|HIST1H4I|HIST1H4J|HIST1H4K|OGG1|HIST1H4L|HIST2H2AA3|HIST2H2AA4|HIST2H2AC|HIST2H2BE|HIST2H4A|HIST2H4B|HIST3H2BB|HIST3H3|HIST4H4|H2AFB1|H2AFJ|H2AFV|TINF2|H2AFX|TERF1|TERF2|…	Depurination	55	DEPURINATION%REACTOME%R-HSA-73927.1	0.5592	1.4685	0.0377	AI
HIST1H2BA|HIST1H2BB|HIST1H2BC|HIST1H2BD|HIST1H2BE|HIST1H2BF|HIST1H2BG|HIST1H2BH|HIST1H2BI|PDPK1|HIST1H2BJ|HIST1H2BK|HIST1H2BL|H2BFS|HIST1H2BM|CDC25C|MYL12B|HIST1H2BN|PAK1|HIST1H2BO|HIST1H3A|HIST1H3B|HIST1H3C|HIST1H3D|HIST1H3E|HIST1H3F|HIST1H3G|HIST1H3H|HIST1H3I|RHOA|HIST1H3J|HIST1H4A|HIST1H4B|HIST1H4C|HIST1H4D|HIST1H4E|HIST1H4F|RHOC|RHOB|KLK2|HIST1H4H|MYH11|HIST1H4I|MYL6|HIST1H4J|KDM4C|HIST1H4K|M…	RHO GTPases activate PKNs	94	RHO GTPASES ACTIVATE PKNS%REACTOME DATABASE ID RELEASE 69%5625740	0.5655	1.6056	0.0061	AI
HIST1H2BA|HIST1H2BB|CCNH|HIST1H2BC|HIST1H2BD|CDK7|HIST1H2BE|ERCC2|HIST1H2BF|ERCC3|CD3EAP|HIST1H2BG|HIST1H2BH|HIST1H2BI|HIST1H2BJ|HIST1H2BK|CBX3|HIST1H2BL|H2BFS|HIST1H2BM|HIST1H2BN|HIST1H2BO|GTF2H1|HIST1H3A|GTF2H2|HIST1H3B|HIST1H3C|HIST1H3D|GTF2H3|HIST1H3E|GTF2H4|HIST1H3F|GTF2H5|HIST1H3G|HIST1H3H|HIST1H3I|MNAT1|POLR1A|HIST1H3J|POLR1B|HIST1H4A|POLR1C|HIST1H4B|HIST1H4C|POLR1E|TAF1D|HIST1H4D|HIST1H4E…	RNA Polymerase I Promoter Escape	90	RNA POLYMERASE I PROMOTER ESCAPE%REACTOME DATABASE ID RELEASE 69%73772	0.5681	1.5648	0.0087	AI
HIST1H2BA|HIST1H2BB|HIST1H2BC|HIST1H2BD|HIST1H2BE|HIST1H2BF|HIST1H2BG|HIST1H2BH|HIST1H2BI|HIST1H2BJ|HIST1H2BK|HIST1H2BL|H2BFS|HIST1H2BM|HIST1H2BN|HIST1H2BO|HIST1H4A|HIST1H4B|HIST1H4C|HIST1H4D|HIST1H4E|HIST1H4F|HIST1H4H|HIST1H4I|HIST1H4J|HIST1H4K|HIST1H4L|HIST2H2AA3|HIST2H2AA4|HIST2H2AC|HIST2H2BE|HIST2H4A|HIST2H4B|HIST3H2BB|HIST3H3|HIST4H4|H2AFB1|H2AFJ|H2AFV|TINF2|H2AFX|TERF1|TERF2|POT1|H2AFZ|TERF…	Packaging Of Telomere Ends	52	PACKAGING OF TELOMERE ENDS%REACTOME%R-HSA-171306.1	0.5684	1.4708	0.041	AI
MMP1|PVRL1|ACTA2|ACTG2|MLLT4|CTNNB1|DVL1|DVL2|DVL3|FZD1|APP|FZD10|FZD2|BACE1|FZD3|BACE2|FZD4|FZD5|FZD6|LRP1|FZD7|FZD8|ERN1|FZD9|MMP2|LEF1|MMP9|LRP5|LRP6|MMP7|ACTB|ACTG1|PSEN1|PCSK2|ERBB4|PCSK1|PCSK7|GSK3B|PCSK6|PCSK4|TCF7L1|KAT5|TCF7L2|WNT1|WNT10A|APH1B|WNT10B|KAT7|WNT11|LRP1B|WNT16|MMP14|WNT2|MMP21|WNT2B|MMP20|WNT3|MMP25|WNT3A|MMP24|WNT4|MMP27|WNT5A|TRIM2|WNT5B|TRIM3|WNT6|TRPC7|ACTR2|WNT7A|TRPC5…	Alzheimer disease-presenilin pathway	110	ALZHEIMER DISEASE-PRESENILIN PATHWAY%PANTHER PATHWAY%P00004	0.569	1.6092	0	AI
HIST1H2BA|HIST1H2BB|HIST1H2BC|HIST1H2BD|HIST1H2BE|HIST1H2BF|CD3EAP|HIST1H2BG|HIST1H2BH|HIST1H2BI|HIST1H2BJ|CBX3|HIST1H2BK|H2BFS|HIST1H2BL|HIST1H2BM|HIST1H2BN|HIST1H2BO|HIST1H3A|CHD4|HIST1H3B|CHD3|HIST1H3C|HIST1H3D|HIST1H3E|HIST1H3F|HIST1H3G|HIST1H3H|BAZ1B|HIST1H3I|HIST1H3J|POLR1A|HIST1H4A|POLR1B|HIST1H4B|POLR1C|HIST1H4C|DDX21|HIST1H4D|POLR1E|TAF1D|HIST1H4E|MTA1|HIST1H4F|RBBP4|HIST1H4H|TWISTNB|POL…	Positive epigenetic regulation of rRNA expression	104	POSITIVE EPIGENETIC REGULATION OF RRNA EXPRESSION%REACTOME DATABASE ID RELEASE 69%5250913	0.5691	1.5905	0.0061	AI
PARD3|ADCYAP1R1|ADORA1|ADORA3|ADRA2A|ADRA2B|ADRA2C|AGTR2|APLNR|AVPR2|BRS3|C3AR1|C5AR1|CALCR|CALCRL|CGA|CHRM4|CHRNA1|CHRNA10|CHRNA2|CHRNA3|CHRNA4|CHRNA5|CHRNA6|CHRNA9|CHRNB1|CHRNB2|CHRNB3|CHRNB4|CHRND|CHRNE|CHRNG|CNR1|CNR2|CRHR1|CRHR2|CSH1|CTSG|DRD2|DRD3|DRD4|F2|F2RL1|F2RL2|F2RL3|FPR1|FPR2|FPR3|FSHB|FSHR|GABBR1|GABBR2|GABRA1|GABRA2|GABRA3|GABRA4|GABRA5|GABRA6|GABRB1|GABRB2|GABRB3|GABRD|GABRE|GABRG…	Neuroactive ligand-receptor interaction	272	NEUROACTIVE LIGAND-RECEPTOR INTERACTION%KEGG%HSA04080	0.5701	1.7429	0	AI
PLCB2|GRM4|ACCN1|GNAT3|KCNB1|SCNN1A|SCNN1B|SCNN1G|PRKACA|TAS1R1|PRKACB|TAS1R2|PRKACG|TAS1R3|TAS2R1|TAS2R10|TAS2R13|PRKX|TAS2R14|TAS2R16|TAS2R19|TAS2R20|TAS2R3|TAS2R31|ADCY4|TAS2R38|TAS2R39|ADCY6|TAS2R4|TAS2R40|ADCY8|TAS2R41|TAS2R42|TAS2R43|TAS2R45|TAS2R46|TAS2R5|TAS2R50|GNAS|TAS2R60|TAS2R7|TAS2R8|TAS2R9|TRPM5|ITPR3|CACNA1A|CACNA1B|GNB1|PDE1A|GNB3|GNG13|GNG3	Taste transduction	52	TASTE TRANSDUCTION%KEGG%HSA04742	0.575	1.4546	0.0407	AI
HIST1H2BA|HIST1H2BB|HIST1H2BC|HIST1H2BD|CCNE1|HIST1H2BE|CCNE2|HIST1H2BF|HIST1H2BG|HIST1H2BH|HIST1H2BI|HIST1H2BJ|HIST1H2BK|HIST1H2BL|H2BFS|HIST1H2BM|HIST1H2BN|HIST1H2BO|CDK2|HIST1H4A|HIST1H4B|HIST1H4C|HIST1H4D|HIST1H4E|HIST1H4F|HIST1H4H|HIST1H4I|HIST1H4J|HIST1H4K|HIST1H4L|HIST2H2AA3|HIST2H2AA4|HIST2H2AC|HIST2H2BE|HIST2H4A|HIST2H4B|HIST3H2BB|HIST3H3|HIST4H4|RB1|H1F0|HIST1H1D|HIST1H1E|HIST1H1A|MRE11…	DNA Damage Telomere Stress Induced Senescence	80	DNA DAMAGE TELOMERE STRESS INDUCED SENESCENCE%REACTOME%R-HSA-2559586.3	0.5765	1.5656	0.005	AI
LAMA2|LAMA3|LAMA4|NTN4|LAMA5|LAMB1|ITGA2|THBS1|LAMB2|LAMB3|TRAPPC4|LAMC1|ITGAV|ITGB1|LAMC2|TGFB1|LAMC3|ITGB3|ITGB5|PDGFA|PDGFB|ACTN1|TNC|PRKCA|VTN|AGRN|DAG1|FGF2|HSPG2|SDC1|CASK|SDC2|SDC3|SDC4|TTR|ITGA6|DDR1|ITGB4|DDR2|DMD|NRXN1|LAMA1	Non-integrin membrane-ECM interactions	42	NON-INTEGRIN MEMBRANE-ECM INTERACTIONS%REACTOME DATABASE ID RELEASE 69%3000171	0.5776	1.4338	0.045	AI
HIST1H2BA|HIST1H2BB|CCND1|HIST1H2BC|HIST1H2BD|HIST1H2BE|HIST1H2BF|HIST1H2BG|HIST1H2BH|HIST1H2BI|HIST1H2BJ|HIST1H2BK|H2BFS|HIST1H2BL|ELF3|HIST1H2BM|HIST1H2BN|HIST1H2BO|HIST1H3A|HIST1H3B|HIST1H3C|HIST1H3D|HIST1H3E|HIST1H3F|HIST1H3G|HIST1H3H|HIST1H3I|HIST1H3J|HIST1H4A|HIST1H4B|HIST1H4C|HIST1H4D|CREBBP|HIST1H4E|HIST1H4F|E2F1|HIST1H4H|HIST1H4I|E2F3|HIST1H4J|HIST1H4K|HIST1H4L|EP300|HIST2H2AA3|HIST2H2AA…	Pre-NOTCH Expression and Processing	109	PRE-NOTCH EXPRESSION AND PROCESSING%REACTOME DATABASE ID RELEASE 69%1912422	0.578	1.6316	0	AI
HIST1H2BA|RPS27A|HIST1H2BB|HIST1H2BC|HIST1H2BD|HIST1H2BE|NFKB1|HIST1H2BF|HIST1H2BG|HIST1H2BH|CDC16|HIST1H2BI|HIST1H2BJ|CDC23|HIST1H2BK|H2BFS|HIST1H2BL|HIST1H2BM|CDC26|HIST1H2BN|CDC27|HIST1H2BO|HIST1H3A|HIST1H3B|UBA52|HIST1H3C|HIST1H3D|CDK2|HIST1H3E|HIST1H3F|CDK4|HIST1H3G|CDK6|UBC|HIST1H3H|HIST1H3I|CDKN2A|CDKN2B|HIST1H3J|HIST1H4A|CDKN2C|HIST1H4B|CDKN2D|HIST1H4C|HIST1H4D|HIST1H4E|STAT3|HIST1H4F|HIS…	Senescence-Associated Secretory Phenotype (SASP)	110	SENESCENCE-ASSOCIATED SECRETORY PHENOTYPE (SASP)%REACTOME%R-HSA-2559582.2	0.5819	1.6544	0	AI
HIST1H2BA|HIST1H2BB|HIST1H2BC|HIST1H2BD|HIST1H2BE|HIST1H2BF|HIST1H2BG|HIST1H2BH|HIST1H2BI|HIST1H2BJ|HIST1H2BK|CBX3|HIST1H2BL|H2BFS|HIST1H2BM|HIST1H2BN|HIST1H2BO|HIST1H3A|CHD4|HIST1H3B|CHD3|HIST1H3C|HIST1H3D|HIST1H3E|HIST1H3F|HIST1H3G|HIST1H3H|HIST1H3I|HIST1H3J|HIST1H4A|HIST1H4B|HIST1H4C|HIST1H4D|MTA1|HIST1H4E|RBBP4|HIST1H4F|HIST1H4H|RBBP7|HIST1H4I|MTA3|HIST1H4J|HIST1H4K|MBD3|HIST1H4L|HIST2H2AA3|H…	Activation of rRNA Expression by ERCC6 (CSB) and EHMT2 (G9a)	76	ACTIVATION OF RRNA EXPRESSION BY ERCC6 (CSB) AND EHMT2 (G9A)%REACTOME DATABASE ID RELEASE 69%427389	0.583	1.6002	0.0051	AI
HIST1H2BA|HIST1H2BB|HIST1H2BC|HIST1H2BD|HIST1H2BE|HIST1H2BF|HIST1H2BG|HIST1H2BH|HIST1H2BI|HIST1H2BJ|HIST1H2BK|HIST1H2BL|H2BFS|HIST1H2BM|HIST1H2BN|HIST1H2BO|HIST1H3A|BRCA1|HIST1H3B|HIST1H3C|HIST1H3D|CDK2|HIST1H3E|HIST1H3F|CDK4|HIST1H3G|HIST1H3H|HIST1H3I|HIST1H3J|HIST1H4A|HIST1H4B|HIST1H4C|HIST1H4D|HIST1H4E|HIST1H4F|HIST1H4H|HIST1H4I|HIST1H4J|HIST1H4K|HIST1H4L|HIST2H2AA3|HIST2H2AA4|HIST2H2AC|HIST2H…	Meiotic recombination	87	MEIOTIC RECOMBINATION%REACTOME DATABASE ID RELEASE 69%912446	0.5855	1.6186	0.0036	AI
HIST1H2BA|HIST1H2BB|CCND1|HIST1H2BC|HIST1H2BD|HIST1H2BE|HIST1H2BF|HIST1H2BG|NOTCH1|HIST1H2BH|HIST1H2BI|NOTCH2|HIST1H2BJ|NOTCH3|HIST1H2BK|NOTCH4|HIST1H2BL|H2BFS|ELF3|HIST1H2BM|HIST1H2BN|HIST1H2BO|HIST1H3A|HIST1H3B|HIST1H3C|HIST1H3D|HIST1H3E|HIST1H3F|HIST1H3G|HIST1H3H|HIST1H3I|HIST1H3J|HIST1H4A|SNW1|HIST1H4B|HIST1H4C|HIST1H4D|CREBBP|HIST1H4E|HIST1H4F|E2F1|KAT2A|HIST1H4H|KAT2B|HIST1H4I|E2F3|MAML1|HI…	Pre-NOTCH Transcription and Translation	93	PRE-NOTCH TRANSCRIPTION AND TRANSLATION%REACTOME DATABASE ID RELEASE 69%1912408	0.5881	1.639	0	AI
CXCL2|IL18|CD80|CD86|CCL19|IL1A|IL1B|CCL2|CCL20|IL1R1|IL1R2|PTGS2|CCL22|TNF|TNFRSF1A|TNFRSF1B|FPR1|TYK2|CCL3|CCL3L1|CCL3L3|FCER2|CCL4|CCL5|PTAFR|CCR1|STAT3|CCR2|IL6|CXCL8|CCR5|ICAM1|TIMP1|CSF1|IL10|IL10RA|CSF2|IL10RB|LIF|CSF3|IL12A|IL12B|CXCL1|JAK1|CXCL10|IL1RN	Interleukin-10 signaling	46	INTERLEUKIN-10 SIGNALING%REACTOME DATABASE ID RELEASE 69%6783783	0.5896	1.4766	0.0398	AI
HIST1H2BA|HIST1H2BB|HIST1H2BC|HIST1H2BD|HIST1H2BE|HIST1H2BF|HIST1H2BG|HIST1H2BH|HIST1H2BI|HIST1H2BJ|HIST1H2BK|HIST1H2BL|H2BFS|HIST1H2BM|PHF19|HIST1H2BN|EZH2|HIST1H2BO|PHF1|HIST1H3A|HIST1H3B|HIST1H3C|HIST1H3D|JARID2|EED|HIST1H3E|HIST1H3F|HIST1H3G|HIST1H3H|AEBP2|HIST1H3I|MTF2|HIST1H3J|HIST1H4A|HIST1H4B|HIST1H4C|HIST1H4D|HIST1H4E|RBBP4|HIST1H4F|DNMT1|DNMT3A|HIST1H4H|RBBP7|HIST1H4I|DNMT3B|HIST1H4J|SU…	PRC2 methylates histones and DNA	73	PRC2 METHYLATES HISTONES AND DNA%REACTOME DATABASE ID RELEASE 69%212300	0.5912	1.6016	0.0052	AI
HIST1H2BA|HIST1H2BB|HIST1H2BC|HIST1H2BD|HIST1H2BE|HIST1H2BF|HIST1H2BG|HIST1H2BH|HIST1H2BI|HIST1H2BJ|HIST1H2BK|H2BFS|HIST1H2BL|HIST1H2BM|HIST1H2BN|HIST1H2BO|HIST1H3A|HIST1H3B|HIST1H3C|SIN3B|HIST1H3D|DPY30|HIST1H3E|HIST1H3F|WDR5|HIST1H3G|HIST1H3H|HIST1H3I|HIST1H3J|HIST1H4A|HIST1H4B|HIST1H4C|HIST1H4D|HIST1H4E|HIST1H4F|RBBP5|HIST1H4H|HIST1H4I|NR4A3|HIST1H4J|HIST1H4K|MYL9|HIST1H4L|EP300|HIST2H2AA3|HIS…	RUNX1 regulates genes involved in megakaryocyte differentiation and platelet function	97	RUNX1 REGULATES GENES INVOLVED IN MEGAKARYOCYTE DIFFERENTIATION AND PLATELET FUNCTION%REACTOME DATABASE ID RELEASE 69%8936459	0.5947	1.6605	0	AI
FLI1|HIST1H2BA|MYC|CEBPE|HIST1H2BB|HIST1H2BC|KLF5|HIST1H2BD|HIST1H2BE|HIST1H2BF|GFI1|HIST1H2BG|HIST1H2BH|HIST1H2BI|HIST1H2BJ|HIST1H2BK|HIST1H2BL|H2BFS|HIST1H2BM|HIST1H2BN|HIST1H2BO|RXRA|HIST1H3A|HIST1H3B|HIST1H3C|HIST1H3D|CDK2|HIST1H3E|HIST1H3F|CDK4|HIST1H3G|HIST1H3H|HIST1H3I|HIST1H3J|HIST1H4A|HIST1H4B|HIST1H4C|HIST1H4D|STAT3|HIST1H4E|HIST1H4F|E2F1|CEBPB|HIST1H4H|HIST1H4I|IL6R|HIST1H4J|HIST1H4K|H…	Transcriptional regulation of granulopoiesis	89	TRANSCRIPTIONAL REGULATION OF GRANULOPOIESIS%REACTOME%R-HSA-9616222.1	0.6019	1.6879	0	AI
MCFD2|TGFA|STX5|SERPINA1|LMAN2L|FOLR1|TMED10|AREG|CNIH1|CNIH2|TMED2|CNIH3|LMAN1|LMAN1L|LMAN2|MIA2|CD59|PREB|MIA3|CTSC|SAR1B|SEC23A|GOSR2|SEC24A|SEC22B|SEC24B|F5|SEC24C|SEC24D|F8|COL7A1|GRIA1|CTSZ	Cargo concentration in the ER	33	CARGO CONCENTRATION IN THE ER%REACTOME DATABASE ID RELEASE 69%5694530	0.6034	1.502	0.0449	AI
CCND1|COPRS|JAK2|HIST1H3A|HIST1H3B|HIST1H3C|HIST1H3D|HIST1H3E|HIST1H3F|CDK4|WDR5|HIST1H3G|HIST1H3H|HIST1H3I|HIST1H3J|HIST1H4A|HIST1H4B|ARID1B|HIST1H4C|HIST1H4D|HIST1H4E|HIST1H4F|DNMT3A|HIST1H4H|RBBP7|HIST1H4I|HIST1H4J|HIST1H4K|HIST1H4L|HIST2H2AA3|HIST2H2AA4|HIST2H2AB|HIST2H2AC|HIST2H3A|HIST2H3C|HIST2H3D|HIST2H4A|HIST2H4B|HIST3H2A|HIST4H4|WDR77|PRMT6|PBRM1|SMARCE1|PRMT7|SMARCB1|ACTL6B|PRMT3|CARM1|…	RMTs methylate histone arginines	79	RMTS METHYLATE HISTONE ARGININES%REACTOME%R-HSA-3214858.2	0.6069	1.6664	0	AI
HIST1H2BA|HIST1H2BB|HIST1H2BC|HIST1H2BD|HIST1H2BE|HIST1H2BF|HIST1H2BG|HIST1H2BH|HIST1H2BI|HIST1H2BJ|HIST1H2BK|HIST1H2BL|H2BFS|HIST1H2BM|HIST1H2BN|HIST1H2BO|HIST1H3A|HIST1H3B|HIST1H3C|HIST1H3D|HIST1H3E|HIST1H3F|HIST1H3G|HIST1H3H|HIST1H3I|HIST1H3J|HIST1H4A|HIST1H4B|HIST1H4C|HIST1H4D|HIST1H4E|HIST1H4F|KLK2|HIST1H4H|HIST1H4I|HIST1H4J|KDM4C|HIST1H4K|HIST1H4L|HIST2H2AA3|HIST2H2AA4|HIST2H2AC|HIST2H2BE|H…	Activated PKN1 stimulates transcription of AR (androgen receptor) regulated genes KLK2 and KLK3	67	ACTIVATED PKN1 STIMULATES TRANSCRIPTION OF AR (ANDROGEN RECEPTOR) REGULATED GENES KLK2 AND KLK3%REACTOME%R-HSA-5625886.1	0.6091	1.6156	0.0089	AI
HIST1H2BA|HIST1H2BB|ARID4B|HIST1H2BC|HIST1H2BD|HIST1H2BE|HIST1H2BF|HIST1H2BG|SAP30|HIST1H2BH|HIST1H2BI|HIST1H2BJ|SUDS3|HIST1H2BK|HIST1H2BL|HIST1H2BM|HIST1H2BN|HIST1H2BO|HIST1H3A|CHD4|HIST1H3B|CHD3|HIST1H3C|HIST1H3D|HIST1H3E|HIST1H3F|HIST1H3G|HIST1H3H|HIST1H3I|HIST1H3J|HIST1H4A|HIST1H4B|HIST1H4C|HIST1H4D|MTA1|HIST1H4E|RBBP4|HIST1H4F|SAP30L|HIST1H4H|RBBP7|HIST1H4I|MTA3|HIST1H4J|HIST1H4K|MBD3|HIST1H…	HDACs deacetylate histones	93	HDACS DEACETYLATE HISTONES%REACTOME%R-HSA-3214815.2	0.61	1.7171	0	AI
HIST1H2BA|HIST1H2BB|HIST1H2BC|SF3B1|HIST1H2BD|HIST1H2BE|HIST1H2BF|CD3EAP|HIST1H2BG|HIST1H2BH|HIST1H2BI|HIST1H2BJ|HIST1H2BK|HIST1H2BL|H2BFS|HIST1H2BM|HIST1H2BN|HIST1H2BO|HIST1H3A|HIST1H3B|HIST1H3C|HIST1H3D|HIST1H3E|HIST1H3F|HIST1H3G|BAZ1B|HIST1H3H|HIST1H3I|POLR1A|HIST1H3J|POLR1B|HIST1H4A|POLR1C|HIST1H4B|DDX21|HIST1H4C|POLR1E|TAF1D|HIST1H4D|HIST1H4E|HIST1H4F|KAT2A|TWISTNB|HIST1H4H|KAT2B|POLR2E|HIST…	B-WICH complex positively regulates rRNA expression	89	B-WICH COMPLEX POSITIVELY REGULATES RRNA EXPRESSION%REACTOME DATABASE ID RELEASE 69%5250924	0.6103	1.6796	0.0012	AI
HIST1H2BA|HIST1H2BB|HIST1H2BC|HIST1H2BD|HIST1H2BE|HIST1H2BF|HIST1H2BG|HIST1H2BH|HIST1H2BI|HIST1H2BJ|HIST1H2BK|HIST1H2BL|H2BFS|HIST1H2BM|HIST1H2BN|HIST1H2BO|HIST1H3A|HIST1H3B|HIST1H3C|CDK1|HIST1H3D|HIST1H3E|HIST1H3F|HIST1H3G|HIST1H3H|HIST1H3I|HIST1H3J|HIST1H4A|HIST1H4B|HIST1H4C|HIST1H4D|HIST1H4E|HIST1H4F|HIST1H4H|HIST1H4I|HIST1H4J|HIST1H4K|HIST1H4L|HIST2H2AA3|HIST2H2AA4|HIST2H2AC|HIST2H2BE|HIST2H3…	Condensation of Prophase Chromosomes	73	CONDENSATION OF PROPHASE CHROMOSOMES%REACTOME%R-HSA-2299718.1	0.6123	1.6655	0.0013	AI
AOC3|HPD|TAT|ADH1A|ADH1B|ADH1C|ADH4|COMT|ADH5|ADH6|ADH7|DDC|ALDH1A3|MAOA|HEMK1|MAOB|ALDH3A1|LCMT1|ALDH3B1|LCMT2|ALDH3B2|METTL2B|METTL6|TRMT11|WBSCR22|DBH|DCT|FAH|GSTZ1|HGD|MIF|PNMT|TH|TPO|TYR|TYRP1|AOX1|GOT1|GOT2|IL4I1|AOC2	Tyrosine metabolism	41	TYROSINE METABOLISM%KEGG%HSA00350	0.6132	1.5622	0.0254	AI
HIST1H2BA|HIST1H2BB|HIST1H2BC|RRP8|HIST1H2BD|HIST1H2BE|HIST1H2BF|HIST1H2BG|HIST1H2BH|HIST1H2BI|HIST1H2BJ|HIST1H2BK|HIST1H2BL|H2BFS|HIST1H2BM|HIST1H2BN|HIST1H2BO|HIST1H3A|HIST1H3B|HIST1H3C|HIST1H3D|HIST1H3E|HIST1H3F|HIST1H3G|HIST1H3H|HIST1H3I|HIST1H3J|HIST1H4A|HIST1H4B|HIST1H4C|TAF1D|HIST1H4D|HIST1H4E|HIST1H4F|HIST1H4H|HIST1H4I|HIST1H4J|HIST1H4K|HIST1H4L|HIST2H2AA3|HIST2H2AA4|HIST2H2AC|HIST2H2BE|H…	SIRT1 negatively regulates rRNA expression	68	SIRT1 NEGATIVELY REGULATES RRNA EXPRESSION%REACTOME DATABASE ID RELEASE 69%427359	0.6133	1.657	0	AI
KDM5A|HIST1H3A|KDM5B|HIST1H3B|KDM5C|HIST1H3C|KDM5D|HIST1H3D|HIST1H3E|HIST1H3F|HIST1H3G|UTY|HIST1H3H|KDM6A|HIST1H3I|KDM6B|HIST1H3J|HIST1H4A|HIST1H4B|HIST1H4C|HIST1H4D|KDM7A|HIST1H4E|KDM3A|HIST1H4F|KDM3B|HIST1H4H|HIST1H4I|KDM4A|HIST1H4J|KDM4C|HIST1H4K|KDM4D|HIST1H4L|HIST2H3A|HIST2H3C|HIST2H3D|HIST2H4A|HIST2H4B|HIST4H4|JMJD6|MINA|PHF2|PHF8|KDM1A|KDM1B|KDM4B|KDM2A|KDM2B|ARID5B	HDMs demethylate histones	50	HDMS DEMETHYLATE HISTONES%REACTOME%R-HSA-3214842.3	0.6143	1.5649	0.0184	AI
HIST1H2BA|HIST1H2BB|HIST1H2BC|HIST1H2BD|HIST1H2BE|HIST1H2BF|HIST1H2BG|HIST1H2BH|HIST1H2BI|HIST1H2BJ|HIST1H2BK|HIST1H2BL|H2BFS|HIST1H2BM|HIST1H2BN|HIST1H2BO|HIST1H3A|HIST1H3B|HIST1H3C|HIST1H3D|HIST1H3E|HIST1H3F|HIST1H3G|HIST1H3H|HIST1H3I|HIST1H3J|HIST1H4A|HIST1H4B|HIST1H4C|HIST1H4D|HIST1H4E|HIST1H4F|HIST1H4H|HIST1H4I|HIST1H4J|HIST1H4K|HIST1H4L|MBD2|HIST2H2AA3|HIST2H2AA4|HIST2H2AC|HIST2H2BE|HIST2H3…	RNA Polymerase I Promoter Opening	63	RNA POLYMERASE I PROMOTER OPENING%REACTOME DATABASE ID RELEASE 69%73728	0.6321	1.6888	0.0026	AI
HIST1H2BA|HIST1H2BB|HIST1H2BC|HIST1H2BD|HIST1H2BE|HIST1H2BF|HIST1H2BG|HIST1H2BH|HIST1H2BI|HIST1H2BJ|HIST1H2BK|HIST1H2BL|H2BFS|HIST1H2BM|HIST1H2BN|HIST1H2BO|HIST1H3A|HIST1H3B|HIST1H3C|HIST1H3D|HIST1H3E|HIST1H3F|HIST1H3G|HIST1H3H|HIST1H3I|HIST1H3J|HIST1H4A|UHRF1|HIST1H4B|HIST1H4C|HIST1H4D|HIST1H4E|HIST1H4F|DNMT1|DNMT3A|HIST1H4H|HIST1H4I|DNMT3B|HIST1H4J|DNMT3L|HIST1H4K|HIST1H4L|HIST2H2AA3|HIST2H2AA4…	DNA methylation	65	DNA METHYLATION%REACTOME%R-HSA-5334118.1	0.6341	1.6822	0.0013	AI
BMPR2|SMAD4|SMAD6|SMAD7|GREM2|UBE2D1|UBE2D3|FSTL1|NOG|SMAD1|SMAD5|SMAD9|ZFYVE16|ACVRL1|BMP10|CHRDL1|CER1|SMURF1|SMURF2|ACVR2A|ACVR2B|GDF2|AMH|AMHR2|BMP2|SKI|BMPR1A|BMPR1B	Signaling by BMP	28	SIGNALING BY BMP%REACTOME DATABASE ID RELEASE 69%201451	0.6481	1.5081	0.0275	AI
SLC30A8|SLC30A5|C9ORF3|CPE|STX1A|MYRIP|TMEM27|VAMP2|GRP|PAX6|GNAT3|EXOC2|LHB|CES1|GZMH|ISL1|INHBA|INHBB|INHBC|KLF4|INHBE|EXOC6|EXOC5|ACE|EXOC1|ACE2|ACHE|LEP|AGT|CMA1|CPA3|ENPEP|CGA|CTSD|MME|EXOC3|REN|EXOC4|ATP6AP2|BCHE|CTNNB1|CTSZ|MYO5A|FFAR4|EXOC8|ANPEP|FFAR1|CRHR2|UCN|CTSG|ERO1L|ERO1LB|FSHB|GH1|GCG|IGF1|MBOAT4|INS|CPB1|EXOC7|SEC11A|SEC11C|KIF5B|PCSK2|PCSK1|KIF5A|CDX2|GPR119|SPCS1|TSHB|SPCS2|TCF…	Peptide hormone metabolism	86	PEPTIDE HORMONE METABOLISM%REACTOME%R-HSA-2980736.2	0.6533	1.7871	0	AI
LAMA2|LAMA3|NID2|LAMA4|NID1|LAMA5|LAMB1|LAMB2|ITGA2|LAMB3|LAMC1|ITGAV|ITGB1|LAMC2|LAMC3|COL18A1|HSPG2|ITGA1|ITGA3|ITGA6|ITGA7|ITGB4|LAMA1	Laminin interactions	23	LAMININ INTERACTIONS%REACTOME DATABASE ID RELEASE 69%3000157	0.6535	1.4729	0.0457	AI
NTN1|SRC|NTN4|SIAH1|CDC42|TRIO|PAK1|ROBO1|PLCG1|PITPNA|WASL|SLIT1|RAC1|SLIT2|SLIT3|PRKCQ|UNC5A|UNC5B|UNC5C|UNC5D|TRPC3|DSCAML1|MYO10|EZR|DSCAM|ABLIM1|ABLIM2|ABLIM3|SIAH2|DCC|AGAP2|MAPK11|MAPK12|MAPK13|HFE2|NCK1|DOCK1|MAPK14|MAPK8|TRPC1|RGMB|NEO1|RGMA|PTK2|PTPN11|TRPC7|TRPC5|TRPC6|TRPC4	Netrin-1 signaling	49	NETRIN-1 SIGNALING%REACTOME%R-HSA-373752.2	0.6591	1.7	0	AI
SEC11A|SEC11C|FFAR4|PCSK1|ISL1|FFAR1|CDX2|GPR119|SPCS1|SPCS2|SPCS3|TCF7L2|LEP|DPP4|GATA4|GNB3|GRP|PAX6|GNAT3|GCG|CTNNB1|GNG13|GIP	Incretin synthesis, secretion, and inactivation	23	INCRETIN SYNTHESIS, SECRETION, AND INACTIVATION%REACTOME%R-HSA-400508.1	0.667	1.5172	0.0364	AI
RPS27A|STAM|STAMBP|BRCA1|PSMD14|UBA52|UBC|NLRP3|BRCC3|BARD1|MYSM1|BABAM1|STAMBPL1|UBB|UIMC1|BRE|FAM175B|FAM175A|KAT2B|HIST2H2AA3|EP300|HIST2H2AA4|HIST2H2AB|HIST2H2AC|HIST3H2A|HIST1H2AA|HIST1H2AB|HIST1H2AC|HIST1H2AD|HIST1H2AE|HIST1H2AG|HIST1H2AH|HIST1H2AI|HIST1H2AJ|HIST1H2AK|HIST1H2AL|HIST1H2AM	Metalloprotease DUBs	37	METALLOPROTEASE DUBS%REACTOME DATABASE ID RELEASE 69%5689901	0.6673	1.5702	0.0158	AI
MFAP3|MFAP2|ITGA5|ITGAV|ITGB1|LOXL2|TGFB1|LOX|ITGB3|TGFB2|TGFB3|ITGB5|LOXL3|LOXL4|LOXL1|LTBP1|GDF5|VTN|BMP10|BMP4|FBN1|ELN|FBN2|FURIN|FBN3|LTBP4|LTBP2|FBLN1|LTBP3|FBLN2|ITGA8|FBLN5|EFEMP2|BMP2|EFEMP1|ITGB6|BMP7|MFAP5|ITGB8|MFAP4|MFAP1	Elastic fibre formation	41	ELASTIC FIBRE FORMATION%REACTOME%R-HSA-1566948.1	0.6689	1.6891	0.0013	AI
FGF1|FGF10|FGF16|GAB1|FGF18|FGF2|FGF20|FGF22|FGF23|FGF3|FRS2|FGF4|FGF6|FGF7|PIK3R1|FGF9|PTPN11|PIK3CA	PI-3K cascade:FGFR2	18	PI-3K CASCADE:FGFR2%REACTOME DATABASE ID RELEASE 69%5654695	0.6782	1.4857	0.0416	AI
DEFB105A|DEFB105B|DEFB106B|DEFB106A|DEFB129|DEFB128|DEFB127|DEFB126|DEFB125|DEFB124|DEFB123|DEFB107A|DEFB121|DEFB107B|DEFB4A|DEFB4B|DEFB136|CCR2|DEFB135|DEFB134|DEFB133|TLR2|DEFB108B|CCR6|DEFB132|DEFB131|DEFA1B|CD4|TLR1|PRSS2|PRSS3|DEFB1|DEFB119|DEFB118|DEFB116|DEFB115|DEFB114|DEFA6|DEFB113|DEFA4|DEFB112|DEFA5|DEFB110|DEFA3|DEFA1|DEFB103A|DEFB103B|ART1|DEFB104B|DEFB104A	Defensins	50	DEFENSINS%REACTOME%R-HSA-1461973.1	0.6875	1.6154	0.0073	AI
LCT|MGAM|CHIA|AMY1A|AMY1B|CHIT1|CLPS|AMY1C|AMY2A|AMY2B|GUCA2B|GUCA2A|PIR|GUCY2C|LIPF|SI|TREH|ALPI|PNLIP|PNLIPRP1|PNLIPRP3	Digestion	21	DIGESTION%REACTOME%R-HSA-8935690.5	0.6896	1.539	0.0353	AI
IGKV3D-20|IGKV2D-28|IGKV4-1|IGKV2D-30|IGKV3-11|IGKV5-2|ALB|APOL1|HBA1|HP|HBA2|HBB|LRP1|HPR|IGKV2-28|IGKV1-12|IGHA1|APOA1|CD163|AMBP|JCHAIN|HPX	Scavenging of heme from plasma	22	SCAVENGING OF HEME FROM PLASMA%REACTOME%R-HSA-2168880.1	0.6976	1.4884	0.0415	AI
WNT9A|WNT9B|SNX3|VPS29|VPS35|WLS|VPS26A|PORCN|TMED5|WNT1|WNT10A|WNT10B|WNT11|WNT16|WNT2|WNT2B|WNT3|WNT3A|WNT4|WNT5A|WNT5B|WNT6|WNT7A|WNT7B|WNT8A|WNT8B	WNT ligand biogenesis and trafficking	26	WNT LIGAND BIOGENESIS AND TRAFFICKING%REACTOME%R-HSA-3238698.1	0.6998	1.618	0.0164	AI
DCC|NTN1|NTN3|NTN4|NTNG1|CDC42|SLIT1|RAC1|RAC2|SLIT2|CXCR4|SLIT3|SRGAP1|ROBO1|ABL1|NTNG2|CXCL12|RHOC	Axon guidance mediated by Slit Robo	18	AXON GUIDANCE MEDIATED BY SLIT ROBO%PANTHER PATHWAY%P00008	0.7142	1.5777	0.0379	AI
IL6|IL6R|IL6ST|IL31|CLCF1|CNTF|JAK2|CNTFR|CRLF1|LIF|TYK2|LIFR|IL11|IL11RA|CTF1|SOCS3|OSM|JAK1|OSMR|STAT1|PTPN11|IL31RA|STAT3|CBL	Interleukin-6 family signaling	24	INTERLEUKIN-6 FAMILY SIGNALING%REACTOME%R-HSA-6783589.6	0.7265	1.6515	0.0077	AI
APOA4|APOB|P4HB|APOE|MTTP|APOC4|APOC1|ZDHHC8|SAR1B|APOA1|APOA2|A2M|APOC3|APOC2|PRKACA|PRKACB|PRKACG|ABCA1	Plasma lipoprotein assembly	18	PLASMA LIPOPROTEIN ASSEMBLY%REACTOME%R-HSA-8963898.1	0.7313	1.5838	0.019	AI
HYAL1|HYAL2|CEMIP|HYAL3|HAS1|HAS3|CD44|HAS2|HEXA|SLC9A1|HEXB|HMMR|GUSB|STAB2|CHP1|LYVE1|ABCC5	Hyaluronan metabolism	17	HYALURONAN METABOLISM%REACTOME%R-HSA-2142845.1	0.7369	1.6112	0.0245	AI
IL6ST|IL31|CLCF1|CNTF|JAK2|CNTFR|CRLF1|LIF|TYK2|LIFR|IL11|IL11RA|CTF1|OSM|JAK1|OSMR|IL31RA	IL-6-type cytokine receptor ligand interactions	17	IL-6-TYPE CYTOKINE RECEPTOR LIGAND INTERACTIONS%REACTOME DATABASE ID RELEASE 69%6788467	0.7668	1.6519	0.0099	AI
C9ORF3|CES1|ANPEP|GZMH|CTSG|ACE|ACE2|AGT|CPB2|CMA1|CPA3|ENPEP|CTSD|MME|REN|ATP6AP2|CPB1|CTSZ	Metabolism of Angiotensinogen to Angiotensins	18	METABOLISM OF ANGIOTENSINOGEN TO ANGIOTENSINS%REACTOME DATABASE ID RELEASE 69%2022377	0.7987	1.7472	0.0062	AI

## Sheet: AI vs t2iL+Go & 5iLA
EnrichmentMap::Genes	EnrichmentMap::GS_DESCR	EnrichmentMap::gs_size	EnrichmentMap::Name	EnrichmentMap::ES (AI_t2iL)	EnrichmentMap::NES (AI_t2iL)	EnrichmentMap::pvalue (AI_t2iL)	Pheno
HIST1H2BA|HIST1H2BB|HIST1H2BC|HIST1H2BD|HIST1H2BE|HIST1H2BF|HIST1H2BG|HIST1H2BH|HIST1H2BI|HIST1H2BJ|HIST1H2BK|HIST1H2BL|H2BFS|HIST1H2BM|HIST1H2BN|HIST1H2BO|HIST1H3A|HIST1H3B|HIST1H3C|HIST1H3D|HIST1H3E|HIST1H3F|HIST1H3G|HIST1H3H|HIST1H3I|HIST1H3J|HIST1H4A|UHRF1|HIST1H4B|HIST1H4C|HIST1H4D|HIST1H4E|HIST1H4F|DNMT1|DNMT3A|HIST1H4H|HIST1H4I|DNMT3B|HIST1H4J|DNMT3L|HIST1H4K|HIST1H4L|HIST2H2AA3|HIST2H2AA4…	DNA methylation	65	DNA METHYLATION%REACTOME%R-HSA-5334118.1	-0.8537	-3.1259	0	t2iL+Go
HIST1H2BA|HIST1H2BB|HIST1H2BC|HIST1H2BD|HIST1H2BE|HIST1H2BF|HIST1H2BG|HIST1H2BH|HIST1H2BI|HIST1H2BJ|HIST1H2BK|HIST1H2BL|H2BFS|HIST1H2BM|HIST1H2BN|HIST1H2BO|HIST1H3A|HIST1H3B|HIST1H3C|HIST1H3D|HIST1H3E|HIST1H3F|HIST1H3G|HIST1H3H|HIST1H3I|HIST1H3J|HIST1H4A|HIST1H4B|HIST1H4C|HIST1H4D|HIST1H4E|HIST1H4F|HIST1H4H|HIST1H4I|HIST1H4J|HIST1H4K|HIST1H4L|MBD2|HIST2H2AA3|HIST2H2AA4|HIST2H2AC|HIST2H2BE|HIST2H3…	RNA Polymerase I Promoter Opening	63	RNA POLYMERASE I PROMOTER OPENING%REACTOME DATABASE ID RELEASE 69%73728	-0.8455	-3.1199	0	t2iL+Go
HIST1H2BA|HIST1H2BB|HIST1H2BC|HIST1H2BD|HIST1H2BE|HIST1H2BF|HIST1H2BG|HIST1H2BH|HIST1H2BI|HIST1H2BJ|HIST1H2BK|HIST1H2BL|H2BFS|HIST1H2BM|HIST1H2BN|HIST1H2BO|HIST1H3A|HIST1H3B|HIST1H3C|HIST1H3D|HIST1H3E|HIST1H3F|HIST1H3G|HIST1H3H|HIST1H3I|HIST1H3J|HIST1H4A|HIST1H4B|HIST1H4C|HIST1H4D|HIST1H4E|HIST1H4F|KLK2|HIST1H4H|HIST1H4I|HIST1H4J|KDM4C|HIST1H4K|HIST1H4L|HIST2H2AA3|HIST2H2AA4|HIST2H2AC|HIST2H2BE|H…	Activated PKN1 stimulates transcription of AR (androgen receptor) regulated genes KLK2 and KLK3	67	ACTIVATED PKN1 STIMULATES TRANSCRIPTION OF AR (ANDROGEN RECEPTOR) REGULATED GENES KLK2 AND KLK3%REACTOME%R-HSA-5625886.1	-0.8445	-3.1064	0	t2iL+Go
HIST1H2BA|HIST1H2BB|HIST1H2BC|RRP8|HIST1H2BD|HIST1H2BE|HIST1H2BF|HIST1H2BG|HIST1H2BH|HIST1H2BI|HIST1H2BJ|HIST1H2BK|HIST1H2BL|H2BFS|HIST1H2BM|HIST1H2BN|HIST1H2BO|HIST1H3A|HIST1H3B|HIST1H3C|HIST1H3D|HIST1H3E|HIST1H3F|HIST1H3G|HIST1H3H|HIST1H3I|HIST1H3J|HIST1H4A|HIST1H4B|HIST1H4C|TAF1D|HIST1H4D|HIST1H4E|HIST1H4F|HIST1H4H|HIST1H4I|HIST1H4J|HIST1H4K|HIST1H4L|HIST2H2AA3|HIST2H2AA4|HIST2H2AC|HIST2H2BE|H…	SIRT1 negatively regulates rRNA expression	68	SIRT1 NEGATIVELY REGULATES RRNA EXPRESSION%REACTOME DATABASE ID RELEASE 69%427359	-0.842	-3.0927	0	t2iL+Go
HIST1H2BA|HIST1H2BB|HIST1H2BC|HIST1H2BD|HIST1H2BE|HIST1H2BF|HIST1H2BG|HIST1H2BH|HIST1H2BI|HIST1H2BJ|HIST1H2BK|HIST1H2BL|H2BFS|HIST1H2BM|HIST1H2BN|HIST1H2BO|HIST1H3A|HIST1H3B|HIST1H3C|CDK1|HIST1H3D|HIST1H3E|HIST1H3F|HIST1H3G|HIST1H3H|HIST1H3I|HIST1H3J|HIST1H4A|HIST1H4B|HIST1H4C|HIST1H4D|HIST1H4E|HIST1H4F|HIST1H4H|HIST1H4I|HIST1H4J|HIST1H4K|HIST1H4L|HIST2H2AA3|HIST2H2AA4|HIST2H2AC|HIST2H2BE|HIST2H3…	Condensation of Prophase Chromosomes	73	CONDENSATION OF PROPHASE CHROMOSOMES%REACTOME%R-HSA-2299718.1	-0.8326	-3.1374	0	t2iL+Go
HIST1H2BA|HIST1H2BB|ARID4B|HIST1H2BC|HIST1H2BD|HIST1H2BE|HIST1H2BF|HIST1H2BG|SAP30|HIST1H2BH|HIST1H2BI|HIST1H2BJ|SUDS3|HIST1H2BK|HIST1H2BL|HIST1H2BM|HIST1H2BN|HIST1H2BO|HIST1H3A|CHD4|HIST1H3B|CHD3|HIST1H3C|HIST1H3D|HIST1H3E|HIST1H3F|HIST1H3G|HIST1H3H|HIST1H3I|HIST1H3J|HIST1H4A|HIST1H4B|HIST1H4C|HIST1H4D|MTA1|HIST1H4E|RBBP4|HIST1H4F|SAP30L|HIST1H4H|RBBP7|HIST1H4I|MTA3|HIST1H4J|HIST1H4K|MBD3|HIST1H…	HDACs deacetylate histones	93	HDACS DEACETYLATE HISTONES%REACTOME%R-HSA-3214815.2	-0.8309	-3.3023	0	t2iL+Go
HIST1H2BA|HIST1H2BB|HIST1H2BC|HIST1H2BD|HIST1H2BE|HIST1H2BF|HIST1H2BG|HIST1H2BH|HIST1H2BI|HIST1H2BJ|HIST1H2BK|HIST1H2BL|H2BFS|HIST1H2BM|PHF19|HIST1H2BN|EZH2|HIST1H2BO|PHF1|HIST1H3A|HIST1H3B|HIST1H3C|HIST1H3D|JARID2|EED|HIST1H3E|HIST1H3F|HIST1H3G|HIST1H3H|AEBP2|HIST1H3I|MTF2|HIST1H3J|HIST1H4A|HIST1H4B|HIST1H4C|HIST1H4D|HIST1H4E|RBBP4|HIST1H4F|DNMT1|DNMT3A|HIST1H4H|RBBP7|HIST1H4I|DNMT3B|HIST1H4J|SU…	PRC2 methylates histones and DNA	73	PRC2 METHYLATES HISTONES AND DNA%REACTOME DATABASE ID RELEASE 69%212300	-0.8197	-3.0566	0	t2iL+Go
HIST1H2BA|HIST1H2BB|HIST1H2BC|HIST1H2BD|HIST1H2BE|HIST1H2BF|HIST1H2BG|HIST1H2BH|HIST1H2BI|HIST1H2BJ|HIST1H2BK|CBX3|HIST1H2BL|H2BFS|HIST1H2BM|HIST1H2BN|HIST1H2BO|HIST1H3A|CHD4|HIST1H3B|CHD3|HIST1H3C|HIST1H3D|HIST1H3E|HIST1H3F|HIST1H3G|HIST1H3H|HIST1H3I|HIST1H3J|HIST1H4A|HIST1H4B|HIST1H4C|HIST1H4D|MTA1|HIST1H4E|RBBP4|HIST1H4F|HIST1H4H|RBBP7|HIST1H4I|MTA3|HIST1H4J|HIST1H4K|MBD3|HIST1H4L|HIST2H2AA3|H…	Activation of rRNA Expression by ERCC6 (CSB) and EHMT2 (G9a)	76	ACTIVATION OF RRNA EXPRESSION BY ERCC6 (CSB) AND EHMT2 (G9A)%REACTOME DATABASE ID RELEASE 69%427389	-0.818	-3.0642	0	t2iL+Go
HIST1H2BA|HIST1H2BB|HIST1H2BC|HIST1H2BD|HIST1H2BE|HIST1H2BF|HIST1H2BG|HIST1H2BH|HIST1H2BI|HIST1H2BJ|HIST1H2BK|HIST1H2BL|H2BFS|HIST1H2BM|HIST1H2BN|HIST1H2BO|HIST1H4A|HIST1H4B|HIST1H4C|HIST1H4D|HIST1H4E|HIST1H4F|HIST1H4H|HIST1H4I|HIST1H4J|HIST1H4K|HIST1H4L|HIST2H2AA3|HIST2H2AA4|HIST2H2AC|HIST2H2BE|HIST2H4A|HIST2H4B|HIST3H2BB|HIST3H3|HIST4H4|H2AFB1|H2AFJ|H2AFV|TINF2|H2AFX|TERF1|TERF2|POT1|H2AFZ|TERF…	Packaging Of Telomere Ends	52	PACKAGING OF TELOMERE ENDS%REACTOME%R-HSA-171306.1	-0.8164	-2.8757	0	t2iL+Go
HIST1H2BA|HIST1H2BB|HIST1H2BC|HIST1H2BD|HIST1H2BE|HIST1H2BF|HIST1H2BG|HIST1H2BH|HIST1H2BI|HIST1H2BJ|HIST1H2BK|HIST1H2BL|H2BFS|HIST1H2BM|HIST1H2BN|HIST1H2BO|HIST1H4A|HIST1H4B|HIST1H4C|HIST1H4D|HIST1H4E|MPG|HIST1H4F|HIST1H4H|NEIL3|HIST1H4I|HIST1H4J|HIST1H4K|OGG1|HIST1H4L|HIST2H2AA3|HIST2H2AA4|HIST2H2AC|HIST2H2BE|HIST2H4A|HIST2H4B|HIST3H2BB|HIST3H3|HIST4H4|H2AFB1|H2AFJ|H2AFV|TINF2|H2AFX|TERF1|TERF2|…	Cleavage of the damaged purine	55	CLEAVAGE OF THE DAMAGED PURINE%REACTOME%R-HSA-110331.2	-0.7966	-2.7953	0	t2iL+Go
HIST1H2BA|HIST1H2BB|HIST1H2BC|HIST1H2BD|HIST1H2BE|HIST1H2BF|HIST1H2BG|HIST1H2BH|HIST1H2BI|HIST1H2BJ|HIST1H2BK|HIST1H2BL|H2BFS|HIST1H2BM|HIST1H2BN|HIST1H2BO|HIST1H4A|HIST1H4B|HIST1H4C|HIST1H4D|HIST1H4E|MPG|HIST1H4F|HIST1H4H|NEIL3|HIST1H4I|HIST1H4J|HIST1H4K|OGG1|HIST1H4L|HIST2H2AA3|HIST2H2AA4|HIST2H2AC|HIST2H2BE|HIST2H4A|HIST2H4B|HIST3H2BB|HIST3H3|HIST4H4|H2AFB1|H2AFJ|H2AFV|TINF2|H2AFX|TERF1|TERF2|…	Recognition and association of DNA glycosylase with site containing an affected purine	55	RECOGNITION AND ASSOCIATION OF DNA GLYCOSYLASE WITH SITE CONTAINING AN AFFECTED PURINE%REACTOME DATABASE ID RELEASE 69%110330	-0.7966	-2.8715	0	t2iL+Go
HIST1H2BA|HIST1H2BB|HIST1H2BC|HIST1H2BD|HIST1H2BE|HIST1H2BF|HIST1H2BG|HIST1H2BH|HIST1H2BI|HIST1H2BJ|HIST1H2BK|HIST1H2BL|H2BFS|HIST1H2BM|HIST1H2BN|HIST1H2BO|HIST1H4A|HIST1H4B|HIST1H4C|HIST1H4D|HIST1H4E|MPG|HIST1H4F|HIST1H4H|NEIL3|HIST1H4I|HIST1H4J|HIST1H4K|OGG1|HIST1H4L|HIST2H2AA3|HIST2H2AA4|HIST2H2AC|HIST2H2BE|HIST2H4A|HIST2H4B|HIST3H2BB|HIST3H3|HIST4H4|H2AFB1|H2AFJ|H2AFV|TINF2|H2AFX|TERF1|TERF2|…	Depurination	55	DEPURINATION%REACTOME%R-HSA-73927.1	-0.7966	-2.8124	0	t2iL+Go
HIST1H2BA|HIST1H2BB|HIST1H2BC|HIST1H2BD|HIST1H2BE|HIST1H2BF|HIST1H2BG|HIST1H2BH|HIST1H2BI|HIST1H2BJ|HIST1H2BK|HIST1H2BL|H2BFS|HIST1H2BM|HIST1H2BN|HIST1H2BO|HIST1H3A|BRCA1|HIST1H3B|HIST1H3C|HIST1H3D|CDK2|HIST1H3E|HIST1H3F|CDK4|HIST1H3G|HIST1H3H|HIST1H3I|HIST1H3J|HIST1H4A|HIST1H4B|HIST1H4C|HIST1H4D|HIST1H4E|HIST1H4F|HIST1H4H|HIST1H4I|HIST1H4J|HIST1H4K|HIST1H4L|HIST2H2AA3|HIST2H2AA4|HIST2H2AC|HIST2H…	Meiotic recombination	87	MEIOTIC RECOMBINATION%REACTOME DATABASE ID RELEASE 69%912446	-0.7962	-3.154	0	t2iL+Go
HIST1H2BA|HIST1H2BB|HIST1H2BC|HIST1H2BD|HIST1H2BE|HIST1H2BF|HIST1H2BG|HIST1H2BH|HIST1H2BI|HIST1H2BJ|HIST1H2BK|HIST1H2BL|H2BFS|HIST1H2BM|HIST1H2BN|HIST1H2BO|HIST1H4A|HIST1H4B|HIST1H4C|MBD4|HIST1H4D|HIST1H4E|HIST1H4F|NEIL1|NEIL2|HIST1H4H|NEIL3|HIST1H4I|HIST1H4J|NTHL1|HIST1H4K|OGG1|HIST1H4L|HIST2H2AA3|HIST2H2AA4|HIST2H2AC|HIST2H2BE|SMUG1|TDG|HIST2H4A|HIST2H4B|HIST3H2BB|HIST3H3|HIST4H4|H2AFB1|H2AFJ|H…	Recognition and association of DNA glycosylase with site containing an affected pyrimidine	60	RECOGNITION AND ASSOCIATION OF DNA GLYCOSYLASE WITH SITE CONTAINING AN AFFECTED PYRIMIDINE%REACTOME%R-HSA-110328.2	-0.7859	-2.8425	0	t2iL+Go
HIST1H2BA|HIST1H2BB|HIST1H2BC|HIST1H2BD|HIST1H2BE|HIST1H2BF|HIST1H2BG|HIST1H2BH|HIST1H2BI|HIST1H2BJ|HIST1H2BK|HIST1H2BL|H2BFS|HIST1H2BM|HIST1H2BN|HIST1H2BO|HIST1H4A|HIST1H4B|HIST1H4C|MBD4|HIST1H4D|HIST1H4E|HIST1H4F|NEIL1|NEIL2|HIST1H4H|NEIL3|HIST1H4I|HIST1H4J|NTHL1|HIST1H4K|OGG1|HIST1H4L|HIST2H2AA3|HIST2H2AA4|HIST2H2AC|HIST2H2BE|SMUG1|TDG|HIST2H4A|HIST2H4B|HIST3H2BB|HIST3H3|HIST4H4|H2AFB1|H2AFJ|H…	Cleavage of the damaged pyrimidine	60	CLEAVAGE OF THE DAMAGED PYRIMIDINE%REACTOME%R-HSA-110329.2	-0.7859	-2.8261	0	t2iL+Go
HIST1H2BA|HIST1H2BB|HIST1H2BC|HIST1H2BD|HIST1H2BE|HIST1H2BF|HIST1H2BG|HIST1H2BH|HIST1H2BI|HIST1H2BJ|HIST1H2BK|HIST1H2BL|H2BFS|HIST1H2BM|HIST1H2BN|HIST1H2BO|HIST1H4A|HIST1H4B|HIST1H4C|MBD4|HIST1H4D|HIST1H4E|HIST1H4F|NEIL1|NEIL2|HIST1H4H|NEIL3|HIST1H4I|HIST1H4J|NTHL1|HIST1H4K|OGG1|HIST1H4L|HIST2H2AA3|HIST2H2AA4|HIST2H2AC|HIST2H2BE|SMUG1|TDG|HIST2H4A|HIST2H4B|HIST3H2BB|HIST3H3|HIST4H4|H2AFB1|H2AFJ|H…	Depyrimidination	60	DEPYRIMIDINATION%REACTOME DATABASE ID RELEASE 69%73928	-0.7859	-2.854	0	t2iL+Go
FLI1|HIST1H2BA|MYC|CEBPE|HIST1H2BB|HIST1H2BC|KLF5|HIST1H2BD|HIST1H2BE|HIST1H2BF|GFI1|HIST1H2BG|HIST1H2BH|HIST1H2BI|HIST1H2BJ|HIST1H2BK|HIST1H2BL|H2BFS|HIST1H2BM|HIST1H2BN|HIST1H2BO|RXRA|HIST1H3A|HIST1H3B|HIST1H3C|HIST1H3D|CDK2|HIST1H3E|HIST1H3F|CDK4|HIST1H3G|HIST1H3H|HIST1H3I|HIST1H3J|HIST1H4A|HIST1H4B|HIST1H4C|HIST1H4D|STAT3|HIST1H4E|HIST1H4F|E2F1|CEBPB|HIST1H4H|HIST1H4I|IL6R|HIST1H4J|HIST1H4K|H…	Transcriptional regulation of granulopoiesis	89	TRANSCRIPTIONAL REGULATION OF GRANULOPOIESIS%REACTOME%R-HSA-9616222.1	-0.783	-3.0427	0	t2iL+Go
HIST1H2BA|MYC|HIST1H2BB|HIST1H2BC|HIST1H2BD|HIST1H2BE|HIST1H2BF|HIST1H2BG|HIST1H2BH|HIST1H2BI|HIST1H2BJ|HIST1H2BK|HIST1H2BL|H2BFS|HIST1H2BM|HIST1H2BN|HIST1H2BO|HIST1H3A|HIST1H3B|HIST1H3C|HIST1H3D|RUNX3|HIST1H3E|HIST1H3F|HIST1H3G|HIST1H3H|HIST1H3I|HIST1H3J|HIST1H4A|MEN1|HIST1H4B|HIST1H4C|HIST1H4D|CREBBP|HIST1H4E|HIST1H4F|RBBP5|HIST1H4H|HIST1H4I|HIST1H4J|HIST1H4K|HIST1H4L|EP300|HIST2H2AA3|HIST2H2AA…	Formation of the beta-catenin:TCF transactivating complex	91	FORMATION OF THE BETA-CATENIN:TCF TRANSACTIVATING COMPLEX%REACTOME%R-HSA-201722.4	-0.7758	-3.051	0	t2iL+Go
HIST1H2BA|HIST1H2BB|HIST1H2BC|HIST1H2BD|HIST1H2BE|HIST1H2BF|HIST1H2BG|HIST1H2BH|HIST1H2BI|HIST1H2BJ|HIST1H2BK|HIST1H2BL|H2BFS|HIST1H2BM|HIST1H2BN|HIST1H2BO|HIST1H4A|HIST1H4B|HIST1H4C|MBD4|HIST1H4D|HIST1H4E|MPG|HIST1H4F|NEIL1|NEIL2|HIST1H4H|NEIL3|HIST1H4I|HIST1H4J|NTHL1|HIST1H4K|OGG1|HIST1H4L|HIST2H2AA3|HIST2H2AA4|HIST2H2AC|HIST2H2BE|SMUG1|TDG|HIST2H4A|HIST2H4B|HIST3H2BB|HIST3H3|HIST4H4|H2AFB1|H2A…	Base-Excision Repair, AP Site Formation	61	BASE-EXCISION REPAIR, AP SITE FORMATION%REACTOME%R-HSA-73929.2	-0.7756	-2.7603	0	t2iL+Go
HIST1H2BA|HIST1H2BB|CCNH|HIST1H2BC|HIST1H2BD|CDK7|HIST1H2BE|ERCC2|HIST1H2BF|ERCC3|CD3EAP|HIST1H2BG|HIST1H2BH|HIST1H2BI|HIST1H2BJ|HIST1H2BK|CBX3|HIST1H2BL|H2BFS|HIST1H2BM|HIST1H2BN|HIST1H2BO|GTF2H1|HIST1H3A|GTF2H2|HIST1H3B|HIST1H3C|HIST1H3D|GTF2H3|HIST1H3E|GTF2H4|HIST1H3F|GTF2H5|HIST1H3G|HIST1H3H|HIST1H3I|MNAT1|POLR1A|HIST1H3J|POLR1B|HIST1H4A|POLR1C|HIST1H4B|HIST1H4C|POLR1E|TAF1D|HIST1H4D|HIST1H4E…	RNA Polymerase I Promoter Escape	90	RNA POLYMERASE I PROMOTER ESCAPE%REACTOME DATABASE ID RELEASE 69%73772	-0.7749	-3.0048	0	t2iL+Go
VWF|SRC|CRK|RAP1A|ITGB3|RAP1B|BCAR1|FN1|APBB1IP|ITGA2B|TLN1|PTK2|FGA|FGB|FGG	p130Cas linkage to MAPK signaling for integrins	15	P130CAS LINKAGE TO MAPK SIGNALING FOR INTEGRINS%REACTOME DATABASE ID RELEASE 69%372708	-0.7732	-2.0344	0.0019	t2iL+Go
KDM5A|HIST1H3A|KDM5B|HIST1H3B|KDM5C|HIST1H3C|KDM5D|HIST1H3D|HIST1H3E|HIST1H3F|HIST1H3G|UTY|HIST1H3H|KDM6A|HIST1H3I|KDM6B|HIST1H3J|HIST1H4A|HIST1H4B|HIST1H4C|HIST1H4D|KDM7A|HIST1H4E|KDM3A|HIST1H4F|KDM3B|HIST1H4H|HIST1H4I|KDM4A|HIST1H4J|KDM4C|HIST1H4K|KDM4D|HIST1H4L|HIST2H3A|HIST2H3C|HIST2H3D|HIST2H4A|HIST2H4B|HIST4H4|JMJD6|MINA|PHF2|PHF8|KDM1A|KDM1B|KDM4B|KDM2A|KDM2B|ARID5B	HDMs demethylate histones	50	HDMS DEMETHYLATE HISTONES%REACTOME%R-HSA-3214842.3	-0.7729	-2.7012	0	t2iL+Go
HIST1H2BA|HIST1H2BB|CCND1|HIST1H2BC|HIST1H2BD|HIST1H2BE|HIST1H2BF|HIST1H2BG|NOTCH1|HIST1H2BH|HIST1H2BI|NOTCH2|HIST1H2BJ|NOTCH3|HIST1H2BK|NOTCH4|HIST1H2BL|H2BFS|ELF3|HIST1H2BM|HIST1H2BN|HIST1H2BO|HIST1H3A|HIST1H3B|HIST1H3C|HIST1H3D|HIST1H3E|HIST1H3F|HIST1H3G|HIST1H3H|HIST1H3I|HIST1H3J|HIST1H4A|SNW1|HIST1H4B|HIST1H4C|HIST1H4D|CREBBP|HIST1H4E|HIST1H4F|E2F1|KAT2A|HIST1H4H|KAT2B|HIST1H4I|E2F3|MAML1|HI…	Pre-NOTCH Transcription and Translation	93	PRE-NOTCH TRANSCRIPTION AND TRANSLATION%REACTOME DATABASE ID RELEASE 69%1912408	-0.7715	-3.0259	0	t2iL+Go
HIST1H2BA|HIST1H2BB|HIST1H2BC|SF3B1|HIST1H2BD|HIST1H2BE|HIST1H2BF|CD3EAP|HIST1H2BG|HIST1H2BH|HIST1H2BI|HIST1H2BJ|HIST1H2BK|HIST1H2BL|H2BFS|HIST1H2BM|HIST1H2BN|HIST1H2BO|HIST1H3A|HIST1H3B|HIST1H3C|HIST1H3D|HIST1H3E|HIST1H3F|HIST1H3G|BAZ1B|HIST1H3H|HIST1H3I|POLR1A|HIST1H3J|POLR1B|HIST1H4A|POLR1C|HIST1H4B|DDX21|HIST1H4C|POLR1E|TAF1D|HIST1H4D|HIST1H4E|HIST1H4F|KAT2A|TWISTNB|HIST1H4H|KAT2B|POLR2E|HIST…	B-WICH complex positively regulates rRNA expression	89	B-WICH COMPLEX POSITIVELY REGULATES RRNA EXPRESSION%REACTOME DATABASE ID RELEASE 69%5250924	-0.7675	-2.9944	0	t2iL+Go
HIST1H2BA|HIST1H2BB|HIST1H2BC|HIST1H2BD|HIST1H2BE|HIST1H2BF|HIST1H2BG|HIST1H2BH|HIST1H2BI|HIST1H2BJ|HIST1H2BK|HIST1H2BL|H2BFS|HIST1H2BM|HIST1H2BN|MDC1|HIST1H2BO|BRCA1|BARD1|HIST1H4A|TP53BP1|HIST1H4B|HIST1H4C|HERC2|HIST1H4D|HIST1H4E|HIST1H4F|HIST1H4H|HIST1H4I|HIST1H4J|RNF168|HIST1H4K|RNF8|HIST1H4L|HIST2H2BE|POLL|PIAS4|HIST2H4A|HIST2H4B|HIST3H2BB|HIST3H3|HIST4H4|RIF1|TDP2|TDP1|MRE11A|NBN|RAD50|UBE2…	Nonhomologous End-Joining (NHEJ)	69	NONHOMOLOGOUS END-JOINING (NHEJ)%REACTOME%R-HSA-5693571.1	-0.7645	-2.8644	0	t2iL+Go
HIST1H2BA|HIST1H2BB|HIST1H2BC|HIST1H2BD|HIST1H2BE|HIST1H2BF|HIST1H2BG|HIST1H2BH|HIST1H2BI|PDPK1|HIST1H2BJ|HIST1H2BK|HIST1H2BL|H2BFS|HIST1H2BM|CDC25C|MYL12B|HIST1H2BN|PAK1|HIST1H2BO|HIST1H3A|HIST1H3B|HIST1H3C|HIST1H3D|HIST1H3E|HIST1H3F|HIST1H3G|HIST1H3H|HIST1H3I|RHOA|HIST1H3J|HIST1H4A|HIST1H4B|HIST1H4C|HIST1H4D|HIST1H4E|HIST1H4F|RHOC|RHOB|KLK2|HIST1H4H|MYH11|HIST1H4I|MYL6|HIST1H4J|KDM4C|HIST1H4K|M…	RHO GTPases activate PKNs	94	RHO GTPASES ACTIVATE PKNS%REACTOME DATABASE ID RELEASE 69%5625740	-0.7562	-2.9967	0	t2iL+Go
HIST1H2BA|HIST1H2BB|HIST1H2BC|HIST1H2BD|HIST1H2BE|HIST1H2BF|HIST1H2BG|HIST1H2BH|HIST1H2BI|HIST1H2BJ|HIST1H2BK|HIST1H2BL|H2BFS|HIST1H2BM|HIST1H2BN|HIST1H2BO|HIST1H4A|HIST1H4B|HIST1H4C|HIST1H4D|HIST1H4E|CENPA|RBBP4|HIST1H4F|CENPC|HIST1H4H|CENPT|RBBP7|HIST1H4I|CENPU|HIST1H4J|HIST1H4K|HIST1H4L|APITD1|HIST2H2AA3|CENPH|HIST2H2AA4|CENPI|HIST2H2AC|HIST2H2BE|NPM1|HIST2H4A|HIST2H4B|HIST3H2BB|HIST4H4|ITGB3B…	Deposition of new CENPA-containing nucleosomes at the centromere	73	DEPOSITION OF NEW CENPA-CONTAINING NUCLEOSOMES AT THE CENTROMERE%REACTOME%R-HSA-606279.1	-0.7508	-2.7946	0	t2iL+Go
HIST1H2BA|HIST1H2BB|HIST1H2BC|HIST1H2BD|HIST1H2BE|HIST1H2BF|HIST1H2BG|HIST1H2BH|HIST1H2BI|HIST1H2BJ|HIST1H2BK|HIST1H2BL|H2BFS|HIST1H2BM|HIST1H2BN|HIST1H2BO|HIST1H4A|HIST1H4B|HIST1H4C|HIST1H4D|HIST1H4E|CENPA|RBBP4|HIST1H4F|CENPC|HIST1H4H|CENPT|RBBP7|HIST1H4I|CENPU|HIST1H4J|HIST1H4K|HIST1H4L|APITD1|HIST2H2AA3|CENPH|HIST2H2AA4|CENPI|HIST2H2AC|HIST2H2BE|NPM1|HIST2H4A|HIST2H4B|HIST3H2BB|HIST4H4|ITGB3B…	Nucleosome assembly	73	NUCLEOSOME ASSEMBLY%REACTOME DATABASE ID RELEASE 69%774815	-0.7508	-2.8247	0	t2iL+Go
HIST1H2BA|HIST1H2BB|HIST1H2BC|SYCP2|HIST1H2BD|SYCP1|HIST1H2BE|SYNE2|HIST1H2BF|SYNE1|HIST1H2BG|SUN2|HIST1H2BH|HIST1H2BI|SUN1|HIST1H2BJ|TEX12|HIST1H2BK|SYCE3|HIST1H2BL|SYCE2|H2BFS|HIST1H2BM|SYCE1|HIST1H2BN|SYCP3|HIST1H2BO|UBE2I|BRCA1|HIST1H4A|HIST1H4B|HIST1H4C|HIST1H4D|HIST1H4E|HIST1H4F|HIST1H4H|HIST1H4I|HIST1H4J|HIST1H4K|HIST1H4L|HIST2H2AA3|HIST2H2AA4|HIST2H2AC|HIST2H2BE|HIST2H4A|HIST2H4B|HIST3H2B…	Meiotic synapsis	77	MEIOTIC SYNAPSIS%REACTOME DATABASE ID RELEASE 69%1221632	-0.7464	-2.8333	0	t2iL+Go
CCND1|COPRS|JAK2|HIST1H3A|HIST1H3B|HIST1H3C|HIST1H3D|HIST1H3E|HIST1H3F|CDK4|WDR5|HIST1H3G|HIST1H3H|HIST1H3I|HIST1H3J|HIST1H4A|HIST1H4B|ARID1B|HIST1H4C|HIST1H4D|HIST1H4E|HIST1H4F|DNMT3A|HIST1H4H|RBBP7|HIST1H4I|HIST1H4J|HIST1H4K|HIST1H4L|HIST2H2AA3|HIST2H2AA4|HIST2H2AB|HIST2H2AC|HIST2H3A|HIST2H3C|HIST2H3D|HIST2H4A|HIST2H4B|HIST3H2A|HIST4H4|WDR77|PRMT6|PBRM1|SMARCE1|PRMT7|SMARCB1|ACTL6B|PRMT3|CARM1|…	RMTs methylate histone arginines	79	RMTS METHYLATE HISTONE ARGININES%REACTOME%R-HSA-3214858.2	-0.7461	-2.8223	0	t2iL+Go
HIST1H2BA|HIST1H2BB|HIST1H2BC|HIST1H2BD|HIST1H2BE|HIST1H2BF|HIST1H2BG|HIST1H2BH|HIST1H2BI|HIST1H2BJ|HIST1H2BK|H2BFS|HIST1H2BL|HIST1H2BM|HIST1H2BN|HIST1H2BO|HIST1H3A|HIST1H3B|HIST1H3C|SIN3B|HIST1H3D|DPY30|HIST1H3E|HIST1H3F|WDR5|HIST1H3G|HIST1H3H|HIST1H3I|HIST1H3J|HIST1H4A|HIST1H4B|HIST1H4C|HIST1H4D|HIST1H4E|HIST1H4F|RBBP5|HIST1H4H|HIST1H4I|NR4A3|HIST1H4J|HIST1H4K|MYL9|HIST1H4L|EP300|HIST2H2AA3|HIS…	RUNX1 regulates genes involved in megakaryocyte differentiation and platelet function	97	RUNX1 REGULATES GENES INVOLVED IN MEGAKARYOCYTE DIFFERENTIATION AND PLATELET FUNCTION%REACTOME DATABASE ID RELEASE 69%8936459	-0.742	-2.9617	0	t2iL+Go
HIST1H2BA|HIST1H2BB|ARID4B|CCNH|HIST1H2BC|HIST1H2BD|CDK7|SAP130|HIST1H2BE|ERCC2|SAP30BP|HIST1H2BF|ERCC3|CD3EAP|HIST1H2BG|SAP30|HIST1H2BH|BAZ2A|HIST1H2BI|SUDS3|HIST1H2BJ|HIST1H2BK|H2BFS|HIST1H2BL|HIST1H2BM|HIST1H2BN|GTF2H1|HIST1H2BO|HIST1H3A|GTF2H2|HIST1H3B|HIST1H3C|SIN3B|HIST1H3D|GTF2H3|HIST1H3E|GTF2H4|HIST1H3F|GTF2H5|HIST1H3G|HIST1H3H|HIST1H3I|MNAT1|HIST1H3J|POLR1A|HIST1H4A|POLR1B|HIST1H4B|POLR1…	NoRC negatively regulates rRNA expression	105	NORC NEGATIVELY REGULATES RRNA EXPRESSION%REACTOME%R-HSA-427413.2	-0.742	-3.0022	0	t2iL+Go
HIST1H2BA|HIST1H2BB|HIST1H2BC|HIST1H2BD|HIST1H2BE|HIST1H2BF|CD3EAP|HIST1H2BG|HIST1H2BH|HIST1H2BI|HIST1H2BJ|CBX3|HIST1H2BK|H2BFS|HIST1H2BL|HIST1H2BM|HIST1H2BN|HIST1H2BO|HIST1H3A|CHD4|HIST1H3B|CHD3|HIST1H3C|HIST1H3D|HIST1H3E|HIST1H3F|HIST1H3G|HIST1H3H|BAZ1B|HIST1H3I|HIST1H3J|POLR1A|HIST1H4A|POLR1B|HIST1H4B|POLR1C|HIST1H4C|DDX21|HIST1H4D|POLR1E|TAF1D|HIST1H4E|MTA1|HIST1H4F|RBBP4|HIST1H4H|TWISTNB|POL…	Positive epigenetic regulation of rRNA expression	104	POSITIVE EPIGENETIC REGULATION OF RRNA EXPRESSION%REACTOME DATABASE ID RELEASE 69%5250913	-0.7393	-2.965	0	t2iL+Go
HIST1H2BA|RPS27A|HIST1H2BB|HIST1H2BC|HIST1H2BD|HIST1H2BE|HIST1H2BF|HIST1H2BG|HIST1H2BH|HIST1H2BI|HIST1H2BJ|HIST1H2BK|HIST1H2BL|H2BFS|HIST1H2BM|HIST1H2BN|MDC1|HIST1H2BO|UBE2I|BRCA1|UBA52|BAZ1B|UBC|BARD1|HIST1H4A|TP53BP1|HIST1H4B|PPP5C|HIST1H4C|HERC2|CHEK2|HIST1H4D|HIST1H4E|HIST1H4F|HIST1H4H|HIST1H4I|KDM4A|HIST1H4J|RNF168|HIST1H4K|RNF8|HIST1H4L|EYA1|EYA2|EYA3|EYA4|HIST2H2BE|PIAS4|HIST2H4A|HIST2H4B|…	Recruitment and ATM-mediated phosphorylation of repair and signaling proteins at DNA double strand breaks	76	RECRUITMENT AND ATM-MEDIATED PHOSPHORYLATION OF REPAIR AND SIGNALING PROTEINS AT DNA DOUBLE STRAND BREAKS%REACTOME DATABASE ID RELEASE 69%5693565	-0.7384	-2.755	0	t2iL+Go
HIST1H2BA|HIST1H2BB|ARID4B|CCNH|HIST1H2BC|RRP8|HIST1H2BD|CDK7|SAP130|HIST1H2BE|ERCC2|SAP30BP|HIST1H2BF|ERCC3|CD3EAP|HIST1H2BG|SAP30|HIST1H2BH|BAZ2A|HIST1H2BI|SUDS3|HIST1H2BJ|HIST1H2BK|H2BFS|HIST1H2BL|HIST1H2BM|HIST1H2BN|GTF2H1|HIST1H2BO|HIST1H3A|GTF2H2|HIST1H3B|HIST1H3C|SIN3B|HIST1H3D|GTF2H3|HIST1H3E|GTF2H4|HIST1H3F|GTF2H5|HIST1H3G|HIST1H3H|HIST1H3I|MNAT1|HIST1H3J|POLR1A|HIST1H4A|POLR1B|HIST1H4B|…	Negative epigenetic regulation of rRNA expression	108	NEGATIVE EPIGENETIC REGULATION OF RRNA EXPRESSION%REACTOME%R-HSA-5250941.2	-0.7379	-3.0143	0	t2iL+Go
HIST1H2BA|HIST1H2BB|CCND1|HIST1H2BC|HIST1H2BD|HIST1H2BE|HIST1H2BF|HIST1H2BG|HIST1H2BH|HIST1H2BI|HIST1H2BJ|HIST1H2BK|H2BFS|HIST1H2BL|ELF3|HIST1H2BM|HIST1H2BN|HIST1H2BO|HIST1H3A|HIST1H3B|HIST1H3C|HIST1H3D|HIST1H3E|HIST1H3F|HIST1H3G|HIST1H3H|HIST1H3I|HIST1H3J|HIST1H4A|HIST1H4B|HIST1H4C|HIST1H4D|CREBBP|HIST1H4E|HIST1H4F|E2F1|HIST1H4H|HIST1H4I|E2F3|HIST1H4J|HIST1H4K|HIST1H4L|EP300|HIST2H2AA3|HIST2H2AA…	Pre-NOTCH Expression and Processing	109	PRE-NOTCH EXPRESSION AND PROCESSING%REACTOME DATABASE ID RELEASE 69%1912422	-0.7375	-2.9513	0	t2iL+Go
RPS27A|STAM|STAMBP|BRCA1|PSMD14|UBA52|UBC|NLRP3|BRCC3|BARD1|MYSM1|BABAM1|STAMBPL1|UBB|UIMC1|BRE|FAM175B|FAM175A|KAT2B|HIST2H2AA3|EP300|HIST2H2AA4|HIST2H2AB|HIST2H2AC|HIST3H2A|HIST1H2AA|HIST1H2AB|HIST1H2AC|HIST1H2AD|HIST1H2AE|HIST1H2AG|HIST1H2AH|HIST1H2AI|HIST1H2AJ|HIST1H2AK|HIST1H2AL|HIST1H2AM	Metalloprotease DUBs	37	METALLOPROTEASE DUBS%REACTOME DATABASE ID RELEASE 69%5689901	-0.7353	-2.3428	0	t2iL+Go
HIST1H2BA|RPS27A|HIST1H2BB|HIST1H2BC|HIST1H2BD|HIST1H2BE|HIST1H2BF|HIST1H2BG|HIST1H2BH|HIST1H2BI|HIST1H2BJ|HIST1H2BK|HIST1H2BL|H2BFS|HIST1H2BM|HIST1H2BN|MDC1|HIST1H2BO|UBE2I|BRCA1|UBA52|BAZ1B|UBC|BARD1|HIST1H4A|TP53BP1|HIST1H4B|PPP5C|HIST1H4C|HERC2|CHEK2|HIST1H4D|HIST1H4E|HIST1H4F|HIST1H4H|HIST1H4I|KDM4A|HIST1H4J|RNF168|HIST1H4K|RNF8|HIST1H4L|EYA1|EYA2|EYA3|EYA4|HIST2H2BE|PIAS4|HIST2H4A|HIST2H4B|…	DNA Double Strand Break Response	77	DNA DOUBLE STRAND BREAK RESPONSE%REACTOME%R-HSA-5693606.1	-0.7338	-2.7484	0	t2iL+Go
HIST1H2BA|HIST1H2BB|CCNH|HIST1H2BC|HIST1H2BD|CDK7|HIST1H2BE|ERCC2|HIST1H2BF|ERCC3|CD3EAP|HIST1H2BG|HIST1H2BH|HIST1H2BI|HIST1H2BJ|CBX3|HIST1H2BK|H2BFS|HIST1H2BL|HIST1H2BM|HIST1H2BN|GTF2H1|HIST1H2BO|HIST1H3A|GTF2H2|CHD4|HIST1H3B|CHD3|HIST1H3C|HIST1H3D|GTF2H3|HIST1H3E|GTF2H4|HIST1H3F|GTF2H5|HIST1H3G|HIST1H3H|HIST1H3I|MNAT1|HIST1H3J|POLR1A|HIST1H4A|POLR1B|HIST1H4B|POLR1C|HIST1H4C|HIST1H4D|POLR1E|TAF1…	RNA Polymerase I Transcription	110	RNA POLYMERASE I TRANSCRIPTION%REACTOME%R-HSA-73864.3	-0.7322	-2.9683	0	t2iL+Go
HIST1H2BA|HIST1H2BB|CCNH|HIST1H2BC|HIST1H2BD|CDK7|HIST1H2BE|ERCC2|HIST1H2BF|ERCC3|CD3EAP|HIST1H2BG|HIST1H2BH|HIST1H2BI|HIST1H2BJ|CBX3|HIST1H2BK|H2BFS|HIST1H2BL|HIST1H2BM|HIST1H2BN|GTF2H1|HIST1H2BO|HIST1H3A|GTF2H2|CHD4|HIST1H3B|CHD3|HIST1H3C|HIST1H3D|GTF2H3|HIST1H3E|GTF2H4|HIST1H3F|GTF2H5|HIST1H3G|HIST1H3H|HIST1H3I|MNAT1|HIST1H3J|POLR1A|HIST1H4A|POLR1B|HIST1H4B|POLR1C|HIST1H4C|HIST1H4D|POLR1E|TAF1…	RNA Polymerase I Promoter Clearance	109	RNA POLYMERASE I PROMOTER CLEARANCE%REACTOME%R-HSA-73854.3	-0.7322	-2.9642	0	t2iL+Go
HIST1H2BA|HIST1H2BB|HIST1H2BC|HIST1H2BD|CCNE1|HIST1H2BE|CCNE2|HIST1H2BF|HIST1H2BG|HIST1H2BH|HIST1H2BI|HIST1H2BJ|HIST1H2BK|HIST1H2BL|H2BFS|HIST1H2BM|HIST1H2BN|HIST1H2BO|CDK2|HIST1H4A|HIST1H4B|HIST1H4C|HIST1H4D|HIST1H4E|HIST1H4F|HIST1H4H|HIST1H4I|HIST1H4J|HIST1H4K|HIST1H4L|HIST2H2AA3|HIST2H2AA4|HIST2H2AC|HIST2H2BE|HIST2H4A|HIST2H4B|HIST3H2BB|HIST3H3|HIST4H4|RB1|H1F0|HIST1H1D|HIST1H1E|HIST1H1A|MRE11…	DNA Damage Telomere Stress Induced Senescence	80	DNA DAMAGE TELOMERE STRESS INDUCED SENESCENCE%REACTOME%R-HSA-2559586.3	-0.7321	-2.8045	0	t2iL+Go
HIST1H2BA|HIST1H2BB|HIST1H2BC|HIST1H2BD|HIST1H2BE|HIST1H2BF|HIST1H2BG|HIST1H2BH|HIST1H2BI|HIST1H2BJ|HIST1H2BK|H2BFS|HIST1H2BL|HIST1H2BM|HIST1H2BN|HIST1H2BO|HIST1H3A|HIST1H3B|HIST1H3C|HIST1H3D|CDK2|HIST1H3E|HIST1H3F|CDK4|HIST1H3G|HIST1H3H|HIST1H3I|HIST1H3J|HIST1H4A|HIST1H4B|HIST1H4C|HIST1H4D|HIST1H4E|HIST1H4F|HIST1H4H|HIST1H4I|HIST1H4J|HIST1H4K|HIST1H4L|HIST2H2AA3|HIST2H2AA4|HIST2H2AC|HIST2H2BE|HI…	Meiosis	117	MEIOSIS%REACTOME%R-HSA-1500620.2	-0.7319	-2.9623	0	t2iL+Go
HIST1H2BA|ATXN7|HIST1H2BB|MBIP|HIST1H2BC|HIST1H2BD|IKBKAP|DMAP1|SAP130|HIST1H2BE|HIST1H2BF|DR1|HIST1H2BG|BRPF1|HIST1H2BH|BRPF3|HIST1H2BI|HIST1H2BJ|MRGBP|HIST1H2BK|YEATS2|HIST1H2BL|TADA3|HIST1H2BM|TADA1|HIST1H2BN|HIST1H2BO|HIST1H3A|HIST1H3B|HIST1H3C|HIST1H3D|HIST1H3E|VPS72|HIST1H3F|WDR5|HIST1H3G|HIST1H3H|HIST1H3I|HIST1H3J|MSL2|TAF10|HIST1H4A|MSL3|HIST1H4B|TAF12|HIST1H4C|MSL1|HIST1H4D|CREBBP|HIST1H…	HATs acetylate histones	143	HATS ACETYLATE HISTONES%REACTOME DATABASE ID RELEASE 69%3214847	-0.7317	-3.0872	0	t2iL+Go
SMYD2|SMYD3|NFKB1|NFKB2|EZH2|HIST1H3A|HIST1H3B|HIST1H3C|HIST1H3D|DPY30|EED|HIST1H3E|HIST1H3F|WDR5|HIST1H3G|HIST1H3H|AEBP2|HIST1H3I|HIST1H3J|HIST1H4A|HIST1H4B|HIST1H4C|HIST1H4D|HIST1H4E|RBBP4|HIST1H4F|RBBP5|HIST1H4H|ATF7IP|RBBP7|HIST1H4I|HIST1H4J|SUZ12|HIST1H4K|HIST1H4L|HIST2H3A|HIST2H3C|HIST2H3D|HIST2H4A|HIST2H4B|HIST4H4|RELA|PRDM16|ASH1L|DOT1L|SETD3|EHMT1|EHMT2|SETD6|ASH2L|NSD1|SETD1A|SETD1B|SET…	PKMTs methylate histone lysines	71	PKMTS METHYLATE HISTONE LYSINES%REACTOME DATABASE ID RELEASE 69%3214841	-0.7286	-2.6904	0	t2iL+Go
HIST1H2BA|HIST1H2BB|HIST1H2BC|HIST1H2BD|HIST1H2BE|HIST1H2BF|HIST1H2BG|HIST1H2BH|HIST1H2BI|HIST1H2BJ|HIST1H2BK|H2BFS|HIST1H2BL|HIST1H2BM|EZH2|HIST1H2BN|RXRA|HIST1H2BO|HIST1H3A|HIST1H3B|HIST1H3C|HIST1H3D|HIST1H3E|EED|HIST1H3F|WDR5|HIST1H3G|HIST1H3H|KDM6A|HIST1H3I|HIST1H3J|HIST1H4A|HIST1H4B|HIST1H4C|HIST1H4D|POLR2A|CREBBP|HIST1H4E|POLR2B|HIST1H4F|RBBP4|POLR2C|RBBP5|POLR2D|HIST1H4H|POLR2E|HIST1H4I|RB…	Activation of HOX genes during differentiation	122	ACTIVATION OF HOX GENES DURING DIFFERENTIATION%REACTOME%R-HSA-5619507.3	-0.7235	-2.9822	0	t2iL+Go
HIST1H2BA|HIST1H2BB|HIST1H2BC|HIST1H2BD|HIST1H2BE|HIST1H2BF|HIST1H2BG|HIST1H2BH|HIST1H2BI|HIST1H2BJ|HIST1H2BK|H2BFS|HIST1H2BL|HIST1H2BM|EZH2|HIST1H2BN|RXRA|HIST1H2BO|HIST1H3A|HIST1H3B|HIST1H3C|HIST1H3D|HIST1H3E|EED|HIST1H3F|WDR5|HIST1H3G|HIST1H3H|KDM6A|HIST1H3I|HIST1H3J|HIST1H4A|HIST1H4B|HIST1H4C|HIST1H4D|POLR2A|CREBBP|HIST1H4E|POLR2B|HIST1H4F|RBBP4|POLR2C|RBBP5|POLR2D|HIST1H4H|POLR2E|HIST1H4I|RB…	Activation of anterior HOX genes in hindbrain development during early embryogenesis	122	ACTIVATION OF ANTERIOR HOX GENES IN HINDBRAIN DEVELOPMENT DURING EARLY EMBRYOGENESIS%REACTOME%R-HSA-5617472.2	-0.7235	-2.961	0	t2iL+Go
HIST1H2BA|RPS27A|HIST1H2BB|HIST1H2BC|HIST1H2BD|HIST1H2BE|HIST1H2BF|HIST1H2BG|HIST1H2BH|HIST1H2BI|HIST1H2BJ|HIST1H2BK|H2BFS|HIST1H2BL|HIST1H2BM|EZH2|HIST1H2BN|HIST1H2BO|HIST1H3A|HIST1H3B|UBA52|HIST1H3C|HIST1H3D|HIST1H3E|EED|HIST1H3F|CDK4|HIST1H3G|CDK6|UBC|HIST1H3H|HIST1H3I|CDKN2A|KDM6B|CDKN2B|HIST1H3J|HIST1H4A|CDKN2C|HIST1H4B|CDKN2D|HIST1H4C|HIST1H4D|HIST1H4E|HIST1H4F|RBBP4|E2F1|HIST1H4H|E2F2|HIST…	Oxidative Stress Induced Senescence	123	OXIDATIVE STRESS INDUCED SENESCENCE%REACTOME DATABASE ID RELEASE 69%2559580	-0.7155	-2.9215	0	t2iL+Go
HIST1H2BA|HIST1H2BB|HIST1H2BC|HIST1H2BD|HIST1H2BE|HIST1H2BF|HIST1H2BG|HIST1H2BH|HIST1H2BI|HIST1H2BJ|HIST1H2BK|H2BFS|HIST1H2BL|HIST1H2BM|HIST1H2BN|HIST1H2BO|HIST1H3A|HIST1H3B|HIST1H3C|HIST1H3D|AAAS|HIST1H3E|HIST1H3F|HIST1H3G|HIST1H3H|HIST1H3I|HIST1H3J|HIST1H4A|HIST1H4B|HIST1H4C|HIST1H4D|POLR2A|HIST1H4E|POLR2B|HIST1H4F|POLR2C|POLR2D|HIST1H4H|POLR2E|HIST1H4I|POLR2F|HIST1H4J|POLR2G|HIST1H4K|POLR2H|HI…	Transcriptional regulation by small RNAs	103	TRANSCRIPTIONAL REGULATION BY SMALL RNAS%REACTOME%R-HSA-5578749.3	-0.7152	-2.8827	0	t2iL+Go
HIST1H2BA|HIST1H2BB|HIST1H2BC|HIST1H2BD|NHP2|HIST1H2BE|HIST1H2BF|HIST1H2BG|HIST1H2BH|HIST1H2BI|HIST1H2BJ|HIST1H2BK|HIST1H2BL|H2BFS|HIST1H2BM|HIST1H2BN|POLA1|HIST1H2BO|POLA2|POLD1|POLD2|POLD3|POLD4|POLE|POLE2|POLE3|POLE4|HIST1H4A|HIST1H4B|HIST1H4C|HIST1H4D|HIST1H4E|HIST1H4F|HIST1H4H|HIST1H4I|HIST1H4J|HIST1H4K|HIST1H4L|HIST2H2AA3|HIST2H2AA4|HIST2H2AC|HIST2H2BE|WRAP53|DNA2|HIST2H4A|HIST2H4B|FEN1|LIG…	Telomere Maintenance	82	TELOMERE MAINTENANCE%REACTOME DATABASE ID RELEASE 69%157579	-0.7022	-2.7133	0	t2iL+Go
SRC|PDPK1|CRK|ITGB3|SYK|RAPGEF3|RAPGEF4|TLN1|AKT1|PTPN1|VWF|RAP1A|RAP1B|BCAR1|CSK|FN1|RASGRP1|RASGRP2|APBB1IP|ITGA2B|PTK2|SHC1|FGA|FGB|SOS1|FGG	Integrin signaling	26	INTEGRIN SIGNALING%REACTOME DATABASE ID RELEASE 69%9006921	-0.7002	-2.1453	0	t2iL+Go
SRC|PDPK1|CRK|ITGB3|SYK|RAPGEF3|RAPGEF4|TLN1|AKT1|PTPN1|VWF|RAP1A|RAP1B|BCAR1|CSK|FN1|RASGRP1|RASGRP2|APBB1IP|ITGA2B|PTK2|SHC1|FGA|FGB|SOS1|FGG	Integrin alphaIIb beta3 signaling	26	INTEGRIN ALPHAIIB BETA3 SIGNALING%REACTOME%R-HSA-354192.1	-0.7002	-2.1561	0	t2iL+Go
HIST1H2BA|HIST1H2BB|HIST1H2BC|HIST1H2BD|HIST1H2BE|HIST1H2BF|HIST1H2BG|HIST1H2BH|HIST1H2BI|HIST1H2BJ|HIST1H2BK|HIST1H2BL|HIST1H2BM|HIST1H2BN|HIST1H2BO|HIST1H3A|HIST1H3B|HIST1H3C|HIST1H3D|HIST1H3E|HIST1H3F|HIST1H3G|HIST1H3H|HIST1H3I|HIST1H3J|HIST1H4A|HIST1H4B|HIST1H4C|HIST1H4D|HIST1H4E|HIST1H4F|HIST1H4G|HIST1H4H|HIST1H4I|HIST1H4J|HIST1H4K|HIST1H4L|HIST2H2AA3|HIST2H2AA4|HIST2H2AB|CD40|HIST2H2AC|CD40…	Systemic lupus erythematosus	136	SYSTEMIC LUPUS ERYTHEMATOSUS%KEGG%HSA05322	-0.6975	-2.9019	0	t2iL+Go
HIST1H2BA|RPS27A|HIST1H2BB|HIST1H2BC|HIST1H2BD|HIST1H2BE|NFKB1|HIST1H2BF|HIST1H2BG|HIST1H2BH|CDC16|HIST1H2BI|HIST1H2BJ|CDC23|HIST1H2BK|H2BFS|HIST1H2BL|HIST1H2BM|CDC26|HIST1H2BN|CDC27|HIST1H2BO|HIST1H3A|HIST1H3B|UBA52|HIST1H3C|HIST1H3D|CDK2|HIST1H3E|HIST1H3F|CDK4|HIST1H3G|CDK6|UBC|HIST1H3H|HIST1H3I|CDKN2A|CDKN2B|HIST1H3J|HIST1H4A|CDKN2C|HIST1H4B|CDKN2D|HIST1H4C|HIST1H4D|HIST1H4E|STAT3|HIST1H4F|HIS…	Senescence-Associated Secretory Phenotype (SASP)	110	SENESCENCE-ASSOCIATED SECRETORY PHENOTYPE (SASP)%REACTOME%R-HSA-2559582.2	-0.6946	-2.8218	0	t2iL+Go
HIST1H2BA|HIST1H2BB|HIST1H2BC|HIST1H2BD|HIST1H2BE|HIST1H2BF|HIST1H2BG|HIST1H2BH|HIST1H2BI|HIST1H2BJ|HIST1H2BK|H2BFS|HIST1H2BL|LEMD3|HIST1H2BM|LEMD2|HIST1H2BN|CTDNEP1|HIST1H2BO|HIST1H3A|CNEP1R1|HIST1H3B|HIST1H3C|CDK1|HIST1H3D|AAAS|HIST1H3E|HIST1H3F|HIST1H3G|HIST1H3H|HIST1H3I|HIST1H3J|HIST1H4A|HIST1H4B|HIST1H4C|HIST1H4D|HIST1H4E|HIST1H4F|PRKCA|PRKCB|HIST1H4H|RAB2A|HIST1H4I|HIST1H4J|HIST1H4K|HIST1H4…	Mitotic Prophase	134	MITOTIC PROPHASE%REACTOME%R-HSA-68875.4	-0.6937	-2.8922	0	t2iL+Go
HIST1H2BA|HIST1H2BB|HIST1H2BC|HIST1H2BD|HIST1H2BE|HIST1H2BF|HIST1H2BG|HIST1H2BH|BCDIN3D|HIST1H2BI|HIST1H2BJ|HIST1H2BK|H2BFS|HIST1H2BL|HIST1H2BM|HIST1H2BN|HIST1H2BO|HIST1H3A|HIST1H3B|HIST1H3C|HIST1H3D|DGCR8|AAAS|HIST1H3E|HIST1H3F|HIST1H3G|HIST1H3H|HIST1H3I|HIST1H3J|HIST1H4A|HIST1H4B|HIST1H4C|HIST1H4D|POLR2A|HIST1H4E|POLR2B|HIST1H4F|POLR2C|POLR2D|HIST1H4H|POLR2E|HIST1H4I|POLR2F|HIST1H4J|POLR2G|HIST…	Gene Silencing by RNA	133	GENE SILENCING BY RNA%REACTOME DATABASE ID RELEASE 69%211000	-0.6825	-2.8246	0	t2iL+Go
HIST1H2BA|HIST1H2BB|HIST1H2BC|HIST1H2BD|HIST1H2BE|HIST1H2BF|HIST1H2BG|HIST1H2BH|HIST1H2BI|HIST1H2BJ|HIST1H2BK|HIST1H2BL|H2BFS|HIST1H2BM|HIST1H2BN|HIST1H2BO|POLD1|POLD2|POLD3|POLD4|POLE|POLE2|POLE3|POLE4|APEX1|HIST1H4A|HIST1H4B|LIG3|HIST1H4C|MBD4|HIST1H4D|HIST1H4E|MPG|HIST1H4F|NEIL1|NEIL2|HIST1H4H|NEIL3|HIST1H4I|HIST1H4J|NTHL1|HIST1H4K|OGG1|PARP1|HIST1H4L|PARP2|HIST2H2AA3|HIST2H2AA4|POLB|HIST2H2AC…	Base Excision Repair	89	BASE EXCISION REPAIR%REACTOME DATABASE ID RELEASE 69%73884	-0.6824	-2.6419	0	t2iL+Go
HIST1H2BA|RPS27A|HIST1H2BB|CCNH|HIST1H2BC|HIST1H2BD|CDK7|HIST1H2BE|HIST1H2BF|HIST1H2BG|HIST1H2BH|HIST1H2BI|HIST1H2BJ|HIST1H2BK|H2BFS|HIST1H2BL|HIST1H2BM|HIST1H2BN|HIST1H2BO|HIST1H3A|HIST1H3B|UBA52|HIST1H3C|HIST1H3D|HIST1H3E|HIST1H3F|HIST1H3G|UBC|HIST1H3H|HIST1H3I|MNAT1|HIST1H3J|HIST1H4A|HIST1H4B|HIST1H4C|LMO1|HIST1H4D|LMO2|HIST1H4E|HIST1H4F|HIST1H4H|HIST1H4I|HIST1H4J|HIST1H4K|HIST1H4L|HIST2H2AA3|…	RUNX1 regulates transcription of genes involved in differentiation of HSCs	130	RUNX1 REGULATES TRANSCRIPTION OF GENES INVOLVED IN DIFFERENTIATION OF HSCS%REACTOME%R-HSA-8939236.1	-0.6702	-2.7971	0	t2iL+Go
HIST1H2BA|HIST1H2BB|HIST1H2BC|HIST1H2BD|HIST1H2BE|HIST1H2BF|HIST1H2BG|HIST1H2BH|SPAM1|HIST1H2BI|HIST1H2BJ|HIST1H2BK|H2BFS|HIST1H2BL|HIST1H2BM|HIST1H2BN|HIST1H2BO|HIST1H3A|HIST1H3B|HIST1H3C|HIST1H3D|CDK2|HIST1H3E|HIST1H3F|CDK4|HIST1H3G|CD9|HIST1H3H|HIST1H3I|HIST1H3J|HIST1H4A|HIST1H4B|HIST1H4C|HIST1H4D|HIST1H4E|HIST1H4F|KCNU1|HIST1H4H|HIST1H4I|HIST1H4J|HIST1H4K|HIST1H4L|HIST2H2AA3|HIST2H2AA4|HIST2H…	Reproduction	143	REPRODUCTION%REACTOME DATABASE ID RELEASE 69%1474165	-0.6694	-2.8402	0	t2iL+Go
HIST1H2BA|RPS27A|HIST1H2BB|HIST1H2BC|HIST1H2BD|HIST1H2BE|HIST1H2BF|HIST1H2BG|HIST1H2BH|APOA4|HIST1H2BI|HIST1H2BJ|HIST1H2BK|H2BFS|HIST1H2BL|HIST1H2BM|HIST1H2BN|HIST1H2BO|HIST1H3A|HIST1H3B|UBA52|HIST1H3C|HIST1H3D|HIST1H3E|HIST1H3F|HIST1H3G|UBC|HIST1H3H|HIST1H3I|HIST1H3J|HIST1H4A|HIST1H4B|HIST1H4C|LTF|HIST1H4D|HIST1H4E|HIST1H4F|HIST1H4H|HIST1H4I|HIST1H4J|HIST1H4K|HIST1H4L|HIST2H2AA3|HIST2H2AA4|USP9X…	Amyloid fiber formation	109	AMYLOID FIBER FORMATION%REACTOME DATABASE ID RELEASE 69%977225	-0.6657	-2.6786	0	t2iL+Go
HIST1H2BA|HIST1H2BB|ARID4B|CCNH|HIST1H2BC|RRP8|HIST1H2BD|CDK7|SAP130|HIST1H2BE|ERCC2|SAP30BP|HIST1H2BF|ERCC3|CD3EAP|HIST1H2BG|SAP30|HIST1H2BH|BAZ2A|HIST1H2BI|SUDS3|HIST1H2BJ|CBX3|HIST1H2BK|H2BFS|HIST1H2BL|PHF19|HIST1H2BM|EZH2|HIST1H2BN|GTF2H1|PHF1|HIST1H2BO|HIST1H3A|GTF2H2|CHD4|HIST1H3B|CHD3|HIST1H3C|SIN3B|HIST1H3D|GTF2H3|JARID2|HIST1H3E|GTF2H4|EED|HIST1H3F|GTF2H5|TET2|HIST1H3G|TET1|HIST1H3H|BAZ1…	Epigenetic regulation of gene expression	146	EPIGENETIC REGULATION OF GENE EXPRESSION%REACTOME%R-HSA-212165.2	-0.6646	-2.7916	0	t2iL+Go
HIST1H2BA|HIST1H2BB|HIST1H2BC|HIST1H2BD|HIST1H2BE|HIST1H2BF|HIST1H2BG|HIST1H2BH|HIST1H2BI|HIST1H2BJ|HIST1H2BK|HIST1H2BL|H2BFS|HIST1H2BM|CDC25C|HIST1H2BN|MDC1|HIST1H2BO|BRCA1|HUS1|RHNO1|CDK1|BRIP1|ATRIP|BARD1|HIST1H4A|TP53BP1|HIST1H4B|CHEK1|HIST1H4C|HERC2|CHEK2|RAD17|HIST1H4D|HIST1H4E|HIST1H4F|HIST1H4H|HIST1H4I|HIST1H4J|RNF168|HIST1H4K|RNF8|HIST1H4L|RMI2|RMI1|HIST2H2BE|PIAS4|DNA2|HIST2H4A|HIST2H4B…	G2 M DNA damage checkpoint	95	G2 M DNA DAMAGE CHECKPOINT%REACTOME%R-HSA-69473.4	-0.6564	-2.5721	0	t2iL+Go
HIST1H2BA|MYC|HIST1H2BB|CCND1|HIST1H2BC|HIST1H2BD|HIST1H2BE|HIST1H2BF|HIST1H2BG|GTF2A1|HIST1H2BH|HIST1H2BI|GTF2A2|HIST1H2BJ|HIST1H2BK|H2BFS|HIST1H2BL|GTF2F1|HIST1H2BM|GTF2F2|HIST1H2BN|HIST1H2BO|HIST1H3A|HIST1H3B|HIST1H3C|USF2|HIST1H3D|HIST1H3E|HIST1H3F|HIST1H3G|HIST1H3H|HIST1H3I|HIST1H3J|HIST1H4A|HIST1H4B|HIST1H4C|HIST1H4D|POLR2A|CREBBP|HIST1H4E|POLR2B|HIST1H4F|POLR2C|POLR2D|HIST1H4H|POLR2E|HIST1…	Estrogen-dependent gene expression	148	ESTROGEN-DEPENDENT GENE EXPRESSION%REACTOME DATABASE ID RELEASE 69%9018519	-0.6561	-2.773	0	t2iL+Go
HIST1H2BA|RPS27A|HIST1H2BB|HIST1H2BC|HIST1H2BD|HIST1H2BE|HIST1H2BF|HIST1H2BG|HIST1H2BH|HIST1H2BI|HIST1H2BJ|HIST1H2BK|H2BFS|HIST1H2BL|HIST1H2BM|HIST1H2BN|HIST1H2BO|UBA52|CDK2|UBC|HIST1H4A|HIST1H4B|TP53BP1|HIST1H4C|CHEK1|HIST1H4D|HIST1H4E|HIST1H4F|HIST1H4H|HIST1H4I|HIST1H4J|HIST1H4K|RNF168|HIST1H4L|HIST2H2BE|DNA2|HIST2H4A|HIST2H4B|HIST3H2BB|HIST3H3|HIST4H4|RFC2|RFC3|RFC4|RFC5|EXO1|RPA1|RPA2|RPA3|BL…	Processing of DNA double-strand break ends	98	PROCESSING OF DNA DOUBLE-STRAND BREAK ENDS%REACTOME%R-HSA-5693607.1	-0.6557	-2.5585	0	t2iL+Go
FOXO1|IGF2R|TSC1|PDPK1|GSK3B|TSC2|GSK3A|INSRR|MDM2|INPPL1|FOXO3|IRS1|IRS2|IRS4|PTEN|MDM4|TPTE|IGF1|IGF1R|INS|INSR|PIK3CA|IGF2	Insulin IGF pathway-protein kinase B signaling cascade	23	INSULIN IGF PATHWAY-PROTEIN KINASE B SIGNALING CASCADE%PANTHER PATHWAY%P00033	-0.6445	-1.8576	0.002	t2iL+Go
TLR2|TLR1|CD14|TLR4|TLR6|APOB|S100A1|S100A9|S100A8|HMGB1|CD36|LBP|FGA|LY96|FGB|FGG	Regulation of TLR by endogenous ligand	16	REGULATION OF TLR BY ENDOGENOUS LIGAND%REACTOME%R-HSA-5686938.3	-0.6436	-1.7575	0.0059	t2iL+Go
STAT5A|STAT5B|BRWD1|JAK3|HIST1H3A|HIST1H3B|HIST1H3C|HIST1H3D|HIST1H3E|HIST1H3F|HIST1H3G|HIST1H3H|HIST1H3I|HIST1H3J|IL2RG|HGF|STAT3|TSLP|SMARCA4|IL7|IL7R|HIST2H3A|HIST2H3C|HIST2H3D|CRLF2|IRS1|IRS2|SOCS1|PIK3R1|PIK3R2|CISH|PIK3R3|JAK1|RAG1|SOCS2|RAG2	Interleukin-7 signaling	36	INTERLEUKIN-7 SIGNALING%REACTOME%R-HSA-1266695.7	-0.6436	-2.0581	0.002	t2iL+Go
HIST1H2BA|HIST1H2BB|HIST1H2BC|HIST1H2BD|HIST1H2BE|HIST1H2BF|HIST1H2BG|HIST1H2BH|HIST1H2BI|HIST1H2BJ|HIST1H2BK|H2BFS|HIST1H2BL|HIST1H2BM|HIST1H2BN|POLA1|HIST1H2BO|POLA2|POLD1|POLD2|POLD3|POLD4|POLE|POLE2|POLE3|POLE4|HIST1H4A|HIST1H4B|HIST1H4C|HIST1H4D|HIST1H4E|HIST1H4F|RBBP4|HIST1H4H|HIST1H4I|RBBP7|HIST1H4J|HIST1H4K|HIST1H4L|HIST2H2AA3|HIST2H2AA4|HIST2H2AC|WRAP53|HIST2H2BE|DNA2|HIST2H4A|FEN1|HIST2…	Chromosome Maintenance	109	CHROMOSOME MAINTENANCE%REACTOME%R-HSA-73886.2	-0.6395	-2.5444	0	t2iL+Go
H1F0|HIST1H1D|UBN1|HIST1H1E|HIST1H1A|HIST1H1B|HIST1H1C|LMNB1|HIRA|TP53|EP400|HMGA1|RB1|HMGA2|CABIN1|ASF1A	Formation of Senescence-Associated Heterochromatin Foci (SAHF)	16	FORMATION OF SENESCENCE-ASSOCIATED HETEROCHROMATIN FOCI (SAHF)%REACTOME DATABASE ID RELEASE 69%2559584	-0.631	-1.6921	0.0155	t2iL+Go
MMP13|PLAT|MMP1|PLAU|PLAUR|PLG|SERPINF2|CPB2|MMP9|LPA|MMP3|SERPINB2|FGA|FGB|SERPINE1|FGG	Plasminogen activating cascade	16	PLASMINOGEN ACTIVATING CASCADE%PANTHER PATHWAY%P00050	-0.6291	-1.7213	0.0304	t2iL+Go
TGS1|EP300|TBL1X|TBL1XR1|CPT1A|PPARA|RORA|RXRA|SREBF1|CHD9|HELZ2|NCOA1|NCOA2|MED1|SMARCD3|NCOA6|CARM1|CREBBP	RORA activates gene expression	18	RORA ACTIVATES GENE EXPRESSION%REACTOME DATABASE ID RELEASE 69%1368082	-0.6213	-1.7697	0.0152	t2iL+Go
NFKB1|H2BFS|EZH2|EED|KDM6B|STAT3|RBBP4|RBBP7|CXCL8|SUZ12|IGFBP7|RELA|RPS6KA1|RPS6KA2|RPS6KA3|H1F0|HIST1H1D|HIST1H1E|HIST1H1A|HIST1H1B|HIST1H1C|ANAPC15|LMNB1|ANAPC16|TP53|UBB|CDKN1A|CDKN1B|ETS1|ETS2|TXN|CEBPB|EHMT1|ID1|EHMT2|HMGA2|SP1|CABIN1|ASF1A|UBN1|MOV10|TNIK|H2AFB1|AGO3|AGO4|AGO1|H2AFJ|H2AFV|TINF2|H2AFX|TERF1|TERF2|POT1|H2AFZ|TERF2IP|ANAPC1|ACD|MINK1|ANAPC10|HIRA|ANAPC11|H3F3A|H3F3B|HMGA1|ANA…	Cellular Senescence	193	CELLULAR SENESCENCE%REACTOME DATABASE ID RELEASE 69%2559583	-0.6128	-2.7123	0	t2iL+Go
SRC|PEBP1|HRAS|NRAS|ITGB3|YWHAB|KRAS|MAP2K1|MAP2K2|ARAF|TLN1|IQGAP1|VCL|VWF|ARRB1|KSR1|ARRB2|CNKSR1|BRAF|MAPK1|RAF1|RAP1A|RAP1B|CSK|FN1|MAPK3|MARK3|KSR2|CNKSR2|APBB1IP|ITGA2B|FGA|FGB|FGG	Signaling by high-kinase activity BRAF mutants	34	SIGNALING BY HIGH-KINASE ACTIVITY BRAF MUTANTS%REACTOME%R-HSA-6802948.1	-0.6076	-1.9687	0	t2iL+Go
AKT2|AKT3|EGLN1|EGLN2|EGLN3|VHL|MTOR|RORC|PTEN|TPTE|TXN|TXN2|CREBBP|ARNT|HIF1A|AKT1	Hypoxia response via HIF activation	16	HYPOXIA RESPONSE VIA HIF ACTIVATION%PANTHER PATHWAY%P00030	-0.605	-1.6242	0.0268	t2iL+Go
EPHX2|LTA4H|LTC4S|CYP1A1|PTGS2|CYP3A4|HPGD|ALOX12|ALOX15|ALOX5|GSTM4|CYP2C8|CYP2C9|CYP2D6|CYP2E1|CYP1A2	Biosynthesis of DHA-derived SPMs	16	BIOSYNTHESIS OF DHA-DERIVED SPMS%REACTOME%R-HSA-9018677.1	-0.6023	-1.5914	0.0437	t2iL+Go
RNF40|HIST1H2BA|WDR61|RPS27A|HIST1H2BB|HIST1H2BC|RNF181|HIST1H2BD|HIST1H2BE|HIST1H2BF|RAD18|HIST1H2BG|HIST1H2BH|HIST1H2BI|HIST1H2BJ|HIST1H2BK|HIST1H2BL|RNF20|HIST1H2BM|HIST1H2BN|HIST1H2BO|RNF144A|VCP|UBA52|UBC|VIMP|HLA-A|SHPRH|WAC|TMEM129|BCL10|PCNA|DERL1|CTR9|RTF1|UBE2A|UBE2B|PEX10|UBE2D1|UBE2D2|UBE2D3|PEX12|PEX13|UBE2E1|PEX14|UBE2V2|PEX2|PAF1|RRAGA|UBE2J2|UBE2L3|UBE2N|PRKDC|UBB|HLTF|LEO1|CDC73|…	E3 ubiquitin ligases ubiquitinate target proteins	58	E3 UBIQUITIN LIGASES UBIQUITINATE TARGET PROTEINS%REACTOME DATABASE ID RELEASE 69%8866654	-0.5925	-2.1199	0	t2iL+Go
SRC|PDPK1|CRK|ITGB3|F2|SYK|RAPGEF3|RAPGEF4|TLN1|THPO|AKT1|PTPN1|VWF|GP1BA|GP1BB|ADRA2A|GP5|RAP1A|GP9|ADRA2C|RAP1B|BCAR1|CSK|FN1|RASGRP1|RASGRP2|APBB1IP|ITGA2B|MPL|PTK2|SHC1|FGA|FGB|SOS1|FGG	Platelet Aggregation (Plug Formation)	35	PLATELET AGGREGATION (PLUG FORMATION)%REACTOME%R-HSA-76009.2	-0.5923	-1.9336	0.0056	t2iL+Go
TICAM1|TLR3|NFKB1|NFKB2|IKBKB|CHUK|IKBKG|DHX9|NFKBIA|NFKBIB|RELA|RIPK3|MYD88|ZBP1|NLRP4|IRF3|DTX4|RIPK1|NKIRAS1|NKIRAS2|TBK1	ZBP1(DAI) mediated induction of type I IFNs	21	ZBP1(DAI) MEDIATED INDUCTION OF TYPE I IFNS%REACTOME%R-HSA-1606322.1	-0.5922	-1.7151	0.0193	t2iL+Go
SUMO2|SUMO3|TPR|UBE2I|CHD3|AAAS|NDC1|L3MBTL2|ZBED1|HIST1H4A|HIST1H4B|HIST1H4C|HIST1H4D|HIST1H4E|HIST1H4F|HIST1H4H|HIST1H4I|HIST1H4J|SUZ12|HIST1H4K|HIST1H4L|HDAC4|HDAC1|HDAC2|SATB1|SATB2|PIAS1|HIST2H4A|HIST2H4B|HIST4H4|CBX8|PHC2|PHC1|CBX4|CBX2|PHC3|BMI1|NUP107|NUP133|RING1|NUP153|NUP155|NUP160|RNF2|NUP188|NUP205|NUP210|NUP214|NUP35|NUP37|NUP43|NUP50|NUP54|NUP62|NUP85|NUP88|NUP93|PCGF2|NUPL2|POM121…	SUMOylation of chromatin organization proteins	65	SUMOYLATION OF CHROMATIN ORGANIZATION PROTEINS%REACTOME%R-HSA-4551638.5	-0.5908	-2.1864	0	t2iL+Go
HIST1H2BA|RPS27A|HIST1H2BB|HIST1H2BC|HIST1H2BD|HIST1H2BE|HIST1H2BF|HIST1H2BG|HIST1H2BH|HIST1H2BI|HIST1H2BJ|HIST1H2BK|H2BFS|HIST1H2BL|HIST1H2BM|HIST1H2BN|HIST1H2BO|POLD1|UBA52|POLD2|POLD3|CDK2|POLD4|POLE|POLE2|UBC|POLE3|POLE4|HIST1H4A|HIST1H4B|TP53BP1|HIST1H4C|CHEK1|HIST1H4D|HIST1H4E|HIST1H4F|HIST1H4H|HIST1H4I|HIST1H4J|HIST1H4K|RNF168|HIST1H4L|HIST2H2BE|DNA2|HIST2H4A|HIST2H4B|HIST3H2BB|HIST3H3|ERC…	HDR through Homologous Recombination (HRR) or Single Strand Annealing (SSA)	132	HDR THROUGH HOMOLOGOUS RECOMBINATION (HRR) OR SINGLE STRAND ANNEALING (SSA)%REACTOME%R-HSA-5693567.2	-0.5792	-2.3941	0	t2iL+Go
HIST1H2BA|RPS27A|HIST1H2BB|HIST1H2BC|HIST1H2BD|HIST1H2BE|HIST1H2BF|HIST1H2BG|HIST1H2BH|HIST1H2BI|HIST1H2BJ|HIST1H2BK|H2BFS|HIST1H2BL|HIST1H2BM|HIST1H2BN|HIST1H2BO|POLD1|UBA52|POLD2|POLD3|CDK2|POLD4|POLE|POLE2|UBC|POLE3|POLE4|HIST1H4A|HIST1H4B|TP53BP1|LIG3|HIST1H4C|CHEK1|HIST1H4D|HIST1H4E|HIST1H4F|HIST1H4H|HIST1H4I|HIST1H4J|HIST1H4K|RNF168|HIST1H4L|PARP1|PARP2|HIST2H2BE|XRCC1|DNA2|HIST2H4A|FEN1|HI…	Homology Directed Repair	138	HOMOLOGY DIRECTED REPAIR%REACTOME%R-HSA-5693538.2	-0.5768	-2.4416	0	t2iL+Go
ARF1|FIG4|PIKFYVE|PIK3R4|SACM1L|ARF3|INPP5E|TPTE2|VAC14|OCRL|PI4K2A|TPTE|PI4K2B|PI4KB|PIK3C2A|PIK3C2G|PIK3C3	Synthesis of PIPs at the Golgi membrane	17	SYNTHESIS OF PIPS AT THE GOLGI MEMBRANE%REACTOME DATABASE ID RELEASE 69%1660514	-0.5762	-1.5775	0.0417	t2iL+Go
PARP10|SLC22A13|NAMPT|NNMT|PARP4|NUDT12|PTGIS|PTGS2|SLC5A8|CYP8B1|NAPRT|PARP6|CARKD|RNLS|PARP16|PARP14|PARP9|APOA1BP|PARP8	Nicotinamide salvaging	19	NICOTINAMIDE SALVAGING%REACTOME%R-HSA-197264.5	-0.5743	-1.5875	0.0438	t2iL+Go
CNOT1|CNOT10|CNOT2|CNOT3|CNOT4|CNOT6|CNOT6L|CNOT7|CNOT8|ZCCHC11|PABPC1|TNKS1BP1|PAIP1|ZCCHC6|EIF4A1|EIF4A2|EIF4A3|EIF4B|EIF4E|PAN2|PAN3|EIF4G1|PARN|RQCD1|CNOT11	Deadenylation of mRNA	25	DEADENYLATION OF MRNA%REACTOME%R-HSA-429947.2	-0.5716	-1.7192	0.0206	t2iL+Go
SRC|PEBP1|HRAS|NRAS|ITGB3|YWHAB|KRAS|LAMTOR3|MAP2K1|MAP2K2|LAMTOR2|ARAF|TLN1|IQGAP1|WDR83|VCL|IL17RD|VWF|ARRB1|KSR1|ARRB2|CNKSR1|BRAF|MAPK1|RAF1|RAP1A|RAP1B|CSK|FN1|MAPK3|MARK3|KSR2|CNKSR2|APBB1IP|ITGA2B|FGA|FGB|FGG	MAP2K and MAPK activation	38	MAP2K AND MAPK ACTIVATION%REACTOME%R-HSA-5674135.1	-0.5668	-1.8818	0.0055	t2iL+Go
ATXN7|MBIP|ARID4B|SMYD2|DMAP1|SAP130|SMYD3|NFKB1|DR1|NFKB2|BRPF1|SAP30|BRPF3|COPRS|SUDS3|MRGBP|YEATS2|TADA3|TADA1|JAK2|EZH2|BRWD1|KDM5A|CHD4|KDM5B|CHD3|KDM5C|KDM5D|DPY30|EED|VPS72|WDR5|UTY|KDM6A|AEBP2|KDM6B|MSL2|TAF10|MSL3|ARID1B|TAF12|MSL1|KDM7A|MTA1|KDM3A|RBBP4|KDM3B|SAP30L|RBBP5|ATF7IP|RBBP7|KDM4A|MTA3|KDM4C|SUZ12|KDM4D|MBD3|TAF5L|TAF6L|GATAD2B|GATAD2A|RELA|AK6|NCOA1|NCOA2|CARM1|RUVBL1|TBL1X|T…	Chromatin modifying enzymes	274	CHROMATIN MODIFYING ENZYMES%REACTOME%R-HSA-3247509.4	-0.5667	-2.6165	0	t2iL+Go
ATXN7|MBIP|ARID4B|SMYD2|DMAP1|SAP130|SMYD3|NFKB1|DR1|NFKB2|BRPF1|SAP30|BRPF3|COPRS|SUDS3|MRGBP|YEATS2|TADA3|TADA1|JAK2|EZH2|BRWD1|KDM5A|CHD4|KDM5B|CHD3|KDM5C|KDM5D|DPY30|EED|VPS72|WDR5|UTY|KDM6A|AEBP2|KDM6B|MSL2|TAF10|MSL3|ARID1B|TAF12|MSL1|KDM7A|MTA1|KDM3A|RBBP4|KDM3B|SAP30L|RBBP5|ATF7IP|RBBP7|KDM4A|MTA3|KDM4C|SUZ12|KDM4D|MBD3|TAF5L|TAF6L|GATAD2B|GATAD2A|RELA|AK6|NCOA1|NCOA2|CARM1|RUVBL1|TBL1X|T…	Chromatin organization	274	CHROMATIN ORGANIZATION%REACTOME DATABASE ID RELEASE 69%4839726	-0.5667	-2.6005	0	t2iL+Go
HIST1H2BA|RPS27A|HIST1H2BB|HIST1H2BC|HIST1H2BD|HIST1H2BE|HIST1H2BF|HIST1H2BG|HIST1H2BH|HIST1H2BI|HIST1H2BJ|HIST1H2BK|H2BFS|HIST1H2BL|HIST1H2BM|HIST1H2BN|HIST1H2BO|POLD1|UBA52|POLD2|POLD3|CDK2|POLD4|POLE|POLE2|UBC|BAZ1B|POLE3|POLE4|HIST1H4A|HIST1H4B|TP53BP1|PPP5C|LIG3|HIST1H4C|CHEK1|HIST1H4D|CHEK2|HIST1H4E|HIST1H4F|HIST1H4H|HIST1H4I|KDM4A|HIST1H4J|HIST1H4K|RNF168|HIST1H4L|PARP1|PARP2|HIST2H2BE|POL…	DNA Double-Strand Break Repair	166	DNA DOUBLE-STRAND BREAK REPAIR%REACTOME%R-HSA-5693532.3	-0.5633	-2.3948	0	t2iL+Go
IGKV3D-20|IGKV2D-28|NFATC2|IGKV4-1|ITPR1|IGKV2D-30|ITPR2|ITPR3|IGKV3-11|IGKV5-2|ITK|SYK|LYN|TEC|IGKV2-28|PLCG1|PLCG2|IGKV1-12|PPP3CA|PPP3CB|NFATC1|PPP3R1|NFATC3|AHCYL1|TXK|VAV1|VAV2|VAV3|IGHE|BTK|GRAP2|LCP2|SOS1	FCERI mediated Ca+2 mobilization	33	FCERI MEDIATED CA+2 MOBILIZATION%REACTOME DATABASE ID RELEASE 69%2871809	-0.5625	-1.7256	0.0074	t2iL+Go
LDLR|LDLRAP1|LIPA|AP2A1|AP2A2|AP2B1|LSR|AP2M1|AP2S1|APOB|SOAT1|SOAT2|CLTA|CLTC|PCSK9|NCEH1|CES3|NPC1|NPC2	LDL clearance	19	LDL CLEARANCE%REACTOME%R-HSA-8964038.1	-0.5616	-1.5517	0.038	t2iL+Go
PROC|PROS1|SERPINA5|SERPINC1|SERPIND1|F2R|F2|THBD|F10|F13A1|F13B|F5|SERPINE2|F8|CD177|PRTN3|PF4|FGA|PROCR|PF4V1|FGB|FGG	Common Pathway of Fibrin Clot Formation	22	COMMON PATHWAY OF FIBRIN CLOT FORMATION%REACTOME%R-HSA-140875.4	-0.557	-1.65	0.022	t2iL+Go
LAMA2|LAMA3|LAMA4|LAMA5|LAMB1|LAMB2|ITGA2|LAMC1|ITGAV|LRP4|ITGB1|ITGB3|ITGB5|SPARC|VCAN|DMP1|TNC|TNN|TNR|TNXB|VTN|AGRN|DAG1|HSPG2|PTPRS|MUSK|MATN1|MATN4|DSPP|MATN3|HAPLN1|ASPN|DCN|TGFB1|NCAN|TGFB2|TGFB3|BGN|ITGAX|BCAN|FMOD|COMP|COL9A1|COL9A2|LUM|COL9A3|IBSP|ITGA2B|NCAM1|ITGA7|ITGA8|ITGA9|ITGB6|SERPINE1|LAMA1	ECM proteoglycans	55	ECM PROTEOGLYCANS%REACTOME DATABASE ID RELEASE 69%3000178	-0.5497	-1.978	0.0019	t2iL+Go
PIK3CD|IL2|JAK2|JAK3|IL2RA|IL2RB|IL2RG|IL3|IL3RA|IL5|IL5RA|PTPN6|INPP5D|INPPL1|CSF2|CSF2RA|CSF2RB|PIK3R1|PIK3R2|PIK3R3|GAB2|JAK1|SHC1|PIK3CA|SOS1|PIK3CB	Interleukin receptor SHC signaling	26	INTERLEUKIN RECEPTOR SHC SIGNALING%REACTOME DATABASE ID RELEASE 69%912526	-0.549	-1.6318	0.022	t2iL+Go
MYC|GNG5|GNG7|GNG8|GNGT1|GNGT2|GTF2A1|GTF2A2|NRAS|H2BFS|GTF2F1|GTF2F2|PRKCZ|PPP5C|POLR2A|POLR2B|POLR2C|ESR2|POLR2D|POLR2E|POLR2F|POLR2G|POLR2H|POLR2I|POLR2J|POLR2K|POLR2L|TBP|AXIN1|BCL2|SRF|GPAM|DDX5|NCOA1|NCOA2|MMP7|MED1|AREG|HSP90AA1|HSP90AB1|BTC|CARM1|CBFB|CDKN1B|EREG|HBEGF|CDK9|CCNT1|PIK3R1|PIK3R2|PIK3R3|PTK2|PIK3CA|SRC|TGFA|KAT2B|CTSD|XPO1|KPNA2|S1PR3|RUNX1|SP1|FKBP5|PPID|FOXA1|KDM1A|YY1|MYB…	ESR-mediated signaling	216	ESR-MEDIATED SIGNALING%REACTOME DATABASE ID RELEASE 69%8939211	-0.5489	-2.4243	0	t2iL+Go
SRC|PEBP1|HRAS|NRAS|ITGB3|YWHAB|JAK2|KRAS|MAP2K1|MAP2K2|ARAF|TLN1|MAP3K11|CAMK2A|CAMK2B|CAMK2D|IQGAP1|CAMK2G|VCL|VWF|ARRB1|KSR1|ARRB2|CNKSR1|BRAF|MAPK1|RAF1|RAP1A|RAP1B|CSK|FN1|MAPK3|MARK3|BRAP|KSR2|CNKSR2|APBB1IP|ITGA2B|PHB|FGA|FGB|FGG	Signaling by moderate kinase activity BRAF mutants	42	SIGNALING BY MODERATE KINASE ACTIVITY BRAF MUTANTS%REACTOME%R-HSA-6802946.1	-0.5451	-1.8372	0.0078	t2iL+Go
SRC|PEBP1|HRAS|NRAS|ITGB3|YWHAB|JAK2|KRAS|MAP2K1|MAP2K2|ARAF|TLN1|MAP3K11|CAMK2A|CAMK2B|CAMK2D|IQGAP1|CAMK2G|VCL|VWF|ARRB1|KSR1|ARRB2|CNKSR1|BRAF|MAPK1|RAF1|RAP1A|RAP1B|CSK|FN1|MAPK3|MARK3|BRAP|KSR2|CNKSR2|APBB1IP|ITGA2B|PHB|FGA|FGB|FGG	Paradoxical activation of RAF signaling by kinase inactive BRAF	42	PARADOXICAL ACTIVATION OF RAF SIGNALING BY KINASE INACTIVE BRAF%REACTOME%R-HSA-6802955.1	-0.5451	-1.794	0.0019	t2iL+Go
VAV1|PIK3CD|PIK3CG|STAT5A|STAT5B|HRAS|GAB1|NRAS|CRKL|JAK2|EPO|LYN|KRAS|EPOR|PLCG1|IRS2|PLCG2|RAPGEF1|PIK3R1|PIK3R5|SHC1|PIK3CA|PIK3CB|SOS1	Signaling by Erythropoietin	24	SIGNALING BY ERYTHROPOIETIN%REACTOME%R-HSA-9006335.2	-0.5426	-1.6064	0.022	t2iL+Go
TICAM1|TIRAP|TLR2|TLR1|CD14|TLR4|TLR6|TLR3|NFKB1|TLR5|NFKB2|IKBKB|CHUK|IKBKG|TLR10|TRAF3|UNC93B1|NFKBIA|BTK|RELA|IRAK4|MYD88|CD36|LY96	Diseases of Immune System	24	DISEASES OF IMMUNE SYSTEM%REACTOME DATABASE ID RELEASE 69%5260271	-0.5375	-1.5702	0.034	t2iL+Go
TICAM1|TIRAP|TLR2|TLR1|CD14|TLR4|TLR6|TLR3|NFKB1|TLR5|NFKB2|IKBKB|CHUK|IKBKG|TLR10|TRAF3|UNC93B1|NFKBIA|BTK|RELA|IRAK4|MYD88|CD36|LY96	Diseases associated with the TLR signaling cascade	24	DISEASES ASSOCIATED WITH THE TLR SIGNALING CASCADE%REACTOME%R-HSA-5602358.1	-0.5375	-1.6316	0.0189	t2iL+Go
MYC|H2BFS|MDK|ACTA2|STAT1|CCNC|HDAC7|CDK8|PSMD9|PSMD5|PSMD10|PBX1|ADAM10|HDAC11|HDAC9|TP53|UBB|PSEN1|TBL1X|TBL1XR1|SEL1L|MAMLD1|DNER|NOTCH1|NOTCH2|NOTCH3|NOTCH4|ATP2A1|ATP2A2|ATP2A3|ADAM17|APH1A|DLL1|DLL4|DTX1|DTX2|SNW1|DTX4|B4GALT1|HES1|HES5|JAG1|JAG2|KAT2A|KAT2B|MAML1|MAML2|MAML3|NCOR2|NCSTN|NUMB|PSEN2|PSENEN|PTCRA|RBPJ|PSMA1|PSMA2|FURIN|PSMA3|PSMA4|PSMA5|PSMA6|PSMA7|PSMB1|PSMB10|PSMB2|PSMB3|PS…	Signaling by NOTCH	232	SIGNALING BY NOTCH%REACTOME DATABASE ID RELEASE 69%157118	-0.5364	-2.4049	0	t2iL+Go
IGKV3D-20|GZMM|IGKV2D-28|MASP1|IGKV4-1|IGKV2D-30|IGKV3-11|IGKV5-2|FCN1|FCN2|FCN3|MBL2|IGHG4|IGHG1|IGHG2|IGKV2-28|IGKV1-12|C1QA|C1QB|C1QC|COLEC10|C1S|C2|C4A|C1R|C4B|C3|COLEC11|CFB|CRP|CFD|C4B_2	Initial triggering of complement	32	INITIAL TRIGGERING OF COMPLEMENT%REACTOME%R-HSA-166663.2	-0.5361	-1.6193	0.0249	t2iL+Go
NFATC2|CCNH|OCLN|CDK7|H2BFS|SIN3B|DPY30|WDR5|MNAT1|ARID1B|LMO1|LMO2|RBBP5|PRKCB|NR4A3|MYL9|TJP1|PSMD9|PRKCQ|PSMD5|PSMD10|AXIN1|GPAM|ABL1|UBB|RSPO3|FOXP3|CBFB|CSNK2A1|CSNK2A2|CSNK2B|CR1|SIN3A|SRC|TCF3|LDB1|SERPINB13|KAT2B|HIPK2|IFNG|PSMA1|PSMA2|PSMA3|PSMA4|PSMA5|PSMA6|CTSK|PSMA7|PSMA8|PSMB1|PSMB10|PSMB11|PSMB2|PSMB3|PSMB4|PSMB5|PSMB6|PSMB7|PSMB8|PSMB9|PSMC1|PSMC2|PSMC3|PSMC4|PSMC5|PSMC6|PSMD1|PSMD…	Transcriptional regulation by RUNX1	236	TRANSCRIPTIONAL REGULATION BY RUNX1%REACTOME DATABASE ID RELEASE 69%8878171	-0.5339	-2.3981	0	t2iL+Go
LAMA3|MMP13|LAMB3|LAMC2|COL10A1|COL27A1|COL4A3|COL8A2|COL8A1|CTSB|MMP3|CTSS|BMP1|TLL2|TLL1|LOXL2|LOX|PXDN|LOXL3|LOXL4|PCOLCE|LOXL1|MMP9|MMP7|COL11A1|COL11A2|COL1A1|COL1A2|COL2A1|COL3A1|COL4A1|COL4A2|COL4A4|COL4A5|COL5A1|COL5A2|COL5A3|COL6A1|CTSV|COL6A2|COL6A3|COL6A6|COL15A1|CTSL|COL6A5|COL18A1|COL9A1|COL9A2|COL9A3|MMP20|ITGA6|PLEC|CD151|COL24A1|ITGB4|COL7A1	Assembly of collagen fibrils and other multimeric structures	56	ASSEMBLY OF COLLAGEN FIBRILS AND OTHER MULTIMERIC STRUCTURES%REACTOME DATABASE ID RELEASE 69%2022090	-0.5334	-1.9145	0.0019	t2iL+Go
ABCA10|ABCA12|ABCA13|ABCA2|ABCA3|ABCA4|ABCA5|ABCA6|ABCA7|ABCA8|ABCA9|ABCB1|ABCB10|ABCB11|ABCB4|ABCB5|ABCB6|ABCB7|ABCB8|ABCB9|ABCC1|ABCC10|ABCC11|ABCC12|ABCC2|ABCC3|ABCC4|ABCC5|ABCC6|ABCC8|ABCC9|ABCD1|ABCD2|ABCD3|ABCD4|ABCG1|ABCG2|ABCG4|ABCG5|ABCG8|CFTR|TAP1|TAP2|ABCA1	ABC transporters	44	ABC TRANSPORTERS%KEGG%HSA02010	-0.5298	-1.8265	0.0113	t2iL+Go
COL28A1|COL11A1|COL11A2|COL1A1|COL20A1|COL1A2|COL23A1|COL2A1|COL3A1|COL4A1|COL10A1|COL4A2|COL4A4|COL4A5|COL4A6|COL5A1|COL5A2|COL5A3|COL6A1|COL16A1|COL12A1|COL6A2|COL27A1|COL14A1|COL6A3|COL4A3|COL6A6|COL15A1|COL17A1|COL8A2|COL6A5|COL18A1|COL8A1|COL9A1|COL13A1|COL9A2|COL9A3|COL25A1|COL19A1|COL26A1|COL21A1|COL24A1|COL7A1|COL22A1	Collagen chain trimerization	44	COLLAGEN CHAIN TRIMERIZATION%REACTOME DATABASE ID RELEASE 69%8948216	-0.5219	-1.7796	0.0059	t2iL+Go
FAM131B|SRC|AGGF1|ESRP1|NRAS|ITGB3|JAK2|TLN1|AP3B1|KDM7A|IQGAP1|ATG7|VCL|VWF|KSR1|CNKSR1|AKAP9|RAF1|RAP1A|RAP1B|MARK3|BCL2L11|KSR2|CNKSR2|APBB1IP|AGK|LMNA|PEBP1|HRAS|YWHAB|KRAS|MAP2K1|MAP2K2|ARAF|CAMK2A|CAMK2B|CAMK2D|CAMK2G|ARRB1|ARRB2|BRAF|MAPK1|CSK|FN1|MAPK3|PAPSS1|ITGA2B|KIAA1549|MPRIP|TRIM24|PAPD7|AGTRAP|SND1|FAM114A2|ZC3HAV1|TRAK1|FXR1|FGA|QKI|FGB|CLCN6|FGG	Signaling by BRAF and RAF fusions	62	SIGNALING BY BRAF AND RAF FUSIONS%REACTOME%R-HSA-6802952.1	-0.5212	-1.8887	0.0038	t2iL+Go
IGKV3D-20|IGKV2D-28|IGKV4-1|IGKV2D-30|HRAS|IGKV3-11|IGKV5-2|NRAS|JUN|PAK1|SYK|KRAS|LYN|PAK2|IGKV2-28|PLCG1|PLCG2|IGKV1-12|MAP2K4|MAP2K7|MAP3K1|VAV1|VAV2|VAV3|IGHE|RAC1|MAPK1|MAPK10|MAPK3|MAPK8|MAPK9|GRAP2|LCP2|FOS|SOS1	FCERI mediated MAPK activation	35	FCERI MEDIATED MAPK ACTIVATION%REACTOME%R-HSA-2871796.2	-0.5199	-1.6452	0.0096	t2iL+Go
PLCB1|PLCB2|PLCB3|PLCB4|PLCD1|PLCD3|PLCD4|PLCE1|PLCG1|PLCG2|PLCZ1|PLCH1|PTEN|PLCH2|SYNJ1|ITPKC|INPP5D|PLD4|INPP5B|INPP5J|INPPL1|ITPK1|ITPKA|ITPKB|OCRL	Synthesis of IP3 and IP4 in the cytosol	25	SYNTHESIS OF IP3 AND IP4 IN THE CYTOSOL%REACTOME DATABASE ID RELEASE 69%1855204	-0.5196	-1.5768	0.0374	t2iL+Go
MYC|H2BFS|RUNX3|MEN1|RBBP5|PSMD9|PSMD5|PSMD10|APC|AXIN1|AXIN2|CHD8|CSNK1A1|CSNK1E|CTBP1|CTNNB1|CTNNBIP1|DKK1|DKK2|DKK4|DVL1|DVL2|DVL3|FRAT1|FRAT2|FZD1|FZD2|FZD4|FZD5|FZD6|FZD8|LEF1|LRP5|LRP6|UBB|RSPO3|RUVBL1|SFRP1|SFRP2|SOX17|GSK3B|TCF7|TCF7L1|TCF7L2|CSNK2A1|WIF1|CSNK2A2|USP34|WNT1|CSNK2B|WNT3|WNT3A|WNT4|WNT5A|WNT8A|WNT8B|WNT9A|PIP5K1B|PSMA1|PSMA2|CSNK1G2|PSMA3|XPO1|PSMA4|PSMA5|PSMA6|PSMA7|PSMA8|…	TCF dependent signaling in response to WNT	231	TCF DEPENDENT SIGNALING IN RESPONSE TO WNT%REACTOME DATABASE ID RELEASE 69%201681	-0.5106	-2.3101	0	t2iL+Go
PIK3CD|STAT5A|STAT5B|IL2|CRK|CRKL|HCK|JAK2|JAK3|SYK|LYN|TEC|YWHAZ|RAPGEF1|IL2RA|IL2RB|IL2RG|IL3|IL3RA|PRKACA|CBL|IL5|VAV1|IL5RA|PTPN6|INPP5D|YES1|INPPL1|BLNK|CSF2|CSF2RA|CSF2RB|PIK3R1|PIK3R2|PIK3R3|GAB2|FYN|JAK1|PTPN11|SHC1|PIK3CA|SOS1|PIK3CB	Interleukin-3, Interleukin-5 and GM-CSF signaling	43	INTERLEUKIN-3, INTERLEUKIN-5 AND GM-CSF SIGNALING%REACTOME%R-HSA-512988.5	-0.5091	-1.7502	0.0058	t2iL+Go
PIK3AP1|PIK3CD|ORAI2|IGKV3D-20|ORAI1|IGKV2D-28|SH3KBP1|IGKV4-1|ITPR1|IGKV2D-30|ITPR2|ITPR3|IGKV3-11|IGKV5-2|CD19|SYK|LYN|IGKV2-28|PLCG2|IGKV1-12|AHCYL1|VAV1|PTPN6|NCK1|BLNK|BTK|TRPC1|BLK|PIK3R1|CD22|FYN|CD79A|CD79B|DAPP1|SOS1|STIM1	Antigen activates B Cell Receptor (BCR) leading to generation of second messengers	36	ANTIGEN ACTIVATES B CELL RECEPTOR (BCR) LEADING TO GENERATION OF SECOND MESSENGERS%REACTOME DATABASE ID RELEASE 69%983695	-0.5078	-1.5804	0.0398	t2iL+Go
MYC|PIK3CD|PIK3CG|TP63|SIAH1|CCNE1|HRAS|PDPK1|TP73|NRAS|KRAS|TP53|CDK2|PTEN|TPTE|AKT1|AKT2|AKT3|CDKN1A|MAPK11|MAPK12|MAPK13|MAPK14|CCNG1|PPP2CA|PPP2CB|PIK3R1|ATM|PIK3R2|ATR|PIK3R3|PIK3R5|RB1|RBL1|PIK3C2A|CTNNB1|PIK3C2B|CCNA1|PIK3C2G|CCNA2|PIK3C3|PIK3CA|PIK3CB	p53 pathway feedback loops 2	43	P53 PATHWAY FEEDBACK LOOPS 2%PANTHER PATHWAY%P04398	-0.4996	-1.6892	0.0145	t2iL+Go
H2BFS|PAK1|PAK2|NCF1|BAIAP2|PRKCD|CTNNA1|PRKCZ|RHOA|ROCK1|ROCK2|MEN1|IQGAP1|PRKCA|PRKCB|MYH11|MYL6|KDM4C|WAS|PIK3R4|MYL9|WASL|PPP1R12A|PPP1R12B|RAC1|RAC2|PPP1R14A|WASF1|WASF2|WASF3|CTTN|CTNNB1|DAAM1|SRF|DVL1|MYH10|DVL2|DVL3|MYH14|KTN1|ITGB3BP|TAOK1|MYH9|CDCA8|INCENP|ABL1|NCOA2|SCAI|KIF14|CIT|NOXO1|GOPC|CDKN1B|NOXA1|FMNL3|FMNL1|FMNL2|CFTR|PRC1|NCK1|CENPK|CENPL|CENPM|PAK3|CENPN|CENPO|B9D2|CENPP|CEN…	RHO GTPase Effectors	298	RHO GTPASE EFFECTORS%REACTOME%R-HSA-195258.3	-0.4993	-2.3103	0	t2iL+Go
SPRED1|SRC|SPRED2|NF1|NRAS|ITGB3|JAK2|TLN1|IQGAP1|VCL|VWF|KSR1|CNKSR1|RAF1|RAP1A|RAP1B|RASA1|RASA2|MARK3|BRAP|KSR2|CNKSR2|APBB1IP|PHB|SPRED3|SYNGAP1|RASA3|RASAL1|RASAL2|RASAL3|RASA4|DAB2IP|PEBP1|HRAS|YWHAB|KRAS|MAP2K1|MAP2K2|ARAF|MAP3K11|CAMK2A|CAMK2B|CAMK2D|CAMK2G|ARRB1|ARRB2|BRAF|MAPK1|CSK|FN1|MAPK3|ITGA2B|FGA|FGB|FGG	Signaling by RAS mutants	55	SIGNALING BY RAS MUTANTS%REACTOME%R-HSA-6802949.1	-0.4973	-1.7599	0.0019	t2iL+Go
THBS1|ITGA2|ITGA5|ITGAM|ITGAV|ITGB1|ITGB2|ITGB3|ITGB5|VCAM1|SPP1|TNC|VTN|AGRN|CD44|CD47|COL16A1|COL4A3|KDR|HSPG2|FBN1|COL13A1|ICAM4|ICAM5|CDH1|ITGAD|ITGAE|ITGAX|BSG|COL23A1|COL4A1|COL4A2|COL4A4|COMP|F11R|ICAM1|ICAM2|ICAM3|COL18A1|FN1|COL9A1|ITGAL|COL9A2|JAM2|LUM|COL9A3|JAM3|IBSP|ITGA1|ITGA10|ITGA11|ITGA2B|ITGA3|ITGA4|ITGA6|ITGA7|ITGA8|ITGA9|ITGB6|FGA|ITGB7|FGB|ITGB8|FGG	Integrin cell surface interactions	64	INTEGRIN CELL SURFACE INTERACTIONS%REACTOME DATABASE ID RELEASE 69%216083	-0.4941	-1.882	0	t2iL+Go
LAMA2|LAMA3|SRC|LAMA4|LAMA5|LAMB1|ITGA2|LAMB2|LAMB3|LAMC1|CRK|ITGB1|LAMC2|DOCK7|LAMC3|CRKL|RAPGEF1|TNS4|HGF|TNS3|RAC1|GAB1|RAP1A|RAP1B|ITGA3|MET|PTK2|LAMA1	MET promotes cell motility	28	MET PROMOTES CELL MOTILITY%REACTOME DATABASE ID RELEASE 69%8875878	-0.4936	-1.547	0.04	t2iL+Go
PIP4K2A|PIP4K2B|PIP4K2C|MEAF6|BRPF1|BRPF3|TMEM55B|CHD4|CHD3|TP53|ING5|MAP2K6|BRD1|RBBP4|AKT1|AKT2|RBBP7|AKT3|ING2|MBD3|EP300|GATAD2B|BRD7|HDAC1|GATAD2A|HDAC2|PIN1|MTA2|PML|KAT6A	Regulation of TP53 Activity through Acetylation	30	REGULATION OF TP53 ACTIVITY THROUGH ACETYLATION%REACTOME%R-HSA-6804758.2	-0.4936	-1.5348	0.0401	t2iL+Go
KPNB1|NUP107|NUP133|NUP153|NUP155|NUP160|TPR|NUP188|NUP205|NUP210|NUP214|AAAS|NUP35|NUP37|NDC1|NUP43|NUP50|NUP54|NUP62|NUP85|NUP88|NUP93|NUPL2|POM121|RAE1|RANBP2|SEC13|KPNA1	Transport of Ribonucleoproteins into the Host Nucleus	28	TRANSPORT OF RIBONUCLEOPROTEINS INTO THE HOST NUCLEUS%REACTOME%R-HSA-168271.3	-0.492	-1.5194	0.0463	t2iL+Go
RNF40|HIST1H2BA|WDR61|RPS27A|HIST1H2BB|HIST1H2BC|RNF181|HIST1H2BD|HIST1H2BE|HIST1H2BF|RAD18|HIST1H2BG|HIST1H2BH|HIST1H2BI|HIST1H2BJ|HIST1H2BK|HIST1H2BL|RNF20|HIST1H2BM|HIST1H2BN|HIST1H2BO|RNF144A|VCP|CDC34|UBA52|UBC|VIMP|HLA-A|SHPRH|WAC|TMEM129|USP9X|BCL10|PCNA|DERL1|CTR9|USP7|RTF1|UBA1|UBA6|UBE2A|UBE2B|PEX10|UBE2C|UBE2D1|UBE2D2|UBE2D3|PEX12|OTULIN|PEX13|UBE2E1|PEX14|UBE2T|UBE2E3|UBE2V2|PEX2|UBE2…	Protein ubiquitination	78	PROTEIN UBIQUITINATION%REACTOME%R-HSA-8852135.2	-0.4908	-1.86	0	t2iL+Go
ATP1A3|ATP13A1|ATP1A4|ATP1B1|ATP13A4|ATP1B2|ATP13A5|ATP13A2|ATP1B3|FXYD2|ATP2A1|ATP2A2|ATP2A3|ATP2B1|ATP2B2|ATP2B3|ATP2B4|FXYD4|ATP12A|ATP4A|ATP4B|PDZD11|ATP7A|SRI|ATP8A1|ATP11B|ATP11A|PLN|CAMK2A|CAMK2B|CAMK2D|FXYD3|CAMK2G|FXYD1|FXYD7|FXYD6|SLN|ATP8B4|ATP8A2|ATP11C|ATP8B3|ATP8B2|ATP8B1|ATP7B|ATP10D|ATP10B|ATP10A|ATP9B|ATP9A|CUTC|ATP2C2|ATP1A1|ATP2C1|ATP1A2	Ion transport by P-type ATPases	54	ION TRANSPORT BY P-TYPE ATPASES%REACTOME%R-HSA-936837.2	-0.4904	-1.72	0.0018	t2iL+Go
HIST1H2BA|RPS27A|HIST1H2BB|HIST1H2BC|HIST1H2BD|HIST1H2BE|HIST1H2BF|HIST1H2BG|HIST1H2BH|HIST1H2BI|HIST1H2BJ|HIST1H2BK|H2BFS|HIST1H2BL|CDC25A|HIST1H2BM|CDC25C|HIST1H2BN|HIST1H2BO|CDC45|CDC6|UBA52|CDC7|CDK1|CDK2|UBC|HIST1H4A|HIST1H4B|TP53BP1|HIST1H4C|CHEK1|HIST1H4D|CHEK2|HIST1H4E|HIST1H4F|DBF4|HIST1H4H|HIST1H4I|HIST1H4J|HIST1H4K|RNF168|HIST1H4L|HIST2H2BE|PSMD9|PSMD5|PSMD10|DNA2|HIST2H4A|ORC1|HIST2H4…	G2 M Checkpoints	168	G2 M CHECKPOINTS%REACTOME DATABASE ID RELEASE 69%69481	-0.4888	-2.1309	0	t2iL+Go
CASP4|CASP2|TAB1|TAB2|IKBKB|CHUK|IKBKG|UBE2V1|BIRC2|BIRC3|CARD9|CASP1|TRAF6|MAP2K6|NOD1|NOD2|UBE2N|RIPK2|TAB3|TNFAIP3|ITCH|MAP3K7|MAPK11|MAPK12|MAPK13|CASP8|MAPK14|CASP9|IRAK1|IRAK2|CYLD	NOD1 2 Signaling Pathway	31	NOD1 2 SIGNALING PATHWAY%REACTOME DATABASE ID RELEASE 69%168638	-0.4861	-1.5339	0.0448	t2iL+Go
RPS27A|TPR|UBA52|AAAS|PLCG1|NDC1|PPM1B|UBC|STAT1|IFIT1|NEDD4|OAS1|OAS2|OAS3|RNASEL|MX1|EIF4A1|EIF4A2|EIF4A3|EIF4E|EIF4E2|KPNA1|KPNA2|EIF4G1|EIF4G2|IRF3|EIF4G3|JAK1|FLNA|FLNB|EIF4E3|OASL|HERC5|KPNA7|KPNA4|ARIH1|UBA7|KPNA5|KPNB1|KPNA3|PDE12|USP41|USP18|MX2|NUP107|NUP133|ABCE1|UBE2E1|NUP153|NUP155|NUP160|EIF2AK2|NUP188|NUP205|NUP210|NUP214|NUP35|NUP37|NUP43|NUP50|UBE2L6|NUP54|UBE2N|NUP62|NUP85|NUP88…	Antiviral mechanism by IFN-stimulated genes	78	ANTIVIRAL MECHANISM BY IFN-STIMULATED GENES%REACTOME%R-HSA-1169410.3	-0.4844	-1.867	0	t2iL+Go
MYC|GNG5|GNG7|GNG8|GNGT1|ADH1A|GNGT2|ADH1C|ADH4|GTF2A1|GTF2A2|NRAS|H2BFS|ALDH1A3|GTF2F1|GTF2F2|PRKCZ|DLAT|DLD|PPP5C|POLR2A|POLR2B|POLR2C|ESR2|POLR2D|POLR2E|POLR2F|POLR2G|POLR2H|POLR2I|POLR2J|POLR2K|POLR2L|TBP|AXIN1|PDHA1|PDHA2|BCL2|PDHB|PDHX|SRF|GPAM|DDX5|CRABP1|SDR16C5|NCOA1|RDH14|NCOA2|MMP7|RDH13|MED1|AREG|HSP90AA1|HSP90AB1|BTC|CARM1|CBFB|CDKN1B|EREG|HBEGF|CDK9|CCNT1|PIK3R1|PIK3R2|PIK3R3|PTK2|P…	Signaling by Nuclear Receptors	259	SIGNALING BY NUCLEAR RECEPTORS%REACTOME%R-HSA-9006931.5	-0.4813	-2.1784	0	t2iL+Go
NUP107|NUP133|NUP153|NUP155|NUP160|TPR|NUP188|NUP205|NUP210|NUP214|AAAS|NUP35|NUP37|NDC1|NUP43|NUP50|NUP54|NUP62|RAN|NUP85|NUP88|NUP93|NUPL2|POM121|RAE1|RANBP2|SEC13|XPO1	Export of Viral Ribonucleoproteins from Nucleus	28	EXPORT OF VIRAL RIBONUCLEOPROTEINS FROM NUCLEUS%REACTOME DATABASE ID RELEASE 69%168274	-0.4767	-1.4742	0.0499	t2iL+Go
NUP107|NUP133|NUP153|NUP155|NUP160|TPR|NUP188|NUP205|UBE2I|NUP210|NUP214|AAAS|NUP35|NUP37|NDC1|NUP43|NUP50|NUP54|NUP62|NUP85|NUP88|NUP93|NUPL2|PIAS1|POM121|VHL|MDM2|PIAS4|RAE1|PML|RANBP2|SEC13|TRIM27|SUMO1	SUMOylation of ubiquitinylation proteins	34	SUMOYLATION OF UBIQUITINYLATION PROTEINS%REACTOME%R-HSA-3232142.3	-0.4754	-1.5248	0.0269	t2iL+Go
RPS27A|TPR|UBA52|AAAS|PLCG1|NDC1|PPM1B|UBC|STAT1|IFIT1|NEDD4|MX1|EIF4A1|EIF4A2|EIF4A3|EIF4E|EIF4E2|KPNA1|KPNA2|EIF4G1|EIF4G2|IRF3|EIF4G3|JAK1|FLNB|EIF4E3|HERC5|KPNA7|KPNA4|ARIH1|UBA7|KPNA5|KPNB1|KPNA3|USP41|USP18|MX2|NUP107|NUP133|UBE2E1|NUP153|NUP155|NUP160|EIF2AK2|NUP188|NUP205|NUP210|NUP214|NUP35|NUP37|NUP43|NUP50|UBE2L6|NUP54|UBE2N|NUP62|NUP85|NUP88|NUP93|UBB|NUPL2|DDX58|ISG15|POM121|PIN1|MAP…	ISG15 antiviral mechanism	70	ISG15 ANTIVIRAL MECHANISM%REACTOME%R-HSA-1169408.2	-0.4721	-1.787	0.0035	t2iL+Go
SPRED1|FAM131B|SRC|SPRED2|NF1|AGGF1|ESRP1|NRAS|ITGB3|JAK2|TLN1|AP3B1|KDM7A|IQGAP1|ATG7|VCL|VWF|KSR1|CNKSR1|AKAP9|RAF1|RAP1A|RAP1B|RASA1|RASA2|MARK3|BRAP|BCL2L11|KSR2|CNKSR2|APBB1IP|PHB|AGK|SPRED3|SYNGAP1|RASA3|RASAL1|RASAL2|RASAL3|LMNA|RASA4|DAB2IP|PEBP1|HRAS|YWHAB|KRAS|MAP2K1|MAP2K2|ARAF|MAP3K11|CAMK2A|CAMK2B|CAMK2D|CAMK2G|ARRB1|ARRB2|BRAF|MAPK1|CSK|FN1|MAPK3|PAPSS1|ITGA2B|KIAA1549|MPRIP|TRIM24|…	Oncogenic MAPK signaling	78	ONCOGENIC MAPK SIGNALING%REACTOME DATABASE ID RELEASE 69%6802957	-0.4698	-1.777	0	t2iL+Go
LAMA2|LAMA3|LAMA4|LAMA5|LAMB1|ITGA2|LAMB2|THBS1|ITGA5|LAMB3|LAMB4|ITGAV|LAMC1|ITGB1|LAMC2|LAMC3|ITGB3|ITGB5|RELN|SPP1|TNC|TNN|TNR|TNXB|THBS2|THBS3|VTN|THBS4|VWF|AGRN|CD44|CD47|DAG1|GP1BA|GP1BB|GP5|GP6|GP9|HMMR|HSPG2|SDC1|SDC2|SDC3|SDC4|SV2A|SV2B|SV2C|CHAD|COL11A1|COL11A2|COL1A1|COL1A2|COL2A1|COL3A1|COL4A1|COL4A2|COL4A4|COL4A5|COL4A6|COL5A1|COL5A2|COMP|COL5A3|COL6A1|COL6A2|COL6A3|COL6A6|FN1|IBSP|I…	ECM-receptor interaction	85	ECM-RECEPTOR INTERACTION%KEGG%HSA04512	-0.4697	-1.8261	0	t2iL+Go
KLKB1|KNG1|MASP1|MASP2|PLAT|PLAU|PLAUR|PROC|PROS1|SERPINA1|SERPINA5|SERPINC1|SERPIND1|SERPINF2|MBL2|SERPING1|TFPI|THBD|BDKRB1|BDKRB2|VWF|F2R|C3AR1|C5AR1|PLG|F2|A2M|C1QA|C1QB|C1QC|C1S|C2|C4A|C1R|C4B|C3|C4BPA|C4BPB|C5|C6|C7|C8A|C8B|C8G|C9|CD46|CD55|CD59|CFB|CFD|CFH|CFI|CPB2|CR1|CR2|F10|F11|F12|F13A1|F13B|F3|F5|F7|F8|F9|FGA|FGB|SERPINE1|FGG	Complement and coagulation cascades	69	COMPLEMENT AND COAGULATION CASCADES%KEGG%HSA04610	-0.4691	-1.7572	0.002	t2iL+Go
LAMA2|LAMA3|LAMA4|NTN4|LAMA5|LAMB1|ITGA2|THBS1|LAMB2|LAMB3|TRAPPC4|LAMC1|ITGAV|ITGB1|LAMC2|TGFB1|LAMC3|ITGB3|ITGB5|PDGFA|PDGFB|ACTN1|TNC|PRKCA|VTN|AGRN|DAG1|FGF2|HSPG2|SDC1|CASK|SDC2|SDC3|SDC4|TTR|ITGA6|DDR1|ITGB4|DDR2|DMD|NRXN1|LAMA1	Non-integrin membrane-ECM interactions	42	NON-INTEGRIN MEMBRANE-ECM INTERACTIONS%REACTOME DATABASE ID RELEASE 69%3000171	-0.4684	-1.5629	0.0295	t2iL+Go
PIK3CD|PIK3CG|ETS1|TGFA|CDC42|CRK|NRAS|CRKL|PAK1|PAK2|CUL2|PDGFB|RAPGEF1|CREBBP|EP300|RAC1|RAF1|RAP1A|RAP1B|MET|RBX1|TCEB1|TCEB2|ARNT|ARNT2|SOS1|SOS2|GRB2|HRAS|FH|EGLN1|EGLN2|EGLN3|TGFB1|EPAS1|TGFB2|TGFB3|JUN|KRAS|FIGF|MAP2K1|MAP2K2|ARAF|HGF|AKT1|FLCN|HIF1A|AKT2|AKT3|PGF|VEGFA|VEGFB|VEGFC|BRAF|GAB1|MAPK1|VHL|MAPK3|PAK3|PAK4|PAK6|PAK7|PIK3R1|PIK3R2|PIK3R3|PIK3R5|PTPN11|SLC2A1|PIK3CA|PIK3CB	Renal cell carcinoma	70	RENAL CELL CARCINOMA%KEGG%HSA05211	-0.4627	-1.7111	0.0018	t2iL+Go
PIK3CD|PIK3CG|NFATC2|NFATC4|NFKB1|CHP|CHP2|CD19|CHUK|NRAS|LYN|NFKBIA|NFKBIB|PLCG2|PPP3CA|PPP3CB|PPP3CC|PPP3R1|PPP3R2|PRKCB|VAV1|PTPN6|VAV2|VAV3|INPP5D|RAC1|RAC2|RAC3|RAF1|BLNK|BTK|BCL10|RASGRP3|CARD11|RELA|MALT1|NFKBIE|CD22|CD72|CD79A|CD79B|CD81|DAPP1|FOS|IFITM1|SOS1|PIK3AP1|SOS2|GRB2|HRAS|LILRB3|IKBKB|IKBKG|JUN|KRAS|SYK|MAP2K1|MAP2K2|NFAT5|NFATC1|NFATC3|AKT1|AKT2|AKT3|MAPK1|GSK3B|MAPK3|CR2|FCGR2…	B cell receptor signaling pathway	75	B CELL RECEPTOR SIGNALING PATHWAY%KEGG%HSA04662	-0.462	-1.7305	0	t2iL+Go
KPNB1|NUP107|NUP133|NUP153|NUP155|NUP160|TPR|NUP188|NUP205|NUP210|NUP214|AAAS|NUP35|NUP37|NDC1|NUP43|NUP50|NUP54|NUP62|RAN|NUP85|NUP88|NUP93|NUPL2|NPM1|POM121|RAE1|RCC1|RANBP2|RANBP1|RANGAP1|SEC13|XPO1	Interactions of Rev with host cellular proteins	33	INTERACTIONS OF REV WITH HOST CELLULAR PROTEINS%REACTOME DATABASE ID RELEASE 69%177243	-0.4572	-1.4972	0.0466	t2iL+Go
NFKB2|PPARA|PPARG|RXRA|CHD3|SMC5|SMC6|NFKBIA|TRIM28|AAAS|DDX17|NSMCE2|NSMCE1|HIC1|EID3|CDKN2A|L3MBTL2|HIST1H4A|ZBED1|HIST1H4B|TP53BP1|HIST1H4C|NR4A2|HIST1H4D|ZNF131|CREBBP|HIST1H4E|MTA1|HIST1H4F|MKL1|FOXL2|HIST1H4H|SP3|SAFB|HIST1H4I|TOPORS|HIST1H4J|HIST1H4K|RNF168|SUZ12|HIST1H4L|PARP1|NSMCE4A|EP300|HDAC4|SP100|ZNF350|HDAC1|UHRF2|HDAC7|HDAC2|SATB1|SATB2|TDG|NR2C1|NDNL2|NR1H2|MDM2|HIST2H4A|MBD1|CET…	SUMO E3 ligases SUMOylate target proteins	169	SUMO E3 LIGASES SUMOYLATE TARGET PROTEINS%REACTOME%R-HSA-3108232.4	-0.4516	-1.9661	0	t2iL+Go
BMX|DNM1L|OCLN|CASP3|FNTA|DBNL|BIRC2|PAK2|VIM|ACIN1|PKP1|PRKCD|DSG3|ROCK1|HMGB1|DSG1|TJP1|SATB1|PRKCQ|APC|BCAP31|KPNA1|ADD1|STK24|CTNNB1|STK26|GAS2|HMGB2|H1F0|HIST1H1D|KPNB1|HIST1H1E|HIST1H1A|HIST1H1B|CDH1|HIST1H1C|DSG2|DSP|GSN|LMNB1|SPTAN1|TJP2|CASP6|CASP7|CASP8|CLSPN|DFFA|DFFB|MAPT|PLEC|PTK2	Apoptotic execution phase	51	APOPTOTIC EXECUTION PHASE%REACTOME DATABASE ID RELEASE 69%75153	-0.449	-1.6106	0.0093	t2iL+Go
NFKB2|PPARA|PPARG|RXRA|CHD3|SMC5|SMC6|NFKBIA|TRIM28|AAAS|DDX17|NSMCE2|NSMCE1|HIC1|EID3|CDKN2A|L3MBTL2|HIST1H4A|ZBED1|HIST1H4B|TP53BP1|HIST1H4C|NR4A2|HIST1H4D|ZNF131|CREBBP|HIST1H4E|MTA1|SENP5|HIST1H4F|MKL1|FOXL2|HIST1H4H|SP3|SAFB|HIST1H4I|TOPORS|HIST1H4J|SENP1|HIST1H4K|RNF168|SUZ12|HIST1H4L|PARP1|NSMCE4A|EP300|HDAC4|SP100|ZNF350|HDAC1|UHRF2|HDAC7|HDAC2|SATB1|SATB2|TDG|NR2C1|NDNL2|NR1H2|MDM2|HIST2…	SUMOylation	175	SUMOYLATION%REACTOME%R-HSA-2990846.3	-0.4486	-1.9554	0	t2iL+Go
P4HA3|ADAMTS2|ADAMTS3|COL20A1|ADAMTS14|COL10A1|COL16A1|COL27A1|COL4A3|COL8A2|COL8A1|COL13A1|P3H2|P3H1|P3H3|SERPINH1|COL21A1|COL22A1|BMP1|PPIB|COL28A1|CRTAP|COLGALT2|TLL2|TLL1|COLGALT1|PCOLCE2|PCOLCE|PLOD1|PLOD2|PLOD3|COL11A1|COL11A2|COL1A1|COL1A2|COL23A1|COL2A1|COL3A1|COL4A1|COL4A2|COL4A4|COL4A5|COL4A6|COL5A1|COL5A2|COL5A3|COL6A1|P4HB|COL12A1|COL6A2|COL14A1|COL6A3|COL6A6|COL15A1|COL17A1|COL6A5|CO…	Collagen biosynthesis and modifying enzymes	67	COLLAGEN BIOSYNTHESIS AND MODIFYING ENZYMES%REACTOME%R-HSA-1650814.3	-0.448	-1.6371	0.0056	t2iL+Go
CBX8|SUMO2|PHC2|SUMO3|PHC1|CBX4|CBX2|PHC3|BMI1|RING1|DAXX|RNF2|UBE2I|TRIM28|DDX17|DDX5|NCOA1|PARK7|NCOA2|PCGF2|ZNF131|CREBBP|MKL1|SAFB|TOPORS|ING2|PPARGC1A|NCOR2|EP300|ZNF350|UHRF2|NPM1|PIAS1|PIAS3|PIAS4|HIPK2|MBD1|NRIP1|SIN3A|CTBP1|SUMO1	SUMOylation of transcription cofactors	41	SUMOYLATION OF TRANSCRIPTION COFACTORS%REACTOME DATABASE ID RELEASE 69%3899300	-0.4458	-1.4845	0.0398	t2iL+Go
BMX|PIK3CD|ARF1|PIK3CG|PLEKHA8|FIG4|PIKFYVE|PIP4K2A|PIP4K2B|PIP4K2C|PIP5K1A|PIP5K1B|PIP5K1C|ARF3|PTPN13|TNFAIP8|MTMR1|MTMR2|MTMR6|MTMR7|PTEN|SYNJ1|TPTE|SYNJ2|PIK3R4|INPP5D|RAB4A|RAB5A|RUFY1|MTMR4|TMEM55B|PIK3R6|PNPLA6|PNPLA7|INPP4A|SACM1L|INPP4B|SBF1|MTMR10|MTMR12|INPP5E|MTMR14|PITPNB|ENPP6|INPP5J|GDE1|INPP5K|INPPL1|TNFAIP8L1|TNFAIP8L3|TNFAIP8L2|SBF2|TPTE2|VAC14|MTMR3|RAB14|MTMR8|OCRL|GDPD1|PI4K2…	PI Metabolism	82	PI METABOLISM%REACTOME%R-HSA-1483255.5	-0.4449	-1.6876	0.0036	t2iL+Go
MFAP3|MFAP2|ITGA5|ITGAV|ITGB1|LOXL2|TGFB1|LOX|ITGB3|TGFB2|TGFB3|ITGB5|LOXL3|LOXL4|LOXL1|LTBP1|GDF5|VTN|BMP10|BMP4|FBN1|ELN|FBN2|FURIN|FBN3|LTBP4|LTBP2|FBLN1|LTBP3|FBLN2|ITGA8|FBLN5|EFEMP2|BMP2|EFEMP1|ITGB6|BMP7|MFAP5|ITGB8|MFAP4|MFAP1	Elastic fibre formation	41	ELASTIC FIBRE FORMATION%REACTOME%R-HSA-1566948.1	-0.4448	-1.527	0.038	t2iL+Go
IGKV3D-20|IGKV2D-28|MASP1|IGKV4-1|IGKV2D-30|IGKV3-11|IGKV5-2|APOB|APOL1|HBA1|HBA2|MARCO|HBB|HPR|SPARC|IGKV2-28|MSR1|IGKV1-12|SCARA5|SCGB3A2|ALB|CALR|STAB2|FTH1|FTL|APOE|HP|LRP1|SAA1|IGHA1|CD163|AMBP|HSP90AA1|JCHAIN|HSP90B1|HPX|SCARF1|COL1A1|COL1A2|HSPH1|HYOU1|COL3A1|COL4A1|COL4A2|COLEC11|COLEC12|STAB1|APOA1|CD36|SSC5D	Binding and Uptake of Ligands by Scavenger Receptors	50	BINDING AND UPTAKE OF LIGANDS BY SCAVENGER RECEPTORS%REACTOME DATABASE ID RELEASE 69%2173782	-0.4444	-1.5303	0.0225	t2iL+Go
SUMO2|GADD45B|SUMO3|GADD45G|TP63|CCNE1|TP73|PDPK1|CDC25C|TP53|TRAF2|CDK1|CDK2|PTEN|TPTE|HMGB1|CHEK2|CREBBP|AKT1|AKT2|AKT3|KAT2B|CDKN1A|EP300|HDAC1|WRN|MTA2|MDM2|SIRT1|PML|KAT6B|PPP2CA|PPP2CB|GTSE1|MDM4|SIN3A|ATM|ATR|SFN|CCNB1|PIK3CA|SUMO1|GADD45A	p53 pathway	43	P53 PATHWAY%PANTHER PATHWAY%P00059	-0.4437	-1.4905	0.0377	t2iL+Go
PIK3CD|PIK3CG|PTPRC|CHUK|CD19|NRAS|LYN|NFKBIA|PLCG2|PRKCD|PPP3CA|PPP3CB|PRKCB|VAV1|VAV2|PTPN6|VAV3|RAC1|RAC2|RAF1|BLNK|BTK|CD22|CD79A|CD79B|NFKBIL1|FOS|SOS1|SOS2|ITPR1|GRB2|HRAS|ITPR2|ITPR3|IKBKB|JUN|SYK|MAP2K1|MAP2K2|ARAF|MAP3K2|MAP3K3|MAPK1|MAPK10|MAPK11|MAPK12|MAPK13|MAPK14|MAPK3|MAPK8|MAPK9|PIK3CA|PIK3CB	B cell activation	53	B CELL ACTIVATION%PANTHER PATHWAY%P00010	-0.4371	-1.5383	0.0223	t2iL+Go
HLA-DRA|HLA-DRB1|HLA-DRB3|MASP1|HLA-DRB4|MASP2|HLA-DRB5|ITGAM|ITGB2|MBL2|SELP|SELPLG|DSG1|KRT10|C3AR1|C5AR1|PLG|FPR1|FPR2|FPR3|C1QA|C1QB|C1QC|C1S|PTAFR|C2|C4A|C1R|C4B|C3|C5|ICAM1|CFB|CFD|CFH|ITGAL|CFI|FCAR|IL10|FCGR1A|FCGR2A|FCGR2B|FCGR2C|FCGR3A|FCGR3B|HLA-DMA|HLA-DMB|HLA-DOA|HLA-DOB|HLA-DPA1|HLA-DPB1|HLA-DQA1|HLA-DQA2|FGG|HLA-DQB1	Staphylococcus aureus infection	55	STAPHYLOCOCCUS AUREUS INFECTION%KEGG%HSA05150	-0.4368	-1.5632	0.0238	t2iL+Go
SOS2|PIK3CD|STAT5A|STAT5B|LGALS9|GRB2|STAT4|IL2|IL21|IL21R|JAK2|JAK3|SYK|IL2RA|IL2RB|IL2RG|STAT1|IL3|IL3RA|STAT3|IL5|PTK2B|IL5RA|PTPN6|INPP5D|IL9|IL9R|INPPL1|CSF2|CSF2RA|CSF2RB|PIK3R1|PIK3R2|PIK3R3|GAB2|JAK1|IL15|LCK|IL15RA|SHC1|PIK3CA|HAVCR2|SOS1|PIK3CB	Interleukin-2 family signaling	44	INTERLEUKIN-2 FAMILY SIGNALING%REACTOME%R-HSA-451927.5	-0.4363	-1.5089	0.0468	t2iL+Go
PIK3CD|PIK3CG|ETS1|CDC42|PDPK1|NRAS|GSK3A|PAK1|PAK2|MAP3K7CL|RHOA|EXOC2|RGL1|STAT1|RGL2|ELK1|STAT3|TIAM1|RHOC|RHOB|RAC1|RAC2|RAC3|RAF1|RPS6KA1|RPS6KA2|RPS6KA3|RPS6KA6|SOS1|SOS2|SRF|GRB2|HRAS|JUN|KRAS|MAP2K1|RALA|MAP2K2|RALB|MAP2K3|MAP2K4|RALGDS|MAP2K6|ARAF|MAP2K7|MAP3K1|AKT1|MAP3K4|AKT3|PLD1|PLD2|ATF2|BRAF|MAPK1|GSK3B|MAPK10|MAPK11|MAPK12|MAPK13|MAPK14|MAPK3|MAPK8|PAK3|MAPK9|MAPKAPK2|MAPKAPK3|PIK…	Ras Pathway	70	RAS PATHWAY%PANTHER PATHWAY%P04393	-0.4352	-1.6316	0.0071	t2iL+Go
TPR|VCP|AAAS|HSPA4|NDC1|EEF1A1|CREBBP|EP300|AKT1S1|BAG4|BAG1|BAG2|BAG3|CRYAB|DNAJB1|RPA1|RPA2|RPA3|NUP107|NUP133|NUP153|NUP155|NUP160|YWHAE|NUP188|NUP205|NUP210|NUP214|NUP35|NUP37|NUP43|NUP50|NUP54|HSP90AA1|NUP62|NUP85|HSP90AB1|NUP88|NUP93|CAMK2A|HSPA4L|CAMK2B|HSPB8|CAMK2D|HSPH1|HSPA5|CAMK2G|NUPL2|MLST8|ST13|HSPA14|FKBP4|HSPA13|HSPA1L|C11ORF73|HSPA2|RPTOR|HSPA6|HSPA8|BAG5|MAPK1|DNAJC2|DNAJC7|GSK3…	Cellular response to heat stress	84	CELLULAR RESPONSE TO HEAT STRESS%REACTOME DATABASE ID RELEASE 69%3371556	-0.4351	-1.6862	0.0054	t2iL+Go
RPS27A|NAMPT|TGS1|PPARA|RXRA|UBA52|UBC|CRTC2|CRTC3|CRTC1|CREBBP|CUL1|EP300|AVP|MEF2D|CREB1|CSNK1D|NR3C1|CSNK1E|SKP1|CPT1A|RBM4|SIK1|RAI1|NFIL3|CHD9|ARNTL2|HELZ2|DBP|CCRN4L|NCOA1|BTRC|NCOA2|MED1|NCOA6|KLF15|CARM1|UBB|NCOR1|PPP1CA|HIF1A|ARNTL|PPP1CB|PPP1CC|BHLHE40|BHLHE41|CLOCK|CRY1|PPARGC1A|CRY2|ATF2|FBXL3|NPAS2|TBL1X|NR1D1|TBL1XR1|PER1|PER2|RORA|SIRT1|SREBF1|NRIP1|SMARCD3|HDAC3|F7|MEF2C|SERPINE1	Circadian Clock	67	CIRCADIAN CLOCK%REACTOME DATABASE ID RELEASE 69%400253	-0.4342	-1.5648	0.0214	t2iL+Go
P4HA3|LAMA3|MMP13|LAMB3|ADAMTS2|ADAMTS3|LAMC2|COL20A1|ADAMTS14|COL10A1|COL16A1|COL27A1|COL4A3|COL8A2|COL8A1|COL13A1|CTSB|P3H2|P3H1|P3H3|SERPINH1|MMP3|COL21A1|CTSS|COL22A1|BMP1|PPIB|COL28A1|CRTAP|COLGALT2|TLL2|TLL1|COLGALT1|PCOLCE2|LOXL2|LOX|PXDN|LOXL3|LOXL4|PCOLCE|LOXL1|MMP9|MMP7|PLOD1|PLOD2|PLOD3|COL11A1|COL11A2|COL1A1|COL1A2|COL23A1|COL2A1|COL3A1|COL4A1|COL4A2|COL4A4|COL4A5|COL4A6|COL5A1|COL5A2…	Collagen formation	89	COLLAGEN FORMATION%REACTOME%R-HSA-1474290.2	-0.434	-1.6995	0	t2iL+Go
MYC|FLI1|FEV|ARHGAP9|IKBKAP|ARHGAP6|RERG|NINL|STAT4|GABPA|STAT6|PDPK1|ETV3|ELF1|NRAS|GSK3A|ELF2|ELF3|ELF4|JAK2|ELF5|JAK3|MYCBP|RPS6KC1|PDGFA|SPDEF|PDGFB|USF2|PDGFRA|NIN|PDGFRB|STAT1|STAT2|STAT3|PRKCA|VAV1|VAV2|VAV3|ARHGAP4|RAF1|SRGAP1|SRGAP3|RAB11B|RASA1|RASA2|GRAP2|RPS6KA1|RPS6KA2|GAB2|RPS6KA3|RPS6KA4|JAK1|RPS6KA5|RPS6KA6|SOS1|RASA4B|SOS2|SRF|RASA4|ARAF|ARHGAP5|MAPK6|MAPK15|PKN2|AKT2|BRAF|GAB1|G…	PDGF signaling pathway	125	PDGF SIGNALING PATHWAY%PANTHER PATHWAY%P00047	-0.4312	-1.7974	0	t2iL+Go
FABP4|CEBPD|CCND3|KLF5|TGS1|NFKB1|PLIN1|PPARA|EBF1|PPARG|RXRA|CDK4|CREBBP|CEBPB|CCNC|NCOR2|EP300|ADIRF|CDK8|KLF4|MED8|MED9|NR2F2|MED4|PCK1|LEP|MED19|MED6|MED16|MED15|RELA|MED7|MED18|MED17|MED12|MED11|MED14|MED13|MED10|MED27|MED26|MED29|MED28|CEBPA|MED23|MED22|CDK19|MED25|MED24|MED21|MED20|TGFB1|ZNF467|TNF|CHD9|HELZ2|LPL|NCOA1|NCOA2|MED1|MED30|NCOA6|MED31|CARM1|NCOR1|PPARGC1A|ZNF638|TBL1X|TBL1XR1|…	Transcriptional regulation of white adipocyte differentiation	83	TRANSCRIPTIONAL REGULATION OF WHITE ADIPOCYTE DIFFERENTIATION%REACTOME%R-HSA-381340.2	-0.4291	-1.6544	0.0106	t2iL+Go
MYC|ATXN7|SUDS3|TADA3|NFKBIA|TAF10|USP11|BECN1|USP9X|TAF9B|PSMD9|PSMD5|PSMD10|AXIN1|AXIN2|USP4|USP2|TAB1|USP21|USP17L4|USP17L5|USP17L8|TGFBR1|USP17L30|IDE|RNF128|SNX3|RHOT1|TP53|RCE1|TRAF2|PTRH2|TRAF6|USP17L27|USP17L26|USP17L29|USP17L28|WDR20|USP17L21|USP17L20|USP17L22|USP17L25|UBB|USP17L24|USP17L15|USP17L18|USP17L17|RUVBL1|USP17L19|USP17L10|USP17L2|USP17L12|USP17L3|USP17L11|USP17L1|CFTR|USP17L13…	Ub-specific processing proteases	221	UB-SPECIFIC PROCESSING PROTEASES%REACTOME DATABASE ID RELEASE 69%5689880	-0.4261	-1.9044	0	t2iL+Go
PIK3CD|PIK3CG|PDPK1|TSC2|RPS6|PRKAA1|PRKAA2|ULK1|ULK2|ULK3|EIF4B|EIF4E|EIF4E1B|EIF4E2|EIF4EBP1|RPS6KA1|RPS6KA2|RPS6KA3|RPS6KA6|FIGF|IGF1|CAB39|INS|CAB39L|DDIT4|AKT1|HIF1A|AKT2|MLST8|AKT3|PGF|RHEB|RICTOR|RPTOR|VEGFA|STK11|VEGFB|STRADA|VEGFC|BRAF|TSC1|MAPK1|MTOR|MAPK3|PIK3R1|PIK3R2|PIK3R3|PIK3R5|RPS6KB1|RPS6KB2|PIK3CA|PIK3CB	mTOR signaling pathway	52	MTOR SIGNALING PATHWAY%KEGG%HSA04150	-0.4249	-1.5135	0.0286	t2iL+Go
MYC|PIK3CD|CCND1|PIK3CG|ILK|PDPK1|NRAS|PTEN|CTNNA1|CTNNA2|CTNNA3|EGF|EGFR|ELK1|RAF1|APC|APC2|AXIN1|AXIN2|CTNNB1|MLH1|SOS1|SOS2|GRB2|HRAS|CDH1|KRAS|MAP2K1|TP53|MAP2K2|LEF1|ARAF|BAD|AKT1|AKT2|AKT3|ERBB2|BRAF|MAPK1|GSK3B|TCF7|TCF7L1|TCF7L2|CASP9|MAPK3|FOXO3|PIK3R1|PIK3R2|PIK3R3|PIK3R5|PIK3CA|PIK3CB	Endometrial cancer	52	ENDOMETRIAL CANCER%KEGG%HSA05213	-0.4205	-1.4853	0.0474	t2iL+Go
NTN4|ILK|NRAS|RND1|PXN|RHOA|RAC1|RAC2|RAF1|RAP1A|RAP1B|RRAS|SOS1|SOS2|ARPC1A|ARPC1B|ARPC2|ARPC3|ARPC5|ARPC5L|ITGAD|ITGAE|ITGAX|ACTN1|ACTN2|ARAF|ACTN4|COL11A1|COL11A2|COL1A1|MAPK6|ACTB|COL1A2|COL2A1|ACTG1|COL3A1|COL4A1|COL4A2|COL4A4|COL4A5|COL4A6|COL5A1|COL5A2|BRAF|COL5A3|COL6A1|COL6A2|COL6A3|DOCK1|FN1|ITGA1|ITGA10|ITGA11|ITGA2B|ITGA3|ITGA4|PIK3R1|ITGA6|PIK3R2|DNAJC27|ITGA7|PIK3R3|ITGA8|PIK3C2A|IT…	Integrin signalling pathway	165	INTEGRIN SIGNALLING PATHWAY%PANTHER PATHWAY%P00034	-0.4182	-1.8028	0.0017	t2iL+Go
PIK3CD|PIK3CG|PIKFYVE|PIP4K2A|PIP4K2B|PIP4K2C|PIP5K1A|PIP5K1B|PIP5K1C|PIP5KL1|PLCB1|PLCB2|PLCB3|PLCB4|PLCD1|PLCD3|PLCD4|PLCE1|PLCG1|PLCG2|PLCZ1|PTEN|SYNJ1|SYNJ2|MIOX|ALDH6A1|TPI1|CDIPT|IMPA1|IMPA2|INPP1|INPP4A|INPP4B|INPP5A|INPP5B|INPP5E|INPP5J|INPP5K|INPPL1|IPMK|IPPK|ISYNA1|ITPK1|ITPKA|ITPKB|MINPP1|OCRL|PI4K2A|PI4K2B|PI4KA|PI4KB|PIK3C2A|PIK3C2B|PIK3C2G|PIK3C3|PIK3CA|PIK3CB	Inositol phosphate metabolism	57	INOSITOL PHOSPHATE METABOLISM%KEGG%HSA00562	-0.4152	-1.4857	0.0339	t2iL+Go
CEACAM1|CEACAM6|CEACAM8|PDGFA|PDGFB|VCAM1|VCAN|DMP1|PRKCA|CASK|FBN1|MUSK|FBN2|P3H2|FBN3|P3H1|LTBP4|P3H3|CAPN1|LTBP2|SERPINH1|CAPN2|FBLN1|DDR1|LTBP3|SH3PXD2A|FBLN2|MATN1|FBLN5|COL21A1|EFEMP2|MATN4|EFEMP1|DDR2|MFAP5|COL22A1|MFAP4|DSPP|MFAP1|ADAM19|MFAP3|ADAM12|MATN3|MFAP2|PPIB|NID2|COL28A1|CRTAP|COLGALT2|HAPLN1|ADAM10|COLGALT1|TRAPPC4|ASPN|PCOLCE2|TGFB1|CTSG|TGFB2|NCAN|TGFB3|BGN|MMP7|A2M|PSEN1|P4HB…	Extracellular matrix organization	292	EXTRACELLULAR MATRIX ORGANIZATION%REACTOME%R-HSA-1474244.2	-0.4052	-1.8687	0	t2iL+Go
EHD1|EHD2|EHD3|JAK2|HIST1H3A|HIST1H3B|HIST1H3C|HIST1H3D|CDK2|HIST1H3E|HIST1H3F|HIST1H3G|HIST1H3H|HIST1H3I|HIST1H3J|PRKACA|PRKACB|PRKACG|RAC1|HDAC1|AKAP1|HDAC2|HIST2H3A|HIST2H3C|HIST2H3D|RAB5A|CAPZB|AK3|KIF13B|KIF1C|HMG20B|KIF1B|KIF1A|WEE1|KIF25|KIF23|RAD51C|KIF22|KIF6|RBSN|KIF27|RAD51B|TP53|KIF9|KIFC2|KIF2A|ABL1|KIFC1|IRF2|VPS45|KIF2C|KIF2B|LRRC16A|MFN1|MFN2|IFNA1|CABLES1|IFNA10|KLC2|CABLES2|IFNA…	Factors involved in megakaryocyte development and platelet production	147	FACTORS INVOLVED IN MEGAKARYOCYTE DEVELOPMENT AND PLATELET PRODUCTION%REACTOME%R-HSA-983231.2	-0.4025	-1.694	0	t2iL+Go
MYC|PIK3CD|SHC4|CCND1|PIK3CG|STAT5A|STAT5B|NFKB1|CHUK|CRK|NRAS|CRKL|NFKBIA|CDK4|CDK6|CDKN2A|E2F1|E2F2|E2F3|HDAC1|HDAC2|RAF1|MDM2|RELA|GAB2|CTBP1|RB1|CTBP2|SOS1|BCR|SMAD3|SOS2|SMAD4|GRB2|HRAS|IKBKB|IKBKG|TGFB1|TGFB2|TGFB3|TGFBR1|TGFBR2|KRAS|MAP2K1|TP53|MAP2K2|ABL1|ARAF|RUNX1|BAD|AKT1|CBL|AKT2|CBLB|AKT3|CBLC|CDKN1A|CDKN1B|BRAF|MAPK1|BCL2L1|MAPK3|PIK3R1|PIK3R2|PIK3R3|PIK3R5|MECOM|PTPN11|SHC1|PIK3CA|…	Chronic myeloid leukemia	73	CHRONIC MYELOID LEUKEMIA%KEGG%HSA05220	-0.3974	-1.5153	0.022	t2iL+Go
TPR|AAAS|HSPA4|NDC1|BAG4|BAG1|BAG2|BAG3|DNAJB1|RPA1|RPA2|RPA3|NUP107|NUP133|NUP153|NUP155|NUP160|YWHAE|NUP188|NUP205|NUP210|NUP214|NUP35|NUP37|NUP43|NUP50|NUP54|NUP62|NUP85|NUP88|NUP93|HSPA4L|HSPH1|HSPA5|NUPL2|ST13|HSPA14|HSPA13|HSPA1L|C11ORF73|HSPA2|HSPA6|HSPA8|BAG5|MAPK1|DNAJC2|DNAJC7|GSK3B|POM121|DNAJB6|HSPA9|CCAR2|HSF1|SIRT1|HSPA12A|MAPK3|RAE1|HSPA12B|RANBP2|RPS19BP1|MAPKAPK2|SEC13|ATM|ATR	Regulation of HSF1-mediated heat shock response	64	REGULATION OF HSF1-MEDIATED HEAT SHOCK RESPONSE%REACTOME%R-HSA-3371453.1	-0.3962	-1.457	0.0352	t2iL+Go
LAMA2|MYC|PIK3CD|CCND1|LAMA3|PIK3CG|LAMA4|LAMA5|CCNE1|LAMB1|NFKB1|CCNE2|ITGA2|LAMB2|LAMB3|LAMB4|CHUK|ITGAV|LAMC1|ITGB1|LAMC2|LAMC3|BIRC2|PTGS2|BIRC3|RXRA|RXRB|RXRG|NFKBIA|CDK2|CDK4|CDK6|PTEN|CDKN2B|E2F1|E2F2|E2F3|PIAS1|PIAS2|PIAS3|PIAS4|BCL2|RELA|RB1|SKP2|CKS1B|IKBKB|IKBKG|FHIT|TRAF3|TP53|TRAF2|TRAF6|RARB|TRAF1|TRAF4|TRAF5|AKT1|AKT2|COL4A1|AKT3|COL4A2|COL4A4|CDKN1B|COL4A5|COL4A6|APAF1|BCL2L1|CASP…	Small cell lung cancer	85	SMALL CELL LUNG CANCER%KEGG%HSA05222	-0.3951	-1.5305	0.0204	t2iL+Go
PIK3CD|CCND1|PIK3CG|NFKB1|TGFA|CDC42|CHUK|CDK4|CDK6|CDKN2A|EGF|STAT1|EGFR|STAT3|E2F1|E2F2|E2F3|RAC1|RAC2|RAC3|RAF1|RELA|RB1|JAK1|SMAD2|SMAD3|ARHGEF6|SMAD4|BRCA2|IKBKB|IKBKG|TGFB1|RAD51|TGFB2|TGFB3|TGFBR1|TGFBR2|KRAS|FIGF|MAP2K1|RALA|TP53|RALB|RALBP1|RALGDS|ARAF|BAD|AKT1|AKT2|AKT3|PGF|PLD1|ERBB2|VEGFA|VEGFB|VEGFC|BRAF|MAPK1|BCL2L1|MAPK10|CASP9|MAPK3|MAPK8|MAPK9|PIK3R1|PIK3R2|PIK3R3|PIK3R5|PIK3CA|P…	Pancreatic cancer	70	PANCREATIC CANCER%KEGG%HSA05212	-0.3933	-1.4588	0.0358	t2iL+Go
PIK3CD|PIK3CG|PIKFYVE|PIP4K2A|PIP4K2B|PIP4K2C|PIP5K1A|PIP5K1B|PIP5K1C|PLCB1|PLCB2|PLCB3|PLCB4|PLCD1|PLCD3|PLCD4|PLCE1|PLCG1|PLCG2|PLCZ1|PTEN|SYNJ1|SYNJ2|CALM1|CALM2|CALM3|CALML3|CALML5|CALML6|PRKCA|PRKCB|PRKCG|INPP5D|CDS1|CDS2|DGKA|ITPR1|DGKB|ITPR2|DGKD|ITPR3|DGKE|DGKG|DGKH|DGKI|DGKQ|DGKZ|CDIPT|IMPA1|IMPA2|INPP1|INPP4A|INPP4B|INPP5A|INPP5B|INPP5E|INPP5J|INPP5K|INPPL1|IPPK|ITPK1|ITPKA|ITPKB|OCRL|P…	Phosphatidylinositol signaling system	78	PHOSPHATIDYLINOSITOL SIGNALING SYSTEM%KEGG%HSA04070	-0.3908	-1.5073	0.0327	t2iL+Go
HYAL1|IDS|IDUA|NAGLU|SGSH|ARSA|ASAH1|GALC|SMPD1|ATP6AP1|ATP6V0A1|ATP6V0A2|ATP6V0A4|ATP6V0B|ATP6V0C|ATP6V0D1|ATP6V0D2|NAGA|ABCA2|CTSG|ATP6V1H|ABCB9|GUSB|ACP2|ACP5|AP1B1|AP1G1|AP1M1|AP1M2|AP1S1|AP1S2|TCIRG1|AP1S3|AP3B1|AP3B2|AP3D1|GAA|AP3M1|AP3M2|AP3S1|AP3S2|AP4B1|AP4E1|GLA|AP4M1|GLB1|AP4S1|AGA|ARSG|CD164|CD63|FUCA1|CD68|CLN3|GBA|CLN5|HEXA|CLTA|HEXB|CLTB|CLTC|MAN2B1|CLTCL1|CTNS|CTSA|MANBA|CTSB|NEU1…	Lysosome	121	LYSOSOME%KEGG%HSA04142	-0.3902	-1.5882	0.0018	t2iL+Go
MYC|ATXN7|SUDS3|TADA3|NFKBIA|RHOA|TAF10|USP11|BECN1|USP9X|TAF9B|PSMD9|PSMD5|ATXN3|PSMD10|ATXN3L|APC|AXIN1|AXIN2|USP4|USP2|OTUD7B|UCHL5|TAB1|USP21|TGFB1|USP17L4|USP17L5|USP17L8|TGFBR1|USP17L30|IDE|TGFBR2|RNF128|SNX3|RHOT1|TP53|RCE1|TRAF2|PTRH2|TRAF6|USP17L27|USP17L26|USP17L29|USP17L28|BRCC3|WDR20|MYSM1|USP17L21|BABAM1|USP17L20|STAMBPL1|USP17L22|UIMC1|USP17L25|UBB|BRE|USP17L24|UCHL1|FAM175B|USP17L1…	Deubiquitination	298	DEUBIQUITINATION%REACTOME%R-HSA-5688426.3	-0.3899	-1.8011	0	t2iL+Go
RPS27A|UBA52|UBC|HIST2H2AA3|HIST2H2AA4|HIST2H2AB|HIST2H2AC|PSMD9|PSMD5|PSMD10|HIST3H2A|SMAD7|UCHL5|TGFB1|TGFBR1|TGFBR2|UBB|ACTB|UCHL1|INO80|RUVBL1|NEDD8|NFRKB|INO80C|INO80B|INO80E|INO80D|BAP1|SENP8|ACTR5|ACTR8|UCHL3|FOXK2|FOXK1|TFPT|MBD5|MBD6|USP15|ASXL1|ASXL2|ADRM1|BARD1|PSMA1|PSMA2|PSMA3|PSMA4|PSMA5|PSMA6|PSMA7|PSMA8|PSMB1|PSMB10|PSMB11|PSMB2|PSMB3|PSMB4|HCFC1|PSMB5|PSMB6|PSMB7|PSMB8|PSMB9|PSMC…	UCH proteinases	102	UCH PROTEINASES%REACTOME%R-HSA-5689603.2	-0.3873	-1.5298	0.0141	t2iL+Go
MMP1|APOB|VCAN|DMP1|LGALS1|MEN1|EVA1A|CHGB|IGFBP1|IGFBP5|IGFBP4|IGFBP2|PAPPA|MXRA8|SPARCL1|IGFALS|SCG2|MFI2|TGOLN2|STC2|IGFBP7|IGFBP6|AMELX|AMBN|TMEM132A|BPIFB2|HRC|CSF1|FBN1|PCSK9|MIA3|MSLN|BMP15|CHRDL1|PRSS23|CYR61|ANO8|MEPE|CKAP4|RCN1|VGF|ENAM|AMTN|FAM20C|VWA1|FAM20A|MFGE8|MATN3|PAPPA2|ITIH2|AFP|TF|FSTL3|GOLM1|DNAJC3|KTN1|ADAM10|NUCB1|NOTUM|APOE|PNPLA2|PENK|CTSG|APP|F2|MMP2|IGF1|HSP90B1|C4A|C3…	Regulation of IGF Activity by IGFBP	124	REGULATION OF IGF ACTIVITY BY IGFBP%REACTOME DATABASE ID RELEASE 69%381426	-0.3848	-1.5995	0.0088	t2iL+Go
H2BFS|PSMD9|PSMD5|PSMD10|DNA2|MCM2|MCM3|MCM4|MCM5|MCM6|MCM7|RFC2|RFC3|RFC4|RFC5|RPA1|RPA2|RPA3|ITGB3BP|TAOK1|ANAPC15|ANAPC16|TP53|CDCA8|INCENP|BRCC3|BABAM1|UIMC1|UBB|BRE|FAM175A|CDKN1A|CDKN1B|CLSPN|CENPK|CENPL|CENPM|CENPN|CENPO|B9D2|CENPP|CENPQ|SPC24|SPC25|ERCC6L|ZWILCH|CASC5|KNTC1|PMF1|SKA1|SKA2|DSN1|RCC2|ZWINT|NDC80|MDC1|HUS1|AHCTF1|RHNO1|SGOL2|NUF2|BRIP1|SPDL1|ATRIP|NDEL1|NUDC|BARD1|MCM10|MIS1…	Cell Cycle Checkpoints	289	CELL CYCLE CHECKPOINTS%REACTOME%R-HSA-69620.2	-0.3848	-1.7572	0	t2iL+Go
THOC1|THOC2|THOC3|THOC5|SLU7|THOC6|THOC7|NXF1|TPR|NXF2|NXF2B|AAAS|NXT1|UPF3B|CASC3|NDC1|DDX39A|DDX39B|SARNP|ZC3H11A|FYTTD1|LUZP4|POLDIP3|SRSF1|U2AF1L4|SRSF2|SRSF11|SRSF3|CHTOP|SRSF4|GLE1|SRSF5|SRSF6|SRSF7|SRSF9|U2AF1|U2AF2|EIF4A3|MAGOH|MAGOHB|NCBP1|NCBP2|NUP107|NUP133|CDC40|NUP153|NUP155|NUP160|NUP188|NUP205|NUP210|NUP214|NUP35|NUP37|NUP43|NUP50|DHX38|NUP54|NUP62|NUP85|NUP88|NUP93|NUPL2|POM121|RA…	Transport of Mature mRNA derived from an Intron-Containing Transcript	70	TRANSPORT OF MATURE MRNA DERIVED FROM AN INTRON-CONTAINING TRANSCRIPT%REACTOME%R-HSA-159236.3	-0.3842	-1.442	0.0415	t2iL+Go
LAMA2|LAMA3|SRC|RPS27A|LAMA4|LAMA5|LAMB1|LAMB2|ITGA2|LAMB3|LAMC1|CRK|NRAS|ITGB1|LAMC2|DOCK7|LAMC3|CRKL|PTPN2|EPS15|UBA52|RAPGEF1|UBC|HGS|TNS4|TNS3|LRIG1|STAT3|PTPN1|PTPRJ|RAC1|MUC20|RAP1A|RAP1B|RAB4A|MET|SH3GL1|SH3GL2|SOS1|SH3GL3|SH3KBP1|HGFAC|GGA3|HRAS|STAM|STAM2|SPINT1|HPN|SPINT2|USP8|KRAS|HGF|UBB|CBL|GAB1|RAB4B|ARF6|RANBP9|ITGA3|PIK3R1|RANBP10|PTK2|PTPN11|PIK3CA|LAMA1	Signaling by MET	65	SIGNALING BY MET%REACTOME DATABASE ID RELEASE 69%6806834	-0.3834	-1.4161	0.0453	t2iL+Go
SUMO2|SUMO3|TPR|MDC1|UBE2I|BRCA1|SMC5|SMC6|AAAS|NSMCE2|NDC1|NSMCE1|EID3|CDKN2A|HERC2|RNF168|PARP1|NSMCE4A|SP100|HDAC7|PIAS1|TDG|NDNL2|PIAS4|CETN2|PML|RAD21|XPC|CBX8|RPA1|PHC2|SMC1A|PHC1|BLM|CBX4|SMC3|STAG1|CBX2|STAG2|PHC3|BMI1|NUP107|NUP133|RING1|NUP153|NUP155|NUP160|RNF2|NUP188|NUP205|RAD52|NUP210|NUP214|NUP35|NUP37|NUP43|NUP50|NUP54|NUP62|NUP85|NUP88|NUP93|PCGF2|XRCC4|NUPL2|POM121|WRN|RAE1|RANB…	SUMOylation of DNA damage response and repair proteins	71	SUMOYLATION OF DNA DAMAGE RESPONSE AND REPAIR PROTEINS%REACTOME DATABASE ID RELEASE 69%3108214	-0.3825	-1.4547	0.0343	t2iL+Go
MYL2|PAK1|PAK2|PDGFA|PDGFB|PDGFRA|PDGFRB|PXN|RHOA|ROCK1|ROCK2|PRKCA|PRKCB|VAV1|PRKCG|VAV2|VAV3|MYL9|PPP1R12A|RAC1|RAC2|RAC3|RAF1|RAP1A|RAP1B|RASGRF1|BCL2|CAPN2|CTNNB1|SOS1|SOS2|BAD|ERBB2|GSK3B|PAK3|PAK4|PAK6|PAK7|PIK3R1|PIK3R2|PIK3R3|PIK3R5|PTK2|SHC1|PIK3CA|SHC2|PIK3CB|SHC3|PIK3CD|SHC4|PIK3CG|SRC|PIP5K1C|PTEN|MYLK|MYLK2|MYLK3|CAV1|CAV2|CAV3|FYN|CCND1|CCND2|CCND3|ILK|PDPK1|FIGF|FLT1|ACTN1|ACTN2|FL…	Focal adhesion	200	FOCAL ADHESION%KEGG%HSA04510	-0.3803	-1.6684	0	t2iL+Go
NFATC2|NFATC4|PDCD1|NFKB1|PTPRC|NRAS|ITK|PAK1|PAK2|CD3D|NFKBIA|CD3E|NFKBIB|CD3G|CDK4|PPP3CA|PPP3CB|PPP3CC|RHOA|PPP3R1|PPP3R2|CD247|VAV1|PTPN6|VAV2|LAT|VAV3|CD40LG|RAF1|PRKCQ|CSF2|RASGRP1|ZAP70|BCL10|CARD11|DLG1|RELA|GRAP2|MALT1|NFKBIE|PDK1|LCK|LCP2|SOS1|SOS2|TNF|TEC|NFAT5|NFATC1|NFATC3|AKT1|CBL|AKT2|CBLB|AKT3|CBLC|GSK3B|NCK1|NCK2|IL10|PAK3|PAK4|PAK6|PAK7|PIK3R1|PIK3R2|PIK3R3|PIK3R5|PIK3CA|PIK3CB|…	T cell receptor signaling pathway	108	T CELL RECEPTOR SIGNALING PATHWAY%KEGG%HSA04660	-0.3799	-1.5394	0.0053	t2iL+Go
NRP1|DNM1|DNM2|DNM3|PAK1|VAV2|RAC1|DLG1|RPS6KA1|RPS6KA2|RPS6KA3|RPS6KA4|RPS6KA5|RPS6KA6|SH3GL2|NCAN|SCN11A|SCN9A|SCN1B|SPTAN1|SCN1A|ANK2|EZR|ANK3|ANK1|SHTN1|MSN|SCN10A|SCN8A|RDX|SPTBN4|SPTBN5|SPTA1|SDCBP|SCN3B|SCN3A|SPTBN1|SPTBN2|CNTN6|SCN2A|SCN2B|NRP2|CHL1|HSPA8|SCN5A|SPTB|GAP43|DCX|SCN4A|SCN4B|SCN7A|RANBP9|CSNK2A1|CSNK2A2|CSNK2B|ITGA1|ITGA10|ITGA2B|ITGA9|DLG4|KIF4B|LAMA1|KIF4A|LAMB1|ITGA2|ITGA5…	L1CAM interactions	97	L1CAM INTERACTIONS%REACTOME DATABASE ID RELEASE 69%373760	-0.3587	-1.4352	0.0355	t2iL+Go
APOB|VCAN|DMP1|LGALS1|MEN1|EVA1A|CHGB|IGFBP1|IGFBP5|IGFBP4|MXRA8|SPARCL1|SCG2|MFI2|TGOLN2|STC2|IGFBP7|AMELX|AMBN|TMEM132A|BPIFB2|HRC|CSF1|FBN1|PCSK9|MIA3|MSLN|BMP15|CHRDL1|PRSS23|CYR61|ANO8|MEPE|CKAP4|RCN1|VGF|ENAM|AMTN|FAM20C|VWA1|FAM20A|MFGE8|MATN3|ITIH2|AFP|TF|FSTL3|GOLM1|DNAJC3|KTN1|ADAM10|NUCB1|NOTUM|APOE|PNPLA2|PENK|APP|HSP90B1|C4A|C3|MBTPS1|P4HB|PDIA6|FN1|PRKCSH|CALU|IGFBP3|F5|FGA|FGG|QSOX…	Post-translational protein phosphorylation	107	POST-TRANSLATIONAL PROTEIN PHOSPHORYLATION%REACTOME DATABASE ID RELEASE 69%8957275	-0.3544	-1.414	0.0422	t2iL+Go
CEBPD|MYC|FSCN1|CCND1|CCL11|NDN|MMP1|SOX2|STAT6|CCL2|BATF|PTGS2|IL17F|JAK2|CCL22|JAK3|IRF4|TWIST1|VIM|VCAM1|FCER2|STAT1|STAT3|MUC1|CXCL8|NANOG|BCL2|MMP3|JAK1|JUNB|TGFB1|TNF|ITGAX|TP53|TYK2|MMP2|MMP9|HSP90AA1|HSP90B1|HGF|COL1A2|AKT1|FOXO1|CDKN1A|HSPA8|LCN2|RORA|RORC|BCL6|FN1|IL10|IL12A|IL12B|PIK3R1|F13A1|POMC|IL13|IL13RA1|IL17A|IL18|LAMA5|ITGAM|ITGB1|ITGB2|MAOA|IL23A|IGHG4|IL23R|IGHG1|ANXA1|IL2RG|…	Interleukin-4 and Interleukin-13 signaling	111	INTERLEUKIN-4 AND INTERLEUKIN-13 SIGNALING%REACTOME DATABASE ID RELEASE 69%6785807	-0.3525	-1.4175	0.0299	t2iL+Go
ARHGAP9|RHOF|ARHGAP6|RHOD|HMHA1|PREX1|STARD8|ARHGEF1|DEPDC1B|RHOT2|ARHGEF11|STARD13|ARHGEF12|RHOA|GMIP|CHN2|GNA13|CHN1|FAM13B|FAM13A|ARHGAP11A|ARHGAP11B|TIAM1|TAGAP|TIAM2|VAV1|DEPDC7|VAV2|RHOV|VAV3|DLC1|ARHGDIG|ARHGAP4|ARHGAP36|ARHGAP44|SYDE2|RAC1|RAC2|SYDE1|RAC3|ARHGAP40|SRGAP1|ARHGAP19|ARHGAP18|SRGAP3|ARHGAP17|ARHGAP22|ARHGAP21|ARHGAP20|ARHGAP29|RASGRF2|ARHGAP28|ARHGAP27|ARHGAP25|ARHGAP24|ARHGA…	Rho GTPase cycle	139	RHO GTPASE CYCLE%REACTOME DATABASE ID RELEASE 69%194840	-0.3441	-1.4628	0.0107	t2iL+Go
RPS27A|SMYD2|BRPF1|BRPF3|PDPK1|CHD4|CHD3|UBA52|CDK1|CDK2|UBC|CDKN2A|TAF1|TAF10|TAF11|TAF12|CHEK1|TAF13|CHEK2|TAF15|RBBP4|TAF1L|TAF2|TAF3|TAF4|RBBP7|TAF4B|TAF5|PRKAA1|MBD3|TAF6|EP300|PRKAA2|TAF7|GATAD2B|HDAC1|GATAD2A|TAF7L|HDAC2|TAF9B|TBP|MDM2|DNA2|RFC2|RFC3|RFC4|RFC5|USP2|EXO1|RPA1|RPA2|RPA3|BLM|MRE11A|NBN|RAD50|ZNF385A|CDK5R1|AK6|TP53|TOP3A|AURKA|UBB|AKT1|AKT2|AKT3|PRKAB1|PRKAB2|PRKAG1|SSRP1|MTO…	Regulation of TP53 Activity	161	REGULATION OF TP53 ACTIVITY%REACTOME DATABASE ID RELEASE 69%5633007	-0.3403	-1.448	0.0104	t2iL+Go
NFATC2|NFKB1|NFKB2|PPARG|NCF1|NFKBIA|PPP3CA|PPP3CB|PPP3CC|STAT1|STAT2|RAC1|CSF1|CSF1R|BLNK|BTK|CALCR|CREB1|CYLD|FHL2|RELA|FOSB|RELB|FOSL2|GAB2|IRF9|JAK1|JUNB|LCK|LCP2|LILRA1|LILRA2|LILRA3|LILRA4|LILRA6|LILRB1|LILRB2|LILRB3|TAB1|FOSL1|LILRB4|TAB2|LILRB5|MITF|OSCAR|SIRPA|TGFB1|SIRPB1|TGFB2|SIRPG|SPI1|TGFBR1|SQSTM1|TGFBR2|SYK|TNF|TEC|TNFRSF1A|TREM2|TRAF2|TYK2|TRAF6|TYROBP|NFATC1|AKT1|AKT2|AKT3|CYBA|…	Osteoclast differentiation	128	OSTEOCLAST DIFFERENTIATION%KEGG%HSA04380	-0.3386	-1.4114	0.0284	t2iL+Go
RPS27A|DNM1|DNM2|DNM3|NFKB1|EEA1|NFKB2|APOB|UNC93B1|CNPY3|UBA52|NFKBIA|NFKBIB|UBC|HMGB1|CUL1|PIK3R4|BTK|CREB1|RELA|RPS6KA1|RPS6KA2|RPS6KA3|RPS6KA5|SKP1|TAB1|TAB2|TLR10|UBE2V1|APP|RBSN|S100A1|TRAF6|BTRC|S100A9|S100A8|FBXW11|HSP90B1|UBB|SIGIRR|LY86|ATF2|BPI|CASP8|PIK3C3|FGA|FGB|FGG|CD14|ITGAM|CHUK|ITGB2|BIRC2|BIRC3|PLCG2|DUSP3|DUSP4|DUSP6|DUSP7|ECSIT|ELK1|TLR2|TLR4|TLR6|ATF1|PPP2CA|CTSB|PPP2CB|PPP2…	Toll-like Receptor Cascades	149	TOLL-LIKE RECEPTOR CASCADES%REACTOME%R-HSA-168898.6	-0.3346	-1.4321	0.0121	t2iL+Go
STX18|EEA1|OLR1|STX7|VAMP3|NCF1|HGS|HLA-A|HLA-B|HLA-C|HLA-E|HLA-F|HLA-G|RAC1|CALR|CANX|RAB5A|ATP6AP1|RAB5B|ATP6V0A1|RAB5C|ATP6V0A2|RAB7A|ATP6V0A4|ATP6V0B|ATP6V0C|ATP6V0D1|ATP6V0D2|ATP6V0E1|ATP6V0E2|ATP6V1A|ATP6V1B1|ATP6V1B2|ATP6V1C1|ATP6V1C2|ATP6V1D|ATP6V1E1|ATP6V1E2|ATP6V1F|ATP6V1G1|ATP6V1G2|ATP6V1G3|TFRC|ATP6V1H|ACTB|ACTG1|C1R|C3|CD209|CLEC4M|CLEC7A|COLEC11|COLEC12|COMP|CORO1A|CYBA|CYBB|TAP1|DY…	Phagosome	154	PHAGOSOME%KEGG%HSA04145	-0.3311	-1.4121	0.024	t2iL+Go
NFKB1|EEA1|JAK2|PPP3CA|ARHGEF12|PPP3CB|PPP3CC|RHOA|PPP3R1|PPP3R2|STAT1|CREBBP|FCER1G|EP300|SPHK1|SPHK2|RAF1|BCL10|BCL2|CREB1|RAB5A|RELA|ATP6AP1|RAB5B|ATP6V0A1|MALT1|RAB5C|ATP6V0A2|RAB7A|ATP6V0A4|ATP6V0B|JAK1|ATP6V0C|ATP6V0D1|ATP6V0D2|TGFB1|TGFB2|ATP6V1H|TGFB3|SYK|TNF|ITGAX|TNFRSF1A|TRAF6|BAD|CAMK2A|IFNA1|CAMK2B|IFNA10|CAMK2D|IFNA13|CAMK2G|IFNA14|AKT1|IFNA16|AKT2|C3|IFNA17|AKT3|CD209|IFNA2|CLEC4M|…	Tuberculosis	181	TUBERCULOSIS%KEGG%HSA05152	-0.3308	-1.4213	0.0161	t2iL+Go
JAK2|IRF4|VCAM1|PRKCD|PPM1B|STAT1|STAT2|PTPN1|PTPN6|MT2A|EIF2AK2|SAMHD1|CAMK2A|UBB|CAMK2B|CAMK2D|CAMK2G|EGR1|HLA-DQB2|B2M|PLCG1|CIITA|NDC1|IFI30|TRIM68|IFIT1|TRIM62|IRF1|TRIM46|TRIM48|OAS1|TRIM45|OAS2|TRIM35|OAS3|TRIM38|RNASEL|TRIM31|TRIM34|TRIM29|MX1|TRIM26|IFNG|TRIM22|TRIM17|TRIM14|TRIM10|IFITM3|IFITM2|IFIT3|KPNA1|IFIT2|KPNA2|GBP2|RSAD2|GBP1|IRF3|GBP4|IRF5|IRF7|GBP3|GBP6|FCGR1B|GBP5|EIF4E3|GBP7…	Interferon Signaling	194	INTERFERON SIGNALING%REACTOME DATABASE ID RELEASE 69%913531	-0.3198	-1.3972	0.0168	t2iL+Go
ATP1A3|ATP1A4|RPS27A|ATP1B1|ATP1B2|ATP1B3|FXYD2|UBA52|UBC|SCNN1A|SCNN1B|SCNN1G|STOM|ATP12A|ATP4A|ATP4B|RAF1|TPCN1|ATP7A|CLCN2|ATP6AP1|ANO8|TRPM5|ATP6V0A1|ATP6V0A2|ATP6V0A4|ATP6V0B|ATP6V0C|ATP6V0D1|SRI|ATP6V0D2|ATP6V0E1|ATP6V0E2|ATP6V1A|ATP6V1B1|ATP6V1B2|ATP6V1C1|FKBP1B|ATP6V1C2|TRPM6|ATP6V1D|ATP6V1E1|TRPM7|ATP6V1E2|ATP6V1F|ATP6V1G1|ATP6V1G2|ATP6V1G3|ATP6V1H|ATP11B|ATP11A|CAMK2A|UBB|CAMK2B|CAMK2D|…	Ion channel transport	176	ION CHANNEL TRANSPORT%REACTOME DATABASE ID RELEASE 69%983712	-0.314	-1.3711	0.0358	t2iL+Go
PDGFA|PDGFB|PDGFRA|PDGFRB|TGFB1|TGFB2|TGFB3|TGFBR1|TGFBR2|TNF|TNFRSF1A|IFNG|ACVR1|ACVR1B|ACVR2A|ACVR2B|AMH|AMHR2|BMP2|BMP7|BMPR1A|BMPR1B|BMPR2|CCL1|CCL11|CCL13|CCL14|CCL15|CCL16|CCL17|CCL18|CCL19|CCL2|CCL20|CCL21|CCL22|CCL23|CCL24|CCL25|CCL26|CCL27|CCL28|CCL3|CCL3L1|CCL3L3|CCL4|CCL4L1|CCL4L2|CCL5|CCL7|CCL8|CCR1|CCR10|CCR2|TPO|CCR3|CCR4|CCR5|CCR6|CCR7|CCR8|CCR9|CD27|CD40|CD40LG|CD70|CLCF1|CNTF|CNT…	Cytokine-cytokine receptor interaction	265	CYTOKINE-CYTOKINE RECEPTOR INTERACTION%KEGG%HSA04060	0.2605	1.2646	0.0432	AI
GNG5|GNG7|GNG8|STX1A|GNGT1|GNGT2|NRAS|VAMP2|ALDH2|SLC22A1|PRKACA|PRKACB|PRKACG|PRKCA|PRKCB|PRKCG|PRKX|PRKAA1|PRKAA2|RAC1|CASK|RASGRF1|RASGRF2|EPB41L1|CHRNA1|RPS6KA1|CHRNA2|RPS6KA2|CHRNA3|RPS6KA3|CHRNA4|CHRNA5|RPS6KA6|CHRNA6|CHRNA9|CHRNB2|CHRNB3|SLC6A13|CHRNB4|SLC6A12|CHRND|SLC6A11|CHRNE|SLC6A1|CHRNG|DNAJC5|ARHGEF9|GABBR1|GABBR2|GABRA1|SLC18A2|GABRA2|SLC6A3|GABRA3|CAMK2A|GABRA4|CAMK2B|GABRA5|CAMK2…	Transmission across Chemical Synapses	240	TRANSMISSION ACROSS CHEMICAL SYNAPSES%REACTOME%R-HSA-112315.5	0.2811	1.3364	0.008	AI
GNG5|GNG7|GNG8|GNGT1|GNGT2|GRK5|NRAS|PRKCD|RGS2|PRKCA|PRKCE|PRKCH|PRKCQ|CCK|BRS3|RASGRP1|RASGRP2|RPS6KA1|RPS6KA2|RPS6KA3|SOS1|DGKA|DGKB|DGKD|EDN2|DGKE|EDN3|DGKG|DGKH|APP|DGKI|DGKQ|DGKZ|LPAR5|F2|MLN|F2RL1|F2RL2|F2RL3|FPR2|GCG|MGLL|CASR|ARHGEF25|TAC3|RGS18|TAC1|RGS17|RGS19|RGS13|RGS16|HBEGF|GCGR|RGS4|GHSR|RGS5|RGS1|QRFPR|PIK3R1|PIK3R2|PIK3R3|GNRHR|PIK3CA|KNG1|KALRN|TRIO|ADRA1A|ADRA1B|ADRA1D|PROK2|P…	G alpha (q) signalling events	214	G ALPHA (Q) SIGNALLING EVENTS%REACTOME DATABASE ID RELEASE 69%416476	0.2966	1.3896	0.0127	AI
GNG5|GNG7|GNG8|GNGT1|GNGT2|PDPK1|NRAS|GIT1|GNAT3|PRKACA|PRKACB|PRKACG|PRKCA|PRKCB|PRKCG|PRKX|PRKAA1|PRKAA2|RAC1|MDM2|CASK|RASGRF1|RASGRF2|CREB1|EPB41L1|DLG1|CHRNA1|RPS6KA1|CHRNA2|RPS6KA2|CHRNA3|RPS6KA3|CHRNA4|CHRNA5|RPS6KA6|CHRNA6|CHRNA9|CHRNB2|CHRNB3|CHRNB4|CHRND|CHRNE|CHRNG|AKAP5|ARHGEF9|ACTN2|GABBR1|GABBR2|GABRA1|GABRA2|GABRA3|CAMK2A|GABRA4|CAMK2B|GABRA5|CAMK2D|GABRA6|CAMK2G|GABRB1|GABRB2|GABR…	Neurotransmitter receptors and postsynaptic signal transmission	177	NEUROTRANSMITTER RECEPTORS AND POSTSYNAPTIC SIGNAL TRANSMISSION%REACTOME%R-HSA-112314.5	0.298	1.3599	0.013	AI
GNG5|GNG7|GNG8|GNGT1|GNGT2|PPP3CA|PPP3CB|PPP3CC|PPP3R1|PPP3R2|PRKACA|PRKACB|PRKACG|PRKCA|PRKCB|PRKCG|PRKX|CACNA1A|CACNA1C|CACNA1D|GLS|GLS2|GLUL|GRIA1|DLG4|GRIA2|DLGAP1|GRIA3|GNAO1|GRIA4|HOMER1|HOMER2|GRIK1|HOMER3|GRIK2|KCNJ3|GRIK3|SHANK1|CHP|GRIK4|SHANK2|CHP2|GRIK5|SHANK3|GRIN2B|SLC17A6|GRIN3A|SLC17A7|GRIN3B|PLCB1|SLC17A8|GRM2|PLCB2|SLC1A1|GRM3|PLCB3|SLC1A2|GRM4|PLCB4|SLC1A3|GRM6|SLC1A6|GRM7|SLC1…	Glutamatergic synapse	126	GLUTAMATERGIC SYNAPSE%KEGG%HSA04724	0.3188	1.3889	0.0227	AI
PNP|PNPT1|POLA1|POLA2|POLD1|POLD2|POLD3|POLD4|POLE|POLE2|POLE3|POLE4|POLR1A|POLR1B|POLR1C|POLR1D|POLR1E|POLR2A|POLR2B|POLR2C|POLR2D|POLR2E|POLR2F|POLR2G|POLR2H|POLR2I|POLR2J|POLR2J2|POLR2J3|POLR2K|POLR2L|POLR3A|POLR3B|POLR3C|POLR3D|POLR3E|POLR3F|POLR3G|POLR3GL|POLR3H|POLR3K|PRIM1|PRIM2|RRM1|RRM2|RRM2B|ZNRD1|AK3|CAD|CDA|CMPK1|CMPK2|CTPS|CTPS2|DCTD|DHODH|DPYD|DPYS|DTYMK|DUT|TK1|TK2|TXNRD1|TXNRD2|TX…	Pyrimidine metabolism	100	PYRIMIDINE METABOLISM%KEGG%HSA00240	0.3222	1.3421	0.0385	AI
GNG5|GNG7|GNG8|GNGT1|GNGT2|KCNN2|KCNB1|KCNMA1|KCNMB1|KCNMB2|KCNMB3|KCNMB4|KCNA10|KCNG1|KCNG2|KCNG3|KCNK3|KCNG4|KCNK9|KCNC1|KCNC2|KCNA1|KCNC3|KCNC4|KCNA2|KCNA3|GABBR1|KCNA4|GABBR2|KCNA5|KCNA6|KCNA7|KCNV1|KCNV2|ABCC8|KCNH1|ABCC9|KCNH2|KCNF1|KCNH3|KCNH4|KCNH5|KCND1|KCNH6|KCND2|KCNH7|KCND3|KCNH8|KCNB2|KCNJ5|KCNAB1|KCNJ9|HCN2|KCNAB3|HCN1|KCNS1|HCN4|KCNS2|HCN3|KCNS3|KCNJ11|KCNJ3|KCNJ8|KCNJ1|KCNJ12|KCNJ…	Potassium Channels	99	POTASSIUM CHANNELS%REACTOME DATABASE ID RELEASE 69%1296071	0.3225	1.3536	0.038	AI
GNG5|GNG7|GNG8|GNGT1|GNGT2|GRK1|GRK4|GRK5|GRK6|GRK7|GSK3A|RGS3|RGS2|PRKACA|CREBBP|PRKACB|PRKACG|EP300|ADORA1|ADORA3|RAP1A|ADRA2C|RAP1B|CREB1|CHRM4|RGS9|DRD2|DRD4|GPSM1|GPSM2|RGS18|RGS17|RGS19|RGS14|RGS13|GSK3B|RGS16|KCNJ5|KCNJ9|RGS10|RGS12|GYS1|RGS11|GYS2|RGS4|RGS5|PYGB|RGS1|PYGL|RGS8|PYGM|RGS6|RGS7|GNRHR|GPR50|KCNJ3|ADORA2A|ADORA2B|ADRA1A|ADRA1B|ADRA1D|ADRB1|GRM2|ADRB2|GRM3|ADRB3|GRM4|GRM6|GRM7|…	Heterotrimeric G-protein signaling pathway-Gi alpha and Gs alpha mediated pathway	148	HETEROTRIMERIC G-PROTEIN SIGNALING PATHWAY-GI ALPHA AND GS ALPHA MEDIATED PATHWAY%PANTHER PATHWAY%P00026	0.3391	1.5125	0.0068	AI
GNG5|GNG7|GNG8|GNGT1|GNGT2|GRK4|GRK5|GRK6|GRK7|RGS3|ARHGEF1|PRKCD|PRKCZ|RHOA|RGS2|PRKCA|PRKCB|PRKCG|PRKCI|ADORA1|ADORA3|PRKCE|PRKCH|PRKCQ|RAP1A|RAP1B|RASGRP1|RASGRP2|RASGRP3|RASGRP4|CHRM4|RGS9|DRD2|DRD4|GPSM1|GPSM2|RGS18|RGS17|RGS19|RGS14|RGS13|CACNA1A|RGS16|CACNA1B|KCNJ5|KCNJ9|RGS10|CACNA1E|RGS12|RGS11|RGS4|RGS5|RGS1|RGS8|RGS6|RGS7|GARNL3|GPR45|DNAJC27|GNRHR|RAP1GAP|GNAO1|KCNJ3|ADORA2A|ADORA2B|P…	Heterotrimeric G-protein signaling pathway-Gq alpha and Go alpha mediated pathway	118	HETEROTRIMERIC G-PROTEIN SIGNALING PATHWAY-GQ ALPHA AND GO ALPHA MEDIATED PATHWAY%PANTHER PATHWAY%P00027	0.3457	1.48	0.022	AI
GNG5|GNAO1|GNG7|GNG8|GNGT1|GNGT2|PLCB1|PLCB2|PLCB3|PLCB4|PRKCD|PPP3CA|PPP3CB|GNAT3|PPP3CC|PPP3R1|AHCYL1|PRKACA|PRKACB|PRKACG|PRKCA|CAMK4|PRKCG|PRKX|ADCY1|ADCY2|ADCY3|GNAZ|ADCY4|ADCY5|ADCY6|ADCY7|ADCY8|ADCY9|GNAL|PPP2CA|CREB1|PPP2CB|PPP2R1A|PPP2R1B|KPNA2|GNAT1|GNAT2|PPP1R1B|OPRM1|PPP2R5D|GNG12|ITPR1|ITPR2|ITPR3|PDYN|CAMK2A|CAMK2B|PLA2G4A|CAMK2D|CAMK2G|CDK5|PPP1CA|MAPK1|ADRBK1|GNAI1|GNAI2|GNAI3|PDE…	Opioid Signalling	88	OPIOID SIGNALLING%REACTOME DATABASE ID RELEASE 69%111885	0.3491	1.4439	0.0375	AI
MYC|RPS27A|CCND1|CCNH|CDK7|CCNE1|CCNE2|CDC25A|PTK6|UBA52|CDK2|CDK4|UBC|MNAT1|CUL1|RBBP4|E2F1|E2F4|E2F5|PSMD9|PSMD5|PSMD10|PSMA1|PSMA2|PSMA3|PSMA4|PSMA5|PSMA6|PSMA7|RB1|RBL2|PSMB1|PSMB10|SKP1|SKP2|PSMB2|PSMB3|PSMB4|PSMB5|PSMB6|PSMB7|CKS1B|PSMB8|PSMB9|PSMC1|TFDP1|PSMC2|TFDP2|PSMC3|PSMC4|WEE1|PSMC5|PSMC6|PSMD1|PSMD11|PSMD12|PSMD13|PSMD14|PSMD2|PSMD3|PSMD4|PSMD6|PSMD7|PSMD8|PSME1|PSME2|PSME3|PSMF1|UB…	Cyclin E associated events during G1 S transition	83	CYCLIN E ASSOCIATED EVENTS DURING G1 S TRANSITION%REACTOME%R-HSA-69202.3	0.3536	1.4383	0.0321	AI
[truncated: 124 more rows]
