# Supplementary material for: IGF1-mediated human embryonic stem cell self-renewal recapitulates the embryonic niche
Source: Nat Commun. 2020 Feb 7;11:764. doi: 10.1038/s41467-020-14629-x (PMC7005693; doi:10.1038/s41467-020-14629-x)
Supplement: Supplementary file 6 — Supplementary Data 5 [file 41467_2020_14629_MOESM6_ESM.xlsx]

## Sheet: BP
Supplementary Data 5
go.id	term	pval	bh
GO:1900118	negative regulation of execution phase of apoptosis	2.2393e-06	0.00501156
GO:0006120	mitochondrial electron transport, NADH to ubiquinone	0.000171336	0.0958625
GO:0006414	translational elongation	0.000133723	0.0958625
GO:0010717	regulation of epithelial to mesenchymal transition	0.000133723	0.0958625
GO:0003281	ventricular septum development	0.000496963	0.158886
GO:0042776	mitochondrial ATP synthesis coupled proton transport	0.000450638	0.158886
GO:0075733	intracellular transport of virus	0.000496963	0.158886
GO:0001706	endoderm formation	0.000950577	0.236377
GO:0060575	intestinal epithelial cell differentiation	0.000950577	0.236377

## Sheet: CC
go.id	term	pval	bh
GO:0005753	mitochondrial proton-transporting ATP synthase complex	7.92722e-06	0.00398739
GO:0005689	U12-type spliceosomal complex	0.000119055	0.0299423
GO:0005747	mitochondrial respiratory chain complex I	0.000841761	0.140318

## Sheet: MF
go.id	term	pval	bh
GO:0048019	receptor antagonist activity	7.33623e-05	0.0539213
GO:0008137	NADH dehydrogenase (ubiquinone) activity	0.000165421	0.0607922
GO:0003723	RNA binding	0.000896583	0.20483

## Sheet: Reactome
react.id	pathway	pval	bh
R-HSA-156842	Homo sapiens: Eukaryotic Translation Elongation	1.45489e-07	0.000176187
R-HSA-163200	Homo sapiens: Respiratory electron transport, ATP synthesis by chemiosmotic coupling, and heat production by uncoupling proteins.	2.73626e-05	0.016568
R-HSA-156902	Homo sapiens: Peptide chain elongation	0.000119985	0.048434
R-HSA-9010553	Homo sapiens: Regulation of expression of SLITs and ROBOs	0.000278842	0.0844193
R-HSA-1428517	Homo sapiens: The citric acid (TCA) cycle and respiratory electron transport	0.000502002	0.121585
R-HSA-163210	Homo sapiens: Formation of ATP by chemiosmotic coupling	0.000900328	0.177435
