# Supplementary material for: IGF1-mediated human embryonic stem cell self-renewal recapitulates the embryonic niche
Source: Nat Commun. 2020 Feb 7;11:764. doi: 10.1038/s41467-020-14629-x (PMC7005693; doi:10.1038/s41467-020-14629-x)
Supplement: Supplementary file 7 — Supplementary Data 6 [file 41467_2020_14629_MOESM7_ESM.xlsx]

## Sheet: expr_matrix__norm
Supplementary Data 6
	GSM1868823	GSM1868822	GSM1868821	GSM1868819	GSM1868820	GSM1868818	GSM1624228	GSM1868817	GSM1868810	GSM1868811	GSM1868812	GSM1868813	GSM1868814	GSM1624232	GSM1624222	GSM1624223	GSM1624224	GSM1624225	GSM1624226	GSM1624227	GSM1624229	GSM1624230	GSM1624231	GSM1624233	GSM1624234	GSM1624235	GSM1624236	GSM1868815	GSM1868816	ERR1924222	ERR1924223	ERR1924224	ERR1924225	ERR1924226	ERR1924227	ERR1924243	ERR1924244	ERR1924245	ERR1924240	ERR1924241	ERR1924242	ERR1924246	ERR1924247	ERR1924248	ERR1924228	ERR1924229	ERR1924230	ERR1924231	ERR1924232
A1BG	3.1835	9.32098	5.77826	4.1507	3.76778	-0.536475	5.52157	5.83644	5.22176	4.45808	4.96488	3.09495	7.41688	4.85401	2.99084	3.901	3.18275	6.18105	1.76328	3.88442	3.81601	3.06461	5.99933	4.00288	1.02613	5.14579	4.10774	2.90529	3.83263	4.30577	4.05535	4.0951	4.32193	4.27057	4.51785	4.33491	4.02292	4.41798	4.79462	4.52415	5.00498	5.69422	5.46328	5.61303	5.14285	4.33391	4.48359	4.51031	4.3349
A1CF	2.55553	2.53764	2.49855	5.61011	4.30716	0.189868	0.934292	2.55553	3.37521	1.86928	1.39801	1.39801	1.79403	1.39801	1.0114	1.65607	1.55746	0.673386	4.30896	1.55746	1.2607	2.16835	1.65607	0.892637	3.06718	4.59988	1.24481	3.24367	1.21612	1.02994	1.86938	1.41483	1.45301	0.239778	1.74682	2.40279	1.24746	1.06216	1.00763	1.34996	0.571847	1.14139	-0.189868	2.49424	1.12415	1.20627	1.25154	0.211032	0.287122
A2M	2.36608	7.81138	2.36608	2.36608	5.91553	0.117389	1.76038	2.36608	0.227079	0.227079	0.227079	0.227079	1.06645	0.227079	0.525802	0.862753	0.398173	0.398173	0.398173	0.398173	0.525802	4.98771	0.525802	0.525802	0.525802	0.525802	0.525802	0.525802	0.525802	0.651377	2.2584	1.73091	-0.117389	-0.117389	0.738782	1.32516	1.84429	1.49455	1.32399	2.4521	0.78613	0.0972159	-0.0516764	-0.117389	1.55491	0.702175	0.754373	2.01473	1.34238
A2ML1	4.2633	4.43242	7.21824	5.61787	5.47006	3.76709	9.75084	7.80418	4.25537	5.06037	5.99733	3.96143	7.69895	5.27682	8.603	3.6768	7.61841	3.61914	5.97019	6.00999	8.2251	7.21173	12.3969	4.98179	1.86401	11.1878	10.3548	4.8876	6.52631	4.46028	5.31816	3.99284	5.62687	4.84997	4.90569	4.74518	4.41034	4.6691	5.05475	4.99243	4.76667	5.83836	5.832	6.21981	4.33563	4.22575	4.28785	4.01488	4.00537
A3GALT2	0.00671846	0.00671846	0.00671846	0.00671846	0.00671846	0.00671846	0.00671846	0.00671846	0.00671846	0.00671846	0.00671846	0.00671846	0.00671846	0.00671846	0.00671846	0.00671846	0.00671846	0.00671846	0.00671846	0.00671846	0.00671846	0.00671846	0.00671846	0.00671846	0.00671846	0.00671846	0.00671846	0.00671846	0.00671846	-0.00671846	-0.00671846	-0.00671846	-0.00671846	-0.00671846	-0.00671846	-0.00671846	-0.00671846	-0.00671846	-0.00671846	-0.00671846	-0.00671846	-0.00671846	-0.00671846	-0.00671846	-0.00671846	-0.00671846	-0.00671846	-0.00671846	-0.00671846
A4GALT	10.8454	5.43494	9.45422	10.59	8.74067	2.97112	9.41353	9.2758	7.92401	6.82239	9.37642	6.96584	9.27774	6.54709	7.19557	7.76802	9.00645	8.40717	9.58059	7.85613	7.95927	8.36257	6.61637	6.3844	6.09992	7.96657	8.93864	9.08975	7.73288	8.11657	8.26346	8.16827	8.30475	8.08053	8.12987	7.79408	7.78944	7.94926	7.76831	7.68791	7.78565	5.36015	5.47539	4.75954	7.85186	7.49744	7.88969	7.6702	7.67658
A4GNT	-0.136246	-0.136246	-0.136246	-0.136246	-0.136246	-0.136246	0.1066	-0.136246	0.103358	0.103358	0.103358	0.103358	0.0140895	0.103358	-0.136246	-0.136246	-0.136246	-0.136246	-0.136246	-0.136246	-0.136246	-0.136246	-0.136246	-0.136246	-0.136246	-0.136246	-0.136246	-0.136246	-0.136246	0.136246	0.136246	0.136246	0.136246	0.136246	0.136246	0.136246	0.136246	0.136246	0.136246	0.136246	0.136246	0.136246	0.136246	0.136246	0.359984	0.136246	0.136246	0.136246	0.136246
AAAS	10.0232	11.5081	2.23279	9.70112	11.0285	0.55869	13.1774	7.50873	10.5116	9.81833	7.29624	9.80072	7.34706	9.81515	5.78692	9.75761	4.72331	7.8574	4.72331	4.72331	7.67363	7.64414	5.78692	9.08205	8.22866	11.131	5.78692	8.53399	9.2887	9.1338	9.3137	9.12022	9.10932	9.2804	9.19972	9.18187	9.25212	9.28166	8.93336	9.06997	9.18527	9.01572	9.02411	9.03936	9.13437	9.10399	9.0836	9.24011	9.29811
AACS	8.32148	9.63919	10.1782	10.1139	8.04783	0.454755	10.6042	9.08737	9.45977	9.15381	10.5081	6.85614	10.4862	7.69148	8.78989	8.07963	8.21302	8.11467	6.48486	8.10012	9.67301	9.5693	9.66323	8.61701	8.50433	9.19199	10.2282	7.23993	8.18548	7.14285	6.83556	7.34179	7.18255	7.19522	7.51285	7.63044	7.5754	7.56208	8.25991	8.36272	8.20266	7.37237	8.012	7.97644	8.59315	8.39082	8.42311	7.16662	7.07664
AADAC	-0.00811674	-0.00811674	-0.00811674	-0.00811674	-0.00811674	-0.00811674	0.006963	-0.00811674	0.534866	3.90967	0.534866	0.534866	0.331721	0.534866	0.346145	0.346145	0.235438	0.235438	0.235438	0.235438	0.346145	2.98196	0.346145	0.346145	0.346145	0.346145	0.346145	0.346145	1.8729	0.00811674	0.00811674	0.00811674	0.00811674	0.00811674	0.00811674	1.19849	0.751753	0.740394	0.00811674	0.00811674	0.00811674	0.00811674	0.00811674	0.00811674	0.00811674	0.00811674	0.00811674	0.00811674	0.00811674
AADACL2	0.657362	0.657362	0.657362	0.657362	0.657362	0.657362	0.81855	0.657362	0.657362	0.657362	0.657362	0.657362	0.657362	0.657362	0.657362	0.657362	0.657362	0.657362	0.657362	0.657362	0.657362	0.657362	0.657362	0.657362	0.657362	0.657362	0.657362	0.657362	0.657362	0.769878	1.11001	-0.657362	1.29509	0.977632	0.130485	1.13212	-0.226286	0.621116	0.169989	0.349122	-0.0806146	-0.190549	0.636124	1.43877	1.2885	0.407541	0.275253	0.719585	-0.657362
AADACL3	2.0978	10.0735	2.0978	2.0978	2.0978	0.502662	0.980738	2.0978	0.747281	0.747281	1.97862	0.747281	0.655825	0.747281	1.22045	1.22045	1.14616	1.14616	2.42291	1.14616	1.22045	1.22045	1.22045	1.22045	1.22045	1.22045	4.98235	1.22045	4.5724	1.16736	0.795344	0.889667	0.705672	1.20748	1.51122	0.516413	1.17058	0.820068	0.839337	1.02882	2.13512	6.36426	6.21463	3.59999	0.890147	0.484968	1.16251	1.8401	2.01266
AADACL4	-0.0246504	-0.0246504	-0.0246504	-0.0246504	-0.0246504	-0.0246504	-0.0246504	-0.0246504	-0.0246504	-0.0246504	-0.0246504	-0.0246504	-0.0246504	-0.0246504	-0.0246504	-0.0246504	-0.0246504	-0.0246504	-0.0246504	-0.0246504	-0.0246504	-0.0246504	-0.0246504	-0.0246504	-0.0246504	-0.0246504	-0.0246504	-0.0246504	-0.0246504	0.0246504	0.0246504	0.0246504	0.0246504	0.0246504	0.0246504	0.0246504	0.0246504	0.0246504	0.0246504	0.0246504	0.0246504	0.0246504	0.0246504	0.0246504	0.0246504	0.0246504	0.0246504	0.0246504	0.0246504
AADAT	2.76139	2.76139	3.11974	5.5304	4.11676	0.699302	4.15565	2.40285	1.9231	1.9231	4.63646	1.9231	2.43019	1.9231	2.36518	2.36518	2.75592	4.90044	2.75592	8.16314	1.83467	2.36518	4.11948	1.54261	8.80875	2.07716	2.36518	2.36518	2.36518	5.55273	5.42679	5.5247	5.46016	5.96893	5.23773	6.4989	6.14707	6.17406	5.38242	5.36284	5.92479	6.68294	6.59954	5.65172	6.04126	5.79409	5.87249	6.06328	5.69737
AAGAB	7.74123	3.2733	6.99436	10.2428	2.04373	11.8705	5.79572	5.19634	5.86182	11.6507	5.86182	11.0292	5.00132	2.78844	11.462	10.165	9.94475	4.85438	6.01178	3.58875	5.11591	5.10024	6.55458	2.99916	7.75414	10.6774	11.6284	6.55458	10.2094	8.19567	8.35257	8.56204	8.53507	8.20892	8.6985	8.6208	8.37179	8.52072	8.88052	8.92284	8.81533	8.53068	8.08999	8.5955	8.60317	8.61656	8.4102	7.93128	8.3252
AAK1	5.02503	4.03019	7.83755	7.96917	7.4288	3.82524	6.1245	6.71504	8.94345	5.54824	6.59714	7.74927	8.07138	8.04884	7.34601	3.44065	7.80579	7.03806	5.69896	8.85637	9.13575	8.90409	8.67859	8.78747	7.05981	5.75044	7.52614	6.61472	8.32493	7.42162	7.4415	6.79343	7.74844	7.45387	7.69677	7.61194	7.56579	7.45182	7.29398	6.97853	7.42247	7.9103	7.69575	7.94953	7.49793	7.22091	7.17611	7.67293	7.25783
AAMDC	4.01609	9.09671	5.12828	4.89847	7.99519	9.94235	7.33441	6.47684	5.15541	6.75627	4.25817	8.03163	6.31375	0.453528	3.58896	7.0134	7.67767	1.21824	2.04959	1.7716	4.86572	2.13624	3.7196	3.50513	2.36109	2.70919	4.376	3.38328	4.23017	5.99085	5.85767	6.0087	5.88182	6.07588	5.76962	5.746	6.25591	5.81673	6.2528	6.11926	6.50208	6.89254	6.8018	6.13853	6.73009	6.62109	6.75311	6.21699	6.50781
AAMP	10.2439	10.2879	12.1946	11.1962	9.20775	5.50719	12.7219	7.29321	9.89197	10.7075	3.51009	11.5554	4.41038	8.9161	11.7989	6.68452	11.3412	10.2011	8.40382	10.3955	9.98262	9.85732	10.8001	10.6014	9.74941	8.79854	9.23422	11.2196	11.0824	10.3189	10.5748	10.1663	10.1659	10.4146	10.2573	10.1255	10.2721	10.3415	10.3284	10.3189	10.3654	10.2478	10.2662	10.563	10.3511	10.4866	10.2398	10.2476	10.2763
AANAT	0.0458253	0.0458253	0.0458253	0.0458253	0.0458253	0.0458253	0.13947	0.0458253	0.201428	0.201428	0.201428	0.201428	0.143306	0.737058	0.441197	0.441197	0.539386	0.539386	0.539386	2.88413	0.441197	1.17479	0.441197	0.441197	0.441197	0.441197	1.18566	0.441197	1.26205	0.150249	-0.0458253	0.431522	1.03762	1.65301	0.18067	0.398835	-0.0458253	0.159476	0.167504	1.34188	0.212905	1.69347	-0.0458253	1.84729	0.676113	0.069266	0.910123	-0.0458253	1.82836
AAR2	6.91319	11.2842	6.17278	10.5317	9.34782	1.14658	2.94011	4.87708	11.359	12.2689	7.67381	3.01159	8.04721	10.7248	10.6791	9.20703	10.802	9.82588	4.18021	12.1815	6.7586	9.35525	8.44536	11.4867	5.9784	4.54814	9.74563	10.057	10.9257	8.13929	7.91743	8.07633	8.04723	7.81759	7.96489	8.06861	8.03682	7.99052	7.67779	7.77572	7.85383	7.8686	7.6368	8.33596	7.90652	7.82736	7.84718	7.9404	7.93609
AARD	6.01122	1.57413	3.5429	0.202572	0.883708	2.53621	7.3385	5.35086	2.23104	4.34318	4.02728	1.94903	1.89055	5.69921	4.13934	4.8818	3.5899	2.78494	2.79526	3.11022	2.70559	6.53698	2.1297	4.56535	0.345965	3.96877	6.12985	1.98378	5.70981	2.68203	2.95852	3.62245	3.57621	2.68018	2.70233	3.2022	2.25178	3.20145	2.81806	4.08494	3.0363	3.14091	2.91659	5.53899	2.83176	3.41937	2.83286	3.82932	3.80016
AARS	13.2578	7.75909	7.25251	6.68274	12.469	7.08615	7.92368	8.07471	11.1425	11.3661	13.3499	11.6987	13.8228	10.9942	11.4179	5.92463	8.47824	10.4943	9.76549	11.4033	11.3796	10.0523	12.3704	10.0537	11.4154	9.33936	11.8408	9.79052	13.0273	10.9638	10.9049	10.9493	10.9597	10.9512	11.059	10.974	10.9304	10.8357	11.4019	11.5007	11.4966	11.204	11.2428	10.9524	11.2241	11.2331	11.2592	10.6684	10.8088
AARS2	2.42862	5.39182	12.2308	10.7165	12.3757	1.04248	9.70602	12.5699	11.6306	4.11532	5.1194	4.3597	11.957	3.68874	4.87581	7.04148	10.1648	2.23459	5.41459	2.43297	6.89171	8.42923	4.13853	6.17713	5.39969	5.26632	5.4416	5.8491	5.17263	8.62296	8.70614	8.63706	8.56171	8.6104	8.46369	8.47016	8.57227	8.57623	8.64757	8.53491	8.84341	6.03475	6.23007	6.36948	8.20112	8.09497	8.17012	7.86618	7.95399
AARSD1	3.04126	10.5864	10.409	9.18303	9.02979	11.4026	10.0471	5.42291	10.2009	9.33216	6.56933	10.3633	4.73608	9.9683	9.46736	8.6682	10.1501	11.4695	9.5168	4.97824	7.50275	9.24755	3.74802	9.2733	8.35267	3.36585	6.24307	10.1576	9.30481	8.80702	8.78708	8.787	8.79579	8.94485	8.79209	9.1655	9.05194	9.12745	9.04155	8.97527	9.15522	9.21315	9.20465	8.8186	9.1916	9.10959	9.06797	8.61894	8.98974
AASDH	2.75445	2.44571	2.44571	2.44571	2.44571	0.469761	4.62929	10.0408	4.71106	5.36141	3.52627	9.93317	4.65734	8.75863	4.89688	6.04914	10.2434	9.03294	4.94597	4.94597	4.89688	9.90815	4.89688	4.51439	5.26307	8.81585	9.33838	4.89688	7.66568	7.05627	6.33366	6.40433	6.9319	6.86613	6.42881	7.41369	6.97077	7.47553	7.28706	7.34984	7.04775	7.41329	6.71275	7.01096	7.41008	7.33961	7.29426	6.68955	6.65401
AASDHPPT	11.4758	10.3143	6.53972	5.05374	6.53972	11.231	6.48026	11.9609	1.06213	8.33334	12.4254	12.0353	9.35995	7.41728	8.50887	11.135	8.77589	9.06549	11.219	4.99574	7.75051	9.55466	7.94564	8.117	10.2061	7.94564	8.9027	10.625	10.6056	8.78903	8.87735	8.88202	8.90854	8.86337	8.8042	9.0384	8.83032	8.97149	9.27603	9.41888	9.34998	8.66674	8.32865	8.99475	8.94247	8.9539	8.86387	8.88217	8.54468
AASS	13.6464	11.2348	12.7904	12.9817	4.27351	1.08374	4.17911	9.33509	1.97907	12.0002	5.86659	4.09131	7.98921	11.6007	9.82308	10.9879	7.29607	6.92775	6.92775	9.25668	9.07002	8.20463	6.38053	10.3884	8.14817	4.0168	10.2142	8.30492	10.8959	8.41111	8.3929	8.5108	8.70467	8.57589	8.62464	8.6595	8.42019	8.55228	8.91306	8.8417	8.81517	11.5	11.3776	11.5409	9.06411	9.13816	9.31295	7.90317	7.66644
AATF	3.69454	10.5343	4.47848	7.93051	5.15382	-0.221173	10.9352	4.47848	9.36588	8.21582	11.3207	8.07369	11.2406	8.19819	8.93685	9.90515	10.1643	9.8299	10.8798	10.0581	10.5731	9.57188	10.0935	9.21248	10.7691	10.0617	9.32751	9.26059	9.09052	9.51136	9.45771	9.34226	9.18741	9.34236	9.50775	9.2165	9.18823	9.29215	9.26737	9.22387	9.28833	9.54526	9.61461	9.57471	9.15889	9.21495	9.24291	9.21908	9.37042
AATK	0.231013	0.231013	0.231013	0.231013	0.231013	0.231013	0.231013	0.231013	0.231013	0.231013	0.231013	0.231013	0.231013	0.231013	0.404207	0.404207	0.6207	3.6949	0.6207	0.6207	0.404207	0.404207	0.404207	0.404207	0.404207	0.404207	0.404207	0.404207	0.404207	-0.231013	0.0625004	-0.231013	0.910265	-0.231013	0.322058	0.0908314	0.455655	-0.231013	0.270939	-0.0816216	0.448834	2.37727	4.19005	3.64126	0.478101	0.34568	-0.100708	0.264339	0.102462
ABAT	7.04878	4.74867	8.08186	6.66355	1.51838	10.2388	6.55651	6.72867	6.48166	5.57221	8.17691	4.67955	7.47668	2.65002	4.86554	5.00211	2.20277	2.09483	5.79437	4.89673	5.28931	4.94761	4.56603	5.12942	3.8567	6.51575	4.98817	4.54971	6.04722	3.66229	4.73534	4.35513	4.38955	4.07897	4.62419	4.82862	4.12619	4.33564	5.18656	4.89712	4.47177	4.21542	4.50988	5.26991	4.54173	4.72454	4.54173	4.17136	4.16098
ABCA1	15.0381	16.3044	14.49	11.5361	16.2807	3.56875	8.76597	12.6987	14.7894	13.0392	3.60774	10.4209	13.5207	10.8541	2.56553	2.56553	2.55852	2.55852	2.55852	2.55852	2.85148	2.56553	2.56553	2.56553	2.56553	2.56553	2.56553	2.56553	2.56553	9.96278	10.0642	9.52693	9.74606	9.77135	9.72943	9.42374	9.39442	9.58712	10.1309	10.2697	10.2547	5.45532	6.58949	6.27721	10.1684	10.1588	10.1837	9.23315	9.18247
ABCA10	6.46517	2.68952	6.55397	5.54214	5.60841	4.98149	3.21484	11.3917	3.08817	6.59464	3.08817	3.65384	7.4886	1.99586	4.74223	2.14254	1.70826	1.70826	1.70826	1.70826	3.32975	2.14254	3.81848	4.46964	2.14254	5.5479	2.14254	1.71752	2.14254	4.19768	4.33126	4.44155	4.65224	3.99545	4.19749	4.52047	4.74296	4.12784	4.57136	4.82667	4.99458	1.99213	2.10546	4.22775	4.61208	4.81404	4.67238	4.33107	3.70565
ABCA12	0.56094	0.56094	0.56094	0.56094	0.56094	0.56094	0.657649	0.56094	0.649297	0.649297	0.649297	0.649297	0.616378	0.649297	0.947526	0.947526	0.826718	0.826718	0.826718	0.826718	0.947526	5.8765	0.947526	0.947526	0.947526	0.947526	0.947526	0.947526	0.947526	0.284347	0.413396	1.45339	0.748613	3.20877	0.460501	-0.0848547	0.447537	-0.56094	1.51596	0.724283	0.328613	0.615752	0.000828004	1.24832	0.0715119	0.830128	0.501754	0.670146	1.173
ABCA13	5.99394	4.13077	8.95001	6.60251	7.54856	0.715538	8.56628	9.0132	5.99847	5.49162	6.38363	6.29706	6.61504	5.56188	5.21442	6.34132	5.30936	4.50197	6.88438	5.32767	3.54446	5.49675	4.85911	5.73621	4.76012	7.0989	5.89636	4.76012	4.69196	4.69225	4.54388	4.71422	4.49511	4.57017	4.22833	4.23647	5.81726	5.17877	4.11731	4.23792	3.86914	3.85287	3.05566	3.24882	4.5222	4.43515	3.96945	4.39823	4.49757
ABCA2	3.46923	3.41255	3.66023	3.41255	5.09986	5.53062	3.67881	3.92212	6.14173	5.51583	10.3612	7.23669	7.55093	6.13279	3.33309	5.34348	7.60614	4.1311	3.45647	4.22851	5.85232	5.10148	4.17833	5.62182	4.17833	3.92343	3.7698	4.51786	3.73295	3.64465	4.38794	3.58541	4.75269	5.04057	4.86852	3.6716	3.88375	4.43745	5.62799	3.70362	4.66904	3.87954	3.47707	4.48049	4.4824	3.9765	4.98311	4.10113	4.17086
ABCA3	3.92946	6.38201	3.92946	3.92946	3.92946	1.20921	2.44091	12.3579	1.84843	1.84843	1.84843	4.95093	2.35076	1.84843	2.59452	1.30996	1.27848	1.27848	1.27848	1.27848	1.30996	1.30996	1.30996	1.30996	1.30996	1.30996	1.30996	1.30996	1.30996	3.44395	3.04617	2.22706	3.64881	3.45477	3.76029	4.38073	4.10009	4.25298	3.6291	3.37607	3.30233	4.86014	4.87333	3.89018	4.31536	4.19916	4.30048	3.70758	4.25528
ABCA4	2.75986	0.747775	0.747775	0.747775	0.747775	0.345358	1.40964	0.747775	0.606495	0.606495	0.606495	0.606495	0.509204	0.606495	1.61659	1.61659	2.06391	2.06391	11.156	2.06391	1.61659	1.61659	1.61659	1.61659	1.61659	1.61659	5.39635	5.34152	1.61659	2.91161	2.783	2.44695	1.01289	3.45054	1.75581	0.398908	0.126092	3.12569	-0.0765261	-0.345358	-0.256252	1.44237	0.855442	2.26986	1.94166	0.0764309	0.584739	0.66076	0.741545
ABCA5	3.50408	4.88297	6.76462	2.32305	4.36498	0.279398	3.28929	2.13687	4.60403	5.95764	7.08882	4.07607	7.59679	1.72477	4.85946	2.864	4.71292	3.21288	4.90646	8.50476	4.03041	4.35155	4.52382	4.03167	4.48822	5.12877	3.1998	4.57845	7.18059	4.03186	4.03702	3.39974	4.22354	3.86926	4.37476	3.25455	3.5977	4.1405	3.61841	3.28738	3.65866	4.47244	4.00588	4.96264	3.57989	3.44498	3.06594	3.65602	4.20568
ABCA6	5.05695	3.53246	7.80412	5.92044	4.69533	0.419821	9.52606	5.43815	6.47613	7.85836	3.81384	6.28668	7.3841	2.65776	5.36658	5.11121	5.05822	7.09294	3.62204	3.8368	6.16056	4.87765	4.86379	4.26964	4.69709	6.67542	5.89851	3.82399	3.63598	3.48814	4.2019	3.22268	3.38829	4.1174	3.02232	3.86509	3.52297	3.87872	3.49114	3.29303	3.85168	3.56338	2.69931	3.73329	3.8781	3.75115	3.80604	3.54639	3.3397
ABCA7	2.09728	2.09728	2.09728	7.82066	2.09728	0.952601	3.39162	2.09728	5.81703	3.64689	3.58844	3.58844	6.43462	3.58844	5.12084	3.30812	5.01147	3.2962	3.2962	6.16328	8.67352	3.30812	3.30812	6.70457	5.80516	3.30812	3.30812	4.4745	3.30812	5.93659	5.70898	5.66212	4.94671	5.64311	5.4439	4.98359	4.55328	5.08876	4.62562	4.12376	4.63032	5.15624	4.93562	5.74385	3.42025	4.04634	3.81671	3.78378	4.02861
ABCA8	5.49442	2.58272	6.58288	6.26092	3.9211	0.58145	3.75621	5.9917	3.19703	4.08471	3.6887	2.78635	7.36006	2.22843	5.18773	3.68292	6.37568	3.38165	2.63802	3.67735	3.84737	2.61106	4.81586	3.57246	3.7404	2.65665	1.81201	4.00063	1.84281	3.11845	3.06509	2.67044	2.56453	3.09378	2.38939	3.867	3.19589	2.88414	2.7541	2.15446	2.9765	2.64581	2.53194	1.51251	3.63798	2.59803	3.80423	2.60075	2.98538
ABCA9	4.19174	6.46897	8.72541	7.42618	4.59662	0.738174	4.57319	2.39184	5.5358	7.70882	5.90874	5.42928	8.10551	6.73325	7.24487	6.70502	6.2143	5.46831	4.59928	5.59268	6.72644	6.75285	8.32318	6.892	3.70114	6.85137	3.97237	6.91872	6.81673	3.76263	3.55921	4.37671	4.5548	3.76609	3.86325	4.39968	4.40152	4.43581	4.18717	3.89113	3.95733	4.33545	4.75044	4.8209	4.00263	4.0465	4.3012	3.91208	3.25168
ABCB1	0.855103	0.855103	0.855103	0.855103	0.855103	0.855103	0.855103	0.855103	0.855103	0.855103	0.855103	0.855103	0.855103	0.855103	0.919245	0.919245	0.899201	0.899201	0.899201	0.899201	0.919245	0.919245	0.919245	1.73705	0.919245	0.919245	0.919245	0.919245	0.919245	2.1141	1.52787	2.06174	1.98551	1.94453	-0.855103	-0.280158	0.621187	2.29	-0.855103	-0.855103	-0.855103	0.465238	0.0517734	2.66993	-0.790997	1.0058	-0.855103	2.13558	1.34954
ABCB10	3.98044	10.5125	7.31547	3.98044	3.98044	1.51368	5.27638	3.98044	5.60739	11.3388	10.7904	5.60739	2.97747	5.60739	5.16501	5.16501	4.68073	9.92026	4.68073	4.68073	2.01276	7.04544	5.16501	8.48625	10.1525	5.16501	8.26656	6.89394	12.1646	7.71177	7.60507	7.17672	7.59005	7.36551	7.73742	7.77428	7.57587	7.2366	7.47393	7.16481	7.43557	6.17823	6.13741	6.32563	7.26119	7.44543	7.19741	7.45833	7.56813
ABCB11	0.0963148	0.0963148	0.0963148	0.0963148	0.0963148	0.0963148	0.0963148	0.0963148	0.0963148	0.0963148	0.0963148	0.0963148	0.0963148	0.0963148	0.0963148	0.0963148	0.0963148	0.0963148	0.0963148	0.0963148	0.0963148	0.0963148	0.0963148	0.0963148	0.0963148	0.0963148	0.0963148	0.0963148	0.0963148	-0.0963148	-0.0963148	-0.0963148	1.0022	-0.0963148	0.528773	-0.0963148	-0.0963148	-0.0963148	-0.0963148	-0.0963148	-0.0963148	-0.0963148	1.38633	-0.0963148	-0.0963148	-0.0963148	-0.0963148	-0.0963148	-0.0963148
ABCB4	0.337576	0.337576	0.337576	0.337576	0.337576	0.337576	0.388011	0.337576	0.337576	0.337576	0.337576	0.337576	0.337576	0.337576	4.23344	0.666093	0.634026	1.24119	0.634026	0.634026	0.666093	0.666093	0.666093	0.666093	0.666093	0.666093	0.666093	0.666093	0.666093	-0.337576	0.633188	-0.337576	1.6072	-0.208339	0.796633	0.818412	-0.337576	-0.337576	0.202947	-0.271247	-0.160343	1.16867	1.55247	3.09636	1.27416	0.182968	0.210724	1.11156	-0.337576
ABCB5	3.60319	5.7296	6.0505	4.13949	2.93084	3.54738	5.7615	7.09789	4.83982	9.32018	3.80532	2.78035	7.07778	2.95217	5.78597	4.99918	3.9518	2.52807	1.75439	5.86115	5.54076	4.24304	4.13925	4.13582	3.47941	6.08508	6.589	2.73186	3.30798	2.94381	3.08187	2.91576	3.45816	3.33412	3.85108	2.84171	3.24844	2.82473	3.09411	3.5731	3.63126	1.18629	2.37978	3.04388	2.29464	2.80151	3.64862	2.83492	3.52452
ABCB6	1.14131	9.16424	6.96744	9.38369	4.65039	-0.0245921	6.37172	1.27025	9.12439	9.42303	9.78685	9.57246	12.5836	5.71213	9.62545	2.14543	6.39631	3.9556	9.41414	9.9746	4.73707	8.78597	6.65375	9.57321	8.99896	5.3717	8.85848	8.04597	9.33911	7.22847	7.23099	6.94357	6.9018	7.2858	7.23172	7.62137	7.36816	7.19692	7.29864	7.24257	7.37447	8.66299	8.70997	8.38282	7.2807	7.25854	7.23627	6.80787	6.93182
ABCB7	4.79861	11.0329	8.10941	11.0417	10.1457	6.9824	5.97034	6.74376	11.7661	10.6149	12.7079	4.89036	8.06386	10.54	4.43444	8.47465	8.02665	10.0878	9.4618	9.59932	6.09885	3.5591	4.56872	8.92239	2.8296	6.12804	5.01917	8.75558	10.9662	8.41066	8.23445	8.33805	8.29451	8.47869	8.40503	7.70347	8.01416	7.76347	7.90611	7.925	7.95936	8.4804	8.52404	8.69121	8.03506	8.29194	7.86268	7.73666	7.96485
ABCB8	9.17375	8.91788	9.3363	7.1944	11.7859	13.7829	6.74336	14.6871	11.6445	10.8194	11.2523	8.67669	11.7397	9.25962	2.69472	2.44285	4.60955	8.91798	3.67738	2.40225	10.4238	4.63623	4.87765	5.84539	4.87765	3.58327	10.1972	10.5886	3.43885	8.92624	8.83251	8.84847	8.82374	8.92228	8.68409	9.25334	9.16314	9.09064	8.95643	8.88487	9.09318	6.26786	6.17929	6.03486	8.90798	8.9143	8.90382	8.81259	8.68191
ABCB9	6.33176	6.96363	8.03091	8.09175	7.79266	0.349827	5.01718	7.72649	6.12676	7.2013	9.02921	6.71145	10.6945	5.58925	7.06113	5.60643	5.25475	5.44716	6.39025	7.14615	7.06595	7.21065	11.2143	6.92597	3.51177	7.49755	6.61587	6.33895	7.15664	5.12237	5.63975	5.22164	5.35774	5.58912	5.10488	5.20975	5.22011	5.49646	5.00189	4.69735	6.18076	4.67757	4.95067	4.79899	5.31763	5.57041	5.48236	4.83229	4.8341
ABCC1	6.10254	6.00327	8.72407	10.3982	3.62505	1.7058	4.51771	5.46391	6.70864	6.77916	3.79209	3.79209	3.838	3.79209	5.85861	6.51185	11.2057	3.34063	3.68177	5.56578	5.15399	9.11641	4.82943	9.93426	4.48296	3.72801	9.07869	6.06439	5.83047	6.8701	7.03834	6.59154	6.89164	6.91719	6.74265	6.75	6.97709	7.17035	6.68397	6.36126	6.5707	7.03512	7.58374	6.85853	6.82579	6.64172	7.11351	6.75308	7.06934
ABCC10	7.69344	7.82266	9.7657	9.69371	7.59381	3.50901	9.37303	10.5195	7.59512	10.2102	10.1592	9.3679	10.6444	6.32422	5.34557	6.49597	8.24099	4.29959	7.47626	7.23619	6.59365	8.48988	7.08522	8.84651	6.28174	6.03624	5.31039	5.8368	6.94648	6.90594	7.12109	6.71892	6.82303	7.14411	7.07742	6.91274	6.6746	6.71484	7.35364	6.48838	7.17419	6.5256	5.37329	6.53847	6.26896	6.61738	7.07447	6.52221	6.65503
ABCC11	0.947517	3.09583	0.947517	0.947517	0.947517	0.517855	0.696672	0.947517	0.98572	3.89364	0.98572	0.98572	0.810679	0.98572	0.964094	0.964094	0.824645	0.824645	0.824645	0.824645	0.964094	0.964094	0.964094	0.964094	0.964094	3.54344	0.964094	0.964094	3.62806	0.687634	0.144691	0.582252	0.236714	0.0819804	0.399456	-0.259765	0.232339	0.506331	1.50259	0.632797	2.81632	2.10422	0.587557	3.57515	-0.0195297	2.72851	2.68009	1.90337	2.74623
ABCC12	0.55441	0.55441	0.55441	0.55441	0.55441	0.55441	0.55441	0.55441	0.55441	0.55441	0.55441	0.55441	0.55441	0.55441	0.55441	0.55441	0.55441	0.55441	0.55441	0.55441	0.55441	0.55441	0.55441	0.55441	0.55441	0.55441	0.55441	0.55441	0.55441	-0.0357451	0.0966103	-0.114309	1.46483	0.739606	1.01281	2.06985	0.233601	0.25311	1.93626	2.63566	2.09554	-0.273997	-0.55441	-0.55441	2.24076	1.82894	3.68913	-0.55441	0.752513
ABCC2	3.65675	4.59042	4.54534	3.65675	8.22555	3.10252	5.63651	3.4414	2.8333	8.95413	7.3997	4.50695	9.80727	2.49917	3.40473	6.22613	2.99876	2.99876	5.16647	4.15248	4.77924	3.11735	6.25485	2.65039	3.17357	3.17357	4.83939	3.17357	3.46877	6.27296	6.15811	5.2924	4.87894	4.77271	5.03089	4.38702	3.41098	3.19326	3.62914	4.29586	3.67491	3.01948	2.31639	3.09736	3.60747	3.82564	4.33085	4.20108	3.91693
ABCC3	4.27154	4.29545	5.50957	6.30056	1.87892	0.561032	1.52498	6.26322	4.80113	4.79939	4.01467	4.03098	7.67126	4.47612	4.60315	3.61513	3.92471	3.53771	4.97885	5.37414	4.74666	5.73423	4.37499	4.89657	2.80726	5.82369	4.94779	3.27883	5.88084	3.02006	2.90665	3.37668	3.04245	3.84618	2.64489	3.90454	3.2253	3.53988	3.37318	3.99944	2.61009	3.1788	2.79896	3.395	3.87797	3.03687	2.96828	2.19979	1.92289
ABCC4	4.88701	4.67035	8.62479	7.10261	1.95135	1.0773	5.73336	6.41642	9.17357	4.06767	2.91465	11.5336	5.48968	7.8051	6.62031	9.47472	3.65846	8.61667	9.09843	2.37037	6.49236	6.09155	3.21645	6.01034	6.31026	3.502	11.1399	9.56893	7.24824	6.04102	6.58171	5.86296	6.16771	6.59597	6.67944	6.47669	7.29483	7.25144	5.99877	6.16637	5.91941	7.06957	7.0196	7.36311	6.03168	6.25402	6.48364	6.0929	6.54316
ABCC5	2.58781	4.44502	9.85494	10.4828	2.98122	13.5275	14.712	4.44502	6.97396	10.6714	7.25724	10.524	6.50896	9.15423	8.65512	9.7429	8.89609	8.01944	9.04456	9.32988	2.92071	5.84696	12.2389	10.3796	9.45131	4.17685	8.71264	10.9678	4.46177	8.28427	8.46587	8.14407	8.3072	8.2761	8.14666	7.64085	8.35176	7.71956	7.51397	7.83733	7.88517	7.98242	7.4808	8.44934	7.89741	7.91518	7.74802	7.87903	7.80101
ABCC6	5.70275	5.16255	3.63433	5.52441	3.65691	2.06968	2.2614	6.87169	4.5669	2.60224	6.19158	2.29179	6.16131	4.94972	3.70189	4.44416	4.80383	4.07892	7.3098	5.34512	6.30064	4.49479	4.50945	4.88912	3.98613	4.77752	4.07078	1.28857	4.88039	2.85342	2.82537	1.46254	3.38582	2.79094	2.65167	3.1249	4.24917	4.3095	3.49695	3.15286	4.10887	3.49027	2.8729	2.57772	2.77998	2.93186	4.22652	2.28262	2.67078
ABCC8	6.65593	2.54584	6.63626	6.1477	3.59204	0.307164	0.91856	4.31416	2.56604	3.66956	7.79541	3.45601	3.1837	2.98399	1.17477	1.76842	1.7316	2.10064	1.74028	1.67514	5.21023	2.00347	1.76842	1.76842	3.2914	2.66661	1.76842	1.76842	4.39117	1.40111	1.17744	0.49914	1.51302	1.41402	0.522222	1.08964	0.416829	1.11796	1.63022	1.61909	1.01959	5.20745	4.12215	5.08235	1.29671	1.15443	1.173	1.04869	1.32112
ABCC9	6.88804	8.46743	9.27004	8.41916	7.34673	4.14289	3.11665	10.9114	9.94376	9.09471	10.4347	8.88919	10.5054	9.44656	8.68318	5.28198	4.26898	5.2724	5.9858	7.54016	6.47691	6.42451	7.51507	7.54926	6.92879	8.50993	6.06833	5.17385	7.43449	5.4202	5.16108	4.95348	5.57892	5.46874	5.53011	5.51094	5.35637	5.60758	4.93588	4.68413	4.7526	5.07536	5.17243	5.76035	5.2475	5.38203	5.06754	4.92886	4.83119
ABCD1	1.74657	1.74657	1.74657	1.74657	1.74657	1.74657	2.97471	1.74657	1.75097	1.75097	1.75097	1.75097	1.75097	1.75097	3.11294	3.11294	2.96966	2.96966	2.96966	5.37802	3.95871	3.11294	3.11294	10.1846	3.11294	3.11294	7.38729	3.11294	3.11294	4.77244	4.84442	4.67901	4.91586	4.65297	4.59556	4.41732	4.15991	4.40292	4.86493	4.86229	4.7838	2.73564	3.55527	1.59115	5.45994	5.37652	5.50559	4.11633	4.01891
ABCD2	0.3275	0.3275	0.3275	0.3275	0.3275	0.3275	0.3275	0.3275	0.3275	0.3275	0.3275	0.3275	0.3275	0.3275	0.3275	0.3275	0.3275	0.3275	0.3275	0.3275	0.3275	0.3275	0.3275	0.3275	0.3275	0.3275	0.3275	0.3275	0.3275	0.12249	0.573053	0.933106	0.512532	0.481657	0.148916	-0.3275	0.749718	0.985838	-0.3275	-0.3275	-0.3275	0.174237	0.28346	-0.3275	-0.056603	-0.3275	-0.0236432	1.34681	0.868474
ABCD3	3.3079	3.3079	3.3079	5.28999	7.81984	0.830135	6.80343	4.24714	10.2064	9.3181	8.24895	4.95497	12.9975	10.397	11.7302	11.5049	11.9675	11.3064	7.93005	8.95242	10.0332	10.9709	11.9035	11.5136	11.023	4.76825	9.27614	10.4219	3.82628	8.09643	8.20271	8.43423	8.39715	8.52462	8.29822	8.21014	8.25635	8.15333	8.26946	8.25132	8.32695	8.20716	8.1764	8.35354	8.33904	8.31465	8.16381	8.52797	8.5193
ABCD4	7.74321	4.70142	5.6632	4.75924	4.2794	1.47758	11.6647	6.11103	11.5725	7.84787	9.10869	5.96336	9.43927	10.1725	3.98927	4.11238	4.31873	8.16512	2.92011	3.11648	7.86147	4.89329	6.36398	6.46087	6.25952	5.50642	4.28358	4.74314	10.055	8.10372	8.19906	7.96571	8.0754	8.0014	7.79151	8.15529	8.16921	7.97026	7.89887	7.92301	8.04876	8.99004	9.13826	8.95606	8.48328	8.58052	8.68455	8.43533	8.25206
ABCE1	4.68249	11.5609	12.5275	10.8987	9.9291	11.8915	12.2456	10.1957	11.0784	11.4194	11.0514	12.859	6.02983	11.1045	11.5078	10.8612	10.0731	11.3244	9.86305	10.076	10.0646	10.4256	4.91416	11.4196	11.5162	12.2567	11.944	11.3254	12.2461	11.0648	11.0388	11.011	11.0564	11.1901	11.2043	11.34	11.1987	11.2516	11.2467	11.3488	11.1965	11.4923	11.1219	11.7906	11.3373	11.4349	11.1181	11.2385	11.2713
ABCF1	9.8229	9.42361	9.87855	10.2948	10.2981	10.9596	10.5725	11.3463	11.1184	10.7872	10.8158	10.2222	10.1991	9.09584	10.0844	9.79807	10.3293	9.03253	11.2191	9.53504	9.83743	9.64296	10.1521	10.4404	10.0831	10.4907	10.3262	9.17395	9.57511	10.2456	10.5117	10.1266	10.5231	9.75342	10.3898	10.7601	10.5154	10.2256	10.7366	10.7643	10.7019	10.7077	10.5568	11.0995	10.8147	10.5909	10.7647	10.3577	10.4159
ABCF2	12.6696	2.89577	4.63827	6.01829	2.71483	12.0294	8.5009	3.29792	11.0771	12.556	13.3115	12.0704	6.15051	10.8385	12.567	10.4385	10.318	12.0467	12.339	12.0531	10.321	11.3495	12.0432	12.2246	12.2125	11.5619	12.2443	10.816	6.69395	9.8007	10.0528	9.8934	9.4741	9.73355	9.76881	9.17398	9.76359	9.89556	9.94373	9.85697	9.9987	9.3981	9.37257	10.3321	9.69684	10.0598	9.75992	9.15084	9.49688
ABCF3	11.5819	8.37926	8.93621	9.9061	9.82272	10.9497	2.65521	9.96204	10.7357	9.93692	11.4848	9.69605	2.29352	10.2589	9.6987	9.22659	10.2237	9.69644	8.93224	10.1343	8.55829	8.41804	7.72647	8.10034	8.76868	9.35132	9.20203	7.97836	7.72647	8.68601	8.83041	8.66361	8.69772	8.71419	8.67273	8.7142	8.79698	8.76595	8.75436	8.67533	8.71255	8.34285	8.24047	8.41995	8.74995	8.79537	8.65974	8.71589	8.85349
ABCG1	6.53741	6.97956	6.53115	5.1811	5.1811	0.520536	2.68537	9.99741	2.73536	2.73536	8.54118	2.73536	8.49635	2.73536	3.02888	4.6494	5.47775	1.14983	3.84565	3.1335	4.12391	3.55136	2.73342	3.11015	3.92645	3.096	5.06238	3.30852	4.13146	1.94664	2.92984	1.99508	3.14355	2.7335	3.07643	2.97841	2.62541	3.00724	4.30737	4.12769	4.34204	2.41281	2.52179	3.86631	3.38203	4.11465	3.77665	3.00961	2.24535
ABCG2	2.28605	11.5162	2.28605	2.28605	2.28605	1.92219	5.43684	2.28605	2.30699	2.30699	2.30699	1.29183	2.71018	2.30699	10.6685	10.2802	12.0695	10.2388	12.7487	11.4965	9.6849	11.4369	8.81899	11.345	11.1053	11.3039	11.4816	11.8376	11.2241	6.85187	7.23622	7.06216	7.87509	7.61796	7.87777	4.60465	4.88362	4.9369	3.79513	4.2883	4.32222	6.87767	6.85047	5.69432	6.60446	6.57458	6.96941	7.17603	7.43567
ABCG4	0.536397	0.536397	0.536397	0.536397	0.536397	0.536397	0.593821	0.536397	0.536397	0.536397	0.536397	0.536397	0.536397	0.536397	0.536397	0.536397	0.536397	0.536397	0.536397	0.536397	0.536397	0.536397	0.536397	0.536397	0.536397	0.536397	0.536397	0.536397	0.536397	1.84429	0.0749639	1.21337	1.08259	0.550854	0.611972	0.953381	0.769214	1.37529	0.813751	0.942433	1.58256	1.94507	2.1105	1.8948	0.668728	2.47429	1.57308	1.54585	0.566756
ABCG5	1.04309	1.1182	2.93557	1.1182	1.1182	-0.174349	0.940777	3.25358	1.1873	1.08328	1.35334	1.1873	3.89706	3.0825	3.70548	1.27579	0.822625	0.822625	0.822625	0.822625	4.91269	3.06777	2.15732	3.76648	1.27579	1.28363	1.27579	1.27579	1.27579	0.482074	1.03112	0.801943	1.0031	0.958268	0.503223	1.5249	1.43393	1.57936	1.07216	1.92388	0.542539	1.42219	1.59474	0.573571	1.28012	0.915387	1.39315	0.463585	0.537156
ABCG8	4.4114	5.8608	7.43343	5.95829	7.05255	2.50344	3.26691	8.16287	6.50646	7.59888	9.5316	7.9151	6.79627	4.4109	6.06948	3.90107	5.89466	2.56103	7.32956	6.81255	6.04254	6.39148	3.60771	5.39598	4.37809	5.70632	6.44591	5.88507	5.95697	3.49844	4.27008	3.33998	4.15778	4.10958	3.82915	4.13853	4.10666	4.43166	3.62623	3.72927	3.51403	4.00382	4.10055	4.05612	3.90367	4.00489	3.6291	3.5447	4.04288
ABHD1	5.16048	5.19388	7.12543	5.86519	4.73491	-0.13571	9.25207	8.41296	5.96092	5.83177	2.8097	5.27158	6.27524	6.97539	4.9829	5.51644	4.65487	1.64296	4.30148	6.27943	3.791	4.45958	2.05109	4.44422	2.31059	5.27994	4.8396	4.88855	3.45685	3.75675	3.01503	2.78526	3.28494	2.43754	3.36978	3.06139	2.44353	2.63777	2.58192	2.83946	2.57069	4.05625	3.69843	2.32197	2.35711	2.70682	3.6988	2.43564	3.01391
ABHD10	5.82487	6.61014	10.638	4.74343	5.82487	0.55938	4.36344	11.8389	5.67543	7.36357	9.85777	9.8731	4.41192	5.96787	6.11204	3.36432	7.37701	8.89437	3.67158	3.67158	7.08811	8.39224	3.36432	3.36432	8.7957	3.36432	3.36432	3.36432	3.36432	7.3451	7.33769	7.16861	7.2404	7.55519	7.01429	7.01799	7.2752	7.22461	7.54626	7.50195	7.42436	7.88937	7.70808	7.53811	7.23204	7.38795	7.40757	7.17872	7.66163
ABHD11	4.6715	4.45977	7.04758	9.69441	5.32816	-0.709816	12.8803	6.47961	3.6429	4.8312	7.30813	4.25958	7.17702	2.23601	8.93443	3.80366	3.77046	8.86192	8.90046	10.4203	7.54202	8.54755	9.39071	4.67898	8.33397	4.05608	8.85702	9.66898	8.50121	6.25288	6.55803	6.3448	6.65392	6.57351	6.72709	6.66242	6.53951	6.40823	6.1336	6.02462	6.19269	6.66055	6.62571	6.16688	6.4272	6.38172	6.29875	7.01271	6.7192
ABHD12	6.22211	6.7198	6.22211	9.63566	10.9883	-0.0169953	6.04237	10.0229	8.86417	6.77571	2.5699	5.01847	9.45005	5.01847	6.12869	8.67228	8.04001	8.66098	8.2481	9.03868	9.48509	8.37997	8.15847	5.19627	8.16991	7.11997	6.88327	8.312	5.16409	8.34489	8.29445	8.46581	8.3702	8.32415	8.44487	8.31377	8.0494	7.99003	8.23748	8.25371	8.41457	8.25766	8.10095	8.26046	7.9663	8.22617	8.10527	8.39433	8.315
ABHD12B	12.2981	10.9539	12.649	10.9594	11.8546	9.82984	10.1662	11.0659	9.69439	8.97913	9.71521	9.10065	10.6122	9.534	8.49147	6.82395	5.67704	6.78497	6.6398	6.33375	7.04922	5.46768	6.55434	6.59772	8.04666	6.22103	6.1896	7.37872	8.24505	9.28714	9.34793	9.31914	9.45697	9.55092	9.43577	9.1575	9.22495	9.15769	10.2217	10.2279	10.1796	10.9726	11.3287	10.1724	9.63134	9.59505	9.50992	9.27895	9.2961
ABHD13	10.2289	4.69278	4.69278	6.62245	4.69278	1.17216	4.50797	7.7889	8.86141	11.5125	5.80722	5.80722	5.00432	10.2658	3.62098	3.77401	3.44307	3.44307	3.44307	8.69022	9.79164	3.62098	9.3671	3.62098	3.62098	3.62098	3.62098	10.2585	3.62098	6.74285	6.54149	6.92147	6.92004	6.82453	6.67013	6.33931	6.64873	6.46962	6.80165	6.61318	6.71929	7.17167	7.15409	7.47608	6.98456	6.98585	7.06395	6.83534	6.92606
ABHD14A	0.722793	2.80573	4.82582	3.70418	4.31522	-0.633753	5.17369	1.16869	0.775237	1.14043	2.72192	7.02259	9.44835	1.41472	-0.0972812	1.37207	2.80539	8.22471	2.07692	2.80539	7.50656	4.4835	1.07663	1.75632	7.83259	2.23741	2.84669	0.0981084	6.66837	3.57858	4.00455	2.81685	4.03336	2.96046	3.89326	2.7537	3.85331	4.17843	3.38794	4.0552	3.80463	4.67553	4.79268	5.18523	4.28411	3.71659	4.05143	2.95153	3.35303
ABHD14A-ACY1	1.68167	1.68167	7.37029	1.68167	1.68167	0.543945	2.91677	1.68167	1.22569	7.00585	2.2925	2.2925	6.35674	2.2925	1.35942	8.20581	1.10458	1.10458	1.10458	1.10458	1.87286	1.35942	1.35942	2.30464	1.35942	1.00521	1.35942	1.35942	1.35942	4.79541	4.73497	5.40317	3.99243	4.31861	5.26489	4.66981	4.09864	4.83845	4.83997	4.57844	4.25527	4.78251	5.2366	4.55916	4.46715	3.94823	4.65297	3.84747	1.77352
ABHD14B	1.22127	1.22127	2.55926	1.22127	2.02344	4.35253	3.53236	1.22127	8.00673	3.96817	2.99263	1.60353	6.29914	2.99263	1.44789	1.44789	1.72337	1.72337	1.72337	7.259	1.44789	1.44789	1.44789	1.44789	1.44789	4.20017	1.44789	1.44789	3.12623	4.6941	4.59302	4.64732	4.75809	4.6479	4.77756	4.9652	4.93331	5.03992	4.91104	5.10746	5.02978	4.13179	3.95084	3.80415	5.0955	4.96522	5.43755	3.77728	3.96385
ABHD15	6.33369	3.89423	2.74417	6.97208	3.89423	0.647282	7.52996	6.02089	4.57211	7.979	11.2924	10.0219	9.63631	5.90024	9.3284	6.11441	3.19825	3.61636	3.19825	3.19825	5.865	6.00026	3.02444	2.11493	4.02038	3.82066	6.78197	3.03611	4.72549	5.06962	4.72576	4.59086	5.05957	4.87176	4.85263	4.66394	4.86957	4.8883	4.1002	3.76705	4.22066	3.68199	3.77322	2.01699	3.63663	3.80817	3.66759	4.59464	4.74224
ABHD16A	10.6279	3.07728	3.07728	6.83933	3.07728	0.249124	5.96673	3.07728	11.1036	2.48912	10.7268	10.397	12.0421	9.8783	7.04922	8.53485	3.54351	4.53383	3.54351	3.54351	7.50035	8.75397	4.55406	8.18033	4.55406	9.6379	8.33436	4.55406	4.55406	7.36468	7.47011	7.09438	7.21792	7.46128	7.28602	7.41582	7.29613	7.22141	6.79275	6.93201	7.0657	7.86792	7.71965	7.90336	7.66949	7.8382	7.57473	7.97807	7.89981
ABHD16B	-0.123052	-0.123052	-0.123052	-0.123052	-0.123052	-0.123052	0.0170658	-0.123052	-0.123052	-0.123052	-0.123052	-0.123052	-0.123052	-0.123052	-0.123052	-0.123052	-0.123052	-0.123052	-0.123052	-0.123052	-0.123052	-0.123052	-0.123052	-0.123052	-0.123052	-0.123052	-0.123052	-0.123052	-0.123052	0.123052	0.123052	0.123052	0.123052	0.123052	0.123052	0.477357	0.123052	0.123052	0.123052	0.123052	0.123052	0.123052	0.123052	0.123052	0.40258	0.123052	0.123052	0.123052	0.123052
ABHD17A	3.04038	4.84956	3.12156	3.04038	4.13406	6.81913	4.69811	3.63047	2.5598	2.5598	2.5598	2.5598	4.36218	3.00265	2.02258	5.86291	3.13592	3.13592	3.13592	4.28488	7.9038	6.09742	3.73884	4.60668	3.64715	2.8423	3.64715	7.78306	3.64715	6.73597	6.68262	6.65356	6.67265	6.56962	6.64423	6.32226	6.43931	6.15556	5.94919	5.94696	5.99364	6.16097	6.31227	6.10692	5.00455	5.09599	5.04495	5.70646	5.59286
ABHD17B	3.64223	9.9174	8.46079	7.8461	6.54467	0.991775	9.75774	6.59192	5.24758	2.67217	7.00892	4.08689	9.67065	5.40502	4.86523	4.78935	10.4778	3.11186	6.33081	4.92644	5.66771	6.7847	4.78935	9.43087	2.44517	8.50368	4.78935	7.76054	3.04323	8.00209	7.85066	8.06429	8.00692	7.83915	7.95468	8.11847	7.82482	7.92069	7.43871	7.54794	7.65083	8.53939	8.56184	8.71304	7.61472	7.61694	7.81204	8.14001	8.14239
ABHD17C	2.82206	10.2436	4.45811	3.97615	0.894815	6.14525	5.21657	3.66603	5.15059	4.03043	0.814211	7.62839	11.948	4.03043	9.26942	6.55425	8.88712	6.96004	6.09413	4.87889	9.3218	8.11682	5.74336	8.36369	5.35129	7.3038	7.24442	8.9847	6.84503	5.86137	6.26012	6.12747	6.80999	5.88397	6.72827	7.10174	6.44424	6.42512	6.22769	6.0788	6.08331	6.47398	6.49746	6.75594	5.47693	5.59264	6.25077	6.9938	6.58996
ABHD18	3.32505	12.0364	5.84131	10.8477	7.31978	0.725795	8.75757	7.91817	7.50574	9.10475	13.0247	10.053	9.20976	7.16221	5.10722	9.47295	9.74292	3.52933	5.97049	7.19881	8.1521	8.94117	11.3094	9.46706	3.92274	9.37709	7.86909	8.45826	9.16232	7.4165	6.95854	7.4243	7.64982	7.50876	7.78273	7.66825	7.38455	7.41156	7.73449	7.8614	7.68675	7.67611	7.42216	7.04258	7.88317	7.74857	7.96842	7.70356	7.79258
ABHD2	2.33267	6.55036	4.37245	13.0318	10.582	1.75975	6.31429	7.42048	4.2371	7.32849	4.71818	6.0151	9.51666	4.40798	5.96013	8.02147	5.67715	4.0039	4.75943	7.97971	5.39888	6.12968	5.14764	7.53816	3.25353	7.60781	9.77353	5.52167	5.00563	8.2902	7.79234	8.06147	8.06595	7.69196	8.05626	7.98905	8.04865	7.67803	7.47681	7.36021	7.64827	7.03206	7.14637	7.25449	7.38268	7.35703	7.32071	8.28171	8.13882
ABHD3	9.27146	3.79438	5.42509	2.74385	1.54339	0.41708	4.05889	3.86588	9.32385	3.47409	4.75305	3.44513	1.72382	2.47592	7.2699	9.09369	8.008	5.31969	5.31969	7.30837	7.43457	6.07548	5.90244	9.97701	7.0599	9.59963	8.30464	5.90244	4.40612	7.31362	6.7849	6.93276	7.22441	6.48054	6.83482	6.20833	5.90115	6.28623	6.62667	5.96701	5.86715	5.6774	5.6482	5.69852	6.62794	6.94536	7.01023	7.23894	7.03485
ABHD4	1.24519	1.24519	1.24519	1.24519	3.30144	0.833938	4.67523	1.24519	9.35244	4.03052	2.8394	8.84935	3.6808	4.03052	8.30987	4.92291	4.88106	8.89714	8.59097	4.88106	9.48801	6.74834	4.92291	9.60498	8.61137	4.92291	4.92291	7.58804	4.92291	8.01221	7.65254	7.38896	6.74541	8.39177	7.35167	7.61374	6.61682	7.83952	5.90949	6.08333	6.41067	8.44656	8.15408	7.60464	5.8342	5.62302	5.85104	9.14405	7.99886
ABHD5	3.62833	11.0757	3.31945	4.2493	6.39861	2.22569	6.5173	3.64287	6.57608	10.2938	12.3366	6.60776	11.4565	10.6141	6.99773	9.22663	10.9283	8.89568	2.04412	10.603	9.13967	8.75019	4.15272	7.49155	9.87971	9.5093	9.92372	11.1721	4.53768	8.32786	8.0782	7.98008	8.28415	8.48574	8.38449	8.09094	8.05917	7.80516	7.62438	7.52769	7.7677	7.81152	8.11406	7.56273	7.91016	7.97415	7.74302	8.56547	8.71735
ABHD6	4.1269	5.83488	6.47252	4.1269	3.3475	12.547	14.6775	8.73144	9.0947	10.1487	7.35846	6.83698	11.635	9.04215	8.00319	7.7541	3.04962	3.04962	0.891173	0.915643	7.90747	4.18787	7.41537	5.13848	2.72365	6.71191	4.18787	4.66831	5.3856	6.19182	6.44655	5.82056	6.36745	5.88759	5.96485	5.88987	5.8349	6.33181	6.03463	5.43169	5.67278	5.0839	5.37825	4.73511	5.65159	5.77321	5.74148	6.3151	5.98357
ABHD8	0.274217	0.274217	0.274217	0.274217	0.274217	0.274217	0.770645	0.274217	0.337988	0.337988	0.337988	0.337988	0.31908	0.337988	3.27297	1.2696	0.958541	0.958541	0.958541	0.958541	1.2696	2.18551	1.2696	1.3681	7.95676	1.2696	1.2696	1.2696	1.2696	2.22823	4.16129	0.613904	1.49712	1.59764	1.3827	1.50487	3.42164	1.94318	1.72739	1.05563	1.73356	6.15428	6.24824	5.46589	1.51249	1.37922	1.6647	1.14159	1.90347
ABI1	11.8921	10.3845	7.47293	11.7309	11.679	7.13224	4.95932	8.94928	12.0362	11.674	13.4725	12.5998	9.52414	10.2727	11.1241	8.45009	8.25837	9.74096	10.0787	10.7776	9.75195	10.9568	5.86546	11.4146	10.2256	11.8911	10.0131	10.0994	11.0331	9.55379	9.38186	9.82132	9.689	9.50005	9.62254	9.35295	9.32879	9.27746	8.1798	8.24212	8.09375	9.42081	9.24006	8.80969	9.20825	9.09825	9.31995	9.72662	9.56072
ABI2	6.36849	10.9883	10.9529	6.49025	3.42792	3.70477	4.4788	14.4186	4.14657	6.65125	5.23006	5.18732	8.29049	8.18915	7.79914	3.54123	3.3769	7.82727	6.00986	4.0964	6.82696	4.21538	6.38561	6.88601	2.03559	7.66369	10.4213	9.9372	4.09642	9.00464	8.87588	8.62389	8.69698	8.79234	8.76776	8.66492	8.88125	8.88548	8.79243	8.72816	8.65957	9.78935	9.99558	9.79316	8.73511	8.90015	8.83249	8.93005	8.95709
ABI3	0.0393243	0.0393243	0.0393243	0.0393243	0.0393243	0.0393243	0.13863	0.0393243	0.0393243	0.0393243	0.0393243	0.0393243	0.0393243	0.0393243	0.0393243	0.0393243	0.0393243	0.0393243	0.0393243	0.0393243	0.0393243	0.0393243	0.0393243	0.0393243	0.0393243	0.0393243	0.0393243	0.0393243	0.0393243	1.41944	0.795522	0.809056	0.644554	-0.0393243	0.219299	0.300058	0.844744	1.0892	0.764678	0.737559	0.736493	3.51087	4.69995	4.12849	0.290607	0.380719	1.01453	1.6555	0.31224
ABI3BP	7.35649	4.01515	8.78745	9.0173	8.3568	0.783303	2.86991	2.49762	8.26447	6.42048	3.68089	4.49141	7.57488	3.41971	1.16783	1.20433	2.72892	5.8518	2.72892	2.72892	2.54418	2.35196	5.22172	1.13207	6.02507	4.31109	3.35908	3.03732	8.02389	4.13421	3.95933	4.28148	3.46612	3.93389	3.92869	3.93356	4.31692	4.1401	2.51764	2.16099	1.95538	3.29364	3.04427	2.46178	2.08977	2.72041	0.397762	4.63381	4.56979
ABL1	3.50229	9.64882	11.574	8.52926	12.6455	1.17153	4.05131	12.6334	9.62165	8.33596	10.1204	2.83213	5.10286	9.61381	3.17478	3.17478	2.64452	2.64452	2.39721	2.64452	1.79533	8.84275	3.17478	6.64793	3.17478	3.17478	5.01476	10.2589	3.17478	7.87342	7.61367	7.62487	7.80602	7.76673	7.60776	7.85082	7.91561	7.92606	8.02263	7.82557	7.92089	8.25607	8.51667	8.29381	7.91995	7.79242	8.0293	7.43246	7.89033
ABL2	9.19888	7.66188	13.5694	13.5964	6.56526	4.08339	6.80924	10.7189	9.63551	9.8199	8.36595	5.39962	8.98495	7.28884	5.78184	11.6044	7.22118	7.91576	10.9752	11.1344	8.75969	10.0798	9.75094	7.4291	7.28998	6.41975	8.19261	8.47756	8.06993	7.57753	8.07571	7.90464	7.61612	7.55686	7.62541	7.67864	7.21268	7.11021	7.31285	6.81101	7.32519	7.32876	7.73831	7.73643	7.08814	7.29731	7.6667	7.29777	7.34847
ABLIM1	2.99954	2.99762	3.95295	6.34066	5.7791	4.77786	3.63148	3.37852	2.87326	6.0804	7.15488	4.28993	3.58174	2.80264	3.94781	2.63618	2.50683	2.50683	2.50683	2.50683	2.63618	2.63618	2.63618	2.63618	2.63618	4.74191	2.63618	2.63618	3.66823	6.58664	6.5301	6.80224	6.33241	6.33532	6.43027	7.2812	7.26398	7.29207	7.18437	7.21148	6.90446	7.76596	7.99892	7.79459	7.34724	7.41723	7.09715	6.74095	6.87218
ABLIM2	1.91656	1.91656	10.0625	1.91656	1.91656	0.287383	0.49482	1.91656	0.287383	0.287383	0.287383	0.287383	0.287383	0.287383	0.287383	0.287383	0.287383	0.287383	0.287383	0.287383	0.287383	0.287383	0.287383	0.287383	0.287383	0.287383	0.287383	0.287383	0.287383	0.186802	0.575205	1.05055	0.918666	0.689369	1.90799	0.231581	0.930664	1.68991	0.642676	1.07407	1.57031	3.01935	2.81205	1.44542	1.24668	0.997043	0.982216	0.405046	1.40666
ABLIM3	0.420162	0.420162	0.420162	0.420162	0.420162	0.420162	0.680357	0.420162	0.559587	0.559587	0.559587	0.559587	0.507424	1.42616	1.43574	1.43574	1.11837	1.11837	1.11837	1.11837	1.43574	7.70083	1.43574	1.43574	7.10374	1.43574	1.43574	1.43574	1.43574	1.13657	1.55934	1.03872	2.82007	3.07606	0.0925602	0.931494	0.401616	0.338946	1.7083	0.724853	0.690902	3.28738	0.523291	2.57095	1.08243	1.23272	1.62409	2.81673	1.41031
ABO	2.92831	2.7082	6.06114	6.70116	5.37122	1.34018	2.15384	5.44953	1.04331	11.3623	7.75312	4.0286	7.08912	5.96158	5.1995	5.06647	4.9376	3.54235	3.54235	5.88812	3.51469	5.84917	2.34427	2.93291	1.83325	6.05047	4.36362	3.47337	5.51326	2.08901	2.02675	1.60413	2.28736	2.23156	1.75432	2.00285	4.52456	2.29257	2.50364	2.05062	4.45432	1.72905	2.37365	2.78815	2.01815	2.71088	2.98025	1.7046	1.80983
ABR	13.6161	6.28925	11.9981	8.13827	13.7903	12.5381	12.5331	9.95732	7.86843	7.02691	8.45416	7.45092	8.58557	6.14175	12.2939	11.5927	3.66574	11.4872	6.54317	8.59448	10.1753	9.51037	9.88427	9.94711	8.27717	9.84696	10.6588	10.8695	9.77503	10.0015	10.206	9.63505	9.53771	9.519	9.67962	9.69236	9.58202	9.43626	9.96947	10.1595	9.80592	7.84614	7.16638	7.8577	9.79174	9.80661	10.085	9.59026	10.0475
ABRA	4.00789	2.68827	2.76329	1.6266	1.6266	0.100047	1.36811	1.6266	1.83765	3.70115	3.12466	1.83765	8.11269	0.963032	0.891891	0.891891	4.06675	1.3304	1.3304	4.91367	1.37602	0.891891	0.891891	3.67545	0.891891	0.891891	0.891891	0.891891	0.891891	0.979303	1.35037	-0.100047	1.49927	0.337933	0.739726	1.04597	0.677982	0.67575	0.993302	1.2147	1.02051	-0.100047	1.581	-0.100047	1.09642	1.56749	1.33801	-0.100047	0.419863
ABRACL	8.72269	8.52834	10.35	11.7167	10.4268	-0.282882	4.12072	5.11287	9.94496	8.23756	0.422304	8.47657	3.84143	7.76847	7.00673	10.9738	8.49817	9.25969	5.4052	6.79646	8.26599	9.12679	8.38395	9.00926	8.91277	6.37598	7.29505	9.38129	7.28574	8.82812	8.91667	8.77994	8.56645	8.82511	8.81016	8.7842	8.81155	8.90144	8.89419	8.91928	8.88508	9.91606	9.75329	9.95993	9.20208	9.27363	9.26486	8.83446	9.03146
ABRAXAS1	6.52505	7.29707	8.4256	11.2576	6.69318	1.86102	4.24541	8.56438	8.03152	7.6546	8.33211	6.59889	9.71906	6.07435	6.99038	5.25061	5.60929	5.57295	6.28958	7.35203	8.22112	9.20219	5.64277	6.32222	5.76801	7.82405	7.7527	7.05444	7.22285	6.92755	6.86873	6.8718	6.99326	6.71195	7.04845	7.07532	7.20802	7.19359	7.30495	7.41494	7.41135	8.1579	8.10829	7.06003	7.10486	7.1287	7.1907	6.79866	6.80787
ABRAXAS2	7.2456	2.07449	1.95736	2.07449	2.07449	0.810995	4.53799	2.07449	1.7529	4.97788	8.7746	5.82537	4.24538	9.0385	3.45229	3.45229	3.2943	9.35393	3.2943	3.2943	3.45229	3.45229	4.5409	8.00213	3.45229	3.45229	8.45461	3.45229	12.6908	7.29386	7.13888	7.38494	7.32344	7.45569	7.29291	7.43062	7.43637	7.38909	7.4878	7.3489	7.51306	7.6129	7.53245	7.42341	7.34655	7.2708	7.30927	7.42701	7.36951
ABT1	10.8908	8.68736	8.3233	10.052	11.7498	11.2759	9.85479	11.9991	9.67567	3.22785	11.1911	12.0471	11.4064	11.6429	11.1436	10.4898	11.5553	10.7015	9.90905	11.3909	9.92703	10.8945	10.1813	11.0651	8.94966	9.26069	10.2994	11.1232	8.94019	9.27671	9.42537	9.28422	9.27244	9.26485	9.12201	9.21553	9.24393	9.19565	8.97629	8.89672	9.19382	8.799	8.79571	9.15891	9.00809	9.118	8.98077	9.15199	9.19781
ABTB1	2.1903	2.1903	2.1903	9.91416	2.1903	-0.0329684	1.97161	3.3595	-0.0329684	-0.0329684	-0.0329684	-0.0329684	-0.0329684	-0.0329684	0.436615	0.436615	1.02359	1.02359	1.02359	9.3587	0.436615	0.436615	0.436615	0.436615	0.436615	0.436615	0.436615	0.436615	0.436615	2.25043	3.80041	3.88332	1.74989	2.43856	3.11522	2.39526	3.31276	2.93263	3.02071	3.21465	4.00406	4.23135	4.45192	4.36898	3.41302	3.97031	2.13455	3.34758	2.9872
ABTB2	3.72614	11.2013	3.72614	7.37953	3.72614	9.90678	4.66704	3.72614	5.75936	8.87182	5.33344	5.33344	3.40635	8.87556	2.59409	5.26441	7.54028	2.86826	2.86826	4.45748	2.59409	2.59409	2.59409	2.59409	2.59409	2.59409	2.59409	8.58004	4.72596	5.31885	5.28577	5.06183	5.68457	5.40506	6.30296	3.85707	5.20015	4.03178	5.63974	4.44374	5.38625	5.70153	5.94794	4.89798	5.47572	4.98045	5.56727	5.0387	6.06549
ACAA1	5.80676	7.09583	8.39787	3.89383	5.84025	5.96799	6.94681	9.99041	8.78148	9.78647	3.76971	8.79485	10.6915	10.3483	7.907	4.92075	5.28698	7.82591	7.79709	8.89091	1.75293	8.97256	1.24643	2.11728	8.66361	3.45944	4.92075	8.46745	8.60516	8.12995	8.48421	8.15427	7.78327	8.43674	8.01026	7.66737	7.71195	7.69428	7.97451	7.89786	8.13466	6.83977	7.28842	7.80252	8.2871	8.37873	8.29169	8.10473	8.41049
ACAA2	12.6088	11.3547	7.93519	5.25287	12.5895	11.9928	13.672	11.3704	10.4672	9.27189	11.1888	10.9439	11.664	10.4969	12.5794	10.0935	11.1449	9.11277	11.5031	9.00892	11.4228	10.5168	4.87795	10.4133	11.6283	9.08696	10.8933	9.98189	11.3892	10.2771	10.1295	10.3582	10.2922	10.1507	10.208	10.6817	10.4738	10.5589	10.8717	10.8673	10.7283	10.4767	10.3534	10.4413	10.8135	10.8522	10.9857	10.4119	10.4088
ACACA	5.9703	12.6106	12.9596	12.0104	7.71515	1.45697	7.60563	7.64373	12.2604	9.32163	7.96983	11.7202	11.2835	11.3017	11.3913	5.69767	4.47779	8.14135	13.0339	7.30517	9.46745	10.7006	13.7509	8.5994	11.452	10.0564	9.67525	11.2717	10.902	9.98079	9.87984	9.68779	9.77346	9.78619	9.957	9.90954	9.99402	9.73349	10.3111	10.2185	10.2655	9.43787	9.5971	10.2367	10.4677	10.3782	10.5208	9.80798	9.87137
ACACB	7.02803	7.60843	9.10138	8.98344	7.54384	1.8929	8.39188	8.04358	7.66867	7.2633	9.7453	8.5676	10.2083	6.66133	6.7755	7.68687	6.67946	6.80003	7.20817	5.61661	7.61875	7.73073	7.77342	7.29568	4.90025	6.67253	5.83594	6.16861	7.76225	6.09638	5.7876	5.80628	5.2449	5.86513	5.9722	5.56311	5.00668	6.36299	6.091	6.63053	6.70213	5.68387	5.85451	6.39593	6.72931	6.51839	6.07741	6.02806	6.39339
ACAD10	6.58785	11.495	5.52656	6.55648	10.6512	1.35359	5.72985	12.4854	10.4339	3.16766	10.9649	10.6863	8.3838	8.71204	6.91508	5.37342	3.46723	7.58918	4.34576	4.34576	6.5586	6.50098	4.75706	4.75706	3.86505	10.7168	6.32904	4.75706	5.62744	6.88466	6.88799	6.71893	6.29177	6.48078	6.61044	6.75951	6.75969	7.09193	7.12542	7.14088	7.17727	6.07691	6.33121	6.10334	7.26653	7.23583	7.34219	6.36273	6.53342
ACAD11	4.43227	3.4768	4.39619	7.5969	4.64729	1.97661	5.2922	6.00495	4.86644	9.92231	4.86644	4.86644	9.80394	5.88832	2.89051	3.62673	2.90677	5.84025	2.90677	2.90677	2.95669	2.89051	3.88167	3.78272	2.89051	2.89051	5.54513	2.89051	2.89051	6.57692	6.445	6.18569	6.45857	6.45966	6.5461	6.61414	6.51146	6.59989	6.95835	7.04957	7.08218	6.62365	6.55367	6.2945	6.75771	6.50887	6.63627	5.99898	6.18874
ACAD8	8.09446	3.82029	4.22811	10.5258	7.48307	1.05283	5.54158	7.82433	10.9614	4.09354	4.58168	3.36113	7.14727	3.67638	3.45443	8.89527	7.38716	8.62735	5.66801	5.66801	6.2293	8.71438	9.63076	7.81853	9.5681	7.71163	3.03164	2.88851	9.47721	7.73673	7.33401	7.17556	7.45044	7.73728	7.36843	7.61405	7.87194	7.88424	7.73899	7.93096	8.00275	8.77935	8.4432	8.67716	8.02661	8.02842	7.97467	7.98043	7.5628
ACAD9	4.12188	4.12188	11.8465	4.68756	6.26622	0.643656	5.43136	4.12188	5.02829	7.82708	6.06465	5.81903	4.96932	7.57803	7.10405	9.68033	8.24178	8.97082	10.1215	2.57749	7.66218	6.0789	6.21641	7.2276	6.64097	6.27334	9.0832	6.0789	1.84527	7.49834	7.59149	7.50982	7.7691	7.95253	7.60621	7.618	7.77315	7.68125	7.83234	7.65837	7.86658	7.49321	7.29568	7.65046	7.58881	7.53829	7.69989	7.85472	7.73052
ACADL	2.55545	2.31255	2.74604	3.18124	2.55545	0.498111	1.32931	6.09665	4.26831	1.56636	2.32002	1.42047	2.87736	4.64597	1.28061	1.17421	3.98364	2.99274	4.03076	2.32146	1.80751	4.14051	2.79674	2.01562	2.06925	2.06925	4.21478	2.06925	1.61801	1.83544	2.7041	2.63486	3.02396	2.35766	1.88005	2.72418	2.70495	2.96978	0.259465	0.995435	0.870601	2.78916	3.16629	2.386	1.8754	1.45565	0.594302	3.62929	3.15311
ACADM	6.5028	11.0694	7.50515	8.44184	8.55587	11.7378	12.2977	10.3658	11.3639	11.17	9.41774	12.4138	1.71577	9.15961	9.628	0.512315	9.54982	9.634	10.743	10.5018	8.43393	8.82577	10.0314	8.31001	9.64093	2.85801	8.5067	7.63539	10.3496	8.92376	9.01458	8.9617	9.18082	9.13855	9.0505	9.11629	9.23054	9.19398	9.43296	9.44785	9.49952	9.3577	9.28456	9.13437	9.45856	9.59373	9.45692	9.15454	9.33401
ACADS	5.23513	5.5993	9.32716	11.3448	4.93896	0.100268	10.6029	5.23513	2.26855	2.55	1.56644	2.37712	2.20633	1.56644	0.42604	0.42604	0.324236	0.324236	0.324236	0.324236	4.57963	0.42604	0.42604	0.42604	0.42604	0.42604	0.42604	0.42604	0.42604	5.30951	5.38148	5.59483	5.70581	5.01475	5.08	5.84911	5.99721	6.06324	5.57292	5.73917	5.86796	4.17233	4.6156	3.52863	5.29546	4.84961	5.38265	4.95634	4.93014
ACADSB	3.71798	6.32459	9.36784	5.37007	4.45818	3.22314	1.94387	2.816	5.28599	11.2066	12.4817	7.30127	8.76635	4.9966	10.4455	10.076	10.2366	9.631	9.62291	6.64551	10.1461	5.39581	5.40817	9.45215	9.79819	6.30246	10.1014	8.98958	5.81561	6.14228	5.89665	5.99811	6.25383	6.13711	6.08603	5.92079	6.09268	5.9723	5.93438	5.7438	6.36636	6.93409	7.01047	7.63785	5.9221	5.90444	6.06378	5.94995	5.34623
ACADVL	6.41584	10.182	10.7133	5.79021	10.6317	0.588917	3.3373	6.41584	7.04557	7.36383	7.62249	7.31447	7.96845	8.02009	5.50638	9.38859	9.82534	8.27547	9.60457	9.89683	10.913	9.48649	10.9241	9.78288	8.2778	3.23922	2.25573	10.0993	9.50205	8.796	8.97922	8.68556	8.65826	8.46274	8.67117	9.01683	8.78532	8.75785	8.34752	8.41349	8.46953	10.1657	10.1713	9.35892	8.71503	8.63912	8.7454	8.19118	8.47968
ACAN	7.28771	2.60044	2.65475	6.17821	7.38281	1.22496	2.51122	3.02527	4.70776	3.24693	3.22156	3.87765	4.42544	2.24148	4.9999	2.37275	4.30135	5.34216	3.56704	2.68592	4.76698	5.10457	3.61717	4.4537	3.64815	3.64815	4.88636	5.42407	2.76803	2.23204	2.55344	1.79463	2.03828	2.10044	1.49372	3.97488	3.13103	3.51984	5.07364	4.65123	4.30391	1.84168	2.23456	2.23666	5.58516	5.66057	5.68475	3.94709	3.53814
ACAP1	3.8061	2.87976	5.60772	3.67235	3.57105	-0.323902	2.77064	5.78428	6.06494	4.31335	8.28836	5.06796	7.36296	1.6802	2.54563	2.46895	3.98966	1.16848	0.0541128	5.24186	4.10085	4.46257	5.72957	3.46683	0.336252	3.32464	2.33413	2.72746	3.50595	3.35628	1.89601	3.56209	1.72598	2.89963	2.6268	3.75926	5.02332	3.06605	1.99127	2.53827	3.75248	8.51468	8.84411	9.26457	4.03042	4.98877	4.99099	3.49015	3.67041
ACAP2	1.44181	1.67878	5.67745	8.50046	10.7145	5.13739	3.84903	12.3854	8.08761	7.36166	5.7266	3.61416	5.7616	6.79279	6.59711	1.72931	6.74608	5.00232	6.4786	7.73499	3.13565	7.61323	5.50473	6.69443	8.77615	5.46843	8.64217	2.07289	5.96642	9.19501	8.82616	8.82535	9.44456	9.09833	9.13607	8.93138	9.10636	8.48925	8.47055	8.72054	8.40466	8.70463	8.85809	8.38133	8.12375	8.16801	8.30644	8.86444	8.99252
ACAP3	4.30083	4.30083	4.85231	10.6575	4.33814	1.98568	4.5932	4.30083	11.1023	5.5127	4.53373	4.53373	7.02052	4.53373	4.84544	3.1224	3.78162	3.78162	3.78162	10.6168	5.14226	5.52983	3.61715	3.61715	3.61715	7.78726	3.61715	3.61715	3.61715	4.27314	4.69207	5.55592	4.93582	5.28322	5.47354	5.79498	5.06866	5.72479	4.62629	4.60606	4.2375	5.16824	5.20508	5.39577	5.52393	5.55873	5.4115	4.29002	4.82794
ACAT1	5.68152	10.4859	7.48811	6.3996	7.60612	-0.000757661	6.30389	10.0237	9.78706	9.14081	7.04115	8.16668	11.2551	4.27051	9.52297	9.21896	7.51591	9.83077	10.1843	9.52069	9.86598	9.55136	6.53968	10.1001	8.80026	5.83404	10.7052	10.3474	9.95765	8.39786	8.2812	8.35856	8.25046	8.21483	8.49516	8.51213	8.26671	8.46676	8.13125	8.27282	8.30625	8.3127	8.2987	8.63357	8.28239	8.23709	8.18011	7.75226	8.15363
ACAT2	9.38778	11.1166	10.3416	8.9586	0.59035	12.5907	13.1818	9.99927	5.39986	10.9128	5.05803	10.6548	6.15611	10.4626	11.9612	11.2785	12.1261	11.7666	12.3459	10.5473	11.2536	11.7142	12.597	11.0027	11.9869	12.6279	11.5623	11.6736	11.93	10.767	10.8046	10.8158	10.806	10.803	10.706	10.3247	10.3985	10.3787	10.8915	10.857	10.8864	11.1882	10.9983	12.0161	10.8029	10.8022	10.9124	11.0781	10.8139
ACBD3	9.11761	10.1806	10.7068	10.6889	9.69327	12.9211	6.05309	10.0862	5.88559	10.9698	7.75881	6.43145	4.55732	2.82107	10.4212	9.89462	6.96394	10.6858	6.96394	9.49923	10.5007	9.0573	7.49604	9.71666	2.634	8.96842	11.0442	2.73652	10.6711	9.31515	9.4657	9.73586	9.46611	9.42087	9.78096	9.33894	9.38077	9.55033	9.32422	9.38791	9.35926	9.31357	9.41637	8.80418	9.29688	9.45467	9.20046	9.49225	9.41366
ACBD4	2.79209	4.00423	4.27761	2.1449	6.05084	0.360876	1.45798	8.39906	3.54489	3.84931	5.12332	5.53927	5.15702	2.4925	2.23754	2.12217	2.34263	2.34263	2.34263	3.91449	4.05576	3.60999	4.7212	2.09417	5.02017	4.13373	3.01144	2.83961	4.24208	3.38375	3.29485	3.23981	3.07827	3.42336	3.47808	3.27998	3.06268	3.0903	2.24392	2.20327	2.55363	4.04527	4.29747	4.14171	3.21793	3.16312	3.00104	3.74108	3.39722
ACBD5	5.14264	4.15071	6.51903	6.45951	4.68413	10.6516	5.51137	5.00937	3.86984	7.1797	10.5264	11.6952	9.68667	1.62691	4.87902	10.4737	5.282	3.95014	6.37437	9.55603	4.21398	8.99507	12.1384	4.12321	3.71701	4.88626	3.84758	2.3456	4.28602	6.91073	7.29495	6.85619	6.90109	6.89235	7.5065	6.46962	6.67347	6.20768	5.77365	6.17704	6.1188	7.70229	7.95068	6.28591	6.58436	6.82274	7.04837	7.4992	7.34581
ACBD6	3.26429	3.26429	8.57644	10.1347	3.26429	0.218651	4.07566	3.26429	5.23857	3.18394	4.37268	2.78261	2.70738	2.78261	7.75448	9.0916	9.19303	2.5388	8.78816	5.71396	8.64305	8.53748	5.95456	4.28871	5.95456	8.41823	5.74653	6.0686	8.63137	7.89703	7.4099	7.72358	7.85294	8.09291	7.84797	7.56962	7.56452	7.46969	7.59515	7.72172	7.70805	8.51128	8.40833	8.81957	7.763	7.98727	7.8567	7.72065	7.65296
ACBD7	7.53152	7.01385	5.61636	7.73719	5.01251	1.20411	8.10609	9.93112	6.17236	6.94012	9.69702	6.18376	9.43358	6.41232	6.77773	5.43357	7.14809	3.29463	4.10311	4.30967	7.26109	4.7912	8.12661	5.96481	4.43412	7.54945	5.07288	4.12195	6.44446	5.01152	5.20368	4.99536	5.1774	5.14387	5.13207	5.21845	5.01204	4.62718	5.18748	4.91077	5.28691	5.78169	5.01475	6.12655	6.27605	5.88694	6.05391	5.81953	5.23118
ACCS	1.44098	1.44098	1.44098	1.44098	1.44098	1.44098	1.5085	1.44098	1.44098	1.44098	1.44098	1.44098	1.44098	1.44098	1.44098	1.44098	1.44098	1.44098	1.44098	1.44098	1.44098	1.44098	1.44098	1.44098	1.44098	1.44098	1.44098	1.44098	1.44098	1.48651	2.51519	2.20875	2.38297	2.31251	2.51983	2.23628	1.81934	3.10264	2.29535	1.36361	1.76013	2.64869	3.88057	2.98674	2.50944	2.34071	2.76962	1.97699	2.70298
ACCSL	-0.00548528	-0.00548528	-0.00548528	-0.00548528	-0.00548528	-0.00548528	-0.00548528	-0.00548528	-0.00548528	-0.00548528	-0.00548528	-0.00548528	-0.00548528	-0.00548528	-0.00548528	-0.00548528	-0.00548528	-0.00548528	-0.00548528	-0.00548528	-0.00548528	-0.00548528	-0.00548528	-0.00548528	-0.00548528	-0.00548528	-0.00548528	-0.00548528	-0.00548528	0.00548528	0.00548528	0.00548528	0.00548528	0.00548528	0.00548528	0.00548528	0.00548528	0.00548528	0.00548528	0.00548528	0.00548528	0.00548528	0.00548528	0.00548528	0.228238	0.769068	0.00548528	0.44134	0.00548528
ACD	10.8768	8.9742	1.27146	5.66101	9.36488	-0.208957	11.5116	11.3908	2.15999	3.83189	2.57835	2.57835	1.35697	2.57835	8.04123	5.66769	6.47229	6.6941	8.8708	9.504	0.333134	7.68824	9.33869	5.33885	7.83296	1.06204	7.68016	9.34872	5.66769	8.01273	8.01281	7.75794	7.56192	7.78288	7.79089	7.72348	7.79058	7.55561	7.85404	7.8753	7.98486	7.94122	8.03722	7.78232	7.75257	7.65809	7.73083	6.9864	7.5513
ACE	5.72988	9.54611	8.5251	8.94907	10.0087	-0.00821355	5.54935	6.9321	1.58896	3.60359	8.35216	2.45655	8.61652	4.30793	5.16249	3.21114	2.59573	3.15083	2.59573	1.83298	3.58902	4.59538	6.62984	4.2881	1.57716	3.23102	4.32432	4.46258	2.88638	3.77699	3.91868	3.16005	3.24798	2.39945	3.29576	3.49391	3.77272	3.91701	4.62339	4.54315	4.65003	3.93749	4.96722	3.49801	5.60621	5.65779	5.31331	4.05451	3.75051
ACE2	0.168901	0.168901	0.168901	0.168901	0.168901	0.952816	3.13709	0.168901	0.62903	0.62903	0.62903	0.810216	2.41998	0.62903	0.168901	0.168901	0.168901	0.168901	0.168901	0.168901	0.168901	0.168901	0.168901	0.168901	0.168901	0.168901	0.168901	0.168901	0.168901	3.28786	2.83925	2.46663	0.343254	2.54638	0.564591	-0.168901	-0.168901	-0.168901	-0.168901	-0.0159442	0.182264	5.30017	5.35389	1.2188	0.754685	-0.00237299	-0.0033296	1.27263	2.35746
ACER1	3.35378	5.15547	5.5494	4.96967	4.43929	0.0364744	2.44975	3.91735	5.04953	4.43356	4.51765	5.24005	5.90417	4.2716	2.99164	5.3497	3.75649	3.90523	4.00201	5.21355	5.77321	4.17994	6.91842	3.435	3.13197	4.44424	3.29584	4.16877	5.14662	2.88699	2.14752	2.70612	3.07815	2.77196	2.93922	2.39539	3.36353	2.61066	2.65858	2.97302	2.13321	1.17138	1.60653	1.95668	2.87915	3.06704	3.0468	2.10443	1.3794
ACER2	3.48122	9.56084	3.48122	3.48122	3.48122	2.2653	5.27359	3.48122	3.19738	3.19738	3.19738	3.19738	13.0107	3.19738	2.4798	2.4798	2.54601	3.97075	2.54601	2.54601	2.4798	2.4798	2.4798	4.04217	2.4798	2.4798	2.4798	2.4798	2.4798	5.72302	5.45081	5.81365	5.77022	5.45811	5.56941	6.29738	6.19088	6.20295	5.62555	5.62349	5.72682	3.84259	3.88783	3.79425	5.07071	4.89843	5.08245	5.91601	5.82851
ACER3	5.83461	3.5231	6.36408	8.29389	9.65204	1.47418	4.88758	5.47685	4.37678	7.82608	7.84474	4.6797	5.55515	3.87949	11.3725	11.6362	1.20963	10.8767	11.7705	8.49106	5.7234	10.4501	9.16999	8.77479	7.87019	12.3727	11.2159	7.86646	4.29917	6.988	6.94222	7.53053	8.07135	8.09004	7.68908	7.29012	7.2336	6.97012	6.20946	6.27512	6.52819	7.96175	7.47701	8.07795	6.61394	6.44541	6.49907	7.54058	8.15318
ACHE	0.49476	0.49476	0.49476	0.49476	0.49476	0.49476	2.0017	0.49476	0.49476	0.49476	0.49476	0.49476	0.49476	0.49476	0.49476	0.49476	0.49476	0.49476	0.49476	0.49476	0.49476	0.49476	0.49476	0.49476	0.49476	0.49476	0.49476	0.49476	0.49476	4.1051	3.64664	3.17948	4.11439	4.14932	4.12519	2.59551	2.62433	2.93048	3.17674	2.88072	3.31118	4.31632	3.91112	3.08468	3.51678	2.93899	3.67868	3.87771	3.19243
ACIN1	10.253	10.5398	9.17901	10.3386	6.10877	12.3114	9.87571	12.2628	7.38192	8.31619	9.54387	11.1328	11.8072	10.308	6.62775	9.95588	11.0988	10.7634	10.2771	9.93145	11.1718	9.99164	11.071	9.03895	8.0655	11.7638	7.98414	10.5208	11.1475	9.9408	9.87652	9.85847	9.74034	9.87023	9.86168	9.8379	9.87034	9.82341	9.84108	9.66293	9.86789	9.85357	9.99941	10.4744	10.0488	10.0495	10.1334	9.89258	10.083
ACKR1	0.0553803	0.0553803	0.0553803	0.0553803	0.0553803	0.0553803	0.0553803	0.0553803	0.0553803	0.0553803	0.0553803	0.0553803	0.0553803	0.0553803	0.0553803	0.0553803	0.0553803	0.0553803	0.0553803	0.0553803	0.0553803	0.0553803	0.0553803	0.0553803	0.0553803	0.0553803	0.0553803	0.0553803	0.0553803	-0.0553803	-0.0553803	-0.0553803	-0.0553803	-0.0553803	-0.0553803	-0.0553803	-0.0553803	-0.0553803	-0.0553803	-0.0553803	-0.0553803	0.932868	0.31577	0.478685	0.234719	-0.0553803	-0.0553803	-0.0553803	-0.0553803
ACKR2	5.0112	5.59523	5.23692	6.34149	3.54726	2.85354	6.91122	4.87214	6.13922	4.81174	3.19559	4.15439	8.56422	3.21317	8.88193	4.45013	10.291	9.23706	5.48081	7.56121	9.72204	5.71866	3.48643	8.71505	8.41908	4.30409	10.6601	10.1321	7.98945	5.22739	4.77022	4.90083	5.84287	6.26175	5.68634	2.8258	3.68582	3.61564	3.44561	3.0699	3.72372	2.81848	2.68159	2.62662	3.92793	3.81916	4.29892	4.93305	4.86575
ACKR3	3.25946	4.0916	3.25946	7.40455	3.25946	2.01515	3.4882	3.25946	13.0779	5.34154	4.60504	5.34154	4.09761	9.78362	2.15737	2.15737	2.11293	2.11293	2.11293	2.11293	3.97071	2.15737	2.15737	2.15737	2.15737	2.15737	2.15737	2.15737	2.15737	5.2163	5.36728	5.46124	5.40329	5.57188	5.65678	5.70378	5.62231	5.79514	5.20519	5.27907	5.35284	5.52145	5.40074	1.0407	6.09462	5.99451	6.01322	6.36845	6.65741
ACKR4	0.0239113	0.0239113	0.0239113	0.885441	0.0239113	-0.148395	0.218497	0.0239113	1.53064	1.53064	10.7215	1.53064	0.902737	1.53064	-0.148395	-0.148395	-0.148395	-0.148395	-0.148395	-0.148395	-0.148395	-0.148395	-0.148395	-0.148395	-0.148395	-0.148395	-0.148395	-0.148395	-0.148395	0.148395	0.148395	0.762842	0.148395	0.148395	0.148395	0.148395	0.610803	0.148395	0.148395	0.148395	0.148395	0.148395	0.148395	0.148395	0.450604	0.148395	0.148395	0.148395	0.148395
ACLY	10.3045	10.4846	9.88982	12.5197	12.4782	14.7758	3.11903	12.493	12.8673	12.6518	14.0795	3.59569	6.02275	10.7834	14.0769	9.28476	11.1544	12.757	12.8065	12.2295	12.05	12.7433	13.8235	11.8412	12.7351	13.9789	12.8751	11.8727	13.0874	11.4168	11.5778	11.4716	11.351	11.4068	11.5372	11.3377	11.4017	11.3709	11.4885	11.5307	11.3136	12.2257	12.1776	12.4602	11.3999	11.5574	11.5382	11.5159	11.6378
ACMSD	-0.692662	-0.692662	-0.692662	-0.692662	-0.692662	-0.692662	-0.471005	-0.692662	-0.692662	-0.692662	-0.692662	-0.692662	-0.692662	-0.692662	5.7221	1.5784	0.86869	0.86869	0.86869	0.86869	1.5784	1.07389	1.5784	1.5784	4.92736	6.26987	5.71638	3.36146	1.5784	0.692662	0.692662	0.692662	0.692662	0.692662	0.692662	0.692662	0.692662	0.692662	0.692662	0.692662	0.692662	0.692662	0.692662	0.692662	0.692662	0.692662	0.692662	0.692662	0.692662
ACO1	10.4134	4.3603	5.23563	2.42487	6.1255	-0.13326	3.21158	2.91319	7.1415	10.7073	6.0021	7.77386	6.33952	3.23943	9.21916	7.94426	4.16781	8.80712	9.68977	6.4696	3.16251	1.16928	5.85148	1.77658	9.65571	10.2851	5.76731	9.68711	1.89419	7.64254	7.65435	7.84311	7.77786	7.71208	7.61513	7.35173	7.56808	7.35395	7.38125	7.34788	7.43644	9.14179	9.11434	9.37026	7.21461	7.15481	7.14465	7.52167	7.37787
ACO2	10.5537	11.9609	9.52493	11.3543	7.26923	13.8775	14.669	7.26923	12.1888	11.7619	2.36331	12.476	8.96472	11.783	11.193	10.8298	12.152	10.8009	11.0018	11.1575	11.2503	9.90132	13.1766	11.0843	11.6109	5.1778	11.6054	8.86056	12.0654	10.1947	10.3418	10.1685	10.0489	10.279	10.1094	10.2542	10.284	10.2559	10.192	10.1251	10.1393	8.57974	8.80552	8.70184	10.0305	10.0494	10.162	10.237	10.3494
ACOD1	0.088653	0.088653	0.088653	0.088653	0.088653	0.088653	0.088653	0.088653	0.088653	0.088653	0.088653	0.088653	0.088653	0.088653	0.235825	0.235825	0.189834	0.189834	0.189834	0.189834	0.929451	0.235825	0.235825	1.27147	0.235825	0.235825	0.235825	0.235825	0.235825	-0.088653	-0.088653	1.49851	-0.088653	-0.088653	0.411683	-0.088653	-0.088653	-0.088653	-0.088653	-0.088653	-0.088653	-0.088653	-0.088653	-0.088653	-0.088653	-0.088653	-0.088653	-0.088653	-0.088653
ACOT1	0.298962	0.298962	0.298962	0.298962	0.298962	0.298962	1.7935	0.298962	0.649575	0.649575	0.649575	0.649575	1.33195	0.649575	1.14177	1.14177	8.84395	1.54597	1.54597	1.54597	1.14177	6.01284	1.14177	1.14177	1.14177	1.14177	1.14177	1.14177	1.14177	3.81414	3.15609	2.68828	3.01613	2.00836	2.30536	2.6188	2.84268	2.53091	2.23129	2.2714	1.63695	3.8955	3.898	4.34308	4.3155	3.90326	4.33844	2.98246	4.64087
ACOT11	11.7126	11.1851	9.39691	12.0772	12.4791	7.9648	8.03408	10.3492	9.33457	9.24147	9.22994	8.65536	10.9384	11.1007	8.37341	8.62422	7.06915	5.39418	6.95483	7.08735	6.94776	6.42932	7.35597	7.90235	6.73604	8.34541	6.98931	7.208	7.81876	7.47749	7.11517	6.98052	7.14658	7.3685	7.48814	7.64843	7.57674	7.85227	7.84715	7.81388	8.20097	6.21094	5.88537	6.89006	7.86857	7.89925	7.92963	6.96768	7.04602
ACOT12	0.176656	0.176656	0.176656	0.176656	0.176656	0.176656	0.176656	0.176656	0.176656	0.176656	0.176656	0.176656	0.176656	0.176656	0.176656	0.176656	0.176656	0.176656	0.176656	0.176656	0.176656	0.176656	0.176656	0.176656	0.176656	0.176656	0.176656	0.176656	0.176656	-0.176656	-0.176656	-0.176656	-0.176656	-0.176656	0.151887	0.186486	-0.176656	0.928363	0.268864	1.6484	0.339214	1.31084	1.95154	0.952927	-0.176656	0.447449	0.0335113	-0.176656	0.219991
ACOT13	2.28539	11.9715	8.21713	5.37186	9.31508	1.11813	6.32241	1.27528	7.65682	9.76273	10.8032	9.5336	8.94766	9.99701	9.61904	9.42924	10.0292	7.66165	7.16335	7.19385	8.24869	8.12534	10.1211	6.60186	8.88751	8.61032	7.00326	9.21268	7.47648	8.72372	8.68725	8.89703	8.38673	8.5252	8.49765	8.85686	8.83583	9.04734	9.08324	9.28711	9.2559	9.80821	9.71847	8.32802	9.51634	9.62993	9.44882	9.0824	9.0927
ACOT2	3.57724	7.15532	4.11794	4.76996	3.57724	2.73993	4.17776	4.51542	5.66436	4.26316	4.26053	6.2498	8.06122	4.26699	2.69901	5.06203	9.26206	3.98701	3.98701	4.71541	4.91418	7.56922	6.16864	2.81817	3.33176	3.95163	4.10813	5.43342	3.85475	5.52488	5.55215	4.87908	5.18771	6.07041	5.72117	4.47522	4.80309	4.2195	5.1548	4.7467	4.98575	4.91136	3.49392	6.40664	6.48035	6.57046	6.52882	6.54962	6.13143
ACOT4	1.23695	1.23695	1.23695	1.23695	2.16866	1.05061	2.88276	1.23695	4.9932	3.72161	7.21996	5.38838	3.26334	3.72161	7.62952	1.95921	2.87475	6.94446	2.87475	2.87475	1.43399	2.93092	3.03414	3.09944	3.03414	2.49135	3.49747	8.58451	3.03414	4.71807	4.25776	4.64635	4.27363	4.31088	4.43346	4.66521	4.74572	4.34739	4.73951	4.70377	4.6395	2.46391	2.52738	2.62848	5.28305	5.35239	5.32285	4.78545	4.86286
ACOT6	-0.457175	-0.457175	-0.457175	-0.457175	-0.457175	-0.457175	-0.282645	-0.457175	-0.457175	-0.457175	-0.457175	-0.457175	-0.457175	-0.457175	-0.457175	-0.457175	-0.457175	-0.457175	-0.457175	-0.457175	-0.457175	-0.457175	-0.457175	-0.457175	-0.457175	-0.457175	-0.457175	-0.457175	-0.457175	0.457175	1.12522	0.457175	1.15268	0.457175	0.457175	0.457175	0.457175	0.457175	0.640645	0.457175	0.457175	0.457175	0.457175	0.457175	0.823389	0.650031	0.675313	0.457175	0.457175
ACOT7	10.275	7.11276	11.1583	7.93993	9.65487	-0.854374	4.37101	10.293	10.1515	5.8936	5.8936	8.78032	6.5762	7.84745	8.05046	8.52827	9.83098	10.3431	1.66028	9.55093	9.79469	9.73816	9.53369	10.0416	9.96914	8.65337	9.40723	10.8016	10.2223	8.12112	8.13673	8.26373	8.43354	8.44889	8.1604	8.45663	8.38772	8.54538	8.69401	8.5634	8.68195	9.44065	9.59883	9.42282	8.37794	8.27389	8.55781	8.64774	8.49138
ACOT8	7.152	8.83485	5.68632	8.57876	9.76472	-0.169419	3.75685	9.40485	5.25165	1.6858	3.78476	7.30983	2.32868	9.57472	9.13607	3.13055	9.07954	8.4065	3.98857	6.18829	4.76933	5.97584	3.13055	8.19015	3.13055	3.13055	3.13055	3.13055	3.13055	7.23517	7.2313	7.20597	6.93554	7.07477	7.33096	7.77048	7.77904	7.89985	8.06354	8.03047	8.37431	7.27288	7.31915	7.40086	7.4476	7.50456	7.56104	7.05033	6.86029
ACOT9	6.05754	4.51311	11.6542	5.85159	6.58687	0.579	3.12799	8.77739	6.71229	5.96542	7.89251	6.79292	11.1471	4.99696	5.94796	5.30037	5.14597	5.25742	5.83163	6.18469	9.35671	4.9447	5.96652	6.0515	3.85331	6.68061	5.01518	9.39361	6.12805	6.83264	7.29354	6.93694	7.42783	7.25507	7.27046	6.85228	6.41281	6.54853	6.49298	6.52111	6.85668	8.5114	8.44691	7.98856	6.50158	6.79275	6.14671	7.05898	7.24412
ACOX1	10.5684	8.64131	8.24832	7.32365	11.2585	7.54166	4.59149	7.45083	7.82325	4.36155	4.09197	6.25891	8.91802	7.68194	9.16187	8.95088	8.37445	10.037	7.06959	12.6094	11.9379	9.96002	4.85404	10.8305	9.36436	10.5069	8.29638	8.00652	10.1777	9.12459	9.4126	9.06072	9.22436	9.40649	9.37009	8.9471	9.25166	9.33479	9.49704	9.41129	9.56838	8.59706	8.06844	7.39761	9.49151	9.44094	9.57083	9.39078	9.50994
ACOX2	0.242969	0.242969	0.242969	0.242969	0.242969	0.242969	0.256522	0.242969	1.3729	8.39578	1.3729	1.3729	0.950164	1.3729	0.242969	0.242969	0.242969	0.242969	0.242969	0.242969	0.242969	0.242969	0.242969	0.242969	0.242969	0.242969	0.242969	0.242969	0.242969	2.14037	0.597802	0.365894	1.2442	0.986914	1.17149	-0.242969	0.913022	1.31567	0.752325	0.555896	0.253628	4.85355	4.92596	2.86099	0.786841	-0.242969	1.26777	0.677354	-0.108673
ACOX3	3.27048	2.44232	2.88136	1.90492	11.0947	2.5689	2.27328	3.27048	1.74195	8.90494	13.1013	2.24723	2.7313	3.94444	4.54345	4.54345	3.80052	3.80052	3.80052	6.71488	4.54345	9.52009	4.54345	8.53236	7.51246	9.88871	8.64817	9.16491	4.54345	5.5999	6.36639	4.61811	5.8556	6.29257	5.98214	5.63368	5.13805	5.08988	4.04482	4.94527	4.1868	6.52636	6.20042	6.02432	4.95621	4.63797	4.95212	5.53258	5.75683
ACOXL	3.01009	5.14615	5.01581	9.27511	5.08246	2.31101	5.3017	3.40042	5.42861	9.45579	4.52727	4.56971	5.70767	4.52727	3.04964	7.07375	1.42531	3.5933	10.4336	4.77964	5.21906	5.2782	5.4374	2.73648	5.12972	5.50235	7.75464	7.44167	9.42876	6.84288	6.6285	6.41255	6.77597	6.90136	6.84644	7.2839	7.45453	6.9812	7.05412	6.95824	7.08769	5.83979	5.84372	6.69417	7.0561	7.06809	7.1607	6.45617	6.2551
ACP1	10.7199	11.6127	10.7958	8.39845	7.35391	12.8605	6.27605	10.8562	10.3103	10.4253	6.18053	10.7893	8.09004	10.1563	10.1058	10.6507	10.5656	10.6057	10.1327	10.0063	9.83332	9.84205	10.9148	10.2135	9.73738	10.5075	10.0454	9.88059	10.1503	9.63664	9.57757	9.55008	9.74976	9.70522	9.55005	9.41964	9.7036	9.74475	9.89239	10.0085	9.90345	10.0879	9.97003	10.6525	9.68006	9.69393	9.6574	9.58365	9.50723
ACP2	8.71351	3.21106	3.21106	6.11025	3.21106	1.11065	4.08362	3.21106	3.40879	9.93614	3.40879	3.40879	2.16942	3.40879	2.11413	10.5983	1.80054	1.80054	1.80054	1.80054	2.11413	2.11413	5.42073	2.11413	2.11413	2.11413	2.11413	2.11413	2.11413	6.53056	6.75685	6.51005	6.28573	6.47004	6.331	6.79929	6.21488	6.818	6.21911	5.62509	6.50973	7.1021	7.60872	7.097	6.48057	6.74725	6.64686	6.63796	6.58405
ACP4	-0.296711	-0.296711	-0.296711	-0.296711	-0.296711	-0.296711	0.495433	-0.296711	-0.199028	-0.199028	-0.199028	-0.199028	0.391709	-0.199028	0.231955	0.231955	0.0667467	0.0667467	0.0667467	0.0667467	0.231955	6.97244	0.231955	0.231955	0.231955	0.231955	0.231955	0.231955	0.231955	0.296711	0.296711	0.296711	0.296711	0.296711	0.296711	0.296711	0.296711	0.296711	0.296711	0.296711	0.296711	0.296711	0.296711	0.296711	0.296711	0.296711	0.296711	0.296711	0.296711
ACP5	5.82397	3.77649	3.77649	10.7777	3.77649	1.51431	11.8736	3.77649	9.59029	3.06942	3.06942	3.06942	3.66382	3.06942	1.77337	1.77337	2.09719	2.09719	2.09719	6.69545	1.77337	1.77337	1.77337	1.77337	1.77337	1.77337	1.77337	1.77337	1.77337	7.34979	7.36033	7.27535	6.85524	6.91166	7.11022	6.32977	6.56607	6.50344	6.19433	6.16233	6.44782	5.28702	5.27948	5.47254	5.94713	6.07757	6.41868	6.05185	6.0248
ACP6	11.7342	6.31205	8.82567	3.9038	6.95386	0.468221	7.19471	5.98652	1.39827	3.78503	5.26441	3.39869	5.83576	5.77782	6.7904	4.21811	3.56369	1.03361	3.65489	3.02409	4.47278	7.56515	2.01204	3.725	4.25391	5.87194	10.305	3.52513	3.91322	6.16746	5.77899	5.62307	5.96507	5.95043	6.02016	6.70226	6.44374	6.57547	6.43788	6.18866	6.11287	7.74125	7.758	7.15753	6.36902	6.24821	6.11386	6.37812	6.44921
ACP7	5.13641	3.39755	5.73449	5.12596	1.12383	-0.227405	9.30171	3.49199	3.54034	5.28995	8.6899	1.68551	6.70295	4.82959	5.46709	5.08623	3.55402	3.55389	3.57319	4.85792	4.83448	3.16516	5.19405	4.348	2.79134	3.73901	3.83339	4.27133	5.95646	2.45488	1.69075	1.73368	2.28469	2.18604	1.97404	2.83175	2.19186	2.20861	2.36482	2.36071	2.30379	2.4569	2.38438	2.93716	1.92644	2.62653	2.70461	1.87641	1.32772
ACPP	11.6235	7.87414	1.82033	4.74296	5.08843	0.419896	3.61182	1.6315	2.55424	3.35083	5.68432	1.12016	3.92889	3.33338	1.35491	1.49907	5.9008	4.19569	4.19569	9.60228	4.24568	3.34305	5.17329	0.946213	3.61088	5.02736	9.44666	10.9867	5.3344	5.80717	5.34925	5.47978	5.32952	5.07212	4.62661	3.58826	2.87195	2.6687	3.83184	4.6259	3.50901	4.80057	4.73248	1.61174	2.75851	2.75418	2.12803	3.35372	3.13522
ACR	-0.0107855	-0.0107855	-0.0107855	-0.0107855	-0.0107855	-0.0107855	0.104609	-0.0107855	-0.0107855	-0.0107855	-0.0107855	-0.0107855	-0.0107855	-0.0107855	-0.0107855	-0.0107855	-0.0107855	-0.0107855	-0.0107855	-0.0107855	-0.0107855	-0.0107855	-0.0107855	-0.0107855	-0.0107855	-0.0107855	-0.0107855	-0.0107855	-0.0107855	0.0107855	0.0107855	0.0107855	0.0107855	0.0107855	0.0107855	0.0107855	0.0107855	0.0107855	0.432635	0.0107855	0.0107855	0.0107855	0.0107855	0.0107855	0.0107855	0.0107855	0.0107855	0.0107855	0.0107855
ACRBP	0.771137	0.771137	0.771137	0.771137	0.771137	0.771137	1.3068	0.771137	0.841139	0.841139	0.841139	0.841139	1.37681	0.841139	0.771137	0.771137	0.771137	0.771137	0.771137	0.771137	0.771137	0.771137	0.771137	0.771137	0.771137	0.771137	0.771137	0.771137	0.771137	1.05998	0.546426	0.781028	0.752271	0.032156	0.708049	1.8646	2.45238	1.69316	0.646843	1.43603	1.16573	2.33922	3.14944	1.96961	1.28923	2.33118	2.30119	0.0293039	0.731371
ACRV1	-0.552627	-0.552627	-0.552627	0.348558	-0.552627	-0.732863	0.319336	-0.552627	-0.0570435	-0.639199	-0.639199	-0.639199	-0.674241	-0.639199	0.81156	0.81156	0.804261	0.804261	5.3514	0.804261	0.81156	3.16042	0.81156	7.28011	0.81156	0.81156	4.41378	0.81156	0.81156	0.732863	0.732863	0.732863	1.72716	0.732863	1.72853	0.732863	0.732863	0.732863	0.732863	1.3995	0.732863	0.732863	0.732863	1.93391	2.59266	0.732863	0.732863	0.732863	0.732863
ACSBG1	6.29729	5.37051	6.63932	2.7209	3.2571	0.278424	10.5369	0.696166	8.068	2.01223	1.92756	3.62694	8.05116	1.81534	8.71057	2.41409	3.0279	2.10398	3.0279	3.0279	7.18001	1.92744	4.16226	7.23502	5.84238	3.83823	6.21015	1.95501	4.46959	4.11624	4.8035	3.85953	4.61678	3.60673	3.97216	3.81244	3.93323	4.86243	6.13898	6.2569	5.79409	5.03432	4.61872	7.68303	4.13098	3.7795	3.95021	3.78732	2.35428
ACSBG2	1.02058	1.02058	1.02058	1.02058	1.02058	1.02058	1.03571	1.02058	1.02058	1.02058	1.02058	1.02058	1.02058	1.02058	1.02058	1.02058	1.02058	1.02058	1.02058	1.02058	1.02058	1.02058	1.02058	1.02058	1.02058	1.02058	1.02058	1.02058	1.02058	1.46756	2.5143	1.50517	1.22499	1.70747	2.06477	2.0107	-0.0735074	1.73294	1.11067	2.1891	2.35913	-1.02058	-1.02058	-1.02058	1.76456	1.9009	1.08366	1.91721	1.61877
ACSF2	5.39854	5.49266	7.50862	5.44964	3.91496	3.35564	3.24457	9.1689	5.21473	6.28486	5.44076	2.04954	7.33605	5.77447	4.87549	9.05087	4.36097	3.38613	3.5195	3.5195	3.53223	3.2838	3.9068	4.8204	3.89917	3.33285	5.69421	3.96297	3.88533	4.93033	5.03466	4.87541	5.26883	4.95559	5.2531	5.5558	5.37622	5.1142	5.94385	6.28932	6.19315	3.87873	4.42999	4.51068	6.31894	6.108	5.90635	4.18822	4.86336
ACSF3	4.64709	4.71963	7.38436	13.1152	5.09808	1.4312	2.76038	9.91674	11.5552	3.68819	7.1288	5.12432	7.61869	5.27396	4.99253	7.02292	4.24384	4.56108	6.67758	5.18938	5.16683	3.50512	5.28405	5.9355	2.31099	5.75962	6.17135	6.59135	5.38646	7.25409	7.3083	7.05483	7.09135	7.21348	7.22049	7.57774	7.6146	7.57736	7.23151	7.30119	7.27826	6.93552	6.99558	7.10876	7.44636	7.58327	7.42636	7.51483	7.34736
ACSL1	6.17164	3.09135	4.53698	3.76752	3.09135	1.35731	3.33932	3.09135	10.1904	4.58839	5.61304	7.56725	8.23709	5.87877	4.93345	4.18059	4.53325	2.08593	5.99585	3.96575	5.32082	6.4497	6.38556	3.79649	3.27546	5.05494	3.20456	4.89041	3.20843	2.35002	5.87294	5.3935	6.13307	5.31683	6.01018	6.38536	6.83083	5.36385	5.57101	5.52761	6.07059	6.88482	6.61115	6.95189	3.68809	2.90595	3.91244	4.42859	3.42516
ACSL3	5.47011	9.34225	12.4288	10.3562	4.74018	1.18289	9.23304	10.9433	10.393	10.9427	13.2648	10.0715	12.3383	12.0658	12.5679	10.5757	11.0838	10.4752	10.2833	7.8967	11.7102	9.92809	4.84636	10.5732	10.3408	10.1306	9.1246	10.9784	12.4925	11.8018	11.775	11.6727	11.557	11.5014	11.6912	12.0275	11.8617	11.9045	11.8679	11.9555	11.7512	9.99499	9.73894	10.3246	11.9236	12.1303	12.0258	11.9445	12.0401
ACSL4	11.9595	8.7152	8.77739	4.96474	8.32032	2.60871	5.79846	3.9087	9.36758	5.71771	5.71771	5.71771	6.98601	10.3437	11.002	7.53359	3.78928	3.78928	3.78928	3.78928	1.69474	11.3143	4.82859	5.09274	7.08773	4.82859	8.49132	5.53576	4.82859	8.55784	8.56504	8.47148	8.4677	8.43468	8.40493	8.03343	7.95281	7.92284	8.43593	8.32593	8.02157	9.24779	9.00529	10.4219	7.44482	7.24053	7.20863	7.77043	8.10423
ACSL5	1.33874	1.33874	2.56722	1.33874	1.33874	1.09304	1.16368	1.33874	1.44981	1.44981	1.44981	1.44981	1.31689	1.44981	1.2724	1.2724	1.21635	1.21635	1.21635	1.21635	1.2724	1.2724	1.2724	1.2724	1.2724	3.5592	1.2724	1.2724	1.2724	2.92242	0.822611	2.52526	2.25785	2.42327	2.43245	2.09662	2.54037	0.9396	-1.09304	-1.09304	-1.09304	1.56024	1.75857	-0.868649	-1.09304	-0.337259	-1.09304	3.29872	4.51247
ACSL6	3.51809	5.59112	7.6944	5.38394	6.22367	3.82915	4.12439	6.6112	4.71583	4.97541	5.53586	3.48207	7.65285	3.81964	6.081	4.92518	6.09069	4.77501	5.25134	6.92483	5.6993	5.36744	5.78447	4.11258	8.57706	5.1929	2.5386	4.9581	8.52743	4.53012	5.23628	3.55106	3.79119	3.78624	2.94487	4.39502	3.76988	4.32322	3.82333	3.80742	4.19848	3.98275	5.56295	5.83758	5.27147	3.72662	4.05111	3.20958	4.11546
ACSM1	0.449998	0.449998	0.449998	0.449998	0.449998	0.449998	0.462841	0.449998	0.449998	0.449998	0.449998	0.449998	0.449998	0.449998	0.449998	0.449998	0.449998	0.449998	0.449998	0.449998	0.449998	0.449998	0.449998	0.449998	0.449998	0.449998	0.449998	0.449998	0.449998	1.89409	-0.449998	0.277244	1.75756	0.793044	-0.449998	0.116611	-0.449998	-0.449998	-0.176084	-0.260412	1.30088	2.53517	0.609161	1.06796	2.39623	3.04451	1.63842	1.11068	-0.449998
ACSM2A	6.39892	4.68284	8.57122	4.5948	4.5307	0.244035	3.8169	7.27324	3.03495	3.92292	3.66843	4.27337	8.88034	2.87602	4.8833	4.65848	3.69614	3.82425	4.91567	0.830993	4.79644	7.57494	5.53922	4.36274	4.31702	4.63821	4.52147	1.32393	5.22341	4.47896	2.24882	2.44292	4.5429	2.67523	3.08961	2.50349	2.74179	4.51091	4.16595	2.70756	3.69479	2.15837	3.13394	4.5416	4.09819	4.26555	4.55595	3.71193	3.82431
ACSM2B	4.84305	3.62081	5.45986	7.76484	3.44996	0.136081	1.54941	1.08774	3.56779	4.21299	9.31934	3.56779	5.87373	6.31607	7.3606	7.79044	0.691565	0.359052	4.15181	6.93979	0.864434	7.65164	7.84456	7.46823	5.6724	9.86366	8.59049	3.46788	8.60967	3.66922	4.36173	4.13714	1.53796	4.2276	3.67681	5.26586	4.76257	1.04707	0.781973	3.405	4.22092	4.28399	3.78374	4.25432	3.40284	2.22833	0.792282	2.52622	2.85629
ACSM3	6.45738	10.4823	5.90851	3.2662	6.79787	0.188906	5.73798	1.78237	4.80333	10.093	8.53633	2.92732	8.36934	4.63677	5.97022	5.48018	5.14484	1.11772	4.65215	3.87473	4.85707	2.73713	3.82372	3.72699	3.82372	2.97855	5.73389	4.72154	5.825	2.75943	3.03744	3.91373	4.08654	3.09373	3.32368	2.93522	2.87382	3.92949	3.90105	3.83687	3.74548	5.36482	5.41354	4.58954	4.25012	3.98063	3.6535	2.85405	2.32372
ACSM4	-0.186748	-0.186748	-0.186748	-0.186748	-0.186748	-0.186748	-0.155875	-0.186748	-0.186748	-0.186748	-0.186748	-0.186748	-0.186748	-0.186748	-0.186748	-0.186748	-0.186748	-0.186748	-0.186748	-0.186748	-0.186748	-0.186748	-0.186748	-0.186748	-0.186748	-0.186748	-0.186748	-0.186748	-0.186748	0.186748	0.186748	0.186748	0.186748	0.186748	0.186748	0.186748	0.186748	0.186748	0.186748	0.186748	0.186748	4.42281	3.62251	0.186748	0.186748	0.186748	0.186748	0.186748	0.186748
ACSM5	0.576268	0.576268	0.576268	0.576268	0.848616	-0.046933	0.0217267	2.79672	0.162964	1.46754	0.162964	0.162964	0.0844356	0.162964	0.241574	0.241574	0.901135	0.225484	0.225484	0.225484	0.219517	0.905133	0.241574	2.04973	0.241574	0.241574	0.241574	0.241574	0.241574	0.141442	0.046933	0.985665	0.154376	0.046933	0.046933	0.046933	0.54582	0.566303	0.046933	0.78216	0.046933	0.993346	0.046933	0.046933	0.348918	0.046933	0.356344	0.046933	0.046933
ACSM6	1.2753	7.34638	2.88272	2.86858	2.88272	-0.171995	1.39219	6.15002	4.52343	3.58197	2.09484	2.09484	5.89066	1.95933	2.07433	1.60696	1.36535	2.68842	7.62499	2.57909	3.22052	2.44381	5.27074	2.55193	2.98354	5.17273	0.834118	2.32066	2.44381	1.58875	0.657037	1.08367	1.27485	1.60094	2.13223	1.72864	2.47363	1.82231	1.483	2.01579	2.1041	2.53372	2.59153	2.14134	2.22364	1.81861	2.3025	0.807987	1.04049
ACSS1	4.25312	6.26133	5.96438	6.06673	5.72782	6.60547	7.79948	6.11156	4.35701	5.35644	7.87822	4.41361	5.05296	2.69964	4.25066	4.84072	3.23695	2.78868	4.5123	2.39165	1.17568	4.48661	5.56681	5.23824	3.58945	3.88936	5.18367	2.66928	3.53122	1.29064	1.53051	2.09542	2.62055	1.10505	1.72679	2.6657	2.67645	1.99587	2.18182	1.40996	2.20009	3.79572	3.60535	2.80414	1.94464	1.59362	2.49855	1.50623	0.839262
ACSS2	5.47947	6.21039	4.78785	4.48501	4.62354	1.70762	5.16504	5.07092	10.3688	5.4546	7.55881	4.32113	5.39845	6.95948	9.47662	6.11595	6.26833	9.25306	4.24425	5.34288	8.1753	4.67219	6.11595	6.06456	8.83195	10.6844	4.08827	4.57759	6.84613	7.75683	7.88589	7.7233	7.63316	7.72966	7.62978	7.44046	7.67845	7.37451	8.00886	7.9347	7.88356	6.75755	6.77359	7.43219	7.84388	8.05161	7.85583	7.88135	7.98263
ACSS3	2.8548	4.54032	5.45381	4.23732	6.57529	1.94548	2.46125	6.17525	5.66095	4.64061	9.67858	4.04015	3.25837	2.59452	5.42686	8.78523	3.15994	3.15994	3.15994	6.16749	2.22602	3.39769	3.23219	3.0273	3.23219	2.74073	3.23219	3.23219	2.8042	5.07912	5.04368	4.94904	4.89124	5.57194	5.00208	5.89625	5.88756	5.705	4.85893	4.98001	4.77732	7.40871	7.09782	6.91713	5.4644	5.0268	4.99948	4.33737	3.31358
ACTA1	1.17457	0.378909	0.378909	0.378909	0.378909	-0.114783	5.0952	1.55802	0.853646	2.53279	1.55651	1.5691	1.60797	1.61487	4.03101	1.37621	2.89188	2.48925	3.59246	3.5367	4.09288	1.29851	2.32726	2.32726	2.62869	1.49634	2.59894	3.91575	2.19029	4.62628	4.78987	4.80841	4.85455	4.60936	4.21696	3.80579	3.44341	3.32341	2.32998	2.81582	2.88219	9.63261	9.66953	4.37704	3.10229	3.2973	3.17478	6.26998	6.18133
ACTA2	3.50125	4.64059	7.34393	7.08104	1.53108	5.04512	9.47696	7.57291	4.7578	6.90822	7.06699	6.01405	6.42205	5.48378	4.4992	5.20812	2.76621	3.398	3.398	4.01607	5.54751	2.47758	5.41953	4.8189	2.02113	5.18072	6.38714	3.98699	6.66691	5.57912	5.55473	5.81575	5.64656	5.49225	5.52268	5.36035	5.20452	5.24697	4.20433	3.49486	4.10351	5.66232	5.50426	4.09428	3.67522	3.93677	3.35814	5.36388	5.18466
ACTB	14.286	14.0187	14.8144	14.842	15.2783	15.9113	16.0583	15.4533	14.5764	15.0592	15.0925	15.0144	14.3367	14.7651	15.8019	14.7518	15.1413	15.7627	16.4091	15.1709	15.4811	15.0791	15.1457	15.6138	15.3705	16.0195	16.0714	16.0253	15.766	15.3711	15.312	15.2346	15.2543	15.203	15.3209	15.1015	15.0383	15.049	14.9421	14.8223	14.8804	16.068	16.2882	15.9595	15.0815	14.9674	15.2162	15.1913	15.3787
ACTBL2	3.27422	3.27422	3.27422	3.27422	3.27422	2.92264	1.38438	12.7234	1.38438	1.38438	1.38438	1.38438	1.38438	1.38438	1.38438	1.38438	1.38438	1.38438	1.38438	1.38438	1.38438	1.38438	1.38438	1.38438	1.38438	1.38438	1.38438	1.38438	1.38438	3.00046	3.05664	3.76954	3.13373	2.84966	2.85566	2.09109	2.26878	2.50871	-1.38438	-1.38438	-1.38438	1.5522	1.84579	-1.38438	-1.38438	-1.38438	-1.38438	3.18943	3.65077
ACTC1	0.724764	0.724764	1.48974	0.724764	0.724764	0.571768	1.68512	0.724764	0.968319	2.84639	0.968319	0.968319	1.15661	0.968319	0.949208	8.70922	4.24373	8.46222	4.24373	12.6668	8.38706	3.64172	3.64172	11.9595	3.64172	1.3257	3.64172	3.64172	3.64172	7.1249	6.82544	7.04303	6.32523	6.44402	6.51172	6.87648	6.60449	6.77028	1.88379	0.696063	-0.122732	11.2642	11.4506	7.02451	2.23793	2.21308	2.42774	5.65095	5.87428
ACTG1	14.6018	14.5212	15.0994	14.8955	15.5366	15.6842	15.5089	13.8598	15.5493	15.9461	15.8615	16.2721	14.5489	15.6149	11.7423	11.5743	10.8435	13.1504	11.9704	13.4738	13.8916	13.9557	13.241	14.2903	14.2138	11.7626	14.8178	15.0821	14.9684	14.7537	14.7447	14.5304	14.4339	14.4772	14.3413	14.2932	14.257	14.292	14.0476	14.2625	14.3185	15.2811	15.3698	14.8991	13.8993	14.0512	14.0245	14.3791	14.4469
ACTG2	5.01214	6.21201	5.96807	3.67785	2.74722	5.2494	3.87574	3.67785	3.79187	3.59693	8.00284	5.28182	4.20009	1.64006	9.44892	3.10509	4.1347	4.46789	4.14237	3.12142	3.60956	5.23144	6.33079	5.08809	4.5721	4.5721	6.46548	8.13215	4.53561	5.55105	5.44104	5.71909	5.18501	4.46476	4.88933	5.34076	5.18747	5.13842	3.41176	3.71039	3.37227	7.58583	7.59791	5.75655	3.46972	3.12001	4.09642	6.65853	6.5992
ACTL10	0.478087	0.478087	0.478087	0.478087	0.478087	0.478087	0.674594	0.478087	0.732746	0.732746	0.732746	0.732746	0.637869	0.732746	0.536545	0.536545	0.609618	1.64725	0.609618	0.609618	0.536545	0.536545	0.536545	0.536545	0.536545	0.536545	0.536545	0.536545	0.536545	0.954587	0.131778	1.13319	1.20317	0.287919	0.802717	-0.108297	0.496287	-0.154113	0.348552	0.260127	-0.116721	1.53531	0.707751	1.00805	0.633464	0.165791	0.346158	0.503513	1.05741
ACTL6A	8.75225	1.63812	5.85433	8.18754	8.89021	2.77925	11.8308	7.49391	3.25116	9.50437	6.35316	8.54078	1.90496	8.29829	8.0816	8.76176	8.48238	7.43862	7.82875	6.47124	7.10516	7.2119	8.19839	8.45602	4.46146	3.29108	9.41188	7.91273	8.4122	10.1325	10.0081	9.59443	9.78205	10.0655	10.1121	10.0312	9.84108	9.53144	9.89247	9.5743	9.80343	10.3154	10.0188	10.5852	9.85141	10.0033	9.81256	9.93834	10.0975
ACTL6B	0.126681	0.126681	0.126681	0.126681	0.126681	0.126681	0.147842	0.126681	0.126681	0.126681	0.126681	0.126681	0.126681	0.126681	0.126681	0.126681	0.126681	0.126681	0.126681	0.126681	0.126681	0.126681	0.126681	0.126681	0.126681	0.126681	0.126681	0.126681	0.126681	0.720526	0.977602	2.51933	0.660456	0.869105	2.19203	1.44259	2.23056	1.1779	1.10376	2.02652	2.27953	2.73001	2.233	2.30956	1.62236	2.20204	1.49988	0.803204	0.808009
ACTL7A	-0.0272301	-0.0272301	-0.0272301	-0.0272301	-0.0272301	-0.0272301	0.0554604	-0.0272301	-0.0272301	-0.0272301	-0.0272301	-0.0272301	-0.0272301	-0.0272301	-0.0272301	-0.0272301	-0.0272301	-0.0272301	-0.0272301	-0.0272301	-0.0272301	-0.0272301	-0.0272301	-0.0272301	-0.0272301	-0.0272301	-0.0272301	-0.0272301	-0.0272301	0.0272301	0.0272301	0.0272301	0.0272301	0.0272301	0.0272301	0.0272301	0.0272301	0.0272301	0.0272301	0.0272301	0.0272301	0.0272301	0.0272301	0.0272301	0.0272301	0.0272301	0.0272301	0.0272301	0.0272301
ACTL7B	0.0575988	0.0575988	0.0575988	0.0575988	0.0575988	0.0575988	0.386724	0.0575988	0.314541	0.314541	0.314541	0.314541	3.01973	0.314541	0.0575988	0.0575988	0.0575988	0.0575988	0.0575988	0.0575988	0.0575988	0.0575988	0.0575988	0.0575988	0.0575988	0.0575988	0.0575988	0.0575988	0.0575988	0.288843	-0.0575988	-0.0575988	0.887825	-0.0575988	-0.0575988	-0.0575988	-0.0575988	0.280645	0.288101	-0.0575988	-0.0575988	-0.0575988	-0.0575988	-0.0575988	0.289697	-0.0575988	-0.0575988	-0.0575988	0.385431
ACTL8	0.172672	0.172672	0.172672	0.172672	0.172672	0.172672	0.226938	0.172672	0.226602	0.226602	0.226602	0.226602	0.20651	0.226602	0.172672	0.172672	0.172672	0.172672	0.172672	0.172672	0.172672	0.172672	0.172672	0.172672	0.172672	0.172672	0.172672	0.172672	0.172672	0.740271	0.56759	1.36464	0.263634	1.01059	1.02438	1.29179	0.468992	0.725942	0.324744	0.872028	0.235791	1.18394	1.69965	2.83399	0.345429	1.12552	0.907693	1.90769	1.57288
ACTL9	0.00925716	0.00925716	0.00925716	0.00925716	0.00925716	0.00925716	0.00925716	0.00925716	0.00925716	0.00925716	0.00925716	0.00925716	0.00925716	0.00925716	0.00925716	0.00925716	0.00925716	0.00925716	0.00925716	0.00925716	0.00925716	0.00925716	0.00925716	0.00925716	0.00925716	0.00925716	0.00925716	0.00925716	0.00925716	-0.00925716	-0.00925716	0.391602	-0.00925716	-0.00925716	-0.00925716	-0.00925716	-0.00925716	-0.00925716	-0.00925716	-0.00925716	-0.00925716	-0.00925716	-0.00925716	-0.00925716	-0.00925716	-0.00925716	-0.00925716	-0.00925716	-0.00925716
ACTN1	11.5063	7.75828	10.2835	10.0191	10.9857	0.0794447	4.30282	12.1866	10.8664	3.04179	2.89383	5.18756	9.71494	9.46062	10.1762	7.48696	9.79326	10.2026	11.2651	11.4942	11.3546	9.93388	11.6153	9.76193	11.8002	9.86545	9.47254	10.3562	10.3111	9.86181	10.0187	9.93759	10.0789	9.96487	10.1934	9.64292	9.64396	9.59447	9.1889	8.7863	8.96883	11.4724	11.7176	10.8414	10.151	10.157	10.274	10.6015	10.7237
ACTN2	0.323833	0.323833	0.323833	0.323833	0.323833	0.323833	1.16878	0.323833	0.323833	0.323833	0.323833	0.323833	0.323833	0.323833	0.323833	0.323833	0.323833	0.323833	0.323833	0.323833	0.323833	0.323833	0.323833	0.323833	0.323833	0.323833	0.323833	0.323833	0.323833	2.28999	1.07676	1.84681	0.579088	2.35188	1.86129	2.50731	1.95143	1.46799	1.63235	2.2919	1.68757	4.5428	3.43525	4.79546	3.14076	3.33223	0.575848	2.60852	3.04821
ACTN3	11.7673	3.04049	3.04049	6.7928	3.04049	-0.0792862	1.90167	3.04049	0.80573	0.80573	5.11094	0.80573	1.80442	0.80573	-0.0792862	-0.0792862	-0.0792862	-0.0792862	-0.0792862	-0.0792862	-0.0792862	-0.0792862	-0.0792862	-0.0792862	-0.0792862	-0.0792862	-0.0792862	-0.0792862	-0.0792862	1.66577	2.08195	1.90495	3.48537	0.913001	1.47298	1.74554	1.96839	0.891298	3.08322	1.99008	2.51077	4.78842	4.93758	5.49878	2.59353	2.2577	2.05336	1.43858	1.34984
ACTN4	12.5703	9.60079	5.80387	11.9635	9.71715	11.2513	9.28381	13.629	10.3732	10.3452	12.2222	9.50282	9.00068	10.4533	7.76112	8.38667	5.40927	9.63677	11.2788	11.1105	9.85708	8.53319	11.2694	9.70248	8.99369	11.3025	7.16738	10.1835	9.76992	10.5207	10.7359	10.5705	10.5212	10.4801	10.5744	10.658	10.5619	10.562	10.7148	10.7664	10.7449	10.5193	10.825	10.5939	11.0111	10.9117	11.1279	10.8663	10.8703
ACTR10	10.5827	7.10552	8.52236	8.26532	8.42413	10.2308	6.50793	5.9796	3.42511	9.13981	5.61456	8.80369	5.96406	4.83902	1.82887	3.36236	10.1922	3.37577	9.28876	8.92548	8.18841	7.31056	10.9747	3.04802	7.84079	3.50945	7.10117	8.57284	11.099	8.1995	8.31665	8.30318	8.31098	8.74813	8.48642	8.04228	8.33836	8.0899	7.86226	7.93821	8.0505	8.42457	8.3462	8.12246	7.94987	8.03837	7.80292	8.30258	8.66446
ACTR1A	9.67803	5.84805	5.73809	6.37555	11.0827	9.22086	7.43162	11.1197	11.1707	9.37933	12.971	4.98435	11.5023	10.6054	11.3919	10.7451	10.3225	11.6398	12.1082	9.55984	10.8669	10.2011	11.048	11.619	10.642	11.6016	10.9156	11	10.0696	10.3023	10.1342	10.1097	10.2356	10.1724	10.255	10.0561	10.0244	9.89719	9.73467	9.69871	9.60429	10.0389	10.0782	9.90881	9.8327	9.80926	9.73473	10.0315	10.17
ACTR1B	2.91716	2.91716	7.6382	2.91716	5.34068	7.10644	5.22732	2.91716	4.45719	11.2539	4.45719	8.76999	5.61116	4.45719	1.25891	1.25891	1.26337	1.69973	1.26337	1.26337	1.25891	2.49849	1.25891	1.25891	1.25891	1.25891	1.25891	1.25891	1.25891	6.12995	6.04625	5.98935	6.22776	6.02493	5.9097	6.15143	6.10314	5.94699	6.07564	5.95503	5.99767	6.43585	6.27111	6.17792	6.01477	6.16532	6.04985	6.3735	6.12555
ACTR2	7.785	10.6722	6.53023	5.83305	6.88629	11.5558	7.15017	7.35578	8.74366	11.6545	4.06469	12.0662	11.9715	10.4839	9.16439	11.8745	9.24249	10.6639	10.377	11.718	11.2493	10.5164	7.41252	10.4943	11.0869	9.90777	9.13748	10.8496	7.98855	9.06969	9.22128	9.29852	9.50977	9.30236	9.30907	9.0198	9.30447	9.20338	9.4077	9.41344	9.39772	9.81514	10.1079	9.52718	9.71996	9.28683	9.64054	9.56795	9.43295
ACTR3	8.55715	12.1647	7.60387	11.7429	8.6068	1.14914	4.12843	9.41809	6.59955	12.0838	8.03221	12.5507	9.67142	11.6671	9.76445	9.6308	10.359	8.92132	6.14732	8.19577	9.96177	10.0094	12.3988	7.93448	11.3069	10.1775	11.2166	10.8212	12.3728	10.241	10.2749	10.2642	10.5867	10.4168	10.4089	10.1157	10.1556	10.2293	10.1531	10.1268	10.1474	10.9423	10.9334	10.9185	10.4007	10.4173	10.3832	10.7516	10.5923
ACTR3B	5.89692	10.4325	7.2436	3.56941	1.18271	0.326798	5.35773	4.86847	7.08174	4.19857	5.39724	5.09298	7.13702	3.80584	5.74289	5.5071	3.9986	3.61155	3.55971	4.28594	4.34134	7.61198	5.19853	4.59765	1.79584	3.81551	3.78879	3.78879	4.42821	6.01347	5.01166	6.22697	5.74883	5.90291	6.61153	5.56509	6.12222	5.45233	6.80655	6.68268	6.73581	6.85689	6.48198	7.45422	6.44794	6.62498	6.52766	5.19313	5.95026
ACTR3C	3.34897	5.51246	1.53178	2.76414	4.21531	0.784041	3.31161	5.28608	4.00722	4.93616	3.42986	2.66777	7.50719	5.54093	4.24463	4.36207	4.54199	1.90949	3.99687	11.2176	6.21707	3.00052	7.12364	2.98761	2.60599	5.27374	5.0198	5.38859	4.3231	1.03445	3.72274	4.47395	1.48787	4.40349	4.65044	1.25628	1.39667	3.50836	1.99425	1.81263	2.31235	5.06634	3.55437	5.73949	3.00728	2.32045	2.05646	3.71001	4.1126
ACTR5	2.0028	2.0028	2.0028	2.0028	10.6078	0.281788	4.83273	2.0028	2.04567	2.17266	2.04567	2.04567	6.68345	3.96266	4.28815	4.28815	4.28861	2.62643	10.3105	3.93979	2.72097	9.56874	2.5553	1.14245	10.4608	5.73195	5.03834	9.10175	4.28815	6.16823	6.30218	6.14021	6.17242	5.97972	6.1866	6.49168	6.4931	6.2454	6.29266	6.15022	6.32945	5.80992	6.17576	6.40499	6.30732	6.33742	6.29997	5.89649	6.0716
ACTR6	10.1458	10.5732	10.922	3.78317	10.8591	12.0418	5.66684	7.77822	3.10629	7.14732	11.339	9.33027	8.45846	3.26142	10.3201	10.3761	0.8833	9.47934	10.0552	8.75789	8.26037	8.80941	3.9072	10.258	10.5415	11.9394	11.6262	10.6957	9.94476	8.81141	8.66274	8.9017	8.94816	8.59099	8.71928	8.81661	8.75222	8.86874	9.26371	9.40083	9.25665	7.81608	7.83161	7.75809	9.28245	9.13722	9.37423	8.64014	8.40937
ACTR8	5.06237	9.26168	5.06237	5.06237	10.8552	0.626879	7.38204	8.37669	4.30285	4.99843	4.99843	10.9005	4.13754	10.4995	0.929171	4.36897	6.58262	7.97811	4.23917	4.23917	8.82156	10.2425	4.36897	4.39067	9.89449	4.36897	4.36897	6.53474	5.88016	8.09316	7.85863	7.94649	7.95213	8.00278	7.90765	7.34624	7.5442	7.23601	7.5788	7.67306	7.73834	7.62617	7.6427	8.41621	7.97573	7.93209	7.90847	7.96897	8.14567
ACTRT1	0.0195369	0.0195369	0.0195369	0.0195369	0.0195369	0.0195369	0.0195369	0.0195369	0.0195369	0.0195369	0.0195369	0.0195369	0.0195369	0.0195369	0.0195369	0.0195369	0.0195369	0.0195369	0.0195369	0.0195369	0.0195369	0.0195369	0.0195369	0.0195369	0.0195369	0.0195369	0.0195369	0.0195369	0.0195369	-0.0195369	-0.0195369	-0.0195369	-0.0195369	-0.0195369	-0.0195369	-0.0195369	-0.0195369	-0.0195369	-0.0195369	-0.0195369	-0.0195369	-0.0195369	-0.0195369	-0.0195369	-0.0195369	-0.0195369	-0.0195369	-0.0195369	-0.0195369
ACTRT2	0.00606653	0.00606653	0.00606653	0.00606653	0.00606653	0.00606653	0.00606653	0.00606653	0.00606653	0.00606653	0.00606653	0.00606653	0.00606653	0.00606653	0.360821	0.360821	0.24996	0.24996	0.24996	0.24996	1.56416	0.360821	0.360821	0.360821	3.32585	0.360821	0.360821	0.360821	0.360821	-0.00606653	-0.00606653	-0.00606653	-0.00606653	-0.00606653	-0.00606653	-0.00606653	-0.00606653	-0.00606653	-0.00606653	-0.00606653	-0.00606653	-0.00606653	0.346582	-0.00606653	-0.00606653	-0.00606653	-0.00606653	-0.00606653	-0.00606653
ACTRT3	2.32778	2.32778	2.32778	2.32778	2.32778	0.377647	1.8866	12.0784	0.983547	2.13693	0.983547	0.983547	0.757429	0.983547	1.24872	1.24872	0.976513	0.976513	0.976513	0.976513	1.24872	1.24872	1.24872	1.24872	4.32341	1.24872	8.4092	1.24872	1.24872	3.12967	2.35717	3.23778	3.39291	3.0307	3.58023	3.02659	2.67221	3.59774	3.49307	3.20178	3.49387	4.90138	4.87468	5.09191	3.93479	3.72241	4.07157	3.77259	3.4074
ACVR1	3.02248	11.5584	3.02248	2.92176	3.02248	0.913672	5.47651	3.02248	12.0803	6.11936	6.11936	3.44467	12.9041	9.44524	10.3939	10.5551	5.42185	2.56003	1.94928	8.85007	10.5657	7.15328	6.26439	8.71202	6.26439	6.30169	10.9942	6.26439	8.9057	6.9999	6.96245	6.85993	6.97247	6.95112	7.24728	6.87072	7.16039	7.24375	6.69626	6.79573	6.67075	6.49166	5.85991	5.05026	6.97656	6.94658	7.08294	6.95046	6.90928
ACVR1B	6.50799	6.50799	2.67621	12.9615	11.3182	1.70744	4.26925	8.67715	9.4341	9.59968	5.11172	5.11172	3.08361	5.11172	4.77666	10.8089	11.0813	4.54986	4.54986	4.54986	10.3294	4.77666	4.77666	4.77666	8.03967	4.77666	4.77666	8.82679	6.28978	5.82239	5.95424	5.60396	6.19644	6.45001	6.11495	6.40626	6.29831	6.6546	6.51474	6.15366	6.54259	6.35663	5.92063	5.28796	6.33613	6.65123	6.64942	5.98919	6.25721
ACVR1C	1.62366	1.62366	1.62366	1.62366	1.62366	1.62366	1.89989	1.62366	2.8162	2.8162	2.8162	6.68047	2.37049	3.09177	1.62366	1.62366	1.62366	1.62366	1.62366	1.62366	1.62366	1.62366	1.62366	1.62366	1.62366	1.62366	1.62366	1.62366	1.62366	3.36793	2.00981	3.55135	2.72669	3.26666	2.50063	2.15337	2.98234	3.49331	1.72222	2.28904	2.20846	3.09106	3.10722	3.3718	3.55068	3.40585	3.34787	2.74283	3.00379
ACVR2A	2.68752	4.43381	5.46527	9.47054	4.45675	3.42605	5.38469	4.52043	11.7967	12.1584	2.62761	1.61067	8.89281	6.1875	10.4782	8.32373	11.9468	12.0477	1.99095	7.75486	11.492	10.3966	5.20708	9.98155	10.5748	6.30773	8.12683	3.82944	10.8715	7.26548	7.27672	6.77562	7.034	6.9906	7.25621	7.02134	6.89038	7.00848	6.17883	5.96022	6.47282	7.68768	7.66454	7.81152	6.94245	6.28487	6.20298	7.08443	7.43273
ACVR2B	10.6252	11.8011	14.3973	6.34381	11.1043	13.7251	3.61911	15.2607	10.1184	8.56972	6.27001	8.91645	8.68533	6.38239	11.654	7.69319	2.68943	5.0276	9.01784	7.23395	8.85777	8.97281	6.75475	9.49312	5.44739	9.49349	8.68115	8.88283	9.50903	8.20737	8.25713	8.20015	8.43696	8.42708	8.22981	8.74151	8.74447	8.70039	9.03337	8.81571	9.09721	9.94686	10.2621	10.0753	8.91725	8.8898	8.93381	8.58099	8.59743
ACVRL1	3.64828	5.16693	5.70323	3.86966	2.89852	1.06252	2.54266	2.83658	4.80019	2.65806	5.76329	2.52555	5.83213	6.09734	1.50837	2.76562	2.28528	1.72663	2.28528	2.28528	3.88722	4.40796	3.73173	3.17019	2.76562	2.73825	6.1383	2.30199	4.63965	4.64268	5.37609	5.35542	3.32407	5.35516	5.13908	3.95924	3.56975	1.15463	1.13828	2.07706	1.02806	2.24716	-0.07365	1.38303	0.436083	0.449509	2.4094	3.32771	3.22158
ACY1	2.0546	5.23131	6.79878	10.101	9.19863	-0.312166	1.53813	10.4799	9.54204	10.1382	8.87168	8.87624	5.68356	8.58349	3.56495	9.4674	10.1003	6.97421	10.4603	8.79259	8.09804	7.43146	10.1216	3.28981	6.30366	8.37571	3.61361	1.57356	2.33582	8.03643	7.91661	7.57273	7.63862	7.83834	7.92517	7.98171	7.70888	7.76168	7.45536	7.2589	7.69115	8.37756	8.16813	8.82114	7.61001	7.50506	7.62621	6.8787	7.34167
ACY3	0.00052377	0.00052377	0.00052377	0.00052377	0.00052377	0.00052377	0.00052377	0.00052377	0.00052377	0.00052377	0.00052377	0.00052377	0.00052377	0.00052377	0.00052377	0.00052377	0.00052377	0.00052377	0.00052377	0.00052377	0.00052377	0.00052377	0.00052377	0.00052377	0.00052377	0.00052377	0.00052377	0.00052377	0.00052377	0.464036	-0.00052377	-0.00052377	-0.00052377	-0.00052377	-0.00052377	-0.00052377	-0.00052377	-0.00052377	-0.00052377	-0.00052377	-0.00052377	1.30401	0.346024	-0.00052377	-0.00052377	-0.00052377	-0.00052377	-0.00052377	-0.00052377
ACYP1	7.97078	1.08812	1.08812	0.505012	1.08812	5.94837	2.80716	1.08812	1.81338	5.96102	1.81338	1.81338	1.30865	1.81338	8.96866	8.26416	7.6321	5.98693	5.98693	7.80946	7.97608	8.32234	8.14287	7.5665	7.91335	7.52932	8.44628	7.40181	6.65412	5.38896	4.90225	4.84494	5.31127	5.29999	5.59225	5.17214	5.11593	5.38002	4.81048	4.57552	4.69568	5.79627	5.78504	5.93953	5.73167	5.56082	5.69321	5.7791	5.44849
ACYP2	6.39421	7.00587	7.4174	6.87413	7.49778	2.13381	2.67327	4.33983	3.06648	6.27514	3.26003	4.18524	5.57437	2.83342	2.50262	0.999464	1.22423	-0.198364	5.08974	1.22423	-0.322273	1.39698	1.39698	4.27005	-0.134464	3.462	0.521716	6.2273	0.875287	4.76783	3.94448	3.84765	3.50761	3.9319	4.48525	3.74842	4.02143	3.8903	4.89575	4.98066	4.96751	4.80759	5.30795	5.40543	4.42017	4.25711	4.09864	3.00001	3.49487
ADA	4.85293	2.60669	2.60669	10.0915	2.60669	0.173929	3.6593	2.60669	1.88764	1.88764	1.88764	1.88764	2.12284	8.43667	5.60724	9.18959	5.17025	5.17025	5.95215	10.5354	9.10844	9.69816	5.60724	9.90822	8.91634	5.60724	2.44817	8.65391	7.08065	5.66427	6.36089	6.33424	6.63425	6.48169	6.26606	6.59337	6.92403	6.62832	5.7718	5.56638	6.21795	5.44438	5.39921	5.33272	6.24078	5.79808	5.78746	5.70098	5.50813
ADA2	7.53867	5.71776	8.95957	8.71766	6.19239	1.63214	10.0193	9.37772	4.49808	6.52909	7.29764	3.72996	9.73694	6.49613	5.49028	3.23385	5.59771	3.24388	4.23817	6.5572	7.07166	6.02871	3.75914	2.70628	6.66618	5.91031	4.54424	4.37938	7.02694	6.85632	6.53703	6.40846	6.9658	6.26252	6.79679	7.06215	7.02461	7.05503	7.69326	7.65001	7.82692	7.25953	7.38257	6.86239	7.0229	6.97245	7.20094	6.32942	6.43
ADAD1	-0.109031	-0.109031	-0.109031	-0.109031	-0.109031	-0.109031	0.212492	-0.109031	-0.109031	-0.109031	-0.109031	-0.109031	-0.109031	-0.109031	0.515322	0.515322	0.320212	0.320212	0.320212	0.320212	0.842796	0.515322	0.515322	0.515322	7.524	0.515322	0.515322	0.515322	0.515322	0.109031	0.109031	0.109031	1.61664	0.109031	0.109031	0.109031	0.109031	0.109031	0.109031	0.109031	0.109031	1.09544	0.109031	0.109031	0.109031	0.109031	0.743694	0.109031	0.109031
ADAD2	2.97711	5.11074	6.53291	2.58912	2.95662	0.264921	1.13614	2.95662	2.7561	3.47037	4.99921	3.86086	3.80631	2.91007	4.57343	3.63765	1.72935	4.15647	1.72935	1.72935	0.698044	1.95278	1.95278	3.88226	1.95278	4.30037	1.58481	1.95278	3.7105	2.0732	1.86479	0.891315	1.88447	1.61174	3.60553	1.83528	2.06917	2.49819	1.34939	2.19603	1.70094	2.80633	2.14707	3.18132	2.37674	3.14467	2.91409	1.25596	1.2139
ADAL	4.21968	7.46016	10.9198	5.77043	2.42202	0.360836	4.49013	5.74975	9.87702	9.56851	6.122	3.08189	7.24443	4.42847	4.3115	8.91119	7.57973	3.0943	4.84609	4.92936	6.00868	2.49621	5.425	6.15296	7.00439	4.93082	8.95766	3.66058	3.14321	5.97893	6.09248	6.02925	6.21759	6.35913	6.31965	5.94861	6.10804	6.29872	6.47191	6.35618	6.38983	6.06471	6.58755	6.13149	7.07861	6.85242	6.8161	5.6612	6.12353
ADAM10	9.22358	10.947	7.37927	9.60115	8.92601	4.33461	10.7095	8.25279	9.03324	13.4309	11.14	8.0985	6.8597	9.76072	10.8557	10.8452	10.3525	10.1625	11.3488	6.82048	10.0848	10.35	12.3313	10.7479	9.39444	11.1417	12.6481	8.75507	11.3376	10.0849	10.0344	10.2802	10.3664	10.3638	10.6048	10.1934	10.1535	10.031	10.0066	9.89683	9.84094	10.7726	10.8761	10.6389	9.95094	9.9845	9.92564	10.1476	10.3056
ADAM11	1.00638	1.00638	1.00638	1.00638	1.00638	1.00638	1.07538	1.00638	1.00638	1.00638	1.00638	1.00638	1.00638	1.00638	1.41752	1.41752	1.93144	1.93144	1.93144	9.2292	1.41752	1.41752	1.41752	1.41752	1.41752	1.41752	1.41752	1.41752	1.41752	1.17503	0.951057	0.855985	2.64417	2.72752	0.809548	3.64413	1.57791	1.6534	3.13467	1.38589	3.41489	3.69114	4.04261	1.75329	1.60831	4.06364	3.27653	3.75501	1.45985
ADAM12	2.70186	2.79122	2.72561	2.79122	3.12716	1.87365	2.16459	4.44542	3.39504	2.57296	3.43889	2.57296	3.96886	2.49761	2.8345	3.68672	2.6489	2.29276	2.6489	2.92231	2.54455	2.8345	2.8345	2.8345	2.8345	2.54502	2.8345	2.8345	10.9209	2.64363	2.63763	3.29814	3.09996	3.55311	4.17306	3.87574	4.63633	3.06744	-1.55317	-1.11679	-0.906567	2.07412	0.851434	0.147616	-1.44584	-1.87365	-1.73957	3.36827	3.17732
ADAM15	2.40618	2.07557	2.40618	3.93098	2.40618	0.716082	5.52001	6.28231	1.75532	4.01838	3.0133	1.84607	5.86215	3.0133	8.71838	4.01919	7.28456	9.08909	11.4257	12.036	9.40044	9.23569	10.9657	9.69672	10.8023	3.72297	9.37825	7.61036	5.05778	6.91979	6.55724	6.88799	6.943	6.90785	6.43813	6.83623	6.60285	6.35671	5.99722	6.25422	6.19389	5.77418	6.32713	6.96159	6.67998	6.5506	6.94363	7.07519	6.6524
ADAM17	9.27002	10.939	11.3145	7.19321	3.64528	5.61073	16.4081	6.54378	4.0623	12.4421	13.915	4.44676	5.72717	11.0713	11.7618	10.5747	12.702	9.56988	10.2827	6.63377	6.82842	10.2174	6.46181	7.21086	3.71436	8.00894	3.26299	11.3869	10.315	8.35342	8.3458	8.36346	8.4883	8.42866	8.09568	8.00807	8.24288	8.25418	7.9922	8.12524	7.96795	7.94117	7.9754	7.51227	7.97147	8.16912	7.92255	8.55127	8.65939
ADAM18	0.0319656	-0.336211	-0.336211	-0.336211	-0.336211	-0.409847	3.31041	-0.336211	-0.217124	-0.217124	-0.217124	-0.217124	0.910733	-0.217124	1.10286	1.10286	7.798	6.51738	2.4332	7.53423	-0.284651	1.10286	1.10286	1.10286	4.39773	1.10286	1.10286	1.10286	1.10286	2.52209	3.28085	2.2053	2.14579	2.82701	1.4471	3.04344	2.71193	2.48265	2.84728	2.09619	2.21629	0.409847	0.409847	0.409847	1.62909	1.12691	1.85623	1.94703	1.81611
ADAM19	3.75545	2.36273	2.36273	2.36273	2.36273	1.62029	16.4529	3.93976	14.2628	8.17474	8.17474	10.2301	14.0363	3.55674	3.04133	2.07016	1.92958	1.92958	1.92958	1.92958	1.89905	2.07016	4.65702	2.21821	2.07016	2.07016	2.07016	2.47151	2.07016	6.35007	6.3315	6.68016	6.45375	6.24227	6.45529	7.32839	7.43659	7.42431	5.49674	5.4344	5.55255	6.73452	6.90838	5.21668	6.89882	6.66668	6.88754	7.80099	7.97529
ADAM2	0.0211327	0.0211327	0.0211327	0.0211327	0.0211327	0.0211327	0.0320382	0.0211327	0.0211327	0.0211327	0.0211327	0.0211327	0.0211327	0.0211327	0.0211327	0.0211327	0.0211327	0.0211327	0.0211327	0.0211327	0.0211327	0.0211327	0.0211327	0.0211327	0.0211327	0.0211327	0.0211327	0.0211327	0.0211327	-0.0211327	-0.0211327	-0.0211327	0.326833	-0.0211327	-0.0211327	-0.0211327	-0.0211327	-0.0211327	-0.0211327	-0.0211327	-0.0211327	1.9233	2.43324	-0.0211327	-0.0211327	-0.0211327	-0.0211327	-0.0211327	-0.0211327
ADAM20	1.31425	1.31425	1.31425	4.36746	1.31425	0.70361	0.718356	1.31425	0.70361	0.70361	0.70361	0.70361	0.70361	0.70361	1.31114	1.31114	1.12129	1.12129	1.12129	1.12129	1.31114	1.31114	1.31114	9.0572	1.31114	1.31114	1.31114	1.31114	1.31114	1.55272	0.382084	1.01327	1.09319	1.23446	1.40188	0.597981	0.289232	0.66257	1.46525	1.37829	1.48567	0.10431	1.01499	1.44873	1.62791	2.10157	1.18297	-0.0347081	0.625545
ADAM21	0.222709	0.222709	0.222709	0.222709	0.222709	0.222709	0.285862	0.222709	0.222709	0.222709	0.222709	0.222709	0.222709	0.222709	0.222709	0.222709	0.222709	0.222709	0.222709	0.222709	0.222709	0.222709	0.222709	0.222709	0.222709	0.222709	0.222709	0.222709	0.222709	-0.222709	-0.222709	1.24406	-0.222709	0.943318	-0.222709	-0.222709	0.169447	0.165275	0.952119	-0.222709	0.928465	0.57486	0.996045	0.275718	-0.222709	0.387204	0.562933	0.45375	-0.222709
ADAM22	2.42269	2.42269	2.42269	6.19175	2.42269	1.66888	1.77378	2.42269	1.66888	1.66888	1.66888	1.66888	1.66888	1.66888	1.83323	1.83323	1.78187	1.78187	1.78187	1.78187	1.83323	1.83323	1.83323	2.56165	1.83323	1.83323	3.03587	1.83323	1.83323	3.07107	3.12921	3.14364	2.2389	2.99749	2.59073	3.13296	3.50093	3.19227	3.02361	3.74099	3.18197	7.17472	7.21754	7.337	3.58955	2.27591	2.38048	3.31183	3.98852
ADAM23	0.864941	0.864941	1.30237	0.864941	0.864941	5.45775	13.98	0.864941	9.5165	4.77584	10.2157	4.77584	5.90445	6.65778	0.876919	0.876919	0.845836	0.845836	0.845836	0.845836	0.876919	0.876919	0.876919	0.876919	2.14509	0.876919	0.876919	0.876919	0.876919	5.79621	5.15723	5.12974	5.06325	4.73353	5.52268	4.65365	4.05367	4.30436	5.39018	4.62835	5.04833	5.51135	6.29734	6.23628	4.36143	4.2392	4.42474	4.15498	4.65579
ADAM28	2.75268	2.28716	2.33698	3.16113	2.75268	0.657474	1.64121	7.41584	1.32455	1.32455	1.32455	1.32455	7.18102	1.13558	2.0466	2.0466	2.20966	4.49135	4.46724	2.20966	5.44203	2.0466	3.98623	1.11469	3.2302	2.0466	2.7302	1.28694	2.0466	1.49216	2.41698	1.89695	1.96606	1.90798	3.21016	0.513484	-0.125394	0.665301	0.554634	0.00768179	0.599798	5.0637	4.62902	3.71421	0.430051	0.116462	1.05414	0.261771	3.24029
ADAM29	5.51191	4.42705	5.8757	3.87289	2.8662	0.145583	2.4327	8.18391	4.94206	4.63675	4.17648	1.06464	5.91038	2.73559	5.36673	2.95604	3.6935	0.607459	3.95447	4.82314	3.82854	3.2961	4.37361	2.56615	3.05979	3.89206	3.09767	3.05979	3.41261	1.88103	1.68508	2.45776	2.42324	2.37024	2.21689	2.61289	1.96768	1.87378	2.15358	2.003	2.88701	1.98702	3.13696	2.61196	2.38944	1.8578	2.64483	1.59414	2.56562
ADAM30	0.0531782	0.0531782	0.0531782	0.0531782	0.0531782	0.0531782	0.0531782	0.0531782	0.0531782	0.0531782	0.0531782	0.0531782	0.0531782	0.0531782	0.0531782	0.0531782	0.0531782	0.0531782	0.0531782	0.0531782	0.0531782	0.0531782	0.0531782	0.0531782	0.0531782	0.0531782	0.0531782	0.0531782	0.0531782	-0.0531782	-0.0531782	-0.0531782	-0.0531782	-0.0531782	-0.0531782	-0.0531782	-0.0531782	-0.0531782	-0.0531782	-0.0531782	-0.0531782	-0.0531782	-0.0531782	-0.0531782	-0.0531782	-0.0531782	-0.0531782	-0.0531782	-0.0531782
ADAM32	7.90377	8.09417	9.85233	9.79432	8.6694	0.587777	8.02899	7.78719	9.27485	8.91684	10.0389	9.52102	11.3255	9.19675	5.5201	8.13063	7.97921	8.57753	8.05241	9.71914	6.38114	8.2416	9.00521	8.84578	6.15738	9.26716	8.9711	7.62233	7.74664	6.62729	6.21115	6.12599	6.70331	6.58587	6.59843	6.45886	6.82754	6.2017	6.17271	6.08603	6.32496	6.82754	6.58315	6.95137	6.6742	6.41758	6.42841	5.76957	5.94374
ADAM33	3.6604	7.02955	3.6604	4.51785	3.6604	1.28439	2.18974	6.56186	3.77697	5.95284	7.41088	3.82225	3.50837	4.57193	3.84502	2.06331	4.18492	2.0465	2.0465	2.0465	2.06331	2.06331	2.06331	2.22232	2.06331	3.0437	4.74255	2.06331	2.06331	2.71096	2.69708	2.77416	2.99406	2.96699	2.82196	2.71404	2.76562	3.05987	3.08016	2.76858	3.26847	2.13278	2.36117	1.9505	3.28848	2.92183	3.10544	2.74105	3.19647
ADAM7	0.270431	0.270431	1.54262	0.270431	0.270431	0.0159937	0.0159937	0.270431	0.148957	0.975363	0.148957	0.148957	0.0992118	0.148957	0.0159937	0.0159937	0.0159937	0.0159937	0.0159937	0.0159937	0.0159937	0.0159937	0.0159937	0.0159937	0.0159937	0.0159937	0.0159937	0.0159937	0.0159937	-0.0159937	-0.0159937	-0.0159937	-0.0159937	-0.0159937	-0.0159937	-0.0159937	-0.0159937	-0.0159937	-0.0159937	-0.0159937	-0.0159937	-0.0159937	-0.0159937	-0.0159937	-0.0159937	-0.0159937	-0.0159937	-0.0159937	-0.0159937
ADAM8	2.32353	2.32353	2.32353	5.12861	2.32353	1.76252	2.02329	2.32353	1.76252	1.76252	1.76252	1.76252	1.76252	1.76252	2.08049	6.13467	1.98112	1.98112	1.98112	1.98112	2.08049	2.08049	2.08049	2.08049	2.08049	2.08049	2.08049	2.08049	2.08049	4.36774	4.27359	3.28471	4.45948	4.44453	4.35406	3.44713	2.84357	3.00983	2.64857	2.9062	1.58949	3.52596	2.98546	1.95997	3.44791	3.72318	3.82409	4.6312	4.45034
ADAM9	5.36159	11.9659	2.86892	5.36159	10.632	2.23424	8.06231	5.36159	11.6403	12.2952	9.58028	7.83559	9.94022	12.8975	11.9316	9.91593	10.4879	11.9014	11.51	11.4364	12.0247	10.6722	12.0832	11.4746	11.3844	12.295	11.4496	10.6212	12.4704	9.58473	9.41915	9.88353	10.1397	9.72715	10.131	9.64944	9.59923	9.40328	9.42056	9.58746	9.37318	9.73467	9.29694	8.60471	9.18012	9.27361	9.78717	9.27535	9.3439
ADAMDEC1	0.570777	0.570777	0.570777	0.570777	2.91163	0.102606	0.102606	0.570777	0.102606	0.102606	0.102606	0.102606	0.102606	0.102606	0.102606	0.102606	0.102606	0.102606	0.102606	0.102606	0.102606	0.102606	0.102606	0.102606	0.102606	0.102606	0.102606	0.102606	0.102606	-0.102606	-0.102606	-0.102606	0.40048	-0.102606	-0.102606	-0.102606	-0.102606	0.680065	-0.102606	-0.102606	-0.102606	-0.102606	-0.102606	-0.102606	-0.102606	-0.102606	-0.102606	-0.102606	-0.102606
ADAMTS1	5.93998	10.4858	6.87959	5.07819	2.39698	1.60887	4.31085	3.91474	8.52633	7.07786	5.70627	4.14959	5.73252	2.29363	5.02082	5.42109	4.10225	4.79641	3.4681	4.4417	6.38376	3.90055	5.36082	4.32711	4.3402	6.27999	3.19796	4.71481	3.62034	6.52043	6.82891	6.94695	7.54001	7.26558	7.17163	6.71382	6.51849	6.69618	1.69635	2.32073	3.25396	8.29453	8.43386	7.82557	4.3683	4.34751	4.45616	7.06521	7.36751
ADAMTS10	1.79855	1.79855	3.96858	1.79855	2.28001	1.13568	1.17039	1.79855	1.35408	1.35408	1.35408	1.35408	1.27237	2.71153	1.13568	1.13568	1.13568	1.13568	1.13568	1.13568	1.13568	1.13568	1.13568	1.13568	1.13568	1.13568	1.13568	1.13568	1.13568	2.199	2.71474	2.63411	2.64567	2.10438	2.84849	2.61206	3.08591	3.03239	0.192721	0.170924	-0.804539	3.89925	4.1493	4.71051	-0.42081	0.613078	0.629289	3.52387	3.25579
ADAMTS12	4.43397	11.0498	5.89966	5.26135	4.43397	1.46434	4.96494	4.43397	7.36836	2.90311	2.90311	2.90311	2.94469	2.90311	1.46434	1.46434	1.46434	1.46434	1.46434	1.46434	1.46434	1.46434	1.46434	1.46434	1.46434	1.46434	1.46434	1.46434	1.46434	5.88954	6.71857	5.54012	6.27123	6.42132	7.10933	6.59628	6.89794	6.77757	6.68441	6.70705	7.02774	5.87386	5.03007	7.05359	7.69638	7.56598	8.01052	5.89759	6.20121
ADAMTS13	1.0167	1.0167	1.0167	1.0167	1.0167	1.0167	2.20081	1.0167	1.80459	1.80459	1.80459	1.80459	10.0999	1.80459	1.71088	1.71088	1.49395	1.49395	1.49395	1.49395	1.71088	1.71088	9.73656	1.84188	1.71088	1.71088	1.71088	1.71088	1.71088	1.91677	1.61104	0.85089	2.21659	2.39048	1.41483	1.02412	2.10636	2.52366	1.88702	1.84017	2.22141	3.07196	2.58534	2.5659	2.76759	2.79113	2.49503	1.22256	2.2237
ADAMTS14	1.02786	1.02786	1.02786	1.02786	1.02786	1.02786	1.02786	1.02786	1.02786	1.02786	1.02786	1.02786	1.02786	1.02786	1.02786	1.02786	1.02786	1.02786	1.02786	1.02786	1.02786	1.02786	1.02786	1.02786	1.02786	1.02786	1.02786	1.02786	1.02786	1.45421	1.5783	1.45816	1.02405	1.68904	0.809544	1.54786	1.91334	1.72251	0.180612	0.368394	0.979459	2.45564	2.64632	2.17786	0.251342	0.0762385	0.476841	1.93645	1.83149
ADAMTS15	1.61024	1.61024	1.61024	1.61024	1.61024	1.61024	1.9355	1.61024	1.61024	1.61024	1.61024	1.61024	1.61024	1.61024	1.84106	1.84106	6.22665	2.12959	2.12959	2.12959	1.84106	1.84106	1.84106	1.84106	1.84106	1.84106	1.84106	1.84106	1.84106	2.9696	2.50745	2.74204	2.2591	2.33486	2.55284	2.34215	2.79869	2.24879	1.5217	1.42859	1.9232	3.25738	3.40665	3.03175	1.37043	1.27367	1.65015	2.47574	2.70125
ADAMTS16	2.89609	7.06589	5.71616	2.89609	1.92618	0.88944	2.5771	2.89609	6.17725	4.59342	3.88471	5.02755	8.35395	3.03361	3.0752	2.89295	3.02499	3.60051	7.88253	3.02499	3.52342	5.29603	2.89295	2.56245	2.89295	2.89295	5.89987	2.6128	4.13296	2.59747	1.75155	2.23535	1.8263	2.30304	1.39302	1.01608	5.32078	1.19909	1.37118	1.09489	1.81758	10.0677	9.69615	7.86663	1.72329	4.65171	6.62057	1.42063	0.869926
ADAMTS17	2.86309	1.80881	4.44803	2.85971	3.39826	0.830821	5.06316	3.83291	3.32037	1.63628	1.63628	1.63628	4.38781	1.63628	2.97654	1.61481	1.93905	3.3386	1.93905	4.94397	1.69041	1.69041	1.69041	1.69041	2.30217	1.69041	1.95098	1.69041	2.57701	2.51985	1.80737	1.86432	3.66702	1.26886	0.853075	2.9085	2.72585	3.05072	0.218069	1.74597	2.12619	3.00922	3.87616	3.32784	2.85411	2.22472	1.43745	3.35951	1.17402
ADAMTS18	1.75678	1.75678	1.75678	1.75678	1.75678	1.39153	3.27955	3.583	3.91574	10.982	3.91574	3.91574	12.1169	3.11472	1.79023	1.79023	1.66563	1.66563	1.66563	1.66563	2.24956	2.34929	1.79023	5.05781	1.79023	1.79023	1.79023	1.79023	1.79023	4.63649	3.76255	3.97233	3.13298	3.72418	2.91191	1.90457	2.4756	1.93391	0.0709065	-0.8785	0.989739	3.53292	2.00355	0.978388	0.896893	-0.418736	-0.409985	0.849797	1.46265
ADAMTS19	0.156842	0.156842	0.156842	0.156842	0.156842	0.156842	0.156842	0.156842	0.230814	0.230814	0.230814	0.230814	0.203139	0.69057	0.156842	0.156842	0.156842	0.156842	0.156842	0.156842	0.156842	0.156842	0.156842	0.156842	0.156842	0.156842	0.156842	0.156842	0.156842	0.553574	1.86284	-0.156842	-0.156842	-0.156842	2.63124	-0.156842	0.344394	0.694805	-0.156842	0.226387	0.0100637	8.56561	8.84199	8.44522	2.79559	0.496286	-0.156842	0.126964	-0.156842
ADAMTS2	7.61291	4.91431	7.34851	4.91323	4.35679	2.43283	4.46971	4.61698	5.54992	3.81143	7.63778	4.16581	5.32288	4.2516	1.63467	4.78827	2.96865	1.89283	2.2438	4.11216	3.88534	3.30824	5.76043	4.92244	3.30824	5.64388	3.89718	3.30824	6.93447	3.92276	4.12522	3.18304	3.21765	3.53671	3.55851	3.10688	4.31013	3.86289	2.14555	2.46084	3.67432	3.24708	3.47243	3.06475	2.50085	1.81908	2.99625	3.86309	3.80495
ADAMTS20	2.53353	2.53353	2.53353	2.53353	2.53353	2.53353	3.83091	2.53353	2.87098	2.87098	2.87098	2.87098	4.85657	2.87098	2.53353	2.53353	2.53353	2.53353	2.53353	2.53353	2.53353	2.53353	2.53353	2.53353	2.53353	2.53353	2.53353	2.53353	2.53353	4.32916	4.11533	4.12281	5.88089	6.0187	5.70185	3.9315	3.11528	3.70784	2.04066	2.4068	2.82825	5.34484	5.24912	5.38788	2.96426	3.12933	3.36534	5.71973	5.98161
ADAMTS3	1.79514	1.79514	1.79514	1.79514	1.79514	1.37897	1.97015	3.87601	1.37897	1.37897	1.37897	1.37897	1.37897	1.37897	1.37897	1.37897	1.37897	1.37897	1.37897	1.37897	1.37897	1.37897	1.37897	1.37897	1.37897	1.37897	1.37897	1.37897	1.37897	3.87536	3.14295	2.75334	3.5954	3.05372	2.69819	3.58898	1.74204	1.52514	3.36648	3.6689	3.69954	4.27258	4.9449	3.8077	2.63056	3.20332	3.6372	3.96591	1.93799
ADAMTS4	6.94791	7.63625	8.48966	6.42201	7.34184	6.98016	7.2486	9.45722	6.8482	7.00803	7.68528	6.86066	9.03818	6.27457	6.45791	5.58405	5.11416	6.38096	4.55088	6.262	6.86068	7.22454	7.17674	6.05874	6.21978	5.96679	6.67747	6.86592	7.64908	4.3108	3.70568	4.32601	3.96925	4.53384	4.3855	4.59244	6.8436	4.01399	3.87711	4.00832	7.01853	8.49655	8.95334	9.32356	4.38135	4.11396	4.41904	3.76698	3.9428
ADAMTS5	1.66524	1.66524	1.66524	1.66524	1.66524	1.66524	2.87992	1.66524	2.55381	2.66794	2.66794	2.66794	11.3456	2.66794	2.12352	2.12352	1.98031	1.98031	1.98031	1.98031	2.12352	2.12352	2.12352	2.12352	2.12352	2.12352	7.96668	2.12352	2.12352	4.79605	4.86426	4.78148	4.58698	4.23846	4.34239	4.03847	4.21888	4.18248	-1.66524	-1.66524	-1.66524	4.37491	5.16153	3.31231	-1.66524	-0.927188	-1.66524	4.73056	4.58966
ADAMTS6	2.14955	2.14955	2.95482	2.14955	2.14955	1.9885	3.26083	2.14955	2.2936	2.2936	2.2936	2.2936	2.81769	2.2936	1.9885	1.9885	1.9885	1.9885	1.9885	1.9885	1.9885	1.9885	1.9885	1.9885	1.9885	1.9885	1.9885	1.9885	1.9885	4.48724	4.67517	3.91644	5.15636	4.73972	4.85487	4.85333	4.90928	4.30551	0.458377	2.04432	-0.484964	4.84135	4.76952	4.37672	1.57133	1.90928	1.9896	4.25936	4.78145
ADAMTS7	1.2964	1.2964	1.2964	1.2964	1.2964	1.2964	1.34721	1.2964	1.2964	1.2964	1.2964	1.2964	1.2964	1.2964	1.48845	2.76603	1.42843	1.42843	1.42843	1.42843	1.48845	1.48845	1.48845	2.46743	1.48845	1.48845	1.48845	1.48845	1.48845	2.09041	2.39383	1.30709	2.50949	1.80117	2.57194	2.198	2.74866	2.79086	2.91065	3.06847	3.17689	5.81607	5.90705	4.68008	1.90147	2.38681	2.08272	2.71416	0.925588
ADAMTS8	0.478938	0.478938	0.478938	0.478938	0.478938	0.478938	0.615242	0.478938	0.638492	0.638492	0.638492	0.638492	0.578799	1.63017	0.478938	0.478938	0.478938	0.478938	0.478938	0.478938	0.478938	0.478938	0.478938	0.478938	0.478938	0.478938	0.478938	0.478938	0.478938	2.56003	2.46195	2.14759	1.63952	1.72747	1.40353	1.82039	1.88389	1.93004	2.152	1.42385	2.55764	4.69232	4.93787	6.36442	1.89074	1.84408	2.17173	2.97503	3.45796
ADAMTS9	3.76743	3.76743	3.76743	11.3091	6.91732	1.09453	2.95434	3.76743	5.54994	4.67825	8.76018	2.67952	4.35269	8.00715	6.42074	3.39736	3.91909	3.86749	8.41193	6.89357	3.39736	4.40596	3.39736	3.11536	3.39736	5.44607	3.80275	4.11629	3.39736	3.50628	4.16564	3.94237	3.9479	4.46728	4.79234	4.08514	4.39657	4.33638	0.759983	-0.331948	1.62722	4.29637	3.77716	-0.172748	1.22098	1.35452	0.546113	3.35851	3.2409
ADAMTSL1	0.836127	0.836127	0.836127	0.836127	0.836127	0.836127	0.863211	0.836127	0.836127	0.836127	0.836127	0.836127	0.836127	0.836127	0.884946	0.884946	0.86969	0.86969	0.86969	0.86969	0.884946	0.884946	0.884946	0.884946	0.884946	0.884946	0.884946	1.50739	0.884946	1.69874	2.82429	1.15955	0.892781	1.90068	1.42358	1.65021	2.85621	2.85802	-0.836127	-0.836127	-0.836127	4.60416	4.42106	1.55253	-0.711364	-0.649467	-0.836127	2.24546	2.55912
ADAMTSL2	3.56072	3.81177	8.80643	3.56072	3.56072	0.958848	10.719	5.86957	2.31129	4.45625	6.85963	4.28131	6.34739	6.39937	3.52934	6.75503	6.59051	4.72011	7.28609	7.21107	5.88403	4.60455	4.45244	4.32833	3.76192	5.5962	4.45244	4.45244	6.1422	4.04778	3.9678	3.93942	3.77348	3.81502	3.82829	2.8646	3.10581	2.9655	3.21813	3.41132	3.72207	0.705914	0.328351	1.81412	4.15989	4.29718	4.34351	4.1216	4.03999
ADAMTSL3	7.95004	9.72745	10.0256	10.418	8.63076	2.25538	8.44474	11.9329	10.0178	9.67286	10.7633	9.88479	12.5182	9.10948	9.48973	8.8213	6.19892	5.82715	9.07688	9.53886	8.34749	7.47512	9.74895	8.75278	5.809	9.51235	8.94566	6.96937	9.70369	8.36762	8.34918	8.34025	8.65342	8.59116	8.58041	8.63249	8.4421	8.57253	8.34776	8.37592	8.30008	8.18142	8.25668	8.27946	8.46212	8.41803	8.30752	8.37661	8.42332
ADAMTSL4	1.99589	1.97778	2.14146	6.08989	1.97778	0.546473	6.0346	1.97778	1.58174	1.89148	1.58174	1.58174	5.49552	1.58174	4.70806	3.2563	3.74489	4.42898	10.4222	4.42898	8.37162	9.10494	4.70806	6.16252	2.8177	4.70806	4.61826	11.3282	6.94564	3.59942	3.68781	4.24506	3.9381	3.87917	4.07383	3.64347	3.5281	3.76513	3.1151	3.09318	3.20887	4.05176	3.97154	2.25197	4.04913	3.73774	4.06507	3.40291	3.73177
ADAMTSL5	2.89278	2.29886	2.29886	2.29886	4.55853	1.31367	4.84941	2.40087	4.90695	9.90604	5.6488	2.75797	9.86884	5.94915	2.86016	2.86016	2.50009	2.50009	2.89078	2.50009	2.86016	10.1323	2.86016	5.3686	4.28614	2.52335	2.86016	2.86016	4.43796	5.88956	5.88954	6.03602	5.39785	5.50477	5.67555	5.32567	5.83578	5.75967	5.05302	5.22549	5.60244	1.53414	3.89876	-0.435631	4.37771	3.79903	4.23536	3.64683	3.63417
ADAP1	2.85002	1.74773	1.74773	1.74773	1.74773	3.66735	1.78484	1.74773	3.05221	1.73862	1.73862	1.73862	1.65955	1.73862	11.1183	2.44771	2.16007	2.16007	2.16007	2.16007	4.59217	2.44771	2.44771	2.44771	2.44771	2.44771	2.44771	2.44771	2.44771	3.87695	3.83089	4.00157	3.93183	2.79621	3.4438	3.83897	3.69485	3.51199	3.64365	3.18344	3.38449	4.48126	5.10199	4.41734	4.19823	4.06307	4.13028	3.3496	3.83409
ADAP2	1.15481	1.15481	1.6839	1.15481	1.78729	0.59854	2.05627	1.66208	1.5451	2.35222	1.35782	3.24915	1.57822	1.5451	4.1145	8.79266	1.74638	2.08315	2.08315	2.08315	1.69708	1.28807	1.98742	2.17881	1.66096	0.968857	2.02406	8.38255	2.62754	4.59861	4.73275	5.17815	6.2102	5.99355	6.4776	3.38611	2.99852	4.42074	4.84002	4.63688	4.91637	0.43439	0.648847	1.92051	4.7018	4.6623	4.81861	4.52794	5.18842
ADAR	10.8664	7.62146	11.6997	10.9805	7.53641	6.99257	5.07268	11.0953	11.7297	12.4544	8.73473	13.3745	13.6618	11.2656	11.9769	10.3095	12.4946	11.3532	6.35574	11.3115	10.0084	11.5426	12.627	10.9537	11.877	12.8242	10.3772	11.6166	10.021	10.3868	10.1907	10.3244	10.4758	10.5158	10.623	10.7685	10.7663	10.4818	10.7028	10.6967	10.5078	11.2624	11.2281	11.351	10.7061	10.534	10.8439	10.5159	10.5447
ADARB1	3.34166	3.34166	2.4457	8.28269	3.81307	1.83617	4.45756	3.34166	2.26506	3.38193	3.38193	3.38193	4.22419	9.90291	6.3998	6.3998	12.8144	10.819	6.5815	2.45537	11.1304	9.36698	6.3998	11.3276	9.6241	2.95903	10.0753	6.97088	6.3998	5.73229	6.87869	7.18389	7.12905	6.62342	6.06763	6.96414	6.25232	7.21182	7.14837	7.07804	6.83748	4.75338	6.52356	6.21125	7.14838	7.20715	5.84601	6.30808	6.6014
ADARB2	3.05323	4.49916	2.87143	5.11658	2.20545	-0.290265	1.10996	3.05703	3.16411	4.47659	6.13684	2.81634	5.85572	3.72632	4.38828	0.779011	5.07801	2.20267	2.20267	4.64726	2.09766	2.1647	2.91789	3.51903	2.1647	4.9628	1.91648	2.1647	3.76732	0.777717	1.45399	0.833567	0.475076	0.881366	1.51003	1.29529	1.81993	0.664407	1.39263	1.03746	1.2315	3.75297	5.48796	5.09486	1.45212	1.38356	1.36008	0.800675	1.30895
ADAT1	11.664	7.16509	6.97225	2.80753	3.5977	0.88905	2.36678	8.76028	9.69095	5.24457	7.26475	4.44087	9.21313	8.26326	4.95383	10.6182	11.3891	1.68325	5.30829	6.21575	8.29771	9.52706	3.8639	8.28572	1.77863	8.53242	9.90732	10.0188	5.17457	7.30094	7.13587	7.323	7.01217	7.19074	7.24944	7.45704	7.37806	7.46857	7.30784	7.18865	7.3758	7.25397	7.61522	7.69269	7.06577	7.13728	7.23553	6.82567	7.27111
ADAT2	2.7795	9.01797	11.1833	2.07894	2.62102	4.24126	3.01054	2.85805	3.45421	6.61879	3.31055	2.3418	7.24346	7.92097	4.3119	3.41957	2.63813	10.0937	4.23354	2.08698	2.93931	9.40015	12.2898	8.4518	5.79145	2.01883	6.99988	8.88803	7.04149	5.51386	5.36891	5.30707	5.42354	5.31312	4.95517	5.832	5.60904	5.62962	6.09163	5.69485	5.95575	6.91021	6.48926	6.50243	6.55644	6.23965	6.55291	5.62779	5.8077
ADAT3	0.163664	0.163664	0.163664	0.163664	0.163664	0.163664	2.20616	0.163664	0.182971	0.182971	0.182971	0.182971	0.182971	0.182971	0.78142	0.78142	0.588371	0.588371	0.588371	0.588371	0.78142	0.78142	0.78142	0.78142	0.78142	0.78142	0.78142	8.65781	0.78142	4.51766	4.51238	4.5552	4.56239	4.24049	4.62133	4.43573	4.28284	4.15073	3.88728	4.08685	4.1129	2.74339	3.62209	3.17466	2.97886	2.93988	3.40055	3.6588	3.30456
ADCK1	4.96916	5.88754	8.59253	5.38106	11.0188	0.505039	5.10256	4.85871	3.00095	4.47862	4.78239	1.88079	11.8641	3.77711	4.61855	2.44278	4.10814	4.72148	4.08047	3.10378	2.10193	2.99014	2.99014	5.22676	2.99014	2.8948	2.46836	2.01677	8.60646	5.43445	5.64418	5.66008	5.37592	5.20516	5.61423	6.34288	6.65397	6.32347	6.24935	6.08528	6.2982	5.58414	5.67317	5.49701	6.85736	7.03725	6.83562	6.05564	6.40975
ADCK2	4.28445	4.28445	2.19238	8.45444	3.02512	0.405019	4.78471	11.2247	1.67694	5.53204	1.67694	1.67694	2.38619	1.67694	4.52095	4.52095	4.57411	8.93171	4.57411	9.02252	8.26784	8.55781	4.52095	8.25671	4.52095	4.52095	8.63564	4.81397	8.70564	6.2655	6.29348	6.31455	6.08786	6.32732	6.45372	6.83225	6.65022	6.61321	6.57731	6.55579	6.50586	6.31091	5.79822	5.87228	6.7929	6.7238	6.52835	6.64345	6.7362
ADCK5	2.58983	5.61215	2.58983	6.78286	2.58983	0.785995	3.2459	2.58983	2.47594	2.47594	2.47594	5.50451	2.47639	1.67949	1.71004	5.49189	1.42127	1.42127	1.42127	1.42127	1.71004	1.71004	1.71004	1.71004	1.71004	1.71004	1.71004	8.78566	1.71004	4.83842	5.74479	6.181	4.14882	4.7069	4.94921	4.85332	4.57903	5.767	5.01793	5.62626	5.19885	3.34047	4.20295	3.6402	5.46105	5.54935	5.3939	4.57954	5.13014
ADCY1	2.7676	3.19121	2.42542	2.42542	3.32311	5.92362	2.96973	2.45969	3.13762	4.4453	6.35369	4.1109	7.52274	1.99445	5.08458	3.80709	3.34229	3.80343	2.2347	3.25965	5.50089	3.51564	7.07611	3.54801	3.39063	3.51564	3.98801	2.71633	3.00225	4.13098	4.61194	4.34505	4.09836	4.61483	4.70576	5.03315	3.45513	4.65418	4.74462	5.78319	5.37922	6.74371	6.80297	7.43539	5.57882	5.69831	5.21841	5.37243	5.29569
ADCY10	0.578075	1.18749	1.38582	7.33925	1.38582	-0.263306	2.52734	1.38582	9.04068	0.580878	6.50181	6.66555	8.38408	4.87671	9.22601	6.82855	5.84203	5.84203	4.03689	8.60436	9.49167	8.61211	9.33876	6.20903	3.21006	10.6156	10.362	5.57333	10.1156	4.72389	3.06546	2.66399	2.66522	2.9298	2.869	1.85692	1.97717	3.58105	2.16886	2.09648	1.30516	1.79506	1.67539	0.938764	1.68477	1.63166	1.81833	4.10632	3.12441
ADCY2	6.04749	4.34264	6.87325	7.34223	7.37969	3.38294	2.96615	5.72503	3.84719	5.80919	5.19649	5.15297	8.63096	5.81139	6.31193	3.91757	2.95545	2.94114	4.25189	5.70017	4.97877	6.27523	5.38601	5.57821	2.76893	4.67634	5.93428	4.862	4.60476	4.6178	3.85318	4.83643	4.19463	3.97834	3.97747	4.80365	3.91493	3.8748	3.72349	4.54287	3.29257	11.2204	11.2654	11.0809	5.16652	3.2999	4.37503	3.86814	4.89885
ADCY3	8.36139	7.05323	3.48555	3.48555	3.48555	12.1385	3.62939	3.48555	1.82712	8.62896	5.42914	9.23081	3.93008	9.56317	10.8165	9.02355	8.92751	10.8628	10.1256	7.12628	9.8008	9.9453	5.38824	10.1802	9.9887	11.8028	8.25368	9.33217	11.7243	6.63401	6.805	6.38247	6.5173	6.85206	6.83896	7.4071	7.38422	7.30836	7.5368	7.67739	7.72398	6.55713	6.69196	6.53536	7.16771	7.21991	7.25883	7.13502	7.17081
ADCY4	2.13741	2.13741	4.95249	5.02877	2.13741	0.710803	2.41297	2.13741	3.21958	1.80833	7.49714	5.64008	7.25384	3.1243	2.06294	2.06294	1.64039	1.64039	1.64039	1.64039	2.06294	2.06294	2.06294	2.65434	2.06294	6.41543	7.3357	2.06294	5.02956	2.60684	2.15926	2.00594	2.47314	3.14316	2.562	2.17428	1.93334	2.32282	1.17268	1.53937	2.01121	1.55738	1.2744	1.97547	1.01941	1.75263	1.40244	2.22046	1.60271
ADCY5	1.97467	1.97467	1.97467	1.97467	1.97467	0.494276	0.820839	9.37661	0.66299	0.66299	0.66299	0.66299	0.59987	1.7116	0.494276	0.494276	0.494276	0.494276	0.494276	0.494276	0.494276	0.494276	0.494276	0.494276	0.494276	0.494276	0.494276	0.494276	0.494276	2.0525	1.73953	1.79403	2.80609	3.76728	2.81304	3.76804	3.30932	2.9081	-0.132885	2.50178	1.24616	5.74104	5.63936	6.37003	1.93749	1.99701	0.412037	2.91744	2.54089
ADCY6	3.3922	5.40401	8.04874	7.45665	8.00956	1.6587	3.81526	6.69942	7.21428	11.9233	5.89955	5.83753	8.19075	5.3754	4.89288	4.69902	4.83666	2.92915	5.9893	8.23699	7.01784	6.01974	3.65008	5.59273	3.37807	6.63108	2.94467	2.72602	6.84923	5.35162	6.36217	4.24855	5.76818	6.17947	5.56138	4.64378	4.18917	4.31658	2.04486	3.23084	1.0807	5.21969	6.34371	5.93774	0.877611	0.850892	1.00749	5.3232	6.08735
ADCY7	3.30259	4.31922	5.53659	6.76784	4.03292	0.178909	3.3032	4.84819	4.2704	5.65381	3.76644	6.08639	8.16788	6.22242	5.07669	4.00704	5.95203	7.74812	3.23794	1.15552	4.88008	7.51393	7.29897	6.30348	2.60281	6.41917	5.17403	3.34387	3.91434	3.34402	3.80425	3.05979	2.44331	3.29391	3.18646	2.78778	3.60619	3.01912	3.64252	2.99196	4.15952	6.06504	4.98797	3.99068	3.09803	3.36615	3.90459	3.48125	2.73228
ADCY8	0.357907	0.357907	0.357907	0.357907	0.357907	0.357907	0.419944	0.357907	1.00819	1.00819	1.00819	1.00819	0.764904	5.04993	0.487802	0.487802	0.650172	0.650172	2.95583	0.650172	0.487802	0.487802	0.487802	0.487802	0.487802	0.487802	0.487802	0.487802	0.487802	-0.357907	-0.167888	1.02548	-0.357907	-0.357907	-0.357907	0.00574442	-0.357907	-0.0376715	-0.0455333	-0.357907	-0.161245	6.61505	6.66908	7.02623	-0.357907	1.18817	-0.357907	-0.357907	1.7818
ADCY9	3.39991	5.63252	5.86291	7.66837	4.09573	4.37375	4.12756	13.1559	2.97277	5.92694	4.53646	2.44242	6.38822	7.75802	3.59339	3.37072	5.51327	3.71838	3.71838	3.71838	5.94038	6.27595	6.10792	6.75726	5.69059	5.57718	4.36443	6.23733	2.91824	4.41508	4.82718	4.65522	4.55863	5.69268	4.91799	5.94382	5.66241	5.56896	5.85016	5.50846	5.70142	5.15675	6.23029	5.99478	5.47752	5.29145	5.50121	5.13005	5.51606
ADCYAP1	0.453823	0.453823	0.453823	0.453823	0.453823	0.453823	0.453823	0.453823	0.831389	0.831389	0.831389	0.831389	0.690131	3.17808	0.453823	0.453823	0.453823	0.453823	0.453823	0.453823	0.453823	0.453823	0.453823	0.453823	0.453823	0.453823	0.453823	0.453823	0.453823	0.376275	-0.453823	0.430954	-0.453823	0.453852	-0.453823	-0.453823	-0.453823	-0.453823	-0.453823	-0.453823	-0.453823	0.896567	-0.453823	-0.453823	-0.453823	-0.453823	-0.453823	-0.453823	-0.453823
ADCYAP1R1	1.2756	1.2756	1.2756	2.9035	2.26022	3.31165	0.972468	1.2756	1.08911	1.72605	1.08911	2.60555	1.22634	1.08911	0.909117	0.909117	1.17969	1.17969	5.23247	1.17969	0.909117	0.909117	0.909117	1.39456	0.909117	0.909117	0.909117	0.909117	0.909117	1.48096	0.126328	0.678407	1.43356	1.19879	1.47799	3.12505	1.69698	1.93615	4.19398	1.44102	1.79858	5.83892	6.21144	7.14792	2.24418	2.56817	1.21052	2.75129	1.76106
ADD1	9.1094	8.25125	6.67115	11.118	11.4058	12.3387	7.20906	12.9487	11.2274	10.4041	13.2463	10.1655	11.3541	10.4764	10.8732	9.52048	10.9755	9.43954	2.32968	11.5441	11.1773	10.17	11.8724	5.48069	10.9563	10.1875	11.2908	9.94015	10.8787	9.58113	9.69616	9.48601	9.37269	9.65292	9.66994	10.0293	10.0513	10.051	9.5479	9.39796	9.50299	10.0084	9.90056	9.60148	10.1887	10.3113	10.1149	10.0623	10.1312
ADD2	5.01989	3.56114	5.13129	4.28109	5.75475	5.46162	5.19837	7.76766	4.83297	3.77829	5.61684	5.19079	5.8795	5.27931	2.62162	6.05844	4.47614	3.01178	3.3443	5.45561	5.72986	4.4322	3.06739	4.41335	2.63522	3.94469	4.29226	3.25351	4.95767	7.21761	7.53981	7.18909	7.66402	7.42911	7.23711	6.55327	6.79408	6.87069	8.01937	7.91033	8.04832	9.88693	9.95746	10.3516	7.93823	8.06149	7.85566	6.56626	6.31542
ADD3	7.57139	5.88323	11.3553	10.8201	10.7664	1.13024	7.14557	5.47315	10.1115	12.6357	13.629	12.5763	12.9555	10.315	6.31679	5.72929	6.9061	6.24242	1.98985	6.76595	5.91263	2.38472	8.93873	4.86209	5.12652	7.15714	5.28224	4.51742	3.19916	9.51601	9.37476	9.51915	9.48771	9.43446	9.70367	10.4255	10.286	10.2407	9.25174	9.39036	9.22336	10.9351	10.7163	10.5552	9.13526	9.58876	9.40646	9.45185	9.61384
ADGB	0.981455	4.2065	0.981455	0.981455	0.981455	0.336446	0.455323	0.981455	5.82902	3.29677	7.37637	3.08403	2.59466	6.19533	1.13793	1.13793	0.887465	0.887465	0.887465	0.887465	1.13793	1.13793	1.13793	1.13793	1.13793	3.40867	2.91339	1.13793	5.70766	1.09008	0.517301	1.77352	1.79942	0.460266	0.446408	1.22985	1.27361	0.40742	1.03746	1.18197	-0.336446	1.25785	1.24725	1.6373	-0.336446	0.134574	0.508011	0.0943117	1.31739
ADGRA1	1.15769	1.15769	3.23599	1.15769	1.15769	0.742033	0.793182	1.15769	0.742033	0.742033	0.742033	0.742033	0.742033	0.742033	0.742033	0.742033	0.742033	0.742033	0.742033	0.742033	0.742033	0.742033	0.742033	0.742033	0.742033	0.742033	0.742033	0.742033	0.742033	0.54436	1.32397	0.993019	1.30592	1.28256	1.16332	0.738524	1.22973	1.10817	0.921005	0.463433	1.1805	1.01976	0.714043	-0.742033	0.0968503	0.639483	0.561899	0.505087	1.15832
ADGRA2	2.48353	2.48353	2.48353	2.48353	2.48353	2.48353	2.71469	2.48353	3.01029	3.01029	3.01029	3.01029	2.81404	3.01029	2.85976	2.85976	3.2374	3.2374	3.2374	8.82221	2.85976	2.85976	2.85976	3.29885	2.85976	2.85976	2.85976	2.85976	2.85976	4.2846	2.81988	5.23527	4.24397	4.2439	3.26571	4.12599	2.91322	4.55147	3.71742	2.2591	4.02345	1.46532	1.66946	1.10987	1.0732	2.8897	1.35834	3.18586	3.30462
ADGRA3	8.38063	11.754	11.8322	6.11801	11.53	2.97626	7.22003	7.08253	9.16086	4.07068	13.8645	5.92841	14.4531	9.38193	3.8041	8.23241	5.0037	5.0037	2.69466	7.06949	9.65971	4.40215	6.9747	3.55731	3.70227	6.65718	7.99678	7.76603	6.50029	9.01959	8.91787	8.70589	8.59991	8.96398	8.89823	9.12947	8.93349	9.06777	8.85757	8.91852	8.9173	9.50145	9.53941	9.5819	9.21122	9.38953	9.26069	8.99271	8.94158
ADGRB1	0.789976	0.789976	0.789976	0.789976	0.789976	0.789976	0.823654	0.789976	0.789976	0.789976	0.789976	0.789976	0.789976	0.789976	1.12038	1.12038	1.16452	2.67663	1.16452	1.16452	2.45761	1.12038	1.12038	1.12038	1.12038	1.12038	1.12038	2.36832	1.12038	1.79187	0.86134	0.998641	0.625558	0.294159	0.133625	0.795009	1.88153	2.358	0.0668232	2.23432	1.16234	3.44196	2.1936	2.42998	0.408637	0.372409	0.665483	0.371316	2.33326
ADGRB2	0.508329	0.508329	0.508329	0.508329	0.508329	0.508329	0.583035	0.508329	0.508329	0.508329	0.508329	0.508329	0.508329	0.508329	0.508329	0.508329	0.508329	0.508329	0.508329	0.508329	0.508329	0.508329	0.508329	0.508329	0.508329	0.508329	0.508329	0.508329	0.508329	2.23502	1.59581	1.9411	0.583195	2.39226	0.962709	0.320261	2.36913	0.783061	0.367731	0.119829	1.17373	4.60348	5.34814	4.63753	1.15817	1.00812	1.6301	2.52624	1.69639
ADGRB3	1.73543	1.73543	2.20105	1.73543	1.73543	1.64231	1.64231	1.73543	1.64231	1.64231	1.64231	1.64231	1.64231	1.64231	1.72509	1.72509	1.69922	1.69922	1.69922	1.69922	1.72509	1.72509	1.72509	1.72509	2.78049	1.72509	1.72509	1.72509	1.72509	4.05581	3.34229	3.22655	3.42996	3.47037	3.15523	1.77122	0.617022	0.813754	1.3717	1.46069	2.59644	1.63817	2.87401	2.8146	3.30882	2.48912	3.56219	0.157971	-1.16661
ADGRD1	3.11441	3.11441	5.78592	3.49829	2.5754	1.93321	5.0004	2.96044	5.66596	6.30902	2.80432	3.91443	4.20136	3.15387	5.49056	2.94653	3.24881	3.24881	3.24881	3.24881	5.85617	5.16487	3.57553	4.00973	3.84682	4.91402	3.84682	5.46612	6.28749	5.88527	6.01878	6.09694	6.58216	6.67745	6.15523	5.64646	5.90163	5.32459	6.35726	6.38373	6.40735	-0.635934	0.211003	2.2958	4.86149	4.60449	5.17207	5.15828	5.5984
ADGRD2	2.82802	4.34911	8.06107	5.73011	4.78989	-0.0319459	5.97533	6.72372	6.29984	6.30639	5.95489	6.20337	8.41343	4.57709	6.71036	4.29875	4.01988	2.13334	6.07671	4.25999	5.56958	3.13405	6.97492	4.75293	2.51132	4.23974	4.74904	3.30763	6.16366	2.41341	2.92883	2.89924	2.38357	2.20564	2.54642	2.51192	2.78429	3.02432	2.95355	2.51635	2.83864	2.24292	2.9609	2.72784	3.1533	2.8723	3.7736	2.6287	2.55515
ADGRE1	0.478386	0.478386	1.56107	0.478386	0.478386	0.261849	1.1853	0.478386	1.27709	1.27709	4.12421	1.27709	5.6413	1.27709	0.819998	0.819998	0.861402	0.861402	0.861402	3.02442	0.819998	0.819998	0.819998	0.819998	0.819998	0.819998	2.55234	1.39248	2.61601	0.167755	1.52438	-0.261849	-0.0103903	0.290083	1.49419	2.14822	0.0830114	-0.142193	1.2519	1.20742	1.53359	1.48693	1.2524	1.75982	1.92002	1.87385	0.120452	-0.142147	0.13339
ADGRE2	5.00261	7.08005	7.10835	6.48135	6.45153	4.49607	3.60263	6.45297	6.54449	5.92959	7.21514	6.3468	9.00437	5.65669	11.3507	5.9076	4.64715	6.63766	6.39585	6.54407	5.9021	6.70137	5.2763	8.90068	5.865	11.3767	6.04754	6.38362	8.48995	4.56292	4.16138	4.55081	4.09498	5.07765	4.91756	3.84343	4.00369	4.65962	4.28531	5.14262	4.78094	4.39865	4.05599	3.70797	5.29756	6.02338	5.60219	4.368	4.51012
ADGRE3	0.0444124	0.0444124	0.0444124	0.0444124	0.0444124	0.0444124	0.0444124	0.0444124	0.0444124	0.0444124	0.0444124	0.0444124	0.0444124	0.0444124	0.164829	0.164829	0.127199	0.127199	0.127199	0.127199	0.830704	0.164829	0.164829	0.164829	0.164829	0.164829	0.164829	0.913852	0.164829	-0.0444124	-0.0444124	-0.0444124	-0.0444124	-0.0444124	-0.0444124	-0.0444124	-0.0444124	1.38286	-0.0444124	-0.0444124	-0.0444124	-0.0444124	-0.0444124	-0.0444124	-0.0444124	-0.0444124	0.212735	-0.0444124	-0.0444124
ADGRE5	2.35676	8.28865	8.25373	8.54502	6.51371	2.46744	4.31918	5.62393	6.43964	5.11092	5.08906	7.40752	4.02218	3.1224	10.7728	5.07786	6.22046	10.5306	4.30321	10.7996	7.71806	4.36597	5.98174	8.40862	5.98174	3.47821	5.86966	5.32372	9.98486	6.65074	6.98945	6.39174	6.12926	6.22008	6.54665	6.71292	6.74476	6.60716	6.56831	6.50978	6.5609	3.70569	3.53714	3.9851	6.62797	6.53202	6.75004	5.76957	6.14154
ADGRF1	6.08474	2.64836	6.56477	6.62712	8.40939	4.33253	7.85723	8.20464	7.59151	6.93047	6.91923	7.30247	10.4493	8.01365	7.2519	7.29824	6.95711	4.78114	5.676	6.26451	8.15998	4.6037	8.01892	5.93197	3.01378	7.29846	4.85628	5.1675	6.85074	4.15922	4.1627	3.03684	4.41925	3.62993	3.02204	3.02826	4.31179	4.69263	4.12439	4.50178	4.93244	3.28521	3.70144	4.69704	4.78089	4.9777	4.68773	4.58425	3.25002
ADGRF2	1.11287	1.46429	1.11287	1.11287	1.11287	2.98374	0.983718	3.73989	5.54195	2.09138	2.7787	2.7787	2.21099	5.73324	2.13784	2.13784	2.75042	1.8797	4.57675	1.71803	1.8647	2.62993	3.98094	2.53103	2.13784	3.72625	2.16417	2.13784	3.51435	2.92624	2.64726	1.57174	2.5265	2.70408	2.47641	2.34068	1.79126	1.71517	0.627693	0.86248	1.7401	2.69819	4.67183	0.842443	0.604112	1.71565	1.40428	2.38164	2.13906
ADGRF3	1.01753	1.01753	1.01753	5.2781	1.01753	0.165416	0.377925	1.01753	0.480536	0.480536	0.480536	0.480536	0.377682	0.480536	0.309449	0.309449	0.356796	0.356796	1.34759	0.356796	0.309449	0.309449	0.309449	0.309449	1.33312	0.309449	0.309449	0.309449	0.309449	0.060677	3.74561	-0.165416	-0.165416	3.52873	-0.0782929	-0.165416	-0.165416	-0.0717598	0.485108	3.65556	2.91058	0.262348	2.6811	1.35027	-0.165416	-0.165416	-0.165416	-0.165416	3.80431
ADGRF4	0.256351	0.256351	0.256351	0.256351	0.256351	0.256351	0.263318	0.256351	1.1558	1.1558	1.1558	1.1558	0.834622	6.45046	0.256351	0.256351	0.256351	0.256351	0.256351	0.256351	0.256351	0.256351	0.256351	0.256351	0.256351	0.256351	0.256351	0.256351	0.256351	-0.256351	-0.256351	-0.256351	0.928795	0.726754	0.438722	-0.256351	0.439598	0.422041	-0.256351	0.147796	0.0063376	1.33637	2.1157	-0.256351	0.137087	0.509653	-0.0183995	0.859262	0.51283
ADGRF5	0.18248	0.18248	0.18248	0.18248	0.18248	0.18248	0.249214	0.18248	0.310911	0.310911	0.310911	1.10915	0.262861	0.310911	0.741711	0.741711	1.44075	1.44075	1.44075	11.3671	0.741711	0.741711	0.741711	0.741711	0.741711	0.741711	0.741711	0.741711	0.741711	0.204982	-0.18248	0.641422	0.58452	2.07177	1.50716	-0.18248	-0.18248	-0.18248	0.204554	0.0236889	0.283008	-0.18248	-0.18248	-0.18248	0.374871	0.701518	0.599849	-0.18248	0.293705
ADGRG1	4.59546	2.2743	2.81558	2.2743	2.2743	0.77415	3.35645	3.91231	4.50223	5.74049	2.85479	2.85479	6.25929	2.85479	8.42598	6.26184	3.33488	3.87323	3.87323	5.70306	5.65035	3.61657	3.55968	6.26319	4.4308	4.4308	6.72231	5.5985	5.99877	3.95101	3.24031	3.38546	4.3067	3.63893	4.27821	3.54305	2.06653	3.39358	2.3727	1.65296	2.74312	2.11678	2.59741	4.59922	3.07122	2.78573	4.43339	3.293	4.59092
ADGRG2	10.6523	6.71174	8.68886	7.09137	8.60164	6.1996	5.14179	8.89424	8.4812	7.19613	9.15889	6.70677	10.372	5.28487	8.13589	7.00797	6.00822	5.84875	4.87098	8.10841	6.08581	7.40973	8.15381	7.43901	3.11168	8.11012	6.24176	6.14692	6.81286	6.67867	6.64495	6.80366	6.79037	6.76133	6.74653	6.74755	6.83523	6.84173	6.47819	6.29843	6.37197	6.10991	6.26182	6.73305	6.64011	6.83521	6.7055	7.3803	7.33164
ADGRG3	0.461367	0.461367	1.85326	0.461367	0.461367	0.182987	0.946131	0.461367	0.282716	0.282716	0.282716	0.282716	1.04586	0.282716	0.182987	0.182987	0.182987	0.182987	0.182987	0.182987	0.182987	0.182987	0.182987	0.182987	0.182987	0.182987	0.182987	0.182987	0.182987	-0.182987	-0.182987	-0.182987	0.395905	0.0400643	-0.0243549	-0.182987	0.225464	-0.182987	-0.182987	0.0522352	0.0808668	0.451146	0.551203	-0.182987	0.140557	-0.0592936	0.167652	0.0890916	-0.182987
ADGRG4	0.210994	0.210994	0.210994	0.210994	0.210994	0.210994	0.246169	0.210994	0.455622	0.455622	1.50511	0.455622	0.364202	0.455622	0.569967	0.569967	0.676307	0.676307	3.00804	0.676307	0.869286	0.569967	0.569967	0.569967	0.569967	0.569967	0.569967	0.569967	2.5656	-0.210994	0.574012	-0.210994	0.858003	-0.210994	-0.210994	-0.210994	-0.210994	-0.210994	0.019435	-0.210994	0.680917	0.921951	0.365897	0.296759	-0.210994	0.995464	0.260557	1.02724	0.664763
ADGRG5	0.917537	0.917537	0.917537	0.917537	0.917537	0.917537	1.95201	0.917537	1.24539	1.24539	1.24539	1.24539	1.12324	1.24539	1.8301	1.8301	1.54492	1.54492	1.54492	1.54492	1.8301	1.8301	10.6815	1.8301	3.70129	1.8301	1.8301	1.8301	1.8301	3.36088	3.9071	2.99696	3.69573	3.18279	3.6115	3.72508	3.27297	4.02645	3.73342	3.91107	3.60378	2.79653	4.19346	4.68656	4.17025	3.88303	4.0267	3.42968	3.69884
ADGRG6	0.959559	1.36006	0.959559	0.959559	0.959559	0.879458	2.81686	0.959559	3.11204	3.11204	3.11204	3.11204	6.47462	7.80404	3.47492	3.47492	8.69158	4.0027	10.2048	4.0027	8.56612	3.47492	11.3826	1.2369	6.23781	3.47492	3.47492	3.47492	3.47492	3.40501	3.81493	3.35819	4.12938	3.87184	4.48104	4.64999	4.03356	3.09581	3.05501	3.14534	2.97296	6.2039	6.93342	5.18783	4.11123	3.2865	4.29089	4.72865	4.65893
ADGRG7	0.223618	0.223618	0.223618	0.223618	0.223618	0.223618	0.223618	0.223618	0.223618	0.223618	0.223618	0.223618	0.223618	0.223618	0.223618	0.223618	0.223618	0.223618	0.223618	0.223618	0.223618	0.223618	0.223618	0.223618	0.223618	0.223618	0.223618	0.223618	0.223618	-0.223618	-0.223618	-0.223618	-0.223618	-0.223618	0.143766	-0.223618	0.111172	-0.223618	0.00218576	-0.223618	0.0357425	1.41313	3.24326	-0.223618	-0.223618	-0.223618	0.0579087	-0.223618	-0.223618
ADGRL1	8.31517	6.99906	9.48785	7.47529	9.10752	4.78935	8.84258	14.8738	3.837	4.22308	7.17886	2.71448	3.15649	6.52495	3.92219	10.3399	4.69962	9.97812	3.2012	10.513	3.92219	3.92219	3.54247	3.92219	3.92219	3.92219	6.84009	3.92219	3.92219	8.13265	8.1853	7.99442	7.99242	7.91501	7.76828	8.04384	7.71697	8.08191	7.77029	7.6693	7.80902	7.55535	8.02481	8.11813	7.49629	7.32295	7.47768	7.35568	7.54496
ADGRL2	12.8038	5.56549	5.56549	5.56549	5.33749	1.83854	5.26841	9.73597	2.22185	2.22185	2.22185	2.22185	2.3605	2.22185	11.3708	6.92353	6.94217	12.5131	11.7425	6.94217	10.6475	12.7987	6.92353	6.92353	8.19304	6.92353	12.3266	6.92353	11.4656	7.5951	7.48609	7.41813	7.85206	7.93874	8.01754	8.93222	8.62088	8.47681	8.56687	8.37255	8.54888	9.68831	9.69745	9.67433	8.54375	8.76307	8.4559	8.31545	8.62697
ADGRL3	3.06679	10.5981	3.06679	3.06679	3.06679	3.67863	11.1482	3.06679	1.97716	1.97716	1.95635	1.97716	2.88709	1.84107	7.17138	8.31971	6.31803	2.94303	6.31803	11.6986	9.86996	6.5312	10.5588	12.643	11.3285	11.8886	7.17138	10.5732	7.17138	5.52301	5.32749	5.76799	7.20558	7.09931	7.00295	4.77743	4.22198	4.65143	3.53258	3.20981	4.16534	7.1085	6.78585	7.58845	4.75182	4.54114	4.96032	5.47595	5.95652
ADGRL4	0.22537	0.22537	0.22537	0.22537	0.22537	0.22537	5.87642	0.22537	0.22537	0.22537	0.22537	0.22537	0.853265	0.22537	0.22537	0.22537	0.22537	0.22537	0.22537	0.22537	0.22537	0.22537	0.22537	0.22537	0.22537	0.22537	0.22537	0.22537	0.22537	-0.22537	-0.22537	-0.22537	-0.22537	-0.22537	-0.22537	-0.22537	-0.22537	-0.22537	-0.22537	-0.22537	-0.22537	4.35777	3.39146	2.13067	-0.22537	-0.22537	-0.22537	-0.22537	-0.22537
ADGRV1	6.39951	6.92125	9.67801	5.72069	6.25607	2.64556	3.99275	8.43942	7.61009	7.13801	7.86128	6.46026	10.1217	6.14988	8.11522	7.21928	4.93142	2.63885	7.39287	6.08151	7.91921	5.65811	7.6242	8.36364	4.84823	8.61831	6.88853	5.91358	5.62154	6.19901	6.09741	5.99477	5.56178	6.13795	6.21251	8.27432	8.39042	8.18858	7.59934	7.86193	7.59233	9.96612	10.1385	9.87507	7.49148	7.87767	7.81939	6.50129	6.88934
ADH1A	-0.015161	-0.015161	-0.015161	-0.015161	-0.015161	-0.015161	-0.015161	-0.015161	-0.015161	-0.015161	-0.015161	-0.015161	-0.015161	-0.015161	0.208162	0.208162	0.487316	0.487316	0.487316	4.4513	0.208162	0.208162	0.208162	0.208162	0.208162	0.208162	0.208162	0.208162	0.208162	0.015161	0.015161	0.015161	0.015161	0.015161	0.015161	0.015161	0.015161	0.015161	0.015161	0.015161	0.015161	0.015161	0.015161	0.015161	0.015161	0.015161	0.015161	0.015161	0.015161
ADH1B	4.68264	1.74445	5.15022	3.50957	4.77504	0.044792	3.3398	1.60563	5.42953	4.86573	3.36213	1.78137	6.17833	4.39566	3.71863	5.19196	1.40888	0.650914	4.12549	6.15011	4.68634	4.03402	5.13432	4.89922	4.07213	4.6034	2.41525	3.44185	3.44185	1.90854	1.51855	2.07541	2.15004	1.11042	1.5674	0.893495	2.33316	2.70597	1.55576	1.72576	2.23148	0.505027	1.42309	2.85971	2.37173	2.6838	2.20902	1.28081	1.9738
ADH1C	0.138332	0.138332	0.138332	0.138332	0.138332	0.138332	0.196505	0.138332	3.60793	0.930996	1.27666	0.930996	0.63468	0.930996	0.730547	0.326417	0.26764	0.26764	0.26764	0.26764	0.326417	0.326417	0.326417	0.326417	0.326417	0.326417	0.326417	2.13228	0.326417	0.189002	0.29595	-0.138332	-0.138332	0.76416	0.588915	0.629875	0.528311	0.276945	0.101387	0.10884	1.43016	-0.138332	-0.138332	-0.138332	1.78678	0.564091	0.98225	0.939483	-0.138332
ADH4	5.55156	1.76344	6.37798	4.73487	4.07279	0.312152	2.26014	5.69673	3.4323	4.42598	2.04654	6.00156	6.84851	3.84712	2.16647	2.74587	2.60291	2.60291	3.75038	5.1428	4.24795	3.98169	3.29799	3.68291	2.70452	1.63392	3.53005	2.62522	2.4197	1.6198	1.39743	1.92392	3.29333	2.88728	1.29662	1.41686	2.64755	2.09242	2.53696	2.41822	2.49423	2.43572	3.29143	3.02507	3.19363	2.48231	2.86772	2.22554	1.71815
ADH5	12.6	11.4474	11.2998	11.5677	5.98935	12.699	8.22145	12.7963	10.082	10.3047	4.54366	6.38329	5.03973	11.2106	10.6908	11.0449	11.3732	9.42142	9.98791	10.2394	11.3465	11.2351	6.00185	10.8408	11.5993	9.67053	10.7109	10.2241	10.2146	10.4366	10.3424	10.4765	10.31	10.5356	10.5732	10.3598	10.3593	10.2782	10.5987	10.5502	10.6714	11.4134	11.2225	11.4822	10.5325	10.74	10.5498	10.4999	10.5988
ADH6	0.373544	0.373544	1.26706	0.373544	0.373544	0.19484	0.320485	0.373544	1.19209	0.523031	0.523031	1.40667	0.408486	0.523031	1.25534	0.32095	0.358077	1.1745	0.358077	0.358077	0.32095	0.32095	0.32095	0.32095	0.32095	0.32095	0.32095	0.32095	0.32095	1.66502	0.633992	1.16743	2.15824	0.536506	-0.0644225	-0.19484	0.52686	0.989737	1.23035	0.178698	0.107807	0.705543	0.543638	1.04042	0.556793	0.612636	0.392576	1.33147	0.0969959
ADH7	2.13271	2.13271	2.13271	2.13271	2.13271	1.56023	8.36202	4.99513	1.7826	1.7826	3.16473	1.7826	2.45516	1.7826	1.79904	1.79904	1.72441	1.72441	1.72441	1.72441	1.79904	2.42901	1.79904	1.79904	3.97504	1.79904	1.79904	1.79904	1.79904	2.33053	2.50242	2.32401	2.939	3.42663	2.92531	2.53888	3.15291	2.94837	2.3962	2.52643	2.2999	2.80411	3.24655	4.05264	2.61205	2.95334	3.08211	2.54551	2.38409
ADHFE1	2.02521	1.01413	1.01413	1.01413	1.01413	0.811911	0.892802	1.01413	0.914329	0.914329	0.914329	0.914329	0.876172	0.914329	1.32651	1.32651	1.1657	1.1657	1.1657	1.1657	1.32651	6.4585	1.32651	1.32651	1.32651	2.24103	1.32651	1.32651	1.32651	1.6751	0.852715	0.747387	1.36958	2.41936	1.6552	1.64963	2.17211	0.229887	2.04249	1.48423	1.67492	2.54768	1.58137	1.67436	2.03304	1.93291	1.71245	1.43604	1.96825
ADI1	5.44243	8.18963	7.64273	8.98517	10.2501	3.80737	3.52714	10.1281	7.55833	9.02986	7.39179	8.27646	9.64033	3.88384	6.8223	8.49791	8.64072	7.44677	5.86322	9.77499	7.83227	9.12636	4.02779	9.12431	2.11601	5.82893	6.70961	10.1701	9.0808	9.97368	10.0112	10.1845	9.77511	9.50389	9.64038	8.76132	8.60331	8.53566	9.27597	9.27449	9.28683	8.29916	8.05121	9.07629	9.47925	9.43269	9.48641	9.91513	9.81769
ADIG	0.0954061	0.0954061	0.0954061	0.0954061	0.0954061	0.0954061	0.0954061	0.0954061	0.0954061	0.0954061	0.0954061	0.0954061	0.0954061	0.0954061	0.0954061	0.0954061	0.0954061	0.0954061	0.0954061	0.0954061	0.0954061	0.0954061	0.0954061	0.0954061	0.0954061	0.0954061	0.0954061	0.0954061	0.0954061	-0.0954061	-0.0954061	-0.0954061	-0.0954061	0.354521	-0.0954061	0.237808	0.233583	-0.0954061	-0.0954061	0.317388	0.96926	-0.0954061	-0.0954061	-0.0954061	0.0629119	-0.0954061	0.354192	-0.0954061	-0.0954061
ADIPOQ	5.14021	6.20687	6.97958	7.32889	4.73473	2.34193	4.8103	7.64611	5.7935	6.02897	7.57215	4.76919	6.88178	5.04824	3.23339	6.48663	5.59158	4.22588	4.26479	4.9234	5.59639	3.51485	5.72923	3.69797	2.98905	5.99384	6.37708	4.5376	4.43893	2.7381	2.9363	2.72456	2.3034	2.99931	3.47909	2.63987	2.45356	2.82902	2.84482	2.78167	2.90392	2.34164	1.74035	3.244	3.23809	3.33729	2.25433	2.78149	2.50004
ADIPOR1	11.6775	10.1235	11.3677	11.7576	7.03312	8.19199	2.83508	12.4349	10.4703	9.4586	10.9363	5.1179	8.31794	10.5083	7.9967	4.92612	9.01035	7.21595	1.44623	10.1768	9.93394	10.3752	12.1196	9.48487	10.0755	2.04051	9.11026	9.35186	10.4498	9.91896	10.0141	9.47359	10.1424	10.0427	9.5863	9.53185	9.89398	9.48657	9.3977	9.93962	10.0339	10.2919	10.2638	9.57639	9.52246	9.5141	9.56405	10.0406	9.95582
ADIPOR2	6.1514	6.1514	8.85688	5.92258	10.1148	2.41391	11.9336	10.4709	9.80165	10.5234	7.26053	10.9261	9.29012	7.26053	10.7055	8.24135	7.57795	10.9754	7.56082	6.93513	9.31702	9.72532	7.13254	9.18169	10.416	8.04033	6.14059	11.2379	9.64292	7.72204	7.83263	7.82736	7.84724	7.73927	7.83716	8.31586	8.26322	8.09021	8.05756	7.99219	7.89871	7.51897	7.90628	8.09551	8.13577	8.02373	8.04499	7.90709	7.56742
ADIRF	0.191349	0.191349	0.191349	0.191349	0.191349	0.191349	0.276986	0.191349	0.191349	0.191349	0.191349	0.191349	0.191349	0.191349	0.191349	0.191349	0.191349	0.191349	0.191349	0.191349	0.191349	0.191349	0.191349	0.191349	0.191349	0.191349	0.191349	0.191349	0.191349	0.312802	-0.191349	-0.191349	-0.191349	-0.191349	-0.191349	-0.191349	-0.191349	-0.191349	-0.0281861	0.371176	-0.191349	2.85863	2.96754	-0.191349	0.597505	2.60347	-0.191349	-0.191349	-0.191349
ADK	0.477945	2.89171	2.89171	7.27723	10.9246	1.17083	4.95477	2.89171	10.4671	10.5082	10.1403	8.73257	6.35478	7.82096	11.6102	9.56091	9.15428	10.0339	9.82727	8.68286	9.20643	8.52943	9.90399	10.7589	9.46421	10.9443	11.6407	9.78683	9.94673	7.39594	7.57996	7.63516	7.85281	8.22784	7.80107	7.53978	7.71846	7.59366	7.74929	7.76984	7.78932	8.54075	8.44991	8.33348	7.97353	7.8875	7.70499	8.12482	8.06674
ADM	-0.2665	-0.2665	1.64616	-0.2665	-0.2665	-0.649031	13.1057	-0.2665	7.09697	11.3134	2.48406	9.29246	9.20815	7.63228	9.7821	5.81433	3.06049	3.06049	2.16294	0.356313	-0.0686221	4.31284	5.299	8.54278	9.29058	4.31284	9.25947	9.97229	1.86818	7.27599	7.51034	7.21258	6.58027	7.53999	6.73043	5.55048	5.07671	5.58588	4.85921	4.78213	4.53663	10.6175	10.4752	10.5606	4.99692	5.40018	5.11073	6.77877	6.94138
ADM2	2.03018	2.89726	4.57218	2.89726	4.00499	0.51793	2.90101	5.74035	4.64944	4.97329	7.68193	4.41285	5.66804	4.05478	2.94902	6.41847	4.09193	4.40866	5.30052	5.46435	4.31716	4.16878	5.66493	2.17916	4.58352	4.16878	5.60024	3.20303	10.5814	3.76726	4.23337	3.81413	4.11489	4.04614	4.07402	3.78316	3.72326	3.7837	4.03581	3.99463	4.18213	4.02336	4.18333	4.36376	4.63905	4.76416	4.70655	3.49604	3.77257
ADM5	3.75987	3.75987	3.75987	8.7157	3.75987	0.294447	1.98498	12.6657	0.868051	0.868051	0.868051	0.868051	0.671783	0.868051	2.05622	2.05622	1.50567	1.50567	1.50567	1.50567	2.05622	6.43054	2.05622	2.05622	5.84092	7.71298	2.05622	2.05622	5.41776	3.95435	3.38634	3.79804	3.71786	3.88649	4.00533	3.72394	3.83433	3.96851	3.23876	3.44616	3.28743	2.1771	2.39492	3.40645	3.48181	3.26737	3.7387	3.69623	3.51572
ADNP	13.9086	13.7162	13.0809	7.36676	13.9215	9.28057	6.29423	13.8813	13.0687	10.6797	11.8347	11.5877	6.17386	11.6109	11.2869	9.93681	12.7323	10.5569	4.11046	9.37459	12.2125	12.6354	13.6667	12.4148	11.8294	12.0967	10.9255	11.1587	12.7807	9.40825	8.98069	9.30355	9.44752	9.35288	9.32939	10.0288	10.0265	10.1344	10.1022	9.80846	10.0074	9.50676	9.88284	9.89037	9.677	9.44016	9.5871	9.24812	9.64326
ADNP2	9.75683	6.81014	10.2688	6.26763	11.2378	2.74189	5.67165	6.81014	5.92975	5.66343	5.66343	5.66343	8.37191	11.036	12.0598	9.52987	9.41865	10.8182	11.8069	12.4059	9.19619	11.577	3.82564	8.64232	12.5483	12.3804	12.0346	11.5692	10.3092	9.27718	9.72922	9.68749	9.33118	8.91738	9.32178	9.90683	9.30139	8.7933	8.06993	8.60922	8.83739	9.3975	9.24532	9.63295	8.68409	9.00595	9.10795	9.09312	8.73908
ADO	4.06938	4.06938	4.06938	6.62604	4.06938	11.0883	4.11689	13.2941	4.07832	3.55342	4.07832	8.77055	3.87485	4.3452	3.0563	3.38636	3.3198	3.3198	3.3198	9.32145	5.70182	3.38636	8.01773	3.38636	3.38636	11.1407	3.17483	3.38636	3.38636	6.83768	6.85268	6.84048	6.68398	6.64766	6.62979	6.55405	6.41934	6.41938	6.52389	6.44637	6.66033	7.64393	7.72912	7.91819	6.38857	6.70829	6.53745	6.82377	6.81917
ADORA1	1.34037	1.34037	1.34037	1.34037	1.34037	1.34037	1.4485	1.34037	1.34037	1.34037	1.34037	1.34037	1.34037	1.34037	1.34037	1.34037	1.34037	1.34037	1.34037	1.34037	1.34037	1.34037	1.34037	1.34037	1.34037	1.34037	1.34037	1.34037	1.34037	2.1838	3.19776	2.16008	3.18044	2.94459	2.88026	2.70563	2.36137	2.30914	0.819149	1.00858	1.6756	2.6491	3.51504	2.93671	0.736494	1.94485	2.00085	1.9727	1.38875
ADORA2A	9.40892	5.71902	11.9274	11.3061	5.71902	0.557207	2.56215	5.71902	1.06926	1.06926	1.06926	3.97239	0.892176	1.06926	0.925294	0.925294	0.810267	0.810267	0.810267	0.810267	0.925294	0.925294	0.925294	5.61841	0.925294	0.925294	0.925294	0.925294	0.925294	5.01826	5.06885	5.00768	5.28358	5.15883	4.88541	5.84686	5.66684	5.37249	5.36182	5.52286	5.80197	4.75148	4.4376	3.98402	4.89917	5.19817	4.91752	4.52624	4.75973
ADORA2B	10.0541	11.3023	5.19883	9.14254	6.39991	0.292396	3.06091	7.06501	2.98448	9.9271	2.98448	1.6001	1.98065	1.34108	0.949509	0.949509	0.744161	0.744161	0.744161	0.744161	0.995614	2.47311	0.949509	3.67405	0.949509	3.06212	0.949509	0.949509	0.949509	5.03765	4.82391	5.50277	5.1508	5.00843	5.202	5.38193	5.07452	5.34689	4.89463	4.66507	4.79663	5.08989	4.69382	3.60054	4.44053	4.6316	4.52176	5.07316	5.23559
ADORA3	0.13893	0.13893	0.13893	0.13893	0.13893	0.13893	0.276979	0.13893	0.13893	0.13893	0.13893	0.13893	0.13893	0.13893	0.658179	0.658179	0.495914	0.495914	0.495914	0.495914	0.658179	0.658179	0.658179	7.2786	0.658179	0.658179	0.658179	0.658179	0.658179	0.0662064	-0.13893	0.448915	0.648997	0.246153	0.270692	1.23856	0.40929	-0.13893	0.497212	1.93698	0.918367	-0.13893	0.134846	0.104752	0.27766	0.593238	0.651193	-0.13893	1.94881
ADPGK	9.8778	3.17953	11.9733	10.6302	11.6773	2.09918	5.4572	9.74516	6.08232	5.93972	2.97084	5.77107	9.89859	10.3186	10.0859	9.69874	9.45399	9.19954	6.21746	10.412	8.56942	8.72751	8.51961	6.84415	11.5023	9.19949	9.96585	6.46297	11.0619	9.64287	9.54953	9.50994	9.5077	9.52903	9.59377	9.24329	9.40625	9.36501	9.13706	9.11005	9.08043	8.8883	8.67306	8.95945	9.18759	9.2735	9.13137	9.34262	9.31663
ADPRH	1.20926	1.20926	1.20926	1.20926	1.20926	1.20926	1.55148	1.20926	2.49393	1.53683	1.53683	1.53683	2.93302	1.53683	1.20926	1.20926	1.20926	1.20926	1.20926	1.20926	1.20926	1.20926	1.20926	1.20926	1.20926	1.20926	1.20926	1.20926	1.20926	3.00552	2.03277	2.00196	3.16517	2.48007	2.88548	2.99942	2.69013	2.69319	2.36113	3.14276	2.6226	4.07043	3.79479	3.42457	2.06069	2.10234	3.17002	2.23855	1.45483
ADPRHL1	5.23041	2.24407	3.14929	3.23262	2.60745	2.82239	3.45419	8.91686	3.01951	4.64946	5.27992	5.50402	5.67254	4.66998	4.92628	5.71976	11.3904	2.74002	2.6678	3.88013	3.58818	3.58612	3.58612	4.84089	3.58612	4.36344	3.58612	4.42292	3.76021	4.2066	3.61315	3.53834	4.26701	3.85613	4.55632	3.80124	3.85679	3.4888	3.87594	3.98361	3.92324	3.7956	3.11349	2.7535	4.75434	4.93852	4.91355	4.71148	4.70142
ADPRHL2	2.72937	5.82107	2.72937	7.99474	3.23727	12.7716	5.01903	2.72937	1.28942	3.10998	3.10998	9.06088	6.07152	3.10998	4.5551	4.5551	7.35332	4.40747	9.08917	10.729	4.5551	8.73991	4.5551	8.99052	7.40175	0.954908	8.12931	4.5551	7.83378	7.10641	7.03375	7.12984	7.10132	6.87577	7.09153	7.18867	7.006	7.08925	7.31976	7.36637	7.39335	7.6194	7.61474	7.37053	7.04061	7.03875	7.20006	7.22873	6.98789
ADPRM	0.430595	0.430595	0.430595	0.430595	0.430595	1.95242	3.14643	0.430595	2.49221	2.49221	2.49221	2.49221	10.172	9.1058	9.01732	9.9021	5.05957	9.02185	5.05957	10.6084	8.27161	8.03474	5.03079	8.59408	5.03079	5.03079	5.03079	1.64948	7.8938	4.29701	4.54029	4.18308	4.11404	4.56415	3.91555	4.16499	4.28883	4.66737	5.11184	4.76537	4.99016	5.21438	5.03825	5.31692	4.67227	4.89769	4.76695	4.6347	4.16026
ADRA1A	5.28523	5.83405	6.07544	5.29546	4.51355	2.80687	2.69204	4.40037	2.38266	4.76129	5.45211	1.3754	7.37532	4.88382	3.35431	2.55007	4.87364	2.63204	4.43983	4.09983	4.49958	3.04922	4.98862	3.27953	3.04922	4.6675	3.11204	2.79351	1.8745	2.3232	2.05636	2.56661	2.07764	2.34793	3.0627	1.78044	3.26224	2.28674	2.33642	2.02534	2.97767	3.12838	3.70983	2.5206	2.71414	2.97767	2.96611	2.9558	2.06881
ADRA1B	0.450984	0.450984	0.450984	0.450984	0.450984	0.450984	0.450984	0.450984	0.450984	0.450984	0.450984	0.450984	0.450984	0.450984	0.450984	0.450984	0.450984	0.450984	0.450984	0.450984	0.450984	0.450984	0.450984	0.450984	0.450984	0.450984	0.450984	0.450984	0.450984	1.26753	1.07094	0.237518	2.24293	0.723196	0.438471	0.841078	1.0792	0.885669	-0.450984	-0.450984	-0.450984	-0.0501152	0.306549	-0.0873089	-0.450984	-0.450984	-0.450984	0.762853	0.768848
ADRA1D	0.0806035	0.0806035	0.0806035	0.0806035	0.0806035	0.0806035	1.06353	0.0806035	0.191982	0.191982	0.191982	0.191982	1.04427	0.191982	0.508788	0.508788	0.37498	0.37498	0.37498	0.37498	0.508788	0.508788	0.508788	5.96814	0.508788	0.508788	0.508788	0.508788	0.508788	0.53218	-0.0806035	0.193515	0.721092	0.746698	-0.0806035	-0.0806035	-0.0806035	0.35571	0.775596	0.322589	0.396288	0.19109	2.50354	0.665655	0.421482	0.467407	0.441828	-0.0806035	0.433209
ADRA2A	-0.102404	-0.102404	-0.102404	-0.102404	-0.102404	-0.102404	-0.0361965	-0.102404	0.0560889	0.0560889	0.0560889	0.0560889	-0.00320767	1.04117	-0.102404	-0.102404	-0.102404	-0.102404	-0.102404	-0.102404	-0.102404	-0.102404	-0.102404	-0.102404	-0.102404	-0.102404	-0.102404	-0.102404	-0.102404	0.102404	0.102404	0.413515	0.102404	0.102404	0.410888	0.417438	0.385483	0.386781	0.609731	0.373453	0.102404	3.54834	4.04125	3.34185	0.102404	0.102404	0.102404	0.866252	0.102404
ADRA2B	0.460493	0.460493	0.460493	0.460493	0.460493	0.460493	0.509141	0.460493	0.460493	0.460493	0.460493	0.460493	0.460493	0.460493	0.460493	0.460493	0.460493	0.460493	0.460493	0.460493	0.460493	0.460493	0.460493	0.460493	0.460493	0.460493	0.460493	0.460493	0.460493	0.697503	1.36336	0.705789	0.599025	1.01771	1.03967	0.322637	0.244457	0.563296	1.06031	0.312392	0.450477	4.07019	4.21532	4.38039	0.368575	0.479717	1.02014	1.1946	0.533444
ADRA2C	3.81464	3.81464	11.3059	3.81464	3.81464	2.31639	2.79571	3.81464	2.31639	2.31639	2.31639	2.31639	2.31639	2.31639	2.31639	2.31639	2.31639	2.31639	2.31639	2.31639	2.31639	2.31639	2.31639	2.31639	2.31639	2.31639	2.31639	2.31639	2.31639	5.61624	5.43573	5.40271	5.56543	5.36638	5.0894	4.90986	4.77997	4.88514	4.36579	4.3875	4.56807	4.04563	3.6386	3.64937	4.38295	4.04758	4.37611	5.27155	5.21731
ADRB1	1.44649	4.88892	1.44649	1.44649	1.44649	1.36997	3.35643	3.943	1.07904	0.288135	0.288135	0.288135	1.93921	0.288135	0.27287	0.27287	0.175647	0.175647	0.175647	0.175647	0.27287	0.27287	0.27287	1.59788	0.27287	1.08146	0.27287	0.27287	1.48374	0.0382426	0.0382426	0.0382426	0.693429	0.0382426	0.66288	0.410248	0.369869	0.354144	0.195302	0.666902	0.0382426	0.0382426	1.39475	1.43163	0.188278	0.0382426	0.210948	0.0382426	0.0382426
ADRB2	1.07294	4.64516	2.04507	1.07294	1.07294	-0.0631547	1.52241	1.07294	1.46631	3.02804	1.46631	1.46631	3.14997	4.14926	3.56825	1.04121	1.6554	1.6554	5.43011	1.6554	3.04456	1.81233	1.81233	2.41578	2.66664	1.87694	3.49559	1.20251	2.13143	0.831424	1.11588	1.85287	1.23989	1.41869	1.41406	1.45869	1.20942	0.374356	1.6195	1.09259	0.825234	4.05345	4.07479	2.51284	1.10799	1.7458	0.999687	0.828448	1.1286
ADRB3	1.3586	1.45222	4.33264	3.25756	2.31028	-0.14729	0.524564	3.60797	3.03316	3.46273	1.24683	1.24683	4.96105	1.24683	1.40659	1.56852	1.55989	1.19572	3.45866	4.62264	1.98035	1.56852	1.56852	1.56852	2.94978	2.64192	1.68389	1.56852	4.19068	1.3116	1.80345	0.804734	1.1181	0.793293	0.808634	0.14729	0.588715	0.759589	0.265574	0.259611	0.289868	0.423423	1.56075	1.26848	0.65589	1.15018	0.27733	0.362848	0.653293
ADRM1	10.4436	10.784	11.3817	11.5962	10.3881	13.3114	6.66092	10.6701	11.1666	8.02828	4.7611	9.24306	9.28368	11.8196	11.2085	10.3226	11.448	11.7958	11.358	13.0318	11.6123	11.2206	10.9556	11.5578	11.1035	9.88536	11.7306	10.9216	8.844	10.3172	10.2967	10.1853	10.1495	10.0364	9.99734	9.97238	10.0665	10.0847	9.94561	9.95673	10.0174	10.248	10.3831	10.3161	9.93474	9.97564	9.91324	10.0311	10.0115
ADSL	4.37832	10.484	10.4147	9.01038	5.32032	11.0968	13.002	10.6661	5.80365	10.7002	11.2968	10.9466	9.2026	10.5356	11.0433	8.46107	8.416	9.44307	11.0823	9.68217	10.5063	10.5202	9.05434	9.14285	10.8319	9.34102	11.179	11.0479	11.3639	11.0903	10.8501	11.0116	10.8348	10.8668	10.8532	11.0768	11.0281	10.975	11.196	11.0694	11.3273	11.9068	11.6232	11.7258	10.8401	10.9809	10.9154	10.9226	11.1283
ADSS	6.99151	10.4621	7.51733	11.4738	10.4012	1.04732	12.8324	6.99151	9.81074	10.7528	8.04084	11.2407	7.54295	10.7482	8.17866	10.9239	9.09137	10.5141	9.67692	8.45062	9.45516	11.3309	12.5682	10.0583	10.4218	8.52919	9.4907	8.76642	8.84525	9.19001	9.32584	9.37773	9.1902	9.50938	9.582	9.23826	9.43203	9.54704	8.95883	9.13913	8.99668	10.2935	10.2487	10.0306	9.30128	9.23212	9.22922	9.59072	9.52926
ADSSL1	2.91124	3.4624	6.83059	5.17298	3.4101	0.286909	2.24107	6.63332	3.49395	4.8258	2.53246	3.27599	6.65028	3.8407	4.9878	1.5124	2.95384	2.95384	4.37224	2.95384	3.24418	4.08015	2.03478	9.35188	2.40717	9.10703	4.22659	3.1997	3.15103	1.59608	1.81099	2.34277	2.43286	1.6281	1.93796	2.40933	1.90952	2.34219	3.4492	3.22613	2.47147	5.35975	5.86406	5.83528	2.68946	3.3609	3.17362	4.14075	2.21977
ADTRP	1.41664	1.99911	2.97223	1.99911	1.90928	0.403898	4.75134	4.88869	3.52494	8.93398	2.96686	3.46826	6.3606	1.76857	9.2478	10.0613	7.73671	7.10032	9.28401	9.12513	10.77	10.105	11.2101	9.69933	8.67837	5.31028	11.1274	9.81585	8.3087	5.75454	5.78717	5.82484	5.53829	5.49839	5.48034	4.20754	2.88511	3.76269	2.81082	3.41456	3.3203	1.67118	1.29109	0.997032	5.28984	5.31368	5.05062	6.79916	6.68077
AEBP1	2.53354	2.53354	2.53354	2.53354	2.53354	2.53354	3.23148	2.53354	2.53354	2.53354	2.53354	2.53354	2.53354	2.53354	2.95059	2.95059	2.82027	2.82027	2.82027	2.82027	2.95059	2.95059	2.95059	8.268	2.95059	2.95059	2.95059	2.95059	2.95059	6.35816	6.13125	6.22844	6.15782	6.25945	6.46378	6.41165	6.15929	6.30877	1.62463	1.51323	1.16222	4.41249	4.48393	3.74933	2.06103	1.63813	2.49986	6.68843	6.95552
AEBP2	11.3067	6.86196	12.5051	12.4807	11.1187	9.91209	6.91589	8.61561	8.97591	11.9534	13.3461	10.7971	11.5544	10.674	12.3063	13.5147	13.887	11.4216	11.157	10.9847	11.9599	11.2956	11.7067	12.2232	8.94328	9.81127	12.0338	11.3448	12.686	8.8314	8.9045	8.7734	8.90552	8.91358	9.19085	8.56021	8.83358	8.91717	8.98301	8.56891	8.98689	8.06632	8.43743	7.91117	9.15522	9.1072	8.83507	8.31218	8.57232
AEN	3.49343	11.5573	11.0339	11.7768	11.1583	12.0655	6.66461	10.9458	12.8474	10.8775	11.4221	11.7416	7.3949	10.1154	11.623	9.90739	3.95933	11.6191	11.4643	11.0463	10.4648	10.3278	11.0078	9.97535	11.8167	10.8852	11.6624	11.7914	10.4476	9.91936	9.85563	9.80254	9.76564	9.76073	9.67381	9.69413	9.77841	9.58935	9.91924	9.85877	10.0579	9.68145	9.72022	9.52037	9.83423	9.9136	9.82414	9.49	9.50186
AES	0.767452	0.767452	0.767452	0.767452	0.767452	8.17572	2.03576	0.767452	2.24054	6.34044	2.24054	2.24054	2.26195	2.86046	8.066	1.29826	1.13238	1.13238	1.13238	1.13238	1.29826	1.29826	1.29826	1.29826	1.29826	1.29826	1.29826	1.29826	1.29826	4.70909	4.68009	4.77692	6.3246	5.44176	5.21162	5.559	6.28847	6.31015	6.09045	6.75131	6.57046	8.68653	8.61093	8.89395	5.63273	6.10865	5.57512	5.78866	4.35873
AFAP1	4.83222	7.18796	6.56228	10.5491	11.872	1.47386	5.35063	9.03277	4.89939	8.37571	5.87696	7.03574	7.92859	6.43419	7.46722	9.05406	5.69281	3.51991	4.67636	5.18071	9.11574	9.76342	6.59285	6.613	8.01846	8.32328	6.17821	5.33078	9.10377	7.03284	7.16484	7.13529	6.62866	6.69193	6.89555	7.64994	7.18356	7.4414	7.13746	7.41994	7.14476	5.9492	5.82687	6.26176	7.4233	7.10303	7.64435	6.76024	7.0311
AFAP1L1	4.72623	11.8256	3.40466	4.77938	4.72623	1.67092	3.51759	5.00593	5.14016	3.23334	3.09149	3.09149	3.9442	3.09149	3.37811	4.51788	3.90873	3.29549	3.29549	6.07829	10.7674	4.47616	3.2788	3.2788	3.2788	3.2788	2.75487	3.2788	3.2788	6.8475	7.21905	7.17231	6.61899	6.3642	7.12977	7.48702	7.00797	7.05799	6.14814	6.67495	6.45346	4.19185	5.21015	3.66312	6.08927	6.33046	6.55585	7.44954	7.44003
AFAP1L2	1.65528	1.65528	1.65528	1.65528	1.65528	1.65528	2.01473	1.65528	1.65528	1.65528	1.65528	1.65528	1.65528	1.65528	2.52159	2.52159	2.25087	2.25087	2.25087	2.25087	2.24801	4.2589	2.52159	10.3706	2.52159	2.52159	2.52159	2.52159	2.52159	3.34186	3.87479	3.39515	4.00673	3.84671	4.00601	2.42227	3.25479	2.27729	3.02858	2.42633	2.3244	5.76388	5.9807	2.95503	2.35013	1.93893	1.82547	3.24803	2.52668
AFDN	6.98134	6.71905	4.53661	8.61425	10.9207	4.1148	12.7299	2.70459	9.77968	11.3542	11.4256	8.84777	8.49174	11.1307	8.62572	9.09162	6.66637	7.4411	10.4756	6.66637	5.48638	9.18927	11.2161	4.22171	7.33528	9.53898	9.0406	8.49845	10.2344	9.5116	9.70525	9.56157	9.61824	9.69406	9.79668	9.69682	9.53109	9.64935	9.61739	9.6182	9.63077	10.453	10.4049	10.2788	9.76552	9.781	9.74613	9.68192	9.82653
AFF1	10.6944	14.8703	7.66846	12.2233	1.86753	6.331	7.34171	4.91505	12.0505	11.9792	10.329	9.90278	8.68248	9.19967	3.4263	7.97769	9.23985	2.7201	9.95242	9.49873	7.91865	11.1267	6.99546	10.848	6.99546	8.72095	2.44972	8.65908	10.5852	8.41442	8.60675	8.33037	8.62277	8.71262	8.81866	8.31622	8.32412	8.50321	8.96224	9.03561	8.90202	9.30697	9.72799	8.73005	9.03945	9.08545	9.06759	8.45488	8.49385
AFF2	3.79524	3.57295	6.46839	3.81046	3.79524	3.63195	4.24065	3.79524	3.10713	3.10713	3.68517	3.10713	3.05796	3.10713	3.07842	3.07842	3.17146	4.58501	3.17146	3.17146	3.31183	3.07842	3.07842	3.07842	3.07842	3.07842	3.07842	3.07842	3.07842	5.14763	5.15054	5.23981	5.51541	5.29927	5.31484	5.15942	5.30766	5.56336	5.47138	5.59835	5.34457	4.99668	5.08214	4.24797	5.99959	5.85871	6.11327	5.26044	5.09042
AFF3	6.96385	2.27364	6.00554	6.31362	4.80038	1.99508	2.12597	6.12866	5.93707	7.40806	9.36036	3.96433	9.85391	3.29369	6.08387	4.122	5.60433	5.12379	2.662	8.92732	5.47177	5.65943	6.43552	4.07945	5.29447	4.43925	7.47326	4.22316	8.21151	3.85255	3.52	4.67721	4.42203	4.07617	3.62917	4.37025	4.14021	4.33563	4.44397	4.23945	4.55078	5.24138	4.26733	4.85759	3.9068	3.48597	3.82095	4.01476	3.03453
AFF4	1.91193	7.09236	5.11249	11.6763	8.51605	1.54101	7.79774	3.87335	13.3263	10.154	8.54385	11.5915	8.26938	10.1552	10.0037	10.101	7.35	8.29414	8.50835	10.1101	8.68865	11.5187	13.0951	11.2544	11.2132	10.2648	9.27405	9.3752	11.697	9.35924	9.45461	9.56462	9.6709	9.73984	9.59049	9.42437	9.30243	9.41988	8.52713	8.29292	8.45163	9.46047	9.71397	8.86253	8.59633	8.58865	8.69106	9.63324	9.63617
AFG1L	7.37732	4.03487	5.7541	2.15686	5.12323	1.34685	4.35974	6.23346	6.70599	4.01686	5.55677	1.88491	6.73435	1.79589	3.66948	3.27497	5.29584	10.3608	5.29584	6.66133	5.65444	7.90613	3.50443	5.84228	4.23873	6.2898	8.2796	2.65645	10.2397	6.04041	6.24479	6.19214	6.08762	6.20349	6.12367	6.49845	6.6516	6.42508	6.77547	6.73967	6.62791	5.20744	5.24174	5.0974	6.15509	5.74412	5.91006	5.96447	5.93665
AFG3L2	4.14314	9.65005	8.62404	11.0775	10.9581	12.4269	3.28457	2.51919	7.89775	10.1737	6.76004	10.8719	13.0359	3.67212	11.1532	4.64521	11.5602	6.24867	9.61831	11.5885	11.9731	11.4124	7.59596	10.3881	11.8872	5.24012	7.52411	8.60053	11.7533	10.6811	10.6539	10.5891	10.5765	10.5882	10.6516	10.8504	10.7327	10.6374	10.5986	10.5502	10.502	9.90907	9.74744	9.75277	10.3605	10.4379	10.4034	10.5391	10.5756
AFM	0.00576369	0.00576369	0.00576369	0.00576369	0.00576369	0.00576369	0.0297955	0.00576369	0.00576369	0.00576369	0.00576369	0.00576369	0.00576369	0.00576369	0.00576369	0.00576369	0.00576369	0.00576369	0.00576369	0.00576369	0.00576369	0.00576369	0.00576369	0.00576369	0.00576369	0.00576369	0.00576369	0.00576369	0.00576369	-0.00576369	-0.00576369	-0.00576369	-0.00576369	-0.00576369	-0.00576369	-0.00576369	-0.00576369	-0.00576369	-0.00576369	-0.00576369	-0.00576369	1.42608	-0.00576369	2.41946	-0.00576369	-0.00576369	-0.00576369	-0.00576369	-0.00576369
AFMID	9.16111	11.6599	10.3489	8.69771	9.43696	5.22528	8.2446	9.27159	7.06453	8.12416	9.31486	5.13088	8.79601	7.37883	11.1333	9.13039	10.1671	7.49011	8.70618	4.6314	6.62975	7.97004	9.36843	6.47035	9.75309	9.25153	9.83108	9.67905	6.12736	7.7117	7.56599	7.71129	7.23973	7.41998	7.51216	7.66404	7.64225	7.45008	7.73234	7.6183	7.69528	7.36276	7.35051	7.66339	7.05012	7.03513	7.17434	6.50558	6.80323
AFP	0.101123	0.101123	0.101123	0.101123	1.50671	-0.179993	-0.179993	0.101123	-0.179993	-0.179993	-0.179993	-0.179993	-0.179993	-0.179993	0.248679	0.248679	0.114719	0.114719	0.114719	0.114719	0.248679	0.248679	0.248679	0.248679	5.71425	0.248679	0.248679	0.248679	0.248679	1.13111	2.26988	1.5418	0.179993	0.179993	1.5443	1.33375	0.179993	0.179993	0.179993	0.179993	0.179993	6.82199	6.58449	6.43794	0.179993	0.280812	0.179993	0.179993	0.179993
AFTPH	8.20477	10.7792	11.7509	11.6157	1.63063	1.8047	4.90754	7.43332	3.79644	3.79644	3.79644	4.12265	3.68645	6.49411	6.85146	3.71707	10.4747	9.14901	7.08182	10.1121	10.2792	9.4009	10.1097	9.07368	8.73073	6.85146	6.85146	10.2526	9.91875	7.88595	7.53256	7.99405	7.63442	7.74133	7.8031	7.41398	7.39005	7.72022	7.89709	7.63624	7.70347	8.214	8.20269	7.69177	7.1787	7.56346	7.93422	7.63904	7.86199
AGA	2.74898	11.2214	2.74898	2.74898	2.74898	1.05449	3.05036	2.74898	2.59725	10.0394	2.59725	2.59725	2.03574	2.59725	2.59315	2.59315	2.72876	8.94496	2.72876	2.72876	1.35948	2.59315	2.59315	2.94075	6.22827	2.59315	2.59315	2.59315	9.42131	5.27298	5.06007	4.67753	4.88907	5.26701	5.43039	5.37901	5.02788	5.09729	5.47862	5.49596	5.57537	5.32021	5.53363	5.50268	4.82726	5.33946	4.84038	4.70643	3.78649
AGAP1	5.27523	5.27523	8.78836	6.34539	11.2394	1.75941	4.83135	5.27523	2.81969	2.81969	2.81969	2.81969	2.64947	2.81969	9.38346	10.2224	6.32346	5.10745	6.68547	6.68547	10.6324	9.89196	8.39821	9.82583	3.00133	11.1222	10.1566	9.68401	7.75427	7.57712	7.92425	7.83315	7.67994	7.80559	7.92075	7.9483	7.74533	7.75661	7.77884	7.66572	7.75198	7.70099	7.75752	7.34832	7.58767	7.36882	7.46184	7.59201	7.71267
AGAP2	0.666541	0.666541	0.666541	0.666541	0.666541	0.666541	1.18076	0.666541	0.72169	0.72169	0.72169	0.72169	1.1437	0.72169	0.899977	0.899977	0.827028	0.827028	0.827028	0.827028	2.71928	0.899977	0.899977	0.899977	0.899977	0.899977	1.82355	0.899977	0.899977	2.93043	2.236	-0.213707	2.60881	0.786822	3.4197	0.260409	0.255123	0.418852	0.0940578	2.89981	2.83294	1.19284	2.55552	2.69659	3.56533	0.87785	2.27299	2.87268	0.898246
AGAP3	0.814819	0.814819	0.814819	0.814819	0.814819	8.63455	5.84869	0.814819	9.46455	8.5511	9.63022	7.04028	13.2503	3.8948	2.20652	8.29632	8.54425	4.8046	3.2401	10.132	7.2144	8.47953	8.34564	2.83581	5.84605	8.26067	6.49007	6.10634	6.80179	7.2819	7.41788	6.9884	7.09492	6.97025	7.02207	7.2571	7.00303	6.94769	4.90376	5.5192	5.4749	7.84884	7.90876	6.25625	4.93474	5.57555	5.5989	7.35648	7.34979
AGAP4	11.2878	10.9959	7.54073	5.34422	5.34422	0.746984	3.87808	5.34422	8.90016	5.46287	6.18387	6.46484	3.35454	6.52077	3.87862	9.50734	8.39389	8.9849	6.10719	5.33649	10.1196	6.39287	6.21702	9.07829	2.73504	9.18039	1.87195	7.75441	8.08818	5.58935	5.59341	5.56855	5.82742	5.70175	6.23486	6.59397	5.9076	6.12294	5.17317	5.75948	5.3238	5.79625	5.55632	6.19766	6.45346	6.31253	6.2	5.15229	4.43159
AGAP5	2.73723	2.73723	7.55446	2.73723	2.73723	1.77379	2.8585	2.73723	3.12127	3.12127	9.53701	3.12127	2.61756	3.12127	3.14021	5.07366	3.26239	3.26239	3.26239	8.80341	6.80746	3.14021	3.14021	7.39574	3.14021	3.14021	3.14021	3.14021	3.14021	4.05744	3.18983	3.96433	3.98207	3.92715	3.96675	3.23714	3.85947	4.28267	3.63424	3.75897	4.08647	3.65386	3.76623	4.00489	4.48268	4.22102	3.97908	3.63203	4.06866
AGAP6	7.76974	3.48535	11.7306	3.48535	3.48535	0.352937	5.07815	3.48535	8.97793	6.09242	3.72037	6.29391	12.4936	8.21947	5.50658	5.06391	10.2946	7.05195	10.0701	8.83724	5.06391	6.19953	5.06391	7.91173	5.06391	7.72407	7.02226	8.5753	5.06391	6.52178	6.29153	6.3122	6.25178	5.98849	6.23961	6.33908	6.37954	6.31539	5.60288	5.27087	5.91973	6.5044	6.27359	6.33368	6.4689	6.10226	6.4912	6.08243	6.42365
AGAP9	1.82215	1.82215	1.82215	1.82215	1.82215	1.82215	8.87836	1.82215	3.37121	3.37121	11.271	2.82279	4.38499	3.37121	4.10465	10.6105	3.4332	2.35764	3.4332	3.4332	7.69615	4.10465	4.10465	7.21822	4.10465	5.32627	4.10465	4.18557	6.91238	4.54307	4.19304	4.42079	4.89064	4.24021	4.57748	4.67953	4.40276	4.54542	3.38406	3.74563	3.78323	4.44264	4.67771	4.82752	5.10784	4.82396	5.4099	4.29226	4.64943
AGBL1	2.28341	1.77757	3.94945	2.10783	2.26166	3.95738	2.59343	2.88604	3.69514	5.42006	3.2119	2.26804	6.65687	3.2119	4.47649	2.83503	1.95093	2.89592	5.07022	2.89592	4.05626	3.25123	4.29517	1.46421	3.51971	5.27607	5.58922	4.7385	1.9217	2.31001	2.57515	2.08961	1.99872	1.20191	3.65973	2.99054	1.71043	1.80808	4.23936	3.36911	4.44455	0.506727	1.52568	0.35444	5.46431	5.86887	6.2501	4.20128	4.20124
AGBL2	2.58219	2.53326	5.102	4.27343	2.53326	0.0672151	4.78207	3.10749	4.50574	3.56377	3.81558	7.80697	4.79609	3.81325	3.7945	2.40621	2.8463	0.733354	3.54299	3.86221	4.11307	3.59049	4.36759	3.4315	4.45903	3.95978	4.58476	3.2076	3.68883	2.34861	1.89834	1.88298	3.50836	2.47465	2.15392	2.43115	1.9306	2.88468	4.19058	2.62758	2.91229	3.88252	2.96836	4.31924	2.72895	3.16688	2.48627	2.55369	3.40516
AGBL3	1.0637	3.07538	1.10297	10.9333	1.8873	0.518612	2.57724	2.94643	2.12932	3.78726	2.17446	1.51976	9.58717	4.15004	1.01508	2.87926	3.14213	3.14213	4.57342	3.72141	9.39859	2.45691	2.19181	2.83872	1.43774	3.45311	9.7273	3.12858	3.31847	2.28303	3.03932	3.89014	3.04557	3.24543	3.20686	2.29618	2.45453	3.01096	3.32358	3.16122	2.36388	3.79658	3.88359	4.79528	3.50871	3.59812	3.72176	4.11303	4.26669
AGBL4	3.77778	5.57397	5.07716	11.0697	5.19058	0.704448	3.6103	6.65123	8.4739	5.93442	5.0518	3.70671	7.25774	3.451	3.97963	4.26293	4.35107	2.42219	3.31178	1.79422	4.6739	4.53835	3.43447	5.34448	3.3407	4.05274	4.34644	2.55725	4.84291	3.7109	3.53015	3.62054	4.01904	4.16609	5.00525	2.98563	3.53927	4.01664	4.38497	4.08957	3.88151	3.33493	3.10106	1.07394	4.3113	4.3361	4.58101	3.92785	2.80151
AGBL5	1.60901	2.76003	2.76003	7.7638	2.28459	0.651668	3.53715	3.59941	3.07186	3.07186	2.85069	3.07186	8.95026	2.75726	1.93596	1.93596	2.03273	2.03273	2.03273	7.02749	3.03769	1.93596	1.93596	1.93596	1.93596	1.93596	3.58248	8.61044	1.93596	5.76138	5.70106	6.02802	6.16342	6.0589	6.16366	6.41703	6.19853	6.35429	6.07892	6.08319	6.05281	8.14472	7.90858	8.20465	6.32645	6.17745	6.43769	6.29134	6.45638
AGER	2.1593	2.1593	2.1593	10.4264	2.1593	0.505875	2.76268	2.1593	6.23542	2.40381	2.40381	2.40381	4.77612	2.40381	1.47218	1.47218	3.21834	8.29289	4.73558	2.32093	1.47218	1.47218	1.47218	3.66624	1.47218	1.47218	1.47218	1.47218	1.47218	4.11711	4.04985	3.33559	3.79601	2.70404	3.75766	3.14223	3.54566	2.05986	3.9706	3.07165	3.54539	3.44668	1.8388	2.84127	4.02728	4.18675	3.52943	2.75438	3.55004
AGFG1	7.3009	10.84	10.2177	10.1299	8.2992	7.27382	13.4334	8.00893	7.49069	9.45576	10.4602	7.44122	8.48568	4.09905	11.6723	11.8409	2.986	5.05564	9.81627	4.01112	6.04819	9.49825	9.19033	10.3388	11.4302	7.74208	7.74208	6.71418	12.1539	9.6536	9.85798	9.83309	9.94434	9.95025	10.0794	9.99102	9.96511	10.0163	9.95335	9.93025	9.88081	10.0349	9.94515	9.69448	9.53308	9.58108	9.53422	10.0176	10.0437
AGFG2	3.75837	4.104	8.56009	3.75837	6.30861	8.08123	2.93604	3.75837	3.38852	3.38852	3.38852	6.40036	5.40273	3.77362	4.00868	2.77159	2.32802	2.32802	2.32802	3.65948	2.56383	6.12802	4.51851	2.12148	2.56383	2.13933	2.56383	2.56383	3.81963	4.32973	4.27105	4.39716	4.68451	4.40136	4.41842	4.182	4.14034	4.47889	4.44727	4.48265	4.66173	3.59525	4.03554	3.64297	4.74725	4.64217	4.77894	4.3059	4.45439
AGGF1	1.7703	2.19381	9.78095	2.19381	2.19381	0.402909	5.01375	2.19381	9.54754	6.6111	2.19398	9.16506	4.8871	9.76243	8.55509	2.65811	3.19029	8.36921	3.19029	8.26928	4.93289	2.65811	2.65811	2.65811	7.8448	2.65811	2.65811	2.65811	2.65811	7.71289	7.87753	7.63507	7.68487	7.70612	7.68573	7.50868	7.72924	7.59067	6.95234	7.1049	7.17781	7.7452	7.73888	7.37046	7.50486	7.29034	7.26078	7.36753	7.2127
AGK	3.88608	3.88608	5.20353	11.755	2.00129	9.8742	4.15101	3.88608	4.34942	8.88148	4.34942	12.0825	3.26612	4.34942	3.68117	10.233	12.1015	3.39878	3.96868	3.96868	3.68117	3.84879	3.68117	4.56205	3.68117	3.68117	3.68117	9.15341	3.68117	7.69105	7.31498	7.5049	7.46532	7.26986	7.68133	7.2973	7.25989	7.15373	7.20592	6.98363	7.26332	7.6277	7.48667	7.75242	6.99586	7.15824	6.89906	7.13335	7.158
AGL	14.5999	13.5939	14.5289	14.2258	13.5344	16.9823	13.4612	13.5581	12.0716	11.4811	4.93932	12.5127	12.5106	12.3563	10.8646	8.31156	11.8238	12.8992	12.5814	12.1395	11.8453	11.9269	11.4479	10.0518	11.2551	13.4632	10.1748	11.3717	12.1556	11.8017	11.7342	11.8757	11.9502	11.858	11.8765	10.9853	10.9442	10.9761	11.3928	11.2483	11.3135	8.76051	8.79897	8.37105	12.1179	12.1884	12.1173	11.785	11.7949
AGMAT	5.0711	6.19141	6.94194	5.31491	3.61255	0.32227	4.07223	8.26648	6.31847	4.17688	8.1491	5.18733	7.4853	4.70347	4.76283	5.64355	4.40386	5.11581	5.34449	5.06513	5.03679	5.83585	3.3713	3.9465	2.04275	6.08214	2.24761	4.04946	4.89235	3.76625	3.93355	4.56048	4.51005	3.94986	4.12113	4.80267	4.69627	4.62557	4.80749	4.9942	4.95502	5.33021	4.89529	5.95899	5.16277	5.11089	5.29048	4.21001	4.26467
AGMO	3.6352	3.6352	3.42982	10.5276	1.90928	0.681859	5.2573	4.5808	4.94551	3.07976	2.65798	2.42459	4.00015	1.66951	3.72283	2.90283	3.31865	2.28986	7.25722	4.88559	4.34764	3.47641	3.10957	3.54783	3.10957	4.12093	4.2672	2.99769	1.61831	1.90377	2.94457	2.81459	2.5074	1.89734	2.31923	3.03394	3.18329	3.13366	2.90121	3.28901	3.31501	3.6582	3.22124	1.57439	2.84196	2.97452	2.26515	0.715237	3.18518
AGO1	4.63245	13.5767	12.3505	11.9543	13.5943	12.4803	14.6232	12.8996	4.79152	12.4599	4.95305	3.54762	11.5394	11.5546	12.3551	10.9664	6.34447	10.9443	11.4672	5.33875	10.3484	11.4605	13.2464	13.4925	11.1953	13.437	12.1638	10.2976	6.58819	10.0378	9.97812	9.9601	9.86867	9.92786	9.88758	9.95093	10.0332	9.93673	10.1951	10.0248	10.2922	9.50215	9.66459	9.31433	10.1251	10.0915	10.0745	9.86112	9.98589
AGO2	7.80399	9.80854	5.59823	6.84128	6.89133	2.84265	6.76807	6.27395	9.9129	7.93453	7.03775	7.11619	5.42738	6.70461	10.3333	10.8702	9.29629	9.7278	7.73549	11.1196	10.6026	9.83196	10.2811	8.82763	11.7424	9.11155	7.69632	9.39628	10.5517	10.212	10.2661	10.3883	9.89442	9.84575	10.001	10.2273	10.1904	10.0888	10.0522	9.72734	10.022	10.7343	11.0406	10.5279	10.4588	10.4254	10.4573	9.96706	10.0349
AGO3	9.50213	8.38066	7.01767	11.0422	7.3554	4.53422	8.13919	9.04512	5.69349	8.62903	6.51089	6.2029	12.8837	9.0629	8.76855	5.11455	8.3813	4.2531	6.50179	10.1671	5.67214	5.85096	12.2579	6.12174	10.4201	9.41909	4.71491	6.49965	10.0305	8.26427	7.87384	8.01394	8.02515	8.35749	8.04507	7.84924	7.69253	7.68262	7.43776	7.03735	7.33015	8.40544	8.98379	8.84482	7.69091	7.45792	7.42465	7.89282	8.27587
AGO4	5.28416	7.48355	8.38902	5.20276	5.40902	3.04733	4.89626	5.40902	13.5167	6.53456	8.29125	4.34232	7.69468	4.6963	11.2141	7.68058	6.3405	3.4593	4.38977	6.74644	4.58846	10.309	5.62797	5.37934	5.62797	6.31705	5.62797	4.36454	3.99609	6.93051	6.40202	6.40284	7.14448	6.70422	7.09475	7.13995	6.86045	6.22344	6.64761	6.70978	6.6605	6.23352	6.37316	5.93783	6.56708	6.80435	6.58545	6.52812	6.50906
AGPAT1	3.42231	8.4498	3.42231	11.0035	3.42231	0.270133	3.64125	3.42231	1.28605	1.28605	1.28605	1.28605	0.929538	1.28605	7.03224	8.36786	4.94043	5.83304	4.94043	10.1578	5.30755	7.09925	5.30755	5.30755	5.30755	10.3917	8.8729	9.35145	9.41766	7.30651	7.37284	7.61899	7.66046	7.50371	7.56576	7.65348	7.59476	7.44611	7.26423	7.38478	7.52399	8.78304	8.68304	8.87659	7.59427	7.42021	7.73813	7.26462	7.19839
AGPAT2	3.18341	3.83871	3.07824	9.15469	2.71514	-0.467629	6.0895	5.36839	2.8473	5.32838	6.26501	2.70655	4.17409	8.44303	-0.467629	-0.467629	-0.467629	-0.467629	-0.467629	-0.467629	-0.467629	-0.467629	-0.467629	-0.467629	-0.467629	-0.467629	-0.467629	-0.467629	-0.467629	7.26876	7.24497	7.29761	7.23718	7.0563	7.15234	7.11397	7.27141	7.24371	6.99097	6.91561	6.98443	6.64182	6.65328	6.46341	7.51237	7.24486	7.52092	7.58025	7.49385
AGPAT3	7.1126	5.51105	7.82715	6.35318	4.14679	5.69478	4.58136	9.5263	4.39339	6.40803	3.51249	6.0032	8.51829	5.64433	6.06814	6.53855	4.00086	4.6703	6.38852	3.86496	9.56137	6.57661	5.90024	6.21768	5.45292	6.34954	5.3205	3.39377	4.7766	5.74764	5.60622	5.09319	5.88616	5.80042	5.27828	5.68677	5.66306	5.42332	5.61923	5.41337	5.73657	6.41379	6.65716	3.4847	5.28793	4.83195	5.35093	4.98974	5.48049
AGPAT4	1.87088	1.87088	1.87088	1.87088	1.87088	1.87088	3.74177	1.87088	3.09672	3.09672	3.09672	3.09672	3.36981	6.29658	3.06934	8.07376	2.99518	2.99518	2.99518	5.71549	3.06934	3.06934	3.06934	3.06934	3.06934	3.06934	3.06934	3.06934	9.50366	6.13986	6.13456	5.53824	5.68215	6.47803	6.07922	5.60967	5.77676	5.76985	5.70817	5.43939	5.71653	6.61897	6.65203	6.97693	5.90027	5.70309	5.9103	5.70598	5.99091
AGPAT5	4.9024	1.86125	4.9024	7.49184	7.81139	0.353822	5.78918	11.5423	9.05388	9.15111	6.11055	6.3019	6.3851	1.62984	10.0688	9.53089	11.5263	10.5462	9.15624	11.6946	8.39281	9.48039	11.4086	10.0585	4.68604	11.0969	11.4262	10.64	9.56382	7.73888	7.84549	8.16706	8.52186	8.29167	8.43851	8.47409	8.56847	8.3922	8.62013	8.57945	8.58391	10.7914	10.7159	10.9749	8.1751	8.23279	8.22991	7.98949	8.40752
AGPS	2.28829	11.3891	4.78556	8.11343	10.6132	9.88937	5.65803	6.43024	11.454	8.68269	1.97835	9.27318	6.37479	11.0775	8.20408	9.92352	9.96294	8.59395	11.2953	9.29354	10.7399	10.33	9.21688	9.3651	10.4236	10.4233	10.785	11.3223	8.83537	9.12357	9.17212	9.11904	9.16766	9.05387	9.12388	9.1525	9.11363	9.1318	8.77424	8.68231	8.7918	9.75472	9.53381	9.49626	9.03106	8.98652	9.0959	9.37365	9.52339
AGR2	0.0321334	0.0321334	0.0321334	0.0321334	0.0321334	0.0321334	0.0850882	0.0321334	0.0321334	0.0321334	0.0321334	0.0321334	0.0321334	0.0321334	0.431707	0.431707	0.30684	0.30684	0.30684	0.30684	0.431707	0.431707	0.431707	0.431707	0.431707	5.52627	0.431707	0.431707	0.431707	-0.0321334	-0.0321334	-0.0321334	-0.0321334	0.841585	-0.0321334	-0.0321334	-0.0321334	1.12835	-0.0321334	-0.0321334	-0.0321334	0.530397	-0.0321334	0.585554	-0.0321334	-0.0321334	-0.0321334	-0.0321334	-0.0321334
AGR3	0.048367	0.048367	0.048367	0.048367	0.048367	0.048367	0.102519	0.048367	0.048367	0.048367	0.048367	0.048367	0.048367	0.048367	0.123961	0.123961	0.100338	0.100338	0.100338	0.100338	0.123961	0.123961	0.123961	0.123961	0.123961	1.08779	0.123961	0.123961	0.123961	0.551959	0.689595	-0.048367	-0.048367	0.312261	-0.048367	-0.048367	-0.048367	-0.048367	-0.048367	-0.048367	-0.048367	-0.048367	-0.048367	-0.048367	-0.048367	-0.048367	-0.048367	-0.048367	-0.048367
AGRN	5.07517	7.52239	10.4756	11.2276	8.78042	2.47091	5.69824	7.10464	5.30465	7.11004	10.5084	7.07429	10.7452	8.14598	9.35535	4.53237	9.00753	5.77305	6.84515	7.51118	5.9471	5.46139	7.47898	6.87753	4.00683	5.46139	5.46139	6.19416	5.52763	6.84313	6.63227	6.60128	6.54752	7.11635	6.7974	6.84444	6.50074	6.4423	5.29738	5.58118	6.14921	7.21237	7.88128	5.96237	6.413	6.61887	6.87106	6.61627	6.6371
AGRP	0.0918288	0.0918288	0.0918288	0.0918288	0.0918288	0.0918288	0.0918288	0.0918288	0.0918288	0.0918288	0.0918288	0.0918288	0.0918288	0.0918288	0.0918288	0.0918288	0.0918288	0.0918288	0.0918288	0.0918288	0.0918288	0.0918288	0.0918288	0.0918288	0.0918288	0.0918288	0.0918288	0.0918288	0.0918288	0.602305	0.555789	-0.0918288	-0.0918288	-0.0918288	-0.0918288	-0.0918288	-0.0918288	0.509663	-0.0918288	0.381417	-0.0918288	-0.0918288	-0.0918288	-0.0918288	-0.0918288	-0.0918288	-0.0918288	-0.0918288	-0.0918288
AGT	0.0725551	0.0725551	0.0725551	0.0725551	0.0725551	0.0725551	0.0725551	0.0725551	0.0725551	0.0725551	0.0725551	0.0725551	0.0725551	0.0725551	0.173291	0.173291	2.08728	0.299212	0.299212	0.299212	0.173291	0.173291	0.173291	0.173291	0.173291	0.173291	0.173291	0.173291	0.173291	-0.0725551	-0.0725551	-0.0725551	-0.0725551	-0.0725551	0.305386	-0.0725551	-0.0725551	-0.0725551	-0.0725551	-0.0725551	-0.0725551	-0.0725551	0.69206	-0.0725551	-0.0725551	-0.0725551	-0.0725551	-0.0725551	-0.0725551
AGTPBP1	2.1851	4.07918	12.898	10.2467	3.12199	1.53169	6.0963	8.20471	9.00302	6.41774	13.9999	6.41774	11.0134	6.01579	10.58	6.44897	7.99872	5.14206	6.46875	11.3766	7.81069	5.05307	6.44897	10.7759	7.83353	6.44897	7.4049	5.38769	11.3237	8.16088	8.22138	7.81932	8.32009	8.1543	8.2324	8.00638	7.91827	7.88082	8.31162	8.23759	8.26521	8.90966	8.70735	8.48656	8.25559	8.37083	8.1816	7.79	7.83267
AGTR1	0.507902	0.507902	0.507902	0.507902	0.507902	0.507902	0.978735	0.507902	0.566996	0.566996	0.566996	0.566996	1.0192	0.566996	0.507902	0.507902	0.507902	0.507902	0.507902	0.507902	0.507902	0.507902	0.507902	0.507902	0.507902	0.507902	0.507902	0.507902	0.507902	1.64675	0.0021797	1.0362	0.688069	0.798983	0.930465	1.5818	0.147335	1.00088	1.28335	-0.507902	0.852862	1.45181	0.0796767	0.0292823	-0.507902	-0.0172946	0.181291	0.242472	0.246255
AGTR2	0.749339	0.749339	0.749339	0.749339	0.749339	0.749339	0.749339	0.749339	0.749339	0.749339	0.749339	0.749339	0.749339	0.749339	0.749339	0.749339	0.749339	0.749339	0.749339	0.749339	0.749339	0.749339	0.749339	0.749339	0.749339	0.749339	0.749339	0.749339	0.749339	1.52743	1.82808	2.12838	1.17473	1.69042	0.992124	-0.295495	0.643843	1.22184	-0.749339	-0.749339	-0.749339	2.30123	1.48294	-0.749339	-0.749339	-0.749339	-0.749339	1.76519	1.27889
AGTRAP	11.4427	10.4145	11.7269	7.80533	10.4547	-0.386163	3.01638	5.89073	9.46282	9.8215	5.98581	8.88025	3.62543	7.64786	3.03154	7.66575	9.53739	8.66384	3.81971	4.39961	3.03154	3.03154	3.03154	7.5053	3.03154	3.03154	7.59472	6.34851	3.03154	7.41057	7.52784	7.10512	7.4778	7.56638	7.24034	7.629	7.58343	7.87827	8.00321	7.98744	8.23532	8.01087	8.19905	7.82113	7.97682	8.02061	7.97654	7.27678	7.13864
AGXT	2.83823	3.89588	6.32348	3.55213	2.51779	-0.772451	2.37626	6.97935	4.88957	4.76832	5.76063	3.80323	7.89344	2.74323	4.00754	4.98786	3.80308	1.77586	2.4479	2.4479	5.01598	5.10252	4.83885	4.76179	2.11868	1.11101	0.89638	5.44734	1.59347	2.25038	1.87872	1.81407	1.58649	1.13301	1.79704	2.26265	2.43798	2.74881	2.68632	2.566	2.8603	1.54724	1.76737	2.42224	2.36531	2.73021	1.955	1.46773	1.5211
AGXT2	-0.21391	-0.21391	-0.21391	-0.21391	-0.21391	-0.21391	-0.136109	-0.21391	-0.21391	-0.21391	-0.21391	-0.21391	-0.21391	-0.21391	-0.0712965	-0.0712965	0.10697	0.10697	2.63836	0.10697	-0.0712965	-0.0712965	-0.0712965	-0.0712965	-0.0712965	-0.0712965	-0.0712965	-0.0712965	-0.0712965	0.21391	0.21391	0.21391	0.21391	0.21391	0.739327	0.21391	0.21391	0.21391	0.21391	0.798953	0.21391	0.21391	0.21391	0.21391	0.21391	0.21391	0.21391	0.21391	0.21391
AHCTF1	6.29634	10.2781	4.53899	6.40783	1.70142	15.2238	10.6947	4.53899	11.8365	5.45323	5.40941	12.1849	4.08042	7.68283	8.31964	5.06084	6.58575	10.9486	12.907	9.16214	11.1286	10.6535	12.3905	11.4346	11.9407	12.6202	9.42964	11.2375	7.66498	9.39604	9.24362	9.19204	9.14019	9.37047	9.4652	9.5443	9.17043	9.41187	9.26796	9.01663	9.30289	9.58444	9.56715	9.4996	9.1071	9.33871	9.01381	9.45127	9.23133
AHCY	11.7689	10.1802	11.7345	11.5717	13.0494	10.6545	7.07316	12.3063	12.1435	13.2379	10.4972	11.2223	13.0334	12.4724	12.2214	11.646	13.0151	12.9681	11.2401	11.9374	11.9327	12.456	11.5184	12.2169	12.3858	11.1668	12.2913	11.813	11.6594	11.453	11.5293	11.438	11.4082	11.4915	11.3252	11.2854	11.2322	11.2532	11.1126	11.127	11.1806	11.6475	11.6525	11.6886	10.9449	10.9328	11.0096	11.0803	11.2063
AHCYL1	11.3397	12.4128	9.25331	11.726	8.39666	1.33059	6.61552	6.99903	11.586	11.0665	12.8357	10.6399	13.3606	10.3946	10.4533	10.9672	7.78567	8.69085	2.50842	11.1245	10.8695	9.39858	11.1848	10.4659	10.8181	7.58856	10.8065	10.5512	10.1843	9.74459	9.9746	9.79942	9.99732	10.1831	10.1809	9.87604	10.1592	9.97587	10.1054	10.1057	10.085	9.63795	9.73155	9.80988	9.6901	9.62492	9.58788	9.94538	9.80608
AHCYL2	10.322	11.9294	12.7587	3.15696	9.07243	1.68796	4.83784	14.5797	6.85832	12.0449	6.61498	10.2248	4.74429	6.23878	5.31202	11.4076	4.86483	4.86483	4.86483	4.86483	9.61214	8.74559	6.30887	10.7951	3.75587	11.347	6.41654	9.14844	3.87676	7.8805	7.93741	7.92594	7.77122	7.76219	8.05703	7.55365	7.52211	7.28698	7.41428	7.41472	7.39062	6.83634	7.07919	6.51251	6.90302	6.93612	6.77526	6.69225	6.827
AHDC1	6.50844	7.74645	4.98241	8.39734	5.96085	2.73103	8.01328	8.00821	6.05178	3.85226	10.4678	6.76793	4.16351	2.81088	4.51619	6.20016	6.5476	9.25782	1.17532	5.03488	5.31277	7.44618	5.98987	6.60502	5.35123	5.12356	6.21614	2.67707	6.62581	4.18111	3.99543	4.00498	4.20977	3.70918	3.9257	3.77771	3.15952	4.06002	3.51826	4.00179	3.30275	4.74369	5.75362	5.04364	4.65323	3.84954	4.5504	4.23178	4.42577
AHI1	4.23461	5.85184	9.1434	4.37644	4.64648	4.58065	14.0113	1.22027	6.05939	3.42784	7.6426	4.11679	6.3742	3.71592	3.38048	2.57759	2.64333	2.71677	0.862284	1.52487	1.65104	8.23926	3.99688	8.73113	1.18368	4.80244	1.64593	2.03227	2.76129	4.86075	5.19501	5.39971	3.76175	4.06483	5.36208	6.30737	4.8354	5.48968	6.00944	6.22978	5.78996	8.32276	8.18224	7.69086	5.51045	5.37181	5.46835	6.23573	4.63827
AHNAK	3.00942	3.15397	3.15397	3.75057	4.80332	4.33084	9.32702	3.15397	13.6273	14.5027	15.4262	10.4592	13.5459	11.5253	13.865	8.30623	10.8031	10.8013	12.149	3.07898	9.71636	12.339	14.8891	12.5208	9.2259	9.62748	11.7167	11.1352	14.4674	10.5999	10.6421	10.541	10.5033	10.3757	10.4412	10.1961	10.084	10.0673	7.74294	7.56513	7.36931	9.03302	9.12217	5.39825	8.75183	8.61659	8.95761	10.6434	10.7577
AHNAK2	2.66612	2.66612	2.66612	2.66612	2.66612	2.66612	3.35735	2.66612	2.75423	2.75423	2.75423	2.75423	3.42843	2.75423	2.66612	2.66612	2.66612	2.66612	2.66612	2.66612	2.66612	2.66612	2.66612	2.66612	2.66612	2.66612	2.66612	2.66612	2.66612	2.55131	1.98624	3.19413	3.14612	3.00992	2.87176	2.67794	0.898156	1.78999	1.56318	0.837037	0.0407684	5.31279	5.75028	1.47122	3.96334	3.93886	3.458	2.23636	2.95621
AHR	3.38757	4.29491	5.9811	5.51002	4.97732	1.8035	3.59888	7.30376	4.70488	6.56514	4.26173	4.88473	7.99503	3.43129	8.59068	5.04328	5.24545	5.55891	5.24545	10.2554	7.90184	2.65595	5.42278	6.40196	8.49079	6.43614	5.08034	4.42553	4.38111	6.05792	5.91807	6.30829	6.36468	6.37652	6.32567	5.75156	6.09158	6.01642	4.13674	4.59994	4.42827	7.21035	7.08687	6.55512	5.16712	5.17448	5.46579	6.69655	6.62875
AHRR	2.78627	2.28942	3.62836	4.78599	2.28942	0.845301	1.05082	2.28942	1.23927	1.23927	1.23927	1.23927	1.09237	1.40813	1.30631	1.30631	1.16225	1.16225	1.16225	1.16225	1.30631	1.30631	1.30631	4.30663	2.75978	1.30631	1.30631	1.30631	1.8084	3.89639	2.74525	2.14056	2.65709	2.91038	0.336499	3.35208	-0.379354	1.95852	0.778928	1.68903	1.92638	0.162625	2.22826	2.85623	2.68755	1.62479	1.05939	3.29037	1.09061
AHSA1	10.4621	11.7364	9.70227	10.1474	10.7859	8.56289	13.6238	10.1556	10.5162	10.5073	11.918	10.2555	10.1469	11.4365	11.1029	10.4082	10.1211	11.4262	12.1122	9.34493	11.4939	11.0747	11.0733	11.2622	10.082	11.0494	10.0742	11.4695	9.86409	10.9129	10.9205	11.0411	10.8481	10.7553	10.9132	10.7936	10.7904	10.7378	10.5601	10.5922	10.5024	10.5847	10.518	10.6004	10.9285	10.9934	11.002	11.0248	11.2563
AHSG	-0.0778984	-0.0778984	-0.0778984	-0.0778984	-0.0778984	-0.0778984	-0.0778984	-0.0778984	-0.0778984	-0.0778984	-0.0778984	-0.0778984	-0.0778984	-0.0778984	-0.0778984	-0.0778984	-0.0778984	-0.0778984	-0.0778984	-0.0778984	-0.0778984	-0.0778984	-0.0778984	-0.0778984	-0.0778984	-0.0778984	-0.0778984	-0.0778984	-0.0778984	0.748752	0.0778984	0.0778984	0.523519	0.55973	0.606412	0.87656	0.752348	0.0778984	0.0778984	0.0778984	0.884036	1.6155	2.0715	1.16687	0.374704	0.0778984	0.0778984	0.0778984	0.559395
AHSP	-0.276702	-0.276702	-0.276702	-0.276702	-0.276702	-0.276702	-0.241146	-0.276702	-0.276702	-0.276702	-0.276702	-0.276702	-0.276702	-0.276702	-0.276702	-0.276702	-0.276702	-0.276702	-0.276702	-0.276702	-0.276702	-0.276702	-0.276702	-0.276702	-0.276702	-0.276702	-0.276702	-0.276702	-0.276702	0.276702	0.276702	0.276702	0.276702	0.276702	0.276702	0.276702	0.276702	0.276702	0.276702	0.276702	0.276702	1.77038	0.584744	0.276702	0.276702	0.276702	0.276702	0.276702	0.276702
AICDA	3.75973	0.810087	4.67148	5.13562	2.57903	-0.142319	3.39435	4.83844	4.51999	4.15814	6.51869	3.35682	6.63174	3.80118	5.22704	4.41237	1.05079	3.04697	3.16319	3.34674	4.86902	3.46514	4.58014	5.10339	3.6109	3.77023	3.94581	3.64716	3.47913	3.17463	3.12829	3.59262	3.29326	3.90036	3.2437	3.36063	2.83644	2.42139	3.56202	3.00114	3.55134	2.51342	2.0109	2.93059	2.99796	3.2049	2.84177	3.23305	3.13596
AIDA	12.5125	7.705	5.96634	2.10417	11.7277	11.7415	6.1691	5.96634	7.28007	5.72105	5.72105	6.95035	11.5881	6.8191	9.57508	10.105	3.99504	9.91409	2.81218	6.47673	8.87621	10.566	4.84018	3.30129	10.5858	7.01508	9.10444	8.32711	7.64827	8.20937	8.25924	8.27407	8.35403	8.45811	8.22592	8.55851	8.47894	8.3126	8.55798	8.2541	8.60686	9.8132	10.0285	9.74227	8.58076	8.38797	8.47746	8.26147	8.54302
AIF1	-0.392096	-0.392096	-0.392096	-0.392096	-0.392096	-0.392096	-0.277547	-0.392096	-0.392096	-0.392096	-0.392096	-0.392096	-0.392096	-0.392096	-0.392096	-0.392096	-0.392096	-0.392096	-0.392096	-0.392096	-0.392096	-0.392096	-0.392096	-0.392096	-0.392096	-0.392096	-0.392096	-0.392096	-0.392096	1.29017	0.392096	0.392096	0.392096	0.392096	1.70168	0.996137	0.392096	0.392096	0.392096	0.392096	0.392096	4.64346	4.47021	5.85256	0.392096	0.392096	0.392096	0.392096	0.392096
AIF1L	5.77732	10.6699	7.68994	3.69678	9.22125	12.2374	5.99712	12.3585	2.80902	9.19841	1.6872	9.62798	4.46054	5.45182	8.65975	11.2404	9.74371	10.8715	9.47089	9.91476	10.2321	11.0089	11.6984	11.0127	8.67586	11.3779	10.9542	11.2102	9.86672	9.83371	9.71063	9.5749	9.67324	9.86644	9.86551	9.54321	9.72736	9.51157	9.24282	9.28089	9.30629	10.5346	10.6229	10.8839	9.54848	9.34645	9.53773	10.2325	10.0655
AIFM1	3.61714	5.12944	5.27204	9.58011	8.99256	1.64341	2.49284	10.6404	6.53364	7.65344	6.8007	10.5726	3.86034	3.2507	7.60061	9.62156	10.8762	8.24506	9.17359	6.06788	8.80847	9.17731	3.32396	8.63544	7.08509	5.01142	10.466	8.81497	9.17775	8.47422	8.81189	8.6716	8.6285	8.76422	8.94893	8.42247	8.64938	8.60461	8.38925	8.37315	8.40492	8.13738	8.64328	9.65368	8.60025	8.16793	8.15033	8.93571	9.02309
AIFM2	1.02355	2.78134	6.55578	9.89973	10.2108	2.27761	10.5844	2.2596	7.41673	10.7798	9.7284	5.5817	11.0326	3.10299	4.37342	8.18926	3.18975	3.18975	3.01601	4.57487	9.07102	5.62219	5.12677	3.1087	1.65662	5.47672	3.54882	3.80451	1.20685	5.62064	5.70889	5.46612	6.08532	6.08909	5.65012	6.10985	6.48784	6.14301	6.33299	6.55216	6.21045	6.08729	5.14778	4.64351	6.26346	6.21498	6.11639	5.72465	4.56079
AIFM3	0.599753	0.599753	0.599753	0.599753	0.599753	0.599753	0.732915	0.599753	1.45473	1.45473	1.45473	6.76865	1.13486	1.45473	0.725807	0.725807	0.686415	0.686415	0.686415	0.686415	0.725807	0.725807	2.33299	0.725807	0.725807	0.725807	0.725807	0.725807	0.725807	1.66112	1.21708	0.864043	1.09957	0.242387	0.498213	1.71897	1.30675	1.25808	1.42298	1.4304	1.38187	1.08248	1.12032	1.25822	1.30675	1.4178	1.68527	0.722907	1.16056
AIG1	3.8487	3.36559	5.65586	5.00002	6.02862	-0.204238	5.94737	4.796	5.20283	8.58217	4.85792	9.12025	7.37984	3.84256	2.23601	7.46161	1.78637	1.62418	2.70882	4.04283	2.88891	3.55799	2.61194	3.46728	3.11634	2.63967	2.70049	2.05433	8.45184	3.23921	3.3765	3.67507	4.62126	4.25866	4.15723	4.17016	3.67617	3.50003	5.00999	4.74426	4.75755	8.56019	8.08327	8.22406	6.28613	6.09567	5.62421	5.16535	4.92203
AIM2	5.12791	4.29232	4.04497	2.62841	3.53313	0.133406	1.6549	4.97176	0.784199	1.50029	2.06477	0.839748	5.9536	2.23425	3.28517	1.05678	2.03062	1.89572	3.03778	5.54895	2.49806	1.7597	3.19925	2.72114	1.74727	1.74727	1.74727	1.74727	1.67291	1.34364	1.93106	0.537694	1.70402	2.56531	1.5999	2.39453	1.51765	1.97261	2.30269	1.87034	1.91644	2.8645	3.12143	3.71107	2.45482	2.26604	2.47297	1.85984	0.462436
AIMP1	9.2221	11.1851	9.78207	10.0798	9.76837	7.02223	0.940476	10.0287	10.7594	10.3631	10.9145	9.34888	9.96489	10.7938	0.314268	10.1451	8.81557	8.71102	6.65687	7.74181	9.93164	8.73392	7.24983	9.01222	7.82447	6.1302	8.51259	8.53656	8.98123	9.03995	9.20339	9.24486	9.24198	9.24229	9.14376	9.41239	9.44143	9.64318	9.95988	9.90024	9.84205	8.97684	8.85313	8.76774	9.47511	9.51878	9.43042	8.9955	9.2023
AIMP2	10.2448	10.5679	10.3054	9.37869	9.07402	4.59975	8.49754	1.60834	8.67851	9.46299	4.97312	9.8772	10.1085	9.89761	7.32031	10.4759	10.3256	6.7257	10.3561	9.42303	8.62403	8.99941	8.69497	7.43315	7.78138	1.19755	8.50553	7.41266	9.23852	8.67493	9.04573	8.69432	8.92879	9.04983	8.7051	8.88604	9.07711	9.04341	8.86056	8.92212	8.9214	9.78067	9.63894	9.74026	8.91779	9.09529	8.93303	9.17079	9.08515
AIP	3.46856	3.46856	3.46856	9.38298	3.46856	0.251013	3.15466	10.4243	3.12996	1.68788	1.68788	1.68788	1.16751	1.68788	4.76454	7.72818	4.21845	4.38043	4.38043	9.12867	4.79777	4.79777	4.79777	8.13841	8.95648	8.63559	8.49361	4.79777	8.72725	7.20927	7.43436	7.21814	7.10399	7.14953	7.19203	6.76885	6.92801	6.96293	6.74717	6.7588	7.05827	6.96036	6.91065	6.81094	6.28796	6.6485	6.76747	6.79459	6.40533
AIPL1	4.94245	5.87565	4.16171	5.92385	4.26776	4.83443	7.48056	4.78192	4.5022	3.36428	8.52862	4.50467	8.18207	1.64787	3.31682	3.04903	4.35159	2.15996	3.18124	4.16167	5.51372	1.87302	5.68674	2.34861	3.03456	2.44243	4.19228	3.93196	5.07859	1.21919	1.14481	1.99534	3.07267	2.38174	1.99638	2.68543	1.56564	2.18502	2.26914	2.42181	2.11315	2.60178	3.76223	2.25625	2.41593	2.54346	2.48168	1.11317	1.43764
AIRE	2.93541	10.5895	8.87218	6.11191	6.11191	1.1644	4.61042	11.9456	4.28736	4.45517	4.7948	5.62556	8.96129	3.82236	3.20744	4.38895	2.68136	4.55633	2.68136	2.68136	1.78493	2.98544	2.98544	5.47854	2.98544	2.74173	5.29722	5.04352	4.08023	5.66925	5.53967	5.31202	5.46966	5.37661	5.25915	3.98736	4.25895	4.36229	4.1758	4.2224	4.35272	1.24984	1.19134	0.765277	4.46589	4.47592	4.91153	4.73862	4.92035
AJAP1	0.710431	0.710431	0.710431	0.710431	0.710431	0.710431	0.909645	0.710431	1.63952	1.63952	1.63952	5.01811	1.31208	1.63952	1.22893	1.22893	1.99811	1.02746	1.19227	1.19227	0.901393	1.22893	3.85311	1.22893	1.74168	1.22893	1.22893	1.22893	2.3717	2.50652	1.58922	0.827695	5.18437	2.62505	2.15601	1.83781	2.2283	2.06443	0.990318	0.519617	0.364344	5.56605	6.00901	4.59573	2.52577	2.24149	2.99399	2.8371	3.26562
AJM1	0.681555	0.681555	0.681555	0.681555	0.681555	0.681555	2.04912	0.681555	1.51966	1.51966	1.51966	1.51966	8.82679	1.51966	0.681555	0.681555	0.681555	0.681555	0.681555	0.681555	0.681555	0.681555	0.681555	0.681555	0.681555	0.681555	0.681555	0.681555	0.681555	0.990201	1.21734	1.25011	1.36067	1.92287	0.886406	1.76336	1.80534	2.09809	1.43212	1.4714	1.61952	1.71993	1.18178	0.487759	1.71675	1.91369	1.78614	1.63056	2.23097
AJUBA	9.25349	6.23443	4.80843	5.02257	5.02257	1.46773	4.34579	6.90361	3.14491	7.39327	3.14491	3.14491	3.37823	3.14491	10.2978	6.07053	4.63215	4.63215	4.63215	4.63215	6.56907	10.3618	11.1161	10.1289	6.07053	9.30873	4.69847	9.72065	4.29654	6.61847	6.41914	6.9654	6.86952	6.73965	7.01615	5.85058	6.25047	6.11507	5.1312	5.01131	5.08986	7.5495	7.51831	8.15745	5.51954	5.96186	5.49342	6.28526	6.58405
AK1	4.80907	3.88999	1.52549	5.54639	2.13149	0.809051	4.03025	2.81873	4.50129	9.76084	3.72008	2.24135	6.75143	4.3334	3.69809	3.30958	8.85492	10.2433	3.30015	3.06189	3.4428	4.00496	4.14065	8.75517	2.49459	2.65053	1.53912	2.70062	2.99662	7.05828	7.19839	7.05388	7.16765	7.03526	7.29126	7.40181	7.22311	7.08261	5.19791	5.21129	5.49643	6.78165	6.61824	5.64678	5.24962	5.40938	5.34764	7.51449	7.54107
AK2	8.71576	9.8992	8.95426	10.9806	6.06748	12.2281	7.50395	10.2903	9.21138	10.174	9.68638	10.2101	5.07743	9.8913	7.43249	7.77709	10.2629	10.3206	6.19898	10.9685	8.8874	9.34919	7.43249	8.09446	8.55408	7.29957	8.82822	9.12631	8.59784	10.7402	10.9342	10.9017	10.6037	10.5837	10.7563	10.6665	10.6796	10.769	10.8729	10.5983	10.8809	10.514	10.3754	10.8227	10.6932	10.666	10.6854	10.5181	10.3741
AK3	2.66952	5.01085	4.40246	3.85074	4.50806	1.12927	2.91732	6.31087	7.27433	5.92592	5.59768	6.71982	7.35124	9.04852	5.08401	10.0131	2.04504	3.70942	3.66299	10.236	4.33874	5.15235	8.1927	5.10145	6.3485	3.85429	6.55035	5.40355	5.80235	7.08024	7.12551	7.0472	7.48139	7.48867	7.47545	6.95046	6.49146	6.29596	7.33752	7.45675	7.2536	9.25581	8.9638	8.57966	7.62611	7.38895	7.69041	7.31768	7.24823
AK4	13.6191	13.0607	11.7192	13.5578	14.4797	14.7145	8.97905	13.165	12.9318	12.5101	10.2855	12.771	12.3085	12.6847	5.78957	9.49255	8.95392	7.5946	11.1152	7.90498	6.2846	3.4087	5.80594	5.80594	7.3799	5.80594	9.32148	4.6679	9.00191	11.102	11.3613	11.1567	11.0257	11.0409	11.0277	11.602	11.9044	11.7321	11.4966	11.3321	11.4187	10.9038	10.9512	10.8293	11.1027	10.9392	10.8213	11.8295	11.8627
AK5	1.5497	1.5497	1.5497	8.561	1.5497	0.147441	2.49193	1.5497	0.85494	1.08605	1.02704	1.02704	0.714892	1.46981	1.71696	1.71696	4.3982	2.19516	2.19516	8.2957	2.8603	3.86792	1.71696	3.05676	1.71696	1.71696	3.8614	1.71696	1.71696	4.67659	4.70228	4.88731	5.92511	5.11823	5.4941	3.80519	4.31604	4.1082	4.50446	4.80188	5.0589	4.79749	4.53208	4.94689	4.3176	4.53392	4.56977	3.30518	3.25775
AK6	8.33654	8.45144	9.76769	6.70915	9.26916	9.91435	10.6586	5.29506	9.17251	7.17027	9.6915	9.76365	3.85922	8.08328	8.90724	10.8068	9.66757	9.70955	10.2842	9.00088	7.89112	8.92523	10.4676	9.55067	9.86922	8.85201	8.2641	9.30813	10.3497	8.63965	8.24034	8.4242	8.63515	8.31643	8.80806	8.66269	8.37602	8.39291	8.49863	8.30967	8.30649	8.1359	8.43012	8.17967	8.31008	8.32093	8.38332	8.35026	8.87033
AK7	3.73984	4.54843	5.71462	4.5016	4.84783	0.390974	3.60851	5.30059	4.09243	2.67215	3.62345	6.36924	4.98787	3.62345	3.79022	9.78876	2.16142	3.81511	7.8478	6.83718	6.18339	3.73385	2.49236	9.22471	4.73601	2.95078	5.25389	2.68283	4.42364	4.06045	4.63731	4.33876	4.39054	4.28315	4.65584	4.56858	4.16162	4.78175	4.30192	4.60545	4.88301	4.97537	4.89807	4.29149	5.32335	4.87731	5.46769	4.9655	4.62705
AK8	1.0645	8.99292	1.0645	1.0645	1.0645	-0.521189	0.10106	1.0645	9.28807	10.9117	11.1816	10.5402	1.98467	9.13837	-0.521189	-0.521189	-0.521189	-0.521189	-0.521189	-0.521189	-0.521189	-0.521189	-0.521189	-0.521189	-0.521189	-0.521189	-0.521189	-0.521189	-0.521189	0.521189	0.521189	0.521189	1.39332	1.41974	0.521189	2.00595	0.654746	4.99918	1.57697	3.50116	0.607505	0.977609	1.43307	1.30407	1.23853	0.604067	0.947003	0.521189	0.521189
AK9	6.80143	6.44364	5.48533	1.42189	6.40146	0.531987	10.2171	7.47829	4.93455	7.10492	3.33387	6.35445	8.41348	5.26859	6.43372	9.02869	7.05285	4.83966	6.79524	7.412	5.72535	2.80213	11.0907	5.2917	5.01348	4.87036	4.98336	6.42275	4.56116	4.20474	5.52186	5.08196	5.27308	4.75496	4.62305	4.70823	5.49413	4.87202	5.37337	5.76634	5.67708	6.69032	5.64333	5.78135	5.2833	5.6781	5.51349	4.99669	4.25926
AKAIN1	-0.0656179	-0.0656179	-0.0656179	-0.0656179	-0.0656179	-0.0656179	0.153584	-0.0656179	0.075759	0.075759	0.075759	0.075759	1.26242	0.075759	-0.0656179	-0.0656179	-0.0656179	-0.0656179	-0.0656179	-0.0656179	-0.0656179	-0.0656179	-0.0656179	-0.0656179	-0.0656179	-0.0656179	-0.0656179	-0.0656179	-0.0656179	0.0656179	0.0656179	0.0656179	0.0656179	0.0656179	0.0656179	0.572158	0.0656179	0.0656179	0.0656179	0.0656179	0.0656179	0.552998	0.0656179	0.0656179	0.0656179	0.0656179	0.0656179	0.0656179	0.0656179
AKAP1	12.6443	12.6392	12.9271	11.5967	11.8236	2.4036	13.1439	2.59899	1.94611	11.3378	8.43185	4.60575	13.2935	10.4874	8.33971	9.6829	5.93996	6.64473	8.97366	8.16768	9.60922	9.12489	6.92278	1.47655	8.78156	11.9408	5.06884	7.88261	5.63971	10.966	11.0653	10.9562	10.8065	10.8102	10.7702	10.8328	10.7022	10.868	10.6983	10.5831	10.7178	9.27424	9.35133	9.26694	10.5987	10.7678	10.7334	10.7564	10.8059
AKAP10	10.9388	9.49165	7.57138	10.5033	11.6196	6.16079	6.99693	9.76773	4.26491	10.2827	9.75791	6.73296	12.14	8.37885	7.49991	6.72755	7.29587	5.72847	5.47995	7.84246	8.83958	7.20054	6.91553	4.93206	7.76741	4.58117	8.7201	9.11053	10.5799	8.07514	8.16693	8.20512	7.80846	8.14828	8.07778	7.66583	8.54353	7.84477	7.71278	8.14199	7.57606	8.26522	8.10895	8.25187	7.93668	8.14843	8.41079	7.45969	8.04089
AKAP11	10.3086	3.713	7.9152	6.45245	13.3455	5.04292	5.66969	6.45245	7.38742	5.2169	6.09025	9.62723	11.0554	6.30597	6.82072	2.61682	5.59293	5.59293	2.75978	8.99874	11.5563	10.9996	6.40892	3.71516	10.4828	6.48695	9.60302	4.98321	8.69807	7.13235	7.05143	7.19372	7.21492	7.15291	6.98961	7.09999	7.16251	6.97757	6.89449	6.75102	6.9153	8.13447	8.21782	8.06173	7.0468	6.9156	6.98687	7.1869	7.28434
AKAP12	14.2189	12.2745	13.5132	9.89517	13.4834	13.735	15.7111	12.7024	13.8791	15.4351	14.3586	13.1261	15.7883	12.935	12.5135	11.7191	4.19378	9.27631	11.4352	6.20828	11.2881	11.6724	2.78929	10.7878	9.74505	1.59988	10.5271	11.5484	12.1621	11.3585	11.7358	11.5669	11.7261	11.5347	11.5768	12.1302	12.1599	12.0828	12.0477	11.9374	11.9432	10.4249	10.5898	9.58784	12.1034	12.0378	12.0421	11.8447	12.0112
AKAP13	10.3592	12.5656	12.2263	8.11052	8.1379	13.6156	6.73343	6.89012	6.48376	9.20378	7.41344	10.1023	8.38817	11.2636	8.77736	9.95113	7.9416	9.40603	9.10133	7.29401	8.95202	10.8607	12.0154	8.47346	4.78323	11.9206	9.4667	7.49949	8.90433	8.66339	8.35012	8.33811	8.80135	8.7935	8.74741	8.73929	8.60982	8.78918	8.74088	8.53312	8.70173	9.75012	10.0008	9.85201	9.01223	8.81616	8.80881	8.8328	8.69464
AKAP14	0.435052	0.435052	0.435052	2.17161	0.435052	0.0877414	0.0953181	0.435052	0.0877414	0.0877414	0.0877414	0.0877414	0.0877414	0.0877414	0.139918	0.139918	0.123613	0.123613	0.123613	0.123613	0.80517	0.139918	0.139918	0.139918	0.139918	0.139918	0.139918	0.139918	0.139918	-0.0877414	-0.0877414	0.491345	0.8984	-0.0877414	-0.0877414	0.724575	0.860638	-0.0877414	-0.0877414	-0.0877414	-0.0877414	0.536772	1.31633	1.57734	-0.0877414	0.219763	-0.0877414	-0.0877414	-0.0877414
AKAP17A	1.49371	1.49371	1.49371	1.49371	6.64555	0.463344	3.73362	1.49371	9.91192	5.79998	11.169	5.79998	6.68744	7.13497	7.73218	6.81739	8.53434	6.92663	6.01058	6.01058	9.2919	9.27398	10.7657	1.43691	8.55681	5.91282	8.33061	6.69364	8.52735	7.78298	7.94793	7.96795	7.84033	7.70409	7.52818	7.5284	7.6037	7.47259	7.07806	6.95337	7.15425	7.20116	7.15595	7.10861	6.34837	6.3161	6.23444	7.65148	7.77582
AKAP2	7.32252	7.75952	12.5206	11.2835	5.49996	0.220786	6.7771	6.65078	10.7404	8.46884	4.44238	12.0567	9.00346	11.0547	7.13739	7.38442	3.31919	5.70456	11.4774	6.69569	9.12152	11.0041	7.38442	8.95198	7.81151	11.8853	8.47095	10.2272	12.238	7.84638	7.91102	7.73415	7.89377	7.75213	8.25409	7.48066	7.01437	6.64484	6.79458	6.06322	6.48539	9.52671	9.34854	9.50555	6.53157	6.48712	6.70643	8.32598	8.46648
AKAP3	11.5639	3.19743	3.19743	3.19743	3.19743	1.52413	2.05956	3.19743	3.23569	1.76134	1.76134	1.76134	1.67259	1.76134	1.59481	1.59481	1.57272	1.57272	1.57272	1.57272	1.59481	1.59481	1.59481	1.59481	2.49598	1.59481	1.59481	1.59481	1.59481	3.91716	4.12313	4.40151	3.09439	4.22809	3.90795	2.8025	2.09577	2.06868	3.1994	3.08912	2.32352	3.17966	3.85398	2.14556	3.06278	2.95157	2.9919	2.09499	1.28703
AKAP4	0.357844	0.357844	0.357844	0.357844	0.357844	0.357844	0.357844	0.357844	0.357844	0.357844	0.357844	0.357844	0.357844	0.357844	0.357844	0.357844	0.357844	0.357844	0.357844	0.357844	0.357844	0.357844	0.357844	0.357844	0.357844	0.357844	0.357844	0.357844	0.357844	1.23113	0.123385	0.483101	0.414048	0.0757481	-0.357844	1.96572	0.679309	0.658125	-0.357844	-0.357844	-0.357844	-0.357844	-0.357844	-0.357844	-0.357844	-0.357844	-0.357844	0.205603	-0.0940279
AKAP5	7.68637	5.99431	7.92329	6.05626	6.07156	1.50898	4.52884	7.80771	7.29405	6.5681	7.04311	6.06287	11.149	6.16776	7.65576	6.1368	5.34321	3.54868	2.5113	8.24208	6.29654	6.12159	7.13073	5.80312	6.11971	10.7727	4.02392	5.534	5.94596	4.65534	5.21398	5.24504	5.54915	5.59523	5.46052	5.50938	5.6537	5.54755	5.5226	5.72897	5.91897	6.2718	6.24986	6.12789	5.79421	6.05464	5.83322	6.2319	6.28781
AKAP6	4.66836	5.60619	9.03108	8.2024	1.95638	1.76087	4.30435	8.42625	6.29176	4.99884	6.0569	2.84314	7.96974	4.88555	6.04628	3.96041	4.93714	4.01555	8.34115	6.89571	3.14623	6.22281	6.80003	5.49814	4.8398	4.98884	7.33399	2.67343	4.35844	4.69182	4.71725	4.51829	5.25506	4.22321	5.48644	5.31179	5.34969	5.16633	4.72314	3.97647	3.64155	3.84742	4.30606	3.89582	4.0812	4.04027	4.52852	3.78339	4.38521
AKAP7	2.59431	4.79418	2.96582	9.8857	3.94671	0.454918	4.36757	7.48473	4.87621	5.53616	6.33726	4.72428	8.20986	1.63887	3.87971	4.59334	2.2286	2.2286	4.11399	1.60368	4.14399	2.48848	2.48848	2.09077	3.60903	3.4295	2.76361	1.38931	2.85109	4.76354	4.677	5.09212	4.63284	4.43412	5.31674	5.09128	5.44598	4.8601	5.07275	4.95101	5.00909	6.97508	7.29733	7.15252	5.31552	5.14712	5.16972	4.78683	4.66645
AKAP8	8.79511	4.96056	1.79194	5.9527	6.98035	11.9528	2.30468	7.36017	2.63786	7.78169	9.24872	9.86424	9.68375	9.78644	8.7656	9.71998	7.46063	3.38482	8.9068	9.8375	3.68413	9.68116	9.67029	10.0442	9.51643	4.04012	9.83497	9.80699	8.09761	8.08393	8.37698	8.39926	8.47728	8.43976	8.41132	8.64008	8.3999	8.66222	8.2909	8.45885	8.30321	8.14509	8.11841	8.67909	8.3863	8.1858	8.37447	8.58166	8.39783
AKAP8L	4.94021	4.94021	5.88204	11.261	6.83702	8.99223	4.49307	4.94021	3.97884	2.59311	3.97884	4.79961	3.85802	3.72682	2.69802	2.69802	2.44459	2.44459	2.44459	2.44459	4.2607	2.69802	2.69802	2.69802	2.69802	4.3844	2.69802	2.4904	7.5634	7.13467	7.30376	7.08669	6.95814	7.12207	6.87619	7.11934	7.00752	7.04359	7.30517	7.2851	7.41975	7.21321	7.35864	7.24238	7.17647	7.11124	7.07327	6.95201	7.11672
AKAP9	3.67316	10.9786	8.93413	9.85672	5.59007	-0.144712	10.3128	8.67428	6.58006	6.48282	3.29951	9.0387	12.5833	9.18434	7.73578	8.6971	9.18431	5.68868	11.4417	6.52864	10.2974	7.8144	10.0967	8.23638	7.7949	7.65417	7.9319	4.78345	6.47233	8.32916	8.25916	8.38106	8.47718	8.52733	8.72591	8.52063	8.78503	8.40507	8.62319	8.69315	8.77411	9.2922	9.50899	9.29896	8.7982	8.89748	8.70248	8.20893	8.36967
AKIP1	3.83807	2.879	1.96466	7.6923	3.94016	7.83613	3.5975	7.7389	7.69321	8.46854	5.82939	1.84406	6.51834	7.89259	6.72426	8.52892	7.45894	6.56231	8.02596	9.59533	8.04031	8.52164	8.25333	2.91808	8.40285	8.09812	8.96939	7.67293	8.35435	6.885	6.742	6.85238	6.91512	6.95931	6.93864	6.23528	6.77726	6.14432	6.5753	6.5319	6.49087	7.2494	7.37089	6.75926	6.34809	6.8451	6.32573	6.84772	6.61652
AKIRIN1	11.4758	11.595	8.60065	10.4032	9.86444	1.35665	8.69988	8.60872	10.9893	7.11231	7.44651	7.8777	9.16806	8.72275	6.87405	7.65418	10.6283	8.36353	3.08419	9.53702	9.83807	8.75211	10.991	2.38584	10.7205	10.5277	8.8405	9.19744	10.2508	10.5723	10.8243	10.7602	10.9021	10.9162	10.7828	10.8209	10.9625	10.7457	10.8693	11.0015	11.0749	11.4753	11.4633	11.6557	10.7941	10.9345	10.8386	11.0743	11.0834
AKIRIN2	6.13002	9.27352	5.93667	3.73958	4.09617	6.02134	5.84296	4.09617	9.92706	8.17845	6.7658	7.79748	11.9808	7.74113	8.53999	9.05619	5.31066	3.85393	5.31066	8.95926	8.22131	7.07754	6.25074	7.70626	8.65651	4.53977	4.57903	5.71836	8.16894	7.72522	7.64077	7.72754	8.11552	7.85342	7.88129	7.84654	7.74188	7.5993	8.05893	7.90632	7.77189	8.2138	8.68238	7.75549	7.65714	7.3815	7.64313	7.70139	7.77074
AKNA	7.08597	7.45834	11.1379	13.0234	7.48883	3.85306	9.54854	8.26739	5.93386	7.24583	8.35259	6.85351	9.38029	5.48239	7.65305	7.9537	6.61239	5.96351	6.83991	7.7091	7.1195	6.52857	6.29274	6.79359	6.08504	5.78868	6.11747	6.31247	7.77209	6.82287	8.11545	8.33705	8.49585	7.29104	7.36532	6.43148	8.1845	7.27567	8.40797	8.74823	8.9371	6.47522	6.26061	6.85443	7.47269	7.94686	8.37239	7.59977	7.22576
AKNAD1	2.76419	3.96353	2.76419	4.83967	2.76419	0.664953	2.25538	5.78707	5.20964	3.78714	2.5798	2.44548	6.37	2.5798	3.35945	2.39866	2.02024	1.77097	1.64999	2.02024	2.09508	3.30551	4.04482	2.97103	2.39866	2.62683	3.84315	3.10573	3.03383	1.84575	2.22944	2.87523	3.14041	0.993917	2.8443	3.19508	2.75301	2.10363	2.55429	3.68165	3.3813	0.665121	0.154981	0.440885	2.7629	3.24799	1.92015	2.85742	0.764579
AKR1A1	11.3959	7.23168	11.6314	9.88576	10.9622	-0.282988	7.95701	12.4241	9.70901	9.52979	6.98633	9.0388	7.11323	9.32021	10.4401	10.6974	11.0814	11.1497	9.64975	10.5933	10.7248	11.2048	11.5274	10.7765	10.8558	10.1449	10.1895	11.5926	10.4997	11.0031	10.9411	10.9056	10.8891	10.803	10.944	10.3033	10.3799	10.2025	10.2889	10.1267	10.2549	10.4895	10.4729	10.493	10.0409	10.1503	10.1401	9.91654	10.0522
AKR1B1	5.49414	4.74134	10.5175	7.38006	10.6246	1.41689	5.5014	9.65076	9.62646	5.32512	6.36216	10.0232	10.7563	3.26088	8.13315	4.94482	3.49201	0.549658	3.73336	2.92109	4.39489	4.55108	3.68745	4.77529	2.9949	3.31903	4.02265	4.63546	4.60111	7.4808	7.57446	7.47095	8.07448	7.9977	7.79891	7.62584	7.6064	7.44539	7.82811	7.72964	7.62828	9.22373	9.42278	9.06352	7.48673	7.34404	7.59905	7.63225	7.55631
AKR1B10	2.69311	4.12736	4.23392	1.80994	2.69837	0.252902	2.03186	3.03619	9.63743	3.57722	4.15064	7.2542	2.58348	4.15064	4.32148	1.02648	0.955349	1.86842	2.42031	4.1475	4.98294	4.06362	3.69867	2.58935	2.69953	2.51383	2.69953	3.90046	4.54928	2.86568	1.85477	1.77195	3.22556	2.66514	2.43574	0.782128	1.68613	2.00647	1.96262	0.536818	0.888645	1.42968	3.06514	-0.252902	1.70016	1.40046	1.11915	2.35722	2.07359
AKR1B15	7.49494	6.80421	8.94886	7.50495	6.72958	0.272479	4.84136	7.50224	7.89128	7.54239	7.11169	6.04868	9.10756	6.32313	6.96311	4.20701	6.06625	1.37033	5.43138	7.08399	5.78802	6.62512	5.59573	5.25044	5.78283	7.13686	6.55166	5.6605	7.48062	4.46387	4.24893	4.55787	4.97738	4.889	4.42814	4.50552	4.73719	4.82839	4.43242	4.10764	4.36901	4.82214	4.49361	5.29034	4.78792	4.3579	4.48806	4.09005	4.7874
AKR1C1	3.97434	3.17532	2.92119	1.58917	4.2846	2.45236	1.15441	2.39128	3.95728	3.20872	4.47847	6.12971	6.4232	1.46596	3.43805	3.83954	1.53754	2.84336	3.25907	2.46481	4.49745	2.4917	2.78238	3.93189	2.63134	3.40588	4.04243	0.302624	5.39517	0.575299	2.51127	1.97839	2.51115	2.70637	0.575299	2.68487	1.81485	0.575299	1.33809	2.46078	2.1764	4.55701	4.08323	2.07228	1.00717	2.33936	2.36683	0.618614	2.68674
AKR1C2	0.554242	0.554242	0.554242	0.554242	0.554242	3.30922	0.956473	0.554242	1.37027	0.677821	0.677821	0.677821	0.635509	0.677821	2.8388	1.18754	0.989634	0.989634	0.989634	0.989634	1.18754	1.18754	1.18754	1.18754	4.57703	1.18754	1.18754	1.18754	2.95474	1.51045	1.32735	1.36313	1.84184	2.03636	1.8961	1.54536	1.64495	0.936822	1.19129	1.03764	0.705548	1.70527	2.85702	1.82427	1.38262	1.32224	1.73267	1.10934	0.869368
AKR1C3	-0.34902	-0.34902	-0.34902	-0.34902	-0.34902	-0.34902	-0.34902	-0.34902	-0.34902	-0.34902	-0.34902	-0.34902	-0.34902	-0.34902	-0.200323	-0.200323	-0.0144528	-0.0144528	-0.0144528	2.62491	-0.200323	-0.200323	-0.200323	-0.200323	-0.200323	-0.200323	-0.200323	-0.200323	-0.200323	0.34902	1.26095	0.34902	0.34902	1.67067	0.34902	0.34902	0.34902	1.62463	0.826134	0.34902	0.34902	3.89479	3.87185	4.36099	0.34902	0.34902	0.34902	0.34902	0.34902
AKR1C4	0.145703	0.145703	0.145703	0.145703	0.145703	0.145703	0.149084	0.145703	0.145703	0.145703	0.145703	0.145703	0.145703	0.145703	0.145703	0.145703	0.145703	0.145703	0.145703	0.145703	0.145703	0.145703	0.145703	0.145703	0.145703	0.145703	0.145703	0.145703	0.145703	-0.145703	-0.145703	-0.145703	-0.145703	-0.145703	-0.145703	-0.145703	-0.145703	-0.145703	-0.145703	0.264578	-0.145703	-0.145703	-0.145703	-0.145703	-0.145703	-0.145703	-0.145703	-0.145703	-0.145703
AKR1C8P	-0.00177601	-0.00177601	-0.00177601	-0.00177601	-0.00177601	-0.00177601	0.0650362	-0.00177601	-0.00177601	-0.00177601	-0.00177601	-0.00177601	-0.00177601	-0.00177601	-0.00177601	-0.00177601	-0.00177601	-0.00177601	-0.00177601	-0.00177601	-0.00177601	-0.00177601	-0.00177601	-0.00177601	-0.00177601	-0.00177601	-0.00177601	-0.00177601	-0.00177601	0.00177601	0.974957	0.00177601	0.00177601	0.00177601	0.00177601	0.00177601	0.00177601	0.00177601	0.00177601	0.00177601	0.00177601	0.530741	0.00177601	0.00177601	0.00177601	0.00177601	0.00177601	0.00177601	0.00177601
AKR1D1	4.05159	5.44089	4.07796	5.33392	4.60215	3.43485	2.35561	4.6542	4.7963	4.10416	5.22456	4.64566	6.76164	3.86422	3.80384	4.8194	3.52466	5.02947	5.05626	4.42024	4.55551	4.14253	3.7633	4.9821	3.08268	5.12791	4.30925	4.72959	4.97329	2.89662	2.86932	1.75895	2.84374	2.19334	2.97133	3.12685	2.83561	2.64057	3.77771	2.07854	3.43895	2.88908	3.32415	2.44503	2.74545	2.83635	3.19927	3.42877	3.21697
AKR1E2	0.735673	0.735673	0.735673	0.735673	0.735673	0.735673	0.81512	0.735673	0.735673	0.735673	0.735673	0.735673	0.735673	0.735673	0.735673	0.735673	0.735673	0.735673	0.735673	0.735673	0.735673	0.735673	0.735673	0.735673	0.735673	0.735673	0.735673	0.735673	0.735673	0.68831	0.279539	1.33118	0.0966906	1.68602	1.18715	1.43545	1.53324	1.03684	-0.21284	0.578463	-0.112245	3.37019	3.83511	2.85572	-0.735673	-0.735673	0.0967637	0.757985	1.68321
AKR7A2	1.5322	1.5322	1.46407	8.60398	1.5322	9.01086	4.22627	1.5322	2.05209	6.36223	2.05209	2.05209	2.07271	2.05209	7.56335	8.25877	3.89561	1.85223	3.89561	7.58047	6.98506	4.64416	4.20089	7.63864	4.41522	4.64416	8.33602	2.54798	8.16442	6.57834	6.57226	6.05916	6.99889	6.69631	6.76434	6.72211	6.50402	6.26365	6.15312	6.16266	6.62145	7.61536	7.41996	7.2714	6.43894	6.36708	6.37916	7.00921	7.07492
AKR7A3	0.510965	0.510965	0.510965	0.510965	0.510965	0.510965	1.15953	0.510965	0.510965	0.510965	0.510965	0.510965	0.510965	0.510965	1.1447	1.1447	0.94666	0.94666	0.94666	0.94666	9.22486	1.1447	1.1447	1.1447	1.1447	1.1447	1.1447	1.1447	1.1447	1.22875	0.570731	0.226239	1.50102	1.86457	1.65898	1.80148	1.29466	1.25014	1.58607	1.28659	1.23855	1.23307	1.46089	1.36851	2.09535	2.32477	1.66838	0.13033	1.38899
AKT1	1.87913	4.11334	7.95704	11.2351	4.11334	1.20291	14.2285	4.11334	3.68955	8.34421	6.59102	2.36053	10.6988	6.19922	2.39568	7.07881	4.31605	4.31605	2.66521	7.34068	8.61394	4.44526	9.56481	3.96651	3.01231	3.4448	4.32544	8.27903	3.26806	8.2766	8.53583	8.19239	8.32325	8.45374	8.54738	8.13385	8.24498	8.12141	7.79351	7.56914	7.69438	8.3898	8.77273	7.67837	8.04821	7.85991	8.03306	8.75574	8.77862
AKT1S1	6.85688	3.14559	10.1592	7.24596	4.52235	-0.136759	4.95588	4.52235	5.88545	4.29667	4.84226	3.90592	8.40597	4.27943	7.68274	6.10249	3.61754	6.60792	5.06953	6.85044	8.30347	8.20275	7.51524	9.09564	7.29043	6.07739	6.42485	9.77765	8.77662	6.74131	7.28946	6.91366	7.50802	7.09194	7.32181	7.43733	7.08477	7.13783	6.86581	7.25443	7.22891	6.5694	7.52229	7.56579	7.1035	7.30758	7.52133	7.06731	6.83946
AKT2	9.98788	7.09798	10.255	9.77921	9.42574	10.1623	8.9819	10.7594	7.43612	8.0371	9.84751	9.54919	8.80114	8.64597	9.14306	7.37796	8.39797	7.74286	8.10459	10.7354	9.95931	8.7994	11.5616	10.3639	8.42906	8.87982	7.99885	8.96302	8.34458	9.52608	9.57973	9.73487	9.81444	9.77429	9.55762	9.65749	9.52777	9.78627	8.90461	8.36115	8.83113	8.53031	8.73918	8.34134	8.73773	8.82253	9.04297	9.72357	9.71721
AKT3	4.49147	6.36502	7.95642	8.75669	1.55229	12.0664	4.9727	8.26829	6.47102	6.07105	7.13882	5.33453	8.21652	5.31852	9.43687	4.92957	5.01823	5.01823	6.09726	7.33576	7.40159	7.41129	5.52533	5.07689	6.07399	8.27749	3.98415	7.06262	4.49789	5.4456	5.59583	5.48554	6.30014	6.12721	5.5904	5.9976	6.18732	5.89957	5.29224	5.63706	6.08942	7.22421	7.07275	7.01585	5.95615	6.23872	6.00319	6.2372	6.18124
AKTIP	4.86443	3.38731	5.46178	4.18399	4.0196	0.665707	5.47075	11.4809	4.40988	3.55627	3.46192	2.54567	7.62365	1.98168	9.84759	10.4494	11.1717	10.2275	7.69106	5.31577	10.1321	10.8375	11.8717	10.2941	7.29966	3.04513	9.65217	10.2925	10.3941	6.86307	6.97542	7.21611	7.10355	7.39617	7.45657	7.5018	7.39737	7.34834	6.83598	6.62051	6.8561	6.91747	6.85966	6.6572	7.06241	7.45654	6.80431	7.31818	7.38813
ALAD	6.11102	8.9952	6.11947	8.45834	0.988933	3.44989	6.02546	11.8796	3.91759	7.1925	12.801	9.70948	6.18693	3.79304	11.4721	9.15724	11.2678	11.6892	10.3449	3.28128	7.77053	10.8171	8.90819	8.3569	10.2259	9.31471	9.24072	10.711	9.98677	7.67218	7.42542	7.62659	7.31915	7.52027	7.14491	7.38697	7.42409	7.76135	7.78112	7.77416	7.78878	6.42705	6.74624	5.67519	7.88545	7.84347	7.83593	7.06511	7.38886
ALAS1	1.6377	11.752	4.31506	4.31506	1.70117	13.3336	5.31239	11.0105	9.9891	3.26936	7.28981	9.29202	5.50613	9.082	9.82969	8.54926	9.25017	9.32691	8.10937	10.408	10.4554	8.64176	11.0429	10.9812	10.4295	10.2001	10.0102	7.17405	8.51368	8.6709	8.13991	8.71649	8.68747	8.72811	8.96499	8.94076	9.0691	8.70991	8.22994	8.29715	8.62452	9.17799	8.96056	8.57368	8.41418	8.22345	8.38996	8.6424	8.9669
ALAS2	0.0770275	0.0770275	0.0770275	0.0770275	0.0770275	0.0770275	0.109105	0.0770275	0.0770275	0.0770275	0.0770275	0.0770275	0.0770275	0.0770275	0.0770275	0.0770275	0.0770275	0.0770275	0.0770275	0.0770275	0.0770275	0.0770275	0.0770275	0.0770275	0.0770275	0.0770275	0.0770275	0.0770275	0.0770275	-0.0770275	0.802722	-0.0770275	0.761043	-0.0770275	-0.0770275	-0.0770275	-0.0770275	0.330058	-0.0770275	-0.0770275	-0.0770275	1.68237	1.16775	2.47216	-0.0770275	-0.0770275	-0.0770275	-0.0770275	-0.0770275
ALB	0.409697	0.409697	2.05728	0.409697	0.409697	0.0801815	0.106737	0.409697	0.26448	0.26448	0.26448	0.26448	0.202304	0.26448	0.268196	0.268196	0.503215	0.503215	0.503215	3.84048	0.268196	0.268196	0.268196	0.268196	0.268196	0.268196	0.268196	0.268196	0.268196	-0.0801815	-0.0801815	-0.0801815	-0.0801815	0.225421	-0.0801815	-0.0801815	0.786235	-0.0801815	-0.0801815	0.750693	0.31096	0.472197	3.21576	0.722115	0.67183	-0.0801815	0.147567	-0.0801815	-0.0801815
ALCAM	1.45446	1.45446	2.29726	1.45446	1.45446	1.2859	2.57053	1.45446	8.22443	4.27507	6.33668	4.27507	4.2518	4.27507	1.2859	1.2859	1.2859	1.2859	1.2859	1.2859	1.2859	1.2859	1.2859	1.2859	1.2859	1.2859	1.2859	1.2859	1.2859	5.04835	4.72524	5.29679	5.09904	4.89681	5.50496	5.39988	4.8321	4.94997	1.34882	0.488058	1.91179	8.77937	8.58608	8.2921	-0.441908	2.37851	1.85001	5.42914	5.18985
ALDH16A1	6.7832	7.58156	8.59526	7.26414	7.89887	0.356878	10.7041	7.81506	6.27572	7.11118	6.18491	8.29776	10.0618	9.18599	5.79577	9.74671	9.58926	8.95899	9.85062	7.86807	10.7788	9.77993	11.6202	8.28522	7.38966	5.07681	6.13745	9.87062	8.40192	7.48214	7.72431	7.81569	8.24466	7.88855	7.77112	7.6899	8.05661	8.16729	7.31085	7.57227	7.94345	8.04458	7.76471	8.04503	7.32877	7.61484	7.85358	7.24018	7.81824
ALDH18A1	2.48762	3.13415	3.13415	12.1495	3.13415	1.04194	5.51003	3.13415	2.67272	2.67272	2.67272	2.67272	4.45339	2.67272	10.7932	7.7145	6.47837	9.40397	6.47837	6.47837	10.7234	10.1161	7.99924	9.39671	10.5262	12.1747	9.91107	9.09148	9.88593	8.5198	8.49562	8.66753	8.44029	8.5049	8.68683	8.54915	8.19638	8.39645	8.40113	8.38318	8.29014	9.56051	9.34785	9.98008	8.75609	8.69132	8.61489	8.67817	8.78046
ALDH1A1	2.3394	9.09253	2.3394	6.45796	2.3394	-0.378515	2.05115	2.3394	12.5151	9.23301	11.9098	11.0228	8.29793	6.48151	-0.378515	-0.378515	-0.378515	-0.378515	-0.378515	-0.378515	-0.378515	-0.378515	-0.378515	-0.378515	-0.378515	-0.378515	-0.378515	-0.378515	-0.378515	3.51661	4.29872	4.46389	2.92921	1.58952	2.11004	1.64822	1.36901	2.59238	1.04827	1.57736	2.15081	2.96323	3.61628	4.33087	2.60528	2.17153	1.57215	1.46415	3.79769
ALDH1A2	0.552621	0.552621	1.95983	0.552621	0.552621	0.271179	2.12449	0.552621	0.826259	0.826259	0.826259	0.826259	5.11852	0.826259	1.86364	4.62796	1.366	1.366	1.366	1.366	9.11328	1.86364	3.78765	1.86364	1.86364	1.86364	1.86364	2.28201	3.44136	1.95453	1.16452	1.15658	2.28005	1.77563	1.87247	2.19795	0.806241	0.69079	1.42883	1.05304	0.642065	2.05271	1.67007	1.17071	1.82408	1.06223	1.51301	0.704032	1.75243
ALDH1A3	12.3655	5.61903	5.61903	6.70521	5.61903	1.90787	2.59642	8.91986	1.92955	1.92955	1.92955	1.92955	1.92955	1.92955	1.90787	1.90787	1.90787	1.90787	1.90787	1.90787	1.90787	1.90787	1.90787	1.90787	1.90787	1.90787	1.90787	1.90787	1.90787	4.39482	4.63695	4.31439	4.98649	4.72527	4.92936	5.00179	5.13429	4.91833	5.29054	5.02005	5.5352	6.6253	6.74049	4.77665	4.03063	4.68233	3.91988	4.42639	4.38572
ALDH1B1	6.12996	7.46177	9.0196	4.29402	7.00134	9.54435	3.60954	10.9547	6.45839	8.66088	10.7678	7.30504	6.01525	8.12892	3.24266	6.55123	6.72804	7.42211	7.85359	4.35379	5.71258	7.78909	5.80308	5.50562	7.42934	3.4433	7.02745	4.18589	10.5496	6.3966	7.26379	6.90386	6.99301	6.86787	6.72799	7.24234	6.81902	6.84358	7.20694	7.60783	7.23839	7.96489	8.60077	9.13895	7.34569	7.184	7.30237	6.55558	6.87587
ALDH1L1	7.21362	1.60543	7.02474	6.2289	8.253	0.380664	3.20314	6.74367	4.97513	4.97675	6.48299	2.61202	7.38781	4.33471	6.37847	4.11348	4.0409	3.24751	5.21375	7.14826	4.35464	5.44193	8.09233	6.92305	5.80181	5.66516	7.17235	5.98048	5.02906	5.00917	4.87429	4.88712	2.91092	4.25862	3.56352	4.17879	4.19559	3.84764	2.38964	2.30984	3.70109	3.272	3.10703	2.84345	3.39623	4.22204	1.83519	4.80942	4.38654
ALDH1L2	6.78702	14.2732	8.32199	8.36628	7.62519	12.7621	10.3785	6.10442	9.25856	6.78138	4.04181	5.27958	10.5675	5.27958	5.425	5.58697	8.74147	5.4491	5.27412	5.72786	5.18386	6.53729	7.01788	9.28695	3.8218	5.64384	5.58697	4.57806	6.93495	5.96647	5.43461	6.30847	6.13288	6.34326	6.13666	6.86163	6.72963	7.19502	7.27815	7.44789	7.45954	5.16958	5.18842	4.2346	7.08164	6.86616	6.90165	6.58849	6.5185
ALDH2	10.5146	5.25948	11.8441	11.729	10.4907	3.48463	6.46557	11.7494	12.6386	11.197	6.83726	9.67786	10.9846	12.1053	7.19309	8.66862	9.92428	4.44991	5.47428	6.74596	8.58134	6.07151	5.29409	6.44817	7.03601	8.09545	7.59391	7.56839	7.99432	10.2739	10.4465	10.286	9.89397	9.99441	10.1451	10.0566	10.068	10.0023	10.2873	10.2066	10.3753	8.49088	8.60634	8.06676	9.8695	9.85272	9.86384	10.0194	10.2681
ALDH3A1	2.19027	2.19027	3.21279	9.85665	2.19027	0.0180458	0.072762	2.19027	0.0180458	0.0180458	0.0180458	0.0180458	0.0180458	0.0180458	0.0180458	0.0180458	0.0180458	0.0180458	0.0180458	0.0180458	0.0180458	0.0180458	0.0180458	0.0180458	0.0180458	0.0180458	0.0180458	0.0180458	0.0180458	0.283487	0.516875	-0.0180458	1.0674	-0.0180458	0.573132	3.10641	-0.0180458	1.01249	0.65956	1.10621	0.315363	1.78777	2.1006	1.37024	0.49955	0.415139	0.645776	1.5849	0.39377
ALDH3A2	10.9192	6.54764	7.77184	11.9458	9.45333	2.39936	6.47574	2.92544	11.5261	9.09629	12.6895	4.50184	6.53395	4.94065	4.67289	4.59687	3.08752	3.08752	2.12571	3.08752	3.97975	3.49945	3.71226	9.31407	10.5292	3.75683	6.07135	3.97975	3.89418	9.41726	9.10815	9.20497	9.15919	8.93698	9.12951	9.58193	9.53439	9.27585	9.58793	9.76607	9.69181	10.213	10.128	8.83836	8.88582	9.03388	9.04745	9.08778	8.9207
ALDH3B1	6.71941	7.71291	4.84469	5.59093	5.58694	-0.306972	6.2368	7.10988	5.78272	4.44727	7.2518	4.92954	8.39409	5.51905	5.74218	5.94792	6.70033	4.54841	6.36771	4.00585	5.34401	5.0492	5.22133	5.33608	4.41077	5.19003	6.2948	6.8756	5.56866	1.71409	3.9264	3.93146	3.34059	3.44859	2.23345	3.64253	3.46527	3.56645	2.99023	3.74107	3.30391	3.10452	3.37963	2.48119	3.88245	3.54609	3.42265	3.6126	3.50074
ALDH3B2	0.483448	0.483448	0.483448	0.483448	0.483448	0.483448	0.622676	0.483448	0.483448	0.483448	0.483448	0.483448	0.483448	0.483448	0.724466	3.79744	0.649148	0.649148	0.649148	0.649148	0.724466	0.724466	0.724466	0.724466	0.724466	0.724466	0.724466	0.724466	0.724466	2.21711	1.61315	0.149129	3.33432	0.640135	1.57863	-0.0616478	-0.139421	0.402507	-0.272304	0.0543871	0.727978	-0.483448	-0.483448	1.79471	0.689773	1.15837	1.03893	1.07092	1.02036
ALDH4A1	2.03987	1.69176	2.62307	1.69176	1.69176	4.29643	3.41338	3.82088	1.33913	1.33913	1.33913	1.33913	1.0498	1.33913	8.68337	9.06039	6.5929	8.66521	10.7296	5.23386	4.59661	3.92608	4.59661	4.59661	8.01093	4.59661	4.59661	8.20696	4.28929	6.92582	6.81809	7.03251	7.63894	6.99285	7.26595	6.72931	7.20462	6.84656	6.52046	6.508	6.45888	6.98333	7.18249	6.94324	6.91524	6.73361	6.82188	6.87434	6.98309
ALDH5A1	1.48112	6.43628	4.61173	5.6425	2.76852	0.701163	3.94303	4.51096	3.48117	4.78414	6.36639	1.4876	7.6282	7.53944	10.1212	6.29617	3.52516	2.55993	3.77812	3.52516	4.58584	8.50073	4.79336	3.5948	2.59835	5.29248	4.24792	1.50374	5.09947	3.95986	4.35452	3.92396	4.48378	5.22348	5.00302	4.32963	5.81077	4.81244	4.48462	5.08745	4.73259	4.7525	5.19382	4.14889	4.94534	4.70064	5.59572	5.3389	4.69662
ALDH6A1	6.79526	5.88085	7.9228	11.5607	9.84363	2.85236	9.22243	7.724	6.47015	9.87737	13.0613	9.95391	8.56592	6.93452	8.07631	10.3335	10.0466	9.33197	10.8759	6.46884	9.35599	7.81251	6.85151	7.82908	8.84143	10.0637	11.5288	5.72035	9.4968	7.08632	7.44019	7.52849	8.01932	7.64864	7.78645	7.44998	6.78845	7.22224	7.38616	7.72185	7.18199	7.53687	7.57057	7.51168	8.38204	8.07438	8.50672	7.95491	7.78677
ALDH7A1	6.07641	8.69146	10.1972	7.36625	5.9111	0.807035	11.5187	10.0992	7.26597	9.3068	10.4833	9.73226	9.0262	7.94035	5.68323	8.43167	9.90481	8.875	9.93775	8.99293	8.5179	6.5338	9.38296	7.94354	8.28811	8.48381	9.72608	8.59443	8.11429	8.43884	8.55616	8.38382	9.40183	9.21093	9.22997	8.73839	9.49595	8.59678	9.77881	9.48125	9.41012	9.43109	10.0764	10.1304	9.61539	9.85099	9.88608	9.69311	9.65575
ALDH8A1	4.76475	3.9024	4.77262	4.08447	0.490448	-0.0467901	5.623	3.37271	4.02242	5.94777	4.51692	2.62371	6.60059	5.25023	1.68116	3.98963	1.58177	1.38501	1.49711	1.58177	0.816312	1.98388	4.17035	2.7978	1.98388	3.22496	2.48928	0.452229	5.83313	2.37486	2.94299	0.681034	1.97045	1.56568	0.0467901	1.77427	2.82214	2.24478	0.783261	3.20465	1.72706	1.53926	1.23311	2.12097	2.58779	2.49182	2.57466	1.69213	1.31049
ALDH9A1	8.31638	4.99236	1.9236	10.1312	4.99236	-0.0838095	4.43818	9.75054	4.23209	8.89325	3.24422	10.8293	5.11522	10.0073	4.24491	9.42408	9.90823	5.00327	4.07024	4.07024	8.68272	1.31813	4.24491	6.10767	5.43153	4.24491	3.06372	5.2608	9.19383	7.56737	7.36416	7.04807	7.28554	7.75723	8.21557	7.4858	7.91745	8.0106	7.76988	7.70294	7.9858	8.81546	8.98344	9.61378	8.43834	8.08393	8.20645	7.95439	8.26496
ALDOA	13.3607	13.5349	13.5166	13.2746	13.9577	14.4812	12.2328	12.5751	12.9428	13.6993	13.3877	13.995	10.9257	13.5651	13.8441	13.9003	14.0903	14.2098	14.2335	13.3121	13.8166	13.9357	13.31	14.4271	13.8885	13.4589	14.1898	14.2233	13.0335	13.3432	13.337	13.2527	13.1773	13.2251	13.2912	13.3699	13.3547	13.2683	13.263	13.2613	13.299	14.084	14.1459	13.5663	13.2747	13.288	13.3028	13.2118	13.2878
ALDOB	0.0859988	0.0859988	0.0859988	0.0859988	0.0859988	0.0859988	0.0859988	0.0859988	0.0859988	0.0859988	0.0859988	0.0859988	0.0859988	0.0859988	0.0859988	0.0859988	0.0859988	0.0859988	0.0859988	0.0859988	0.0859988	0.0859988	0.0859988	0.0859988	0.0859988	0.0859988	0.0859988	0.0859988	0.0859988	-0.0859988	-0.0859988	-0.0859988	-0.0859988	-0.0859988	-0.0859988	-0.0859988	-0.0859988	-0.0859988	-0.0859988	-0.0859988	0.0223166	-0.0859988	-0.0859988	-0.0859988	-0.0859988	-0.0859988	-0.0859988	-0.0859988	-0.0859988
ALDOC	5.88451	2.89312	2.89312	2.89312	9.24668	0.55689	3.69058	2.89312	3.35106	5.24374	3.35106	9.31145	2.31112	3.35106	5.50671	3.56986	4.08587	9.20466	10.566	4.08587	3.56986	3.56986	10.2867	5.4963	3.56986	3.56986	3.56986	9.5396	3.56986	7.00025	7.07466	6.38464	6.87196	7.15047	7.18171	7.64592	7.71098	7.70364	7.58272	7.61094	7.64296	8.91136	8.85872	8.90564	7.70354	7.44037	7.05852	6.85176	6.61952
ALG1	4.06668	6.7882	6.79668	5.19168	2.53432	-0.31833	4.98833	3.40754	2.14941	4.44527	1.80005	5.96478	9.28235	8.17201	5.08686	4.03152	2.45694	1.04742	10.1838	3.16057	6.03436	8.38638	2.73977	3.70837	5.02671	2.66156	10.567	7.87278	8.40437	7.08387	7.09826	7.10267	7.23009	7.28314	7.49672	7.52213	7.60687	7.56757	7.20037	7.50266	7.47597	8.15668	8.06306	8.76926	7.32193	7.29443	7.56587	7.3301	6.7914
ALG10	1.68931	1.68931	1.68931	1.68931	1.68931	1.68931	3.15818	1.68931	2.28333	1.90891	1.90891	1.90891	2.64658	1.90891	2.18627	2.18627	2.29666	5.0902	2.29666	2.29666	2.18627	2.18627	2.18627	2.18627	3.37652	2.18627	2.97783	3.20867	2.18627	3.90435	3.37995	4.02949	4.51946	3.97355	3.96971	4.36464	4.75342	4.55701	3.99229	4.29059	4.95059	5.49854	5.40902	5.38151	5.01247	4.94737	5.30463	4.63473	4.94674
ALG10B	6.20352	2.48436	6.61065	7.7044	3.73911	1.70952	6.90495	7.02484	8.99169	6.01134	7.20362	5.72785	4.43346	9.77945	5.26426	9.34512	6.06656	13.0988	4.70128	5.36464	5.78097	5.44002	4.0847	9.01607	5.99747	3.72571	6.47853	3.13351	11.3857	5.75864	5.55663	5.57408	5.95201	5.94421	6.20379	5.15053	5.27956	5.43311	6.04747	5.61381	5.73102	6.73179	6.83537	6.66602	6.49912	6.48757	6.36195	5.59197	6.01676
ALG11	6.5884	6.14351	8.93301	6.55767	9.20777	-0.0258268	14.061	6.49154	7.10347	7.26639	4.97317	5.83578	8.58071	9.90458	6.17435	10.8201	10.8424	7.73119	4.84022	5.12843	9.6911	8.68416	4.8692	6.96563	3.26654	9.5745	9.68139	4.5677	10.0802	7.17835	6.85889	7.04634	6.78108	6.99049	6.97804	7.0598	6.99122	7.14477	7.0975	7.03443	7.22666	6.96587	7.18134	7.52931	7.53927	7.30689	7.40474	7.07888	7.04951
ALG12	2.34163	2.67641	2.34163	8.58299	2.34163	0.697587	10.9184	2.34163	2.26275	2.26275	2.26275	2.26275	4.0345	8.67047	6.22338	6.61558	9.68485	7.22194	8.85321	4.07882	10.1991	9.2874	5.37774	5.37774	5.37774	5.37774	6.27591	9.87397	2.16399	7.74061	7.79358	7.47896	7.62907	7.60025	7.49481	7.78721	7.60371	7.6578	6.93194	6.86018	7.07398	7.44816	7.51781	7.37881	7.15175	7.16545	7.36698	7.44428	7.4464
ALG13	2.40466	6.05938	9.433	5.63891	3.537	9.94392	11.9562	10.119	10.3619	6.06818	10.2531	8.09416	7.23683	9.26712	10.4134	10.7659	9.91353	8.62101	7.38173	10.2539	9.74193	7.41893	5.14229	10.2649	9.2546	8.64935	8.56364	9.07923	9.88382	8.08198	8.0537	7.83865	8.02583	7.74301	7.86211	8.12986	7.55088	7.42487	7.56218	7.61163	7.8056	8.61207	9.13471	10.0118	8.78823	8.49533	8.69703	7.63371	7.7133
ALG14	6.76028	2.84669	5.14227	4.66205	3.67547	1.04219	4.07024	6.08985	7.06539	7.39967	7.43169	6.05243	6.21463	9.48304	9.0787	7.15971	11.3771	8.80606	9.45775	9.70888	7.46923	9.29208	5.09295	9.82674	8.54468	9.30611	8.3548	7.83834	9.27323	7.89166	6.45965	6.40383	7.88091	6.46001	6.6779	6.2733	6.04253	8.01783	6.00838	6.12564	6.6163	7.90206	6.1046	6.28671	6.24157	7.09763	5.80509	6.03106	7.42007
ALG1L	2.98115	8.28856	5.57234	2.36996	3.08489	-0.714419	6.671	2.98115	8.19211	3.10361	3.20352	7.46539	2.57382	3.20352	-0.305936	-0.305936	-0.40414	-0.337505	-0.40414	-0.40414	-0.0763255	2.90222	-0.305936	-0.305936	-0.305936	-0.305936	-0.305936	-0.305936	0.388353	3.55334	3.50609	3.63883	3.30086	4.4661	2.88682	3.81811	3.93442	4.20639	3.86459	4.1707	4.0701	3.75367	3.2508	2.76842	3.71544	2.80555	3.73727	3.34979	3.24823
ALG1L2	1.01413	1.01413	1.01413	1.01413	1.01413	1.01413	2.01258	1.01413	1.18085	1.18085	1.18085	1.18085	1.75391	1.64589	1.14511	1.14511	1.1511	1.1511	1.1511	1.61479	1.14511	2.40215	1.14511	1.14511	1.14511	1.14511	1.14511	1.14511	1.14511	2.10739	1.70126	1.67882	1.92473	2.17443	1.70249	1.96026	1.59497	1.35656	2.2183	1.41058	2.15576	2.48394	3.14949	2.97872	1.40988	1.96426	1.88395	1.60419	2.48717
ALG2	10.2266	4.66099	7.35048	4.66099	3.5869	0.384627	13.8071	6.03265	9.99054	7.95189	3.90284	7.94776	6.41517	10.9814	9.28337	10.5947	9.92886	3.45381	8.79191	7.07578	9.81607	9.80394	11.0878	9.54651	6.76853	6.48222	6.45166	5.65403	5.26849	9.09444	9.02422	9.22619	8.92018	8.83315	8.86634	8.93344	8.78035	8.6496	8.78725	8.79706	8.76218	8.4357	8.40221	8.57639	8.55375	8.47114	8.74237	8.77317	8.62326
ALG3	8.61085	8.93299	5.15746	9.71284	5.15746	-0.522646	7.86387	4.73335	10.1482	8.27483	6.25118	6.25118	11.7575	9.91276	9.49013	9.24097	8.92145	9.58909	8.04424	5.8567	8.55073	7.68658	6.0939	9.28571	7.83202	9.02996	7.55095	8.58381	8.03449	8.89537	8.68953	8.73841	8.78873	8.48029	8.51071	8.66247	8.80061	8.88549	9.08095	8.79873	9.10833	9.1347	8.98808	9.88891	8.91223	9.13532	9.13807	8.7902	8.53088
ALG5	9.4151	5.22239	8.36222	8.03009	6.2766	-0.374825	5.98265	5.22239	4.25485	8.06136	8.78888	1.612	8.1047	8.66651	8.50276	9.35327	8.2584	7.34563	9.5632	7.97207	7.65792	7.79943	5.35213	8.8008	7.18999	7.32155	8.56543	6.77472	8.26646	7.81489	7.89015	7.72402	8.00915	8.07958	7.90511	8.19546	7.96987	8.0544	7.9821	8.04463	7.98246	7.50086	7.71712	8.17778	7.84624	7.8292	7.6196	7.93517	7.9023
ALG6	6.30724	9.86329	6.30724	6.64363	8.94075	0.52786	4.48593	11.3401	5.03976	9.46508	7.76174	4.86011	4.39589	8.70817	9.76904	8.80245	6.24658	6.24658	11.6272	6.93395	10.2422	1.94661	10.7054	9.96869	2.01018	6.85675	9.10624	8.26428	9.45081	7.42093	7.32096	7.473	7.48372	7.46371	7.16464	7.81828	7.62156	7.88131	7.77196	7.8316	7.8435	8.04378	7.73269	8.06715	7.64399	7.92884	7.84868	7.50277	7.32215
ALG8	4.97707	8.99103	6.79309	4.77266	3.66616	1.6293	6.3151	5.62073	7.76505	10.3491	8.49227	1.01583	9.7825	0.572239	8.12035	8.91871	8.4736	9.8174	4.77615	9.01983	6.93495	9.27583	10.0311	9.95425	7.7749	8.01297	9.07844	9.1997	8.28053	8.98259	8.74276	8.83941	8.83057	8.87655	9.02545	8.83522	8.91475	8.57734	8.70029	8.85034	8.82933	9.55478	9.52514	9.7237	8.51197	8.61695	8.60439	8.80261	8.71621
ALG9	10.6774	5.89789	8.87512	5.01591	6.78343	2.95028	4.61154	6.64521	10.3543	7.31422	7.29911	7.31905	10.5412	5.08909	4.7691	2.86497	3.27249	3.40332	5.58435	4.32942	9.84746	4.0177	11.8228	7.53927	3.63046	8.14696	3.56072	7.87004	4.47334	7.87459	7.69414	7.18697	7.41887	7.64209	7.80613	7.54939	7.72828	7.48851	6.98876	7.05473	7.09092	7.18547	7.5003	7.85171	7.19901	7.46124	7.23441	7.61981	7.65934
ALK	0.0462833	0.0462833	0.0462833	0.0462833	0.0462833	0.0462833	0.109117	0.0462833	0.0462833	0.0462833	0.0462833	0.0462833	0.0462833	0.0462833	0.0462833	0.0462833	0.0462833	0.0462833	0.0462833	0.0462833	0.0462833	0.0462833	0.0462833	0.0462833	0.0462833	0.0462833	0.0462833	0.0462833	0.0462833	0.850963	-0.0462833	-0.0462833	-0.0462833	-0.0462833	0.422124	0.215888	0.28534	0.185354	0.180247	0.375721	0.347115	1.92149	2.13291	-0.0462833	-0.0462833	0.209133	-0.0462833	0.90128	-0.0462833
ALKAL1	0.0873506	0.0873506	0.0873506	0.0873506	0.0873506	0.0873506	0.22688	0.0873506	0.0873506	0.0873506	0.0873506	0.0873506	0.0873506	0.0873506	0.0873506	0.0873506	0.0873506	0.0873506	0.0873506	0.0873506	0.0873506	0.0873506	0.0873506	0.0873506	0.0873506	0.0873506	0.0873506	0.0873506	0.0873506	0.775147	1.08949	1.84857	1.66915	0.809242	0.87637	0.339986	-0.0873506	1.4095	0.560751	0.218093	0.30174	2.06337	2.94473	1.98149	-0.0873506	0.252024	-0.0873506	1.10093	1.217
ALKAL2	-0.235926	-0.235926	-0.235926	-0.235926	-0.235926	-0.235926	-0.235926	-0.235926	0.070607	0.070607	0.070607	0.070607	-0.0435968	0.070607	-0.235926	-0.235926	-0.235926	-0.235926	-0.235926	-0.235926	-0.235926	-0.235926	-0.235926	-0.235926	-0.235926	-0.235926	-0.235926	-0.235926	-0.235926	0.235926	0.235926	0.235926	0.235926	1.02946	0.235926	0.235926	0.235926	0.235926	0.704103	0.235926	0.235926	4.37984	4.0226	5.91093	0.235926	0.235926	0.235926	0.645316	1.52336
ALKBH1	10.9856	6.04692	4.29061	4.29061	7.83888	9.57249	6.16674	4.29061	4.40277	1.16507	4.40277	10.497	11.647	4.40277	9.47738	6.91594	9.73186	9.89894	7.04908	9.44642	6.91594	9.48745	9.09977	8.31646	6.38916	11.3299	6.91594	10.5577	9.37361	8.27318	8.18424	8.36518	8.14639	7.87992	8.05091	8.29362	8.15496	8.09648	8.23197	8.30937	8.30056	7.5131	7.30558	7.23141	8.45628	8.35246	8.39436	8.77632	8.52261
ALKBH2	1.53497	3.53399	2.96284	3.51407	10.5559	0.553011	4.23582	1.94374	2.17136	2.11037	3.02431	3.02431	3.49743	7.75876	1.18163	3.35102	2.11128	2.97611	2.97611	2.97611	0.831252	8.09425	9.81074	9.29608	8.45398	3.97826	3.10522	3.90044	2.38352	6.73938	6.57819	6.75164	6.30566	6.71755	6.70225	6.74648	6.62933	6.53805	5.97072	6.29437	6.41431	6.62889	6.43685	6.67413	6.2245	6.48944	6.36073	5.88214	6.0347
ALKBH3	10.3918	2.28796	2.28796	2.28796	2.28796	0.667193	3.51818	2.28796	2.12248	2.12248	2.12248	2.12248	7.58667	2.12248	2.56996	7.1645	8.97425	2.62433	2.62433	2.62433	2.56996	7.47367	2.56996	7.8153	2.56996	2.56996	2.56996	2.56996	2.56996	6.23904	6.06083	6.10899	5.92896	6.02501	5.94614	6.10309	6.16502	5.84211	6.05095	6.10325	5.78072	6.15451	5.76327	6.49579	5.80769	6.25296	5.91526	6.11692	6.07994
ALKBH4	1.36854	4.6476	3.76851	7.72384	10.0235	9.15397	4.44216	3.54084	3.05425	3.75643	5.74679	5.92474	7.18774	7.14203	7.58055	5.16367	4.67234	7.65188	9.63175	3.17755	5.72208	7.85397	3.78223	2.61244	5.64083	2.01302	3.19583	8.51371	7.67202	6.40949	6.21677	6.56488	6.42107	6.4165	6.00436	6.42845	6.37609	6.38031	6.39276	6.28024	6.47316	6.50643	6.38643	6.51947	6.45676	6.25214	6.6172	6.29708	6.1178
ALKBH5	11.0168	11.4279	5.61458	5.61458	10.4237	10.7102	6.82281	5.61458	9.8634	3.74778	7.36803	5.89711	12.5906	9.89414	10.5868	1.14398	5.17285	2.97165	5.17285	9.37358	6.05923	9.8116	9.25562	9.49967	10.2802	9.92774	6.05923	2.23762	11.1626	8.7364	8.82243	9.03814	8.8421	8.69558	8.78471	8.91778	8.96406	8.91563	8.95274	9.0206	8.95348	8.97952	9.04524	9.08344	9.1056	8.83692	9.2378	9.03407	8.85784
ALKBH6	3.17445	2.32288	3.8883	4.21959	4.53884	7.9703	8.31929	4.5562	4.68048	3.11147	4.97658	3.87702	4.97627	3.68618	2.26642	5.1348	2.09218	3.6325	3.8643	4.05302	1.79602	2.32378	4.96898	8.11792	3.26389	2.61041	1.26664	3.10002	3.67033	5.3202	5.18107	4.43708	5.45287	5.78802	5.30741	5.56275	5.31396	4.9714	5.20025	4.94136	5.08243	6.50214	6.65858	6.21362	5.73408	5.77007	5.43524	5.38696	5.76897
ALKBH7	4.84129	9.432	8.97785	8.43145	9.43292	6.5324	14.0074	10.8342	10.1055	7.57499	1.62013	2.44586	6.17531	9.83216	6.6689	8.30517	4.72101	7.57041	4.33377	8.55295	7.45321	6.32064	4.01373	4.87913	4.01373	4.01373	1.30733	9.17178	4.01373	9.01585	8.8974	8.76742	8.80776	8.90261	8.67274	8.76869	8.59301	8.51211	8.0986	8.14927	8.1147	7.9021	7.85894	7.32321	8.18927	7.98002	8.11812	8.40208	8.36559
ALKBH8	2.26278	4.86927	8.62018	9.05496	4.86927	1.12531	3.60247	7.02708	2.76063	2.76063	2.76063	10.3879	2.15215	2.76063	2.38289	2.38289	9.64868	6.44985	3.07176	3.07176	2.38289	4.25397	5.76799	2.38289	2.38289	2.38289	2.38289	2.38289	2.38289	6.14533	6.16722	6.12691	6.33001	5.75579	6.18112	6.50574	6.24882	6.30755	6.64694	6.85635	6.70198	6.96047	6.2932	6.85887	6.70664	6.59251	6.83673	6.20368	5.93454
ALLC	0.0230624	0.0230624	0.0230624	0.0230624	0.0230624	0.0230624	0.0648054	0.0230624	0.0230624	0.0230624	0.0230624	0.0230624	0.0230624	0.0230624	0.0230624	0.0230624	0.0230624	0.0230624	0.0230624	0.0230624	0.0230624	0.0230624	0.0230624	0.0230624	0.0230624	0.0230624	0.0230624	0.0230624	0.0230624	-0.0230624	-0.0230624	-0.0230624	-0.0230624	-0.0230624	0.2707	-0.0230624	-0.0230624	-0.0230624	0.511098	-0.0230624	-0.0230624	-0.0230624	-0.0230624	-0.0230624	-0.0230624	-0.0230624	-0.0230624	-0.0230624	-0.0230624
ALMS1	5.72997	5.3765	3.81924	8.63602	12.2102	2.05789	7.20902	5.71107	5.66823	4.34769	11.4091	10.0405	12.4283	5.24474	4.20752	3.42628	5.49707	2.65851	2.99003	3.2749	7.87094	4.44198	4.75986	2.65484	5.79027	4.19637	4.42263	4.45642	7.32005	8.07115	8.72388	8.44536	7.72683	8.4257	8.09935	8.38903	8.70742	8.07998	8.22936	8.16993	8.15247	9.98526	9.52382	9.74027	8.78924	8.82869	9.1156	8.54911	8.68731
ALOX12	-0.1774	-0.1774	-0.1774	-0.1774	-0.1774	7.77508	1.76477	-0.1774	-0.163372	-0.163372	-0.163372	-0.163372	-0.163372	-0.163372	1.84788	7.98297	1.77158	1.77158	1.77158	6.9471	1.84788	6.72542	1.84788	1.84788	1.84788	1.84788	6.59444	0.937117	1.84788	4.20088	2.92573	3.21418	3.51892	3.48126	3.90617	2.9941	2.83497	3.51936	3.89899	3.64855	2.48809	2.27346	3.05274	2.51348	3.33791	2.8435	3.0444	2.44643	2.32265
ALOX12B	0.186064	0.186064	0.186064	0.186064	0.186064	0.186064	0.186064	0.186064	0.186064	0.186064	0.186064	0.186064	0.186064	0.186064	8.6711	0.803158	0.610316	0.610316	0.610316	0.610316	0.803158	0.803158	0.803158	0.803158	0.803158	0.803158	0.803158	0.803158	0.803158	-0.186064	0.0326427	-0.186064	1.32854	-0.186064	0.76201	1.4387	0.00749843	-0.186064	-0.186064	0.352428	-0.0653313	1.11423	1.91445	0.440419	0.892952	0.661211	0.36624	-0.186064	-0.186064
ALOX15	0.852784	0.852784	0.852784	0.852784	0.852784	0.537171	1.17133	2.43085	0.648273	0.648273	0.648273	0.648273	1.1183	0.648273	2.89763	1.44582	1.16187	1.16187	1.16187	1.16187	2.48246	3.70866	1.44582	1.44582	1.44582	1.96352	1.44582	1.85445	2.81018	1.74152	2.3321	1.94225	1.0565	2.06943	1.23895	1.38381	2.23244	2.93355	-0.386231	-0.013668	0.0833097	2.16906	2.56491	2.4574	-0.131449	-0.0848412	0.358186	0.966044	0.343854
ALOX15B	0.214423	0.214423	0.214423	0.214423	0.214423	0.214423	0.336483	0.214423	0.726714	0.726714	3.15135	0.726714	0.535217	0.726714	0.402656	0.402656	0.343833	0.343833	0.343833	0.343833	0.402656	0.402656	0.402656	0.402656	0.402656	0.402656	0.402656	0.402656	2.80263	0.294427	-0.214423	0.921637	0.238384	-0.214423	0.336439	0.579029	-0.214423	0.307088	-0.214423	0.428563	0.000574027	1.63158	1.46578	1.74413	0.684795	1.06925	-0.214423	-0.214423	0.304205
ALOX5	4.43973	9.20615	5.58218	10.5226	4.43973	0.442477	3.36446	4.43973	3.24096	9.37824	3.24096	3.24096	4.1064	8.303	1.17065	1.17065	1.48925	1.48925	1.48925	7.43332	1.17065	1.17065	5.64862	1.17065	1.17065	1.17065	1.17065	1.17065	1.17065	3.1498	4.5982	4.21092	3.76759	4.45995	4.85953	1.65959	2.62249	2.39011	3.15208	3.59093	3.13701	3.24878	3.83911	1.195	2.45985	2.94635	3.16411	1.69209	2.22746
ALOX5AP	0.339459	0.339459	0.339459	0.339459	0.339459	0.339459	0.384441	0.339459	0.339459	0.339459	0.339459	0.339459	0.339459	0.339459	0.339459	0.339459	0.339459	0.339459	0.339459	0.339459	0.339459	0.339459	0.339459	0.339459	0.339459	0.339459	0.339459	0.339459	0.339459	1.16711	0.137138	0.447035	-0.339459	0.710318	1.3605	-0.339459	-0.339459	0.0727031	0.117412	-0.339459	-0.339459	-0.339459	0.591257	-0.339459	-0.339459	-0.339459	-0.339459	-0.339459	1.11128
ALOXE3	0.190254	0.190254	0.190254	0.190254	0.190254	0.190254	0.352881	0.190254	0.190254	0.190254	0.190254	0.190254	0.190254	0.190254	0.190254	0.190254	0.190254	0.190254	0.190254	0.190254	0.190254	0.190254	0.190254	0.190254	0.190254	0.190254	0.190254	0.190254	0.190254	0.83146	-0.00825044	0.00246369	0.146771	1.20698	-0.0162898	1.61749	-0.0259765	0.832516	0.0462028	-0.110195	0.0986589	0.973031	1.16433	1.68096	-0.190254	-0.190254	-0.100477	0.088979	0.00182364
ALPG	9.68893	11.8787	13.6619	11.8994	11.5769	3.39053	10.1097	14.5429	2.91618	6.60615	13.5798	11.474	12.7449	9.56669	11.9491	7.83346	8.35415	12.2263	11.5781	12.3364	12.4437	8.49583	13.2811	8.88162	4.04165	7.83346	7.83346	11.4732	5.44636	10.9488	10.9103	10.8899	10.9463	10.8473	10.807	10.037	9.96494	9.96829	9.95927	9.97432	10.042	1.80977	2.25098	1.61686	8.53528	8.41322	8.71237	9.43417	9.43298
ALPI	0.146568	0.146568	0.146568	0.146568	0.146568	0.146568	0.390176	0.146568	0.146568	0.146568	0.146568	0.146568	0.146568	0.146568	0.146568	0.146568	0.146568	0.146568	0.146568	0.146568	0.146568	0.146568	0.146568	0.146568	0.146568	0.146568	0.146568	0.146568	0.146568	0.281947	1.22113	0.870135	1.06261	1.87816	0.311188	1.7374	1.78919	0.447329	2.31405	2.12676	1.98176	-0.146568	-0.146568	-0.146568	0.165116	0.480419	0.0902725	0.766382	0.297729
ALPK1	6.84111	7.89594	8.62669	6.5242	5.87108	5.00872	3.62797	6.31842	7.83032	4.96945	7.82758	6.20766	8.12347	6.65256	6.47636	6.23503	5.59637	6.1007	5.83273	3.29453	5.73336	5.4118	7.03472	5.55537	4.14004	5.70043	3.7486	2.88847	5.58248	4.33131	3.84326	3.76826	4.07978	3.94624	4.06681	4.13706	3.40009	3.57135	3.94227	4.33289	4.03091	4.22283	3.6732	4.43699	4.49771	4.27516	3.7893	3.67554	3.41866
ALPK2	2.85593	2.99214	2.99214	6.06393	2.99214	2.94234	2.09337	4.21131	2.65011	2.89459	3.80053	2.49515	3.59598	2.49515	4.46019	2.89891	2.86198	2.86198	4.96127	2.94725	2.89891	2.85927	6.64133	2.89891	2.89891	5.57854	2.89891	2.89891	3.03042	3.58864	3.1282	4.32519	4.2185	3.6445	4.3445	1.45715	1.52036	3.25111	0.355785	-0.0679683	0.344198	5.30322	5.15371	3.30354	0.415527	0.589668	0.342074	1.2954	1.36234
ALPK3	1.08448	1.08448	1.08448	1.08448	1.08448	1.08448	13.7656	1.08448	3.36962	6.11352	4.36395	3.36962	9.18023	3.36962	8.26647	2.62971	2.14683	2.14683	2.14683	2.14683	2.62971	2.40328	2.62971	8.56733	2.62971	2.62971	6.34773	2.62971	2.62971	3.10018	1.84244	4.44088	1.59194	4.74284	1.75988	1.50499	3.06141	3.68965	2.29573	0.390758	4.33375	8.31905	8.15906	7.80971	1.40745	1.36405	4.25617	1.90676	4.00217
ALPL	4.92748	12.0546	8.23686	11.8474	11.6308	-0.0946829	9.37721	4.33213	11.0371	9.55456	7.11871	8.55143	9.76936	9.98802	1.1147	1.1147	0.73677	0.73677	0.73677	0.73677	1.1147	1.51616	1.1147	1.37732	5.84585	1.1147	1.1147	7.511	1.1147	8.80199	8.83451	8.62861	8.77533	9.05402	9.01839	9.93475	9.98234	9.89646	9.54594	9.50984	9.59254	9.9399	10.3212	9.67168	8.92411	9.10845	9.10476	8.76474	8.84337
ALPP	2.57482	2.57482	3.67371	4.93061	2.41378	1.47693	7.31528	2.57482	3.63497	2.4063	8.43777	3.99472	5.26294	4.75431	4.28604	4.32994	7.28474	9.92653	12.1976	8.52607	8.49203	6.1317	8.27436	5.22005	9.66788	3.81364	2.65593	10.8834	9.65383	6.19237	6.72014	5.64066	5.93759	7.5224	6.17226	6.66938	6.70376	7.36521	8.80086	8.87711	8.92173	-1.0234	-0.402931	-0.76615	7.56682	7.93089	7.28199	6.30277	7.04793
ALS2	10.4147	5.92521	5.42342	2.63219	8.90324	13.802	5.94518	6.94007	4.68839	5.79794	6.29683	11.1704	12.4643	9.32873	6.20962	3.7363	5.6068	10.7026	7.38666	7.12183	5.22087	4.79798	6.40562	9.4605	7.65629	3.18016	7.84812	7.79138	4.13663	7.81912	7.91539	8.05809	7.64016	7.73759	8.01516	7.81083	7.90104	7.93346	8.16059	8.14046	8.08863	8.88735	8.76447	8.65349	7.96262	8.05077	7.71359	7.20305	7.66354
ALS2CL	4.59794	4.44896	4.85133	8.0168	3.89883	1.74312	8.27777	4.62858	7.35129	6.21525	3.64377	3.64377	3.66057	4.70735	2.45612	2.51391	2.27304	2.27304	2.27304	2.27304	2.47103	2.51391	2.51391	3.03926	2.51391	6.48109	4.86649	2.51391	2.51391	4.1083	2.0776	3.85765	3.53618	4.23315	4.28163	3.99269	4.27731	4.75174	5.1439	5.64931	5.43515	4.58784	4.96716	2.70822	3.97855	4.04038	4.13276	4.72983	4.47929
ALS2CR12	1.59294	3.56906	2.03149	2.03149	1.53248	0.417693	8.1156	4.65906	1.93994	2.32467	2.08256	2.08256	5.68937	1.22634	2.97197	2.19712	1.70832	1.88727	2.89341	1.70832	1.94692	1.84664	1.84664	4.19274	1.84664	2.12703	1.84664	2.47567	3.94805	2.534	1.29861	3.10729	1.48341	2.18649	2.23823	2.92253	2.19714	2.2429	3.067	2.16213	2.36092	0.454286	2.0994	2.39861	2.32644	1.70252	3.01936	1.04149	0.788685
ALX1	8.56757	2.90083	2.90083	5.95188	2.90083	0.721383	1.72551	2.90083	1.94314	1.94314	1.94314	1.94314	1.48604	9.5367	0.721383	0.721383	0.721383	0.721383	0.721383	0.721383	0.721383	0.721383	0.721383	0.721383	0.721383	0.721383	0.721383	0.721383	0.721383	3.98602	3.72333	3.74228	3.41562	3.47852	3.74775	3.70701	3.95613	3.66583	3.81286	3.7894	3.38774	3.26376	3.11745	2.09675	3.44087	3.43644	3.69521	3.84336	3.18963
ALX3	0.862378	0.862378	7.44282	0.862378	0.862378	-0.45371	0.193415	0.862378	-0.291434	-0.291434	-0.291434	-0.291434	-0.344014	-0.291434	1.16939	1.16939	1.39215	1.39215	8.89002	1.39215	1.16939	1.16939	1.16939	1.16939	1.16939	1.16939	1.16939	5.79785	9.18852	0.45371	0.45371	0.45371	0.45371	0.45371	0.45371	0.45371	0.704395	0.45371	0.722756	0.599542	0.45371	0.45371	0.812399	1.03278	0.45371	0.45371	0.45371	0.45371	0.45371
ALX4	0.661082	0.661082	0.661082	0.661082	0.661082	0.661082	6.43622	0.661082	0.661082	0.661082	0.661082	0.661082	1.30276	0.661082	0.706527	0.706527	0.692325	0.692325	0.692325	0.692325	1.28595	0.706527	0.706527	0.706527	0.706527	0.706527	0.706527	0.706527	0.706527	0.308249	0.600452	0.648927	1.65642	1.30672	1.09722	0.595778	0.788062	0.497872	-0.501359	-0.354401	0.722505	-0.661082	-0.225818	-0.661082	-0.500832	-0.661082	-0.661082	1.16698	0.822566
ALYREF	10.6092	8.65958	10.5152	8.89585	9.77697	10.8594	12.1349	10.4802	10.6033	8.33249	10.5088	8.71875	9.35621	9.8082	9.7232	9.03111	8.46355	9.43984	10.1981	9.48205	10.8873	9.0091	8.29342	9.60427	10.1214	9.96128	7.92304	9.69578	8.47919	10.497	10.6032	10.6308	10.4311	10.5053	10.4963	10.7741	10.5809	10.7912	10.4047	10.5094	10.536	9.97223	10.0281	10.3295	10.1571	10.2426	10.2442	10.3871	10.5361
AMACR	3.35792	11.3733	5.61913	3.35792	3.35792	0.434628	2.64689	1.85121	0.904711	0.939452	0.939452	0.939452	1.43349	0.939452	0.793783	0.793783	0.858274	0.858274	2.69672	0.858274	0.893251	0.793783	0.793783	0.815891	0.793783	1.07157	0.793783	2.34099	0.793783	4.31662	4.96158	4.16981	3.97133	4.08904	4.40051	5.09068	5.10508	4.99397	5.17701	5.16429	5.3287	6.71985	6.38537	6.39391	5.00324	5.09449	5.22339	4.97254	4.79409
AMBN	-0.329478	-0.329478	-0.329478	-0.329478	-0.329478	-0.329478	-0.162269	-0.329478	1.80756	9.08664	1.80756	1.80756	1.00933	1.80756	-0.329478	-0.329478	-0.329478	-0.329478	-0.329478	-0.329478	-0.329478	-0.329478	-0.329478	-0.329478	-0.329478	-0.329478	-0.329478	-0.329478	-0.329478	1.74893	0.729991	1.30961	0.329478	0.329478	0.329478	0.720745	0.329478	0.329478	0.329478	0.329478	0.329478	0.329478	0.329478	0.329478	0.736656	0.909552	1.03447	0.704806	0.329478
AMBP	-0.00557898	-0.00557898	-0.00557898	-0.00557898	-0.00557898	-0.00557898	0.0112898	-0.00557898	0.0199504	0.0199504	0.0199504	0.0199504	0.0199504	0.0199504	-0.00557898	-0.00557898	-0.00557898	-0.00557898	-0.00557898	-0.00557898	-0.00557898	-0.00557898	-0.00557898	-0.00557898	-0.00557898	-0.00557898	-0.00557898	-0.00557898	-0.00557898	0.00557898	0.823984	0.300447	0.00557898	0.748087	0.00557898	0.00557898	0.7314	0.00557898	0.00557898	0.00557898	0.00557898	1.54937	3.33664	4.42827	0.00557898	1.08192	0.00557898	0.00557898	0.754036
AMBRA1	6.90718	4.56661	6.11038	8.65028	4.56661	12.1244	6.58809	4.56661	6.97842	11.0671	10.9135	9.75996	5.85154	10.6491	4.3853	5.51475	3.67583	4.21929	3.67583	8.44617	4.61271	3.47317	3.47317	3.47317	3.47317	3.47317	3.47317	8.53447	3.47317	8.30416	8.37433	8.30543	8.15066	8.00872	7.88276	8.43258	8.38444	8.21127	8.36517	8.24488	8.09194	6.85667	7.15043	7.08102	8.27145	8.22296	8.08522	8.10808	7.93602
AMD1	10.2708	11.211	10.2521	9.76102	12.2864	10.9761	7.35771	10.7845	11.3535	11.5877	13.1258	10.7847	11.8283	10.6597	12.2588	8.67051	8.12575	11.2956	12.6458	12.2811	10.9806	11.8744	8.77556	12.914	12.1234	12.279	12.4912	11.7131	11.9081	11.3226	11.4722	11.3732	11.5297	11.5468	11.6255	11.639	11.6832	11.6052	11.3763	11.5065	11.3321	11.194	11.0468	12.0827	11.345	11.3929	11.3955	11.5997	11.5806
AMDHD1	10.7737	8.29841	10.9034	10.7602	11.5533	1.08307	7.95293	10.6364	9.88993	9.89388	8.54752	9.2858	11.3717	8.67278	5.99352	5.07751	4.69663	8.06349	5.43208	7.83425	6.95371	8.20043	8.3028	9.41509	6.76758	7.84546	8.67097	7.70409	5.91442	9.03495	8.99895	8.87631	8.70598	8.79175	8.8825	9.02229	9.0538	9.1396	9.23817	9.09927	9.36511	4.05778	4.37933	4.05111	9.06018	8.91729	9.15845	8.34598	8.57584
AMDHD2	2.41124	2.41124	2.41124	10.5404	2.41124	8.71194	4.65392	2.23443	2.22972	2.22972	2.22972	2.22972	2.52563	9.99047	4.06325	7.15844	2.53834	2.53834	9.89609	2.53834	2.42332	2.42332	2.42332	1.29923	5.35483	2.42332	2.42332	3.19099	2.46169	7.22163	6.68804	6.90351	6.61945	6.66941	6.68525	6.66341	6.57801	6.46452	6.10797	6.29516	6.49752	6.55571	6.7916	6.17875	6.45193	6.6055	6.38394	6.76007	6.60018
AMELX	0.0266265	0.0266265	0.0266265	0.0266265	0.0266265	0.0266265	0.0266265	0.0266265	0.0266265	0.0266265	0.0266265	0.0266265	0.0266265	0.0266265	0.0266265	0.0266265	0.0266265	0.0266265	0.0266265	0.0266265	0.0266265	0.0266265	0.0266265	0.0266265	0.0266265	0.0266265	0.0266265	0.0266265	0.0266265	-0.0266265	-0.0266265	-0.0266265	-0.0266265	-0.0266265	-0.0266265	-0.0266265	-0.0266265	-0.0266265	-0.0266265	-0.0266265	-0.0266265	-0.0266265	-0.0266265	-0.0266265	-0.0266265	-0.0266265	-0.0266265	-0.0266265	-0.0266265
AMELY	0.00313944	0.00313944	0.00313944	0.00313944	0.00313944	0.00313944	0.00313944	0.00313944	0.00313944	0.00313944	0.00313944	0.00313944	0.00313944	0.00313944	0.00313944	0.00313944	0.00313944	0.00313944	0.00313944	0.00313944	0.00313944	0.00313944	0.00313944	0.00313944	0.00313944	0.00313944	0.00313944	0.00313944	0.00313944	-0.00313944	-0.00313944	-0.00313944	-0.00313944	-0.00313944	-0.00313944	-0.00313944	-0.00313944	-0.00313944	-0.00313944	-0.00313944	-0.00313944	0.62557	0.98974	-0.00313944	-0.00313944	-0.00313944	-0.00313944	-0.00313944	-0.00313944
AMER1	4.62056	13.232	4.62056	3.89563	2.72847	4.30624	2.43009	4.34372	3.37069	3.71688	3.71688	2.6986	2.986	10.683	2.1526	2.1526	2.03047	2.03047	2.03047	2.03047	3.29232	2.1526	2.1526	2.1526	2.1526	2.1526	2.94192	2.1526	4.42474	4.14544	3.87901	4.10552	4.09331	4.22219	4.07222	3.58967	3.46046	3.71756	4.0854	3.97159	4.27065	4.8362	5.05583	5.60885	4.51831	4.54438	4.48147	3.88757	3.9755
AMER2	3.81443	2.36811	4.57485	3.17214	3.98293	1.4735	2.56966	3.90555	3.59302	3.64802	2.10374	3.447	7.50446	3.97297	4.26941	4.4842	2.23244	2.13686	1.43417	2.23244	2.58931	5.73866	2.73293	2.59104	1.9065	4.8167	3.00476	2.73293	4.11153	2.90249	2.50307	2.50764	3.12993	2.70686	2.76586	2.42673	3.22331	2.4578	2.20107	2.46921	2.65123	3.20032	3.67016	3.19786	2.83868	2.78846	2.85277	2.79756	2.62166
AMER3	3.01943	5.035	4.19096	10.0096	2.55646	0.353952	1.21379	4.17134	1.91078	1.95605	1.95605	1.95605	3.6871	4.79163	2.94182	1.85832	1.75107	4.30756	2.30502	6.73844	1.10959	2.57881	1.85832	1.85832	1.85832	1.14493	3.32755	2.2017	1.79038	1.31221	1.49984	1.6806	3.9323	1.26235	1.11108	1.48811	1.43412	3.48122	0.929101	0.96804	1.44189	1.8168	3.42562	1.88035	1.58182	1.14401	3.05945	1.32275	1.91273
AMFR	9.19124	8.51844	6.82481	8.45127	8.61701	8.66068	5.20498	13.7039	12.4051	11.9056	8.5564	5.33776	8.85191	8.02322	10.8456	10.777	6.18221	10.6701	10.9734	6.0887	7.38765	8.45384	7.15192	4.0696	6.9765	2.59486	10.3344	9.11125	10.1635	8.36732	8.40456	8.25123	8.20479	8.43285	8.32349	8.43171	8.54458	8.30334	8.16984	8.20579	8.31161	8.37799	8.275	7.68815	8.10604	8.33977	8.16907	8.64209	8.44432
AMH	1.17629	1.17629	1.17629	1.17629	1.17629	1.17629	2.00186	1.17629	1.27898	1.27898	1.27898	1.27898	1.91868	1.27898	1.53728	1.53728	1.42447	1.42447	1.42447	1.42447	1.53728	1.53728	1.53728	1.53728	1.53728	6.13981	1.53728	1.53728	1.53728	3.29842	2.8893	1.82179	1.6775	2.53494	1.69473	1.56014	1.25587	1.04515	0.693848	0.0563834	0.640551	0.233138	0.628365	2.28403	0.923456	1.11331	0.916351	0.4699	1.06439
AMHR2	1.35151	9.69026	1.35151	1.35151	1.35151	-0.316242	1.43432	1.35151	-0.185733	-0.185733	-0.185733	-0.185733	0.812948	-0.185733	6.2087	2.06715	1.32234	1.32234	1.32234	1.32234	9.11659	2.06715	2.06715	7.75694	8.42447	2.06715	2.06715	2.06715	2.06715	2.37352	2.53179	2.04532	1.5017	1.6903	1.84727	0.951609	1.23531	1.20208	0.746368	1.80727	0.699026	1.95353	1.93295	0.880724	1.81058	1.78519	1.58832	0.973006	0.956986
AMIGO1	1.7108	1.7108	1.7108	1.7108	1.7108	1.7108	1.83648	1.7108	1.9406	1.9406	1.9406	1.9406	1.85499	1.9406	1.86864	1.86864	1.81932	1.81932	1.81932	1.81932	1.86864	1.86864	1.86864	1.86864	1.86864	1.86864	1.86864	1.86864	3.88117	3.6632	3.27272	3.31954	2.70928	3.2315	2.49727	2.94609	3.01908	3.49265	2.95425	3.03506	2.94587	3.18895	2.59138	2.54767	2.94011	2.82922	3.14715	3.03998	2.83263
AMIGO2	0.746547	0.746547	0.746547	0.746547	0.746547	0.746547	1.03152	0.746547	0.746547	0.746547	0.746547	0.746547	0.746547	0.746547	0.746547	0.746547	0.746547	0.746547	0.746547	0.746547	0.746547	0.746547	0.746547	0.746547	0.746547	0.746547	0.746547	0.746547	0.746547	2.43552	3.04361	2.95254	1.92578	2.21636	1.12053	3.02949	2.59001	2.9011	0.43587	0.0926727	0.849643	5.292	5.13698	4.33684	1.09812	0.864011	0.231709	2.22953	2.29082
AMIGO3	0.115603	0.115603	0.115603	0.115603	0.115603	0.115603	2.41305	0.115603	1.83022	1.83022	11.5321	1.83022	2.25108	1.83022	0.492736	0.492736	0.374882	0.374882	0.374882	0.374882	0.492736	0.492736	0.492736	0.492736	5.30118	0.492736	0.492736	0.492736	0.492736	4.15711	3.83279	3.94938	4.03774	2.93446	4.10433	4.42974	4.99338	4.3812	4.4517	4.25642	4.44011	4.91527	5.39986	4.81338	4.31415	3.84096	4.53088	4.06362	3.99295
AMMECR1	3.36957	5.2198	3.36957	11.5121	3.36957	0.871392	4.35459	3.36957	3.54594	7.83289	3.54594	3.54594	5.09166	3.54594	6.99154	6.99154	10.1575	3.31927	3.64271	8.76355	8.36798	8.17561	12.2495	9.16738	9.31816	10.5843	9.58703	1.6553	7.49104	7.72367	8.00024	8.02594	7.6434	7.72612	7.78301	7.22513	7.40573	7.41755	6.9662	6.9237	7.13343	8.03602	8.23408	9.02502	6.93814	6.91746	7.06902	6.99899	7.09543
AMMECR1L	2.90131	2.90131	4.7028	6.59765	3.54382	0.854535	4.54367	2.90131	12.0184	3.77355	10.3581	11.7239	4.31848	11.03	2.23292	3.46827	2.87688	3.7397	2.87688	2.87688	3.46827	5.71839	3.46827	7.84956	9.527	3.46827	3.46827	9.79217	3.96241	7.07222	6.90895	7.17457	7.14372	6.95845	6.86712	7.18687	7.26038	7.03565	6.58871	6.48554	6.66436	7.37536	7.52384	7.20562	6.68737	6.79708	6.8076	7.29549	7.25093
AMN	1.96327	1.96327	1.96327	5.05776	1.96327	1.34437	1.63712	1.96327	2.52951	2.52951	7.01008	2.52951	2.08674	2.52951	1.40677	2.20225	1.38727	1.38727	1.38727	1.38727	1.40677	1.40677	1.40677	1.40677	1.40677	1.40677	1.40677	1.40677	1.40677	3.9637	2.4679	3.61951	3.54347	2.99839	1.18579	4.27396	3.45276	3.30068	2.77996	2.778	3.48517	0.0615464	2.61768	1.31211	3.83699	3.39225	5.19703	4.13837	4.10016
AMN1	7.14537	7.69794	8.46246	5.88844	4.9097	8.33554	4.1041	6.67137	4.14461	5.9076	8.20799	4.0475	8.48404	6.92893	7.84739	5.7763	1.46999	1.31327	5.86657	5.43296	7.23573	8.58712	1.13744	4.92579	7.55344	3.25066	7.94739	1.06223	9.27448	4.61251	4.96441	4.7325	4.97566	5.44479	5.40863	5.19486	5.24226	5.85512	6.03391	5.7377	5.66512	6.41025	6.04858	6.07522	5.85595	5.7356	5.61759	5.26489	5.03148
AMOT	4.15097	5.34801	4.15097	3.98096	10.6722	12.0303	5.78977	4.15097	8.40197	11.3179	14.3599	11.9459	7.47023	6.38138	5.27075	5.27075	9.12257	5.3275	9.41701	5.3275	6.71485	3.65661	5.27075	9.34814	7.73791	8.95949	2.66	6.33307	7.16424	6.36182	7.08416	7.07332	6.93281	7.07208	7.08573	5.29398	4.8177	5.20398	4.27912	4.44758	4.02522	5.73637	5.0635	6.14502	6.03793	5.69142	5.93633	6.92313	6.8754
AMOTL1	1.38927	1.38927	1.38927	2.39139	1.38927	1.18885	4.07787	1.38927	14.5617	12.7528	10.0111	13.0143	7.53797	11.4122	10.2572	12.9481	2.21006	1.62341	3.16117	3.16117	4.44271	3.89226	3.89226	1.79478	3.89226	4.67944	9.18185	3.89226	3.89226	6.54847	6.79573	6.37787	7.9773	7.03743	7.18274	6.94478	6.36865	6.02734	4.97488	4.66293	4.72439	9.08184	9.2871	8.48057	4.88762	4.80256	5.62593	6.44804	6.20593
AMOTL2	6.15164	4.82491	9.78471	4.82491	11.6681	0.448342	5.46334	4.82491	8.56888	7.92886	10.8443	3.78684	9.69364	10.4105	11.4966	10.1367	6.32431	6.32431	6.32431	6.32431	11.9564	8.10469	12.3061	11.5711	10.494	11.5894	9.66991	12.3326	12.7937	7.17354	7.15197	7.39259	7.81659	7.78096	7.78589	7.3362	7.26379	7.09938	5.58317	5.8045	5.55577	8.79636	9.11041	8.85243	7.19505	7.07245	6.95117	8.38531	7.93225
AMPD1	0.263201	0.263201	0.263201	0.263201	0.263201	0.263201	0.263201	0.263201	0.263201	0.263201	0.263201	0.263201	0.263201	0.263201	0.263201	0.263201	0.263201	0.263201	0.263201	0.263201	0.263201	0.263201	0.263201	0.263201	0.263201	0.263201	0.263201	0.263201	0.263201	-0.263201	0.9821	2.32553	0.0225495	1.27134	-0.263201	0.107239	0.211746	-0.0751411	0.356465	-0.263201	-0.263201	-0.263201	-0.263201	-0.263201	0.349727	-0.263201	-0.263201	-0.263201	-0.0749351
AMPD2	2.70331	2.70331	2.70331	3.44538	9.57604	1.69035	9.22641	2.70331	1.65756	1.65756	1.65756	1.65756	2.29386	1.65756	3.77059	3.77059	2.9422	2.9422	2.0801	2.9422	8.57078	8.90979	3.77059	7.20704	3.77059	9.90451	9.37657	3.77059	3.77059	6.63487	6.27165	6.3404	6.39488	6.31899	6.60875	5.82974	6.23042	6.06682	6.26905	6.16393	6.28919	7.56435	7.63559	8.07349	6.26672	6.37646	6.41287	6.48031	6.2192
AMPD3	3.37413	3.03949	6.99984	5.46154	3.37413	1.58131	11.4904	3.37413	2.51587	10.3482	8.25361	2.76786	4.18	4.95156	5.4953	4.60135	4.11382	4.6267	3.74449	3.94075	5.36318	6.20329	4.13356	5.16514	4.13356	5.43821	4.35367	2.5983	4.78474	4.73764	4.59004	4.72642	5.41452	5.41055	4.7757	4.74501	4.29708	5.57881	3.7515	3.8807	4.82149	4.1508	4.09396	4.51377	4.93653	4.41645	3.16414	3.39409	4.0175
AMPH	3.26363	3.26363	7.25351	3.26363	2.16023	-0.268158	0.974088	10.9725	1.38638	4.14587	1.38638	1.38638	4.23047	1.38638	0.300073	0.300073	0.672097	0.672097	6.76667	0.672097	0.300073	0.300073	0.300073	0.300073	0.300073	0.300073	0.300073	0.300073	2.70858	3.75924	2.53026	1.35999	3.5382	4.15262	0.391902	0.845143	2.72567	1.09023	1.07979	3.00695	1.09407	4.39797	4.1145	4.97846	1.43611	0.581505	2.61505	0.66697	0.860666
AMT	6.84577	11.0977	7.56682	10.3416	10.3402	12.511	4.79969	7.232	3.75477	4.28265	10.0379	11.0063	9.38983	9.05565	1.96571	7.41099	4.37951	1.29739	8.82466	5.36084	3.79762	4.81581	2.95119	1.74292	2.58992	3.71948	2.66124	4.97835	1.53494	7.27248	7.40993	6.92765	7.44575	7.50112	7.52346	7.47194	7.89386	7.51137	7.6084	7.53602	7.70064	8.18079	8.33361	8.24925	7.82768	7.99686	7.70637	7.64273	7.64485
AMTN	-0.0108416	-0.0108416	-0.0108416	-0.0108416	-0.0108416	-0.0108416	-0.0108416	-0.0108416	-0.0108416	-0.0108416	-0.0108416	-0.0108416	-0.0108416	-0.0108416	-0.0108416	-0.0108416	-0.0108416	-0.0108416	-0.0108416	-0.0108416	-0.0108416	-0.0108416	-0.0108416	-0.0108416	-0.0108416	-0.0108416	-0.0108416	-0.0108416	-0.0108416	0.0108416	0.0108416	0.0108416	0.0108416	0.0108416	0.0108416	0.0108416	0.0108416	0.0108416	0.0108416	0.0108416	0.0108416	0.0108416	0.0108416	0.0108416	0.0108416	0.0108416	0.0108416	0.0108416	0.0108416
AMY1A	0.400641	0.400641	0.400641	0.400641	0.400641	0.400641	0.448698	0.400641	0.400641	0.400641	0.400641	0.400641	0.400641	0.400641	0.400641	0.400641	0.400641	0.400641	0.400641	0.400641	0.400641	0.400641	0.400641	0.400641	0.400641	0.400641	0.400641	0.400641	0.400641	-0.400641	-0.400641	-0.400641	-0.400641	-0.400641	-0.400641	-0.400641	-0.400641	-0.400641	-0.400641	-0.400641	-0.400641	-0.400641	-0.400641	-0.400641	-0.400641	-0.400641	-0.400641	-0.400641	-0.400641
AMY1B	1.11065	1.19418	4.94782	1.19418	1.19418	0.276657	0.384645	1.19418	1.002	3.67279	1.3486	1.002	0.732573	1.002	1.83346	0.600429	0.49925	0.49925	0.49925	0.49925	0.600429	0.600429	0.600429	0.600429	3.1717	0.600429	0.600429	0.600429	0.600429	1.12239	0.988075	1.75294	0.714109	0.803295	1.13425	1.43041	0.388923	-0.276657	1.00844	1.14152	1.31034	-0.276657	0.886393	0.834371	0.917931	0.183648	1.46475	0.842708	0.475664
AMY1C	0.0265593	0.0265593	0.0265593	0.0265593	0.0265593	0.0265593	0.0265593	0.0265593	0.0265593	0.0265593	0.0265593	0.0265593	0.0265593	0.0265593	0.0265593	0.0265593	0.0265593	0.0265593	0.0265593	0.0265593	0.0265593	0.0265593	0.0265593	0.0265593	0.0265593	0.0265593	0.0265593	0.0265593	0.0265593	-0.0265593	-0.0265593	-0.0265593	-0.0265593	-0.0265593	-0.0265593	-0.0265593	-0.0265593	-0.0265593	-0.0265593	-0.0265593	-0.0265593	-0.0265593	-0.0265593	-0.0265593	-0.0265593	-0.0265593	-0.0265593	-0.0265593	-0.0265593
AMY2A	0.582291	0.582291	0.582291	0.582291	2.02505	0.29374	0.523593	0.582291	0.521425	0.521425	0.521425	0.521425	1.60209	0.521425	0.29374	0.29374	0.29374	0.29374	0.29374	0.29374	0.29374	0.29374	0.29374	0.29374	0.29374	0.29374	0.29374	0.29374	0.29374	-0.29374	-0.29374	-0.29374	-0.29374	-0.29374	-0.29374	-0.29374	-0.29374	-0.29374	2.04762	-0.29374	-0.29374	-0.29374	-0.29374	-0.29374	-0.29374	-0.29374	-0.29374	-0.29374	-0.29374
AMY2B	3.48896	5.56221	7.35407	5.30796	3.92767	2.55749	10.6191	7.46465	6.62859	5.33423	8.19677	3.01254	3.16738	1.83871	7.4484	2.61195	6.73778	1.65431	4.23792	7.23942	5.75508	2.5841	3.72571	8.76234	4.23741	5.4567	4.32611	4.23741	3.28735	4.51009	4.40782	3.90387	3.77724	4.8298	4.30643	4.12855	3.26991	3.34969	4.29125	3.97582	4.25114	3.26389	3.85522	2.97462	4.89346	5.39976	4.91451	4.54984	4.55018
AMZ1	2.26113	4.34643	5.85992	3.1184	3.1184	0.34359	2.24335	5.55573	6.4085	3.17507	3.17507	4.48645	6.33099	6.2592	3.56396	10.15	3.4828	1.1665	3.4828	12.325	9.09683	2.5751	2.11405	2.78497	3.45468	1.67213	3.45468	3.63356	1.47616	3.33408	3.05953	3.06428	3.39727	2.24378	3.00002	2.86418	2.98692	1.60715	3.19523	2.03333	2.26488	1.61561	1.13025	2.10192	2.88392	2.12283	2.25652	1.97959	3.08438
AMZ2	2.53539	2.71768	5.5599	10.0569	5.55893	0.568535	5.27107	9.45742	7.83565	3.37016	6.45377	9.73087	5.18877	3.36882	8.75241	7.61855	2.69529	8.89861	8.32035	8.38075	9.13977	7.76344	5.57127	7.40228	8.60744	3.65057	7.82006	9.55543	3.78528	8.50396	8.60804	8.41381	8.76717	8.89264	8.91124	8.51998	8.78136	8.59453	8.74704	8.6817	8.69561	9.11122	9.1494	8.56336	8.62536	8.69381	8.53782	9.03547	8.86019
ANAPC1	11.1049	9.08846	10.6026	11.0065	12.2792	11.504	9.04653	7.36603	11.3721	10.9988	10.1542	10.3403	11.7527	10.8182	11.1993	7.66331	8.52061	10.7553	8.15782	9.64052	10.2213	11.5092	11.3222	4.03184	9.62054	6.64564	9.36136	11.4606	10.9172	9.85844	9.79103	9.91769	9.88876	10.0262	9.97974	10.0971	9.95284	9.74835	10.1153	9.92335	9.99083	9.78645	9.74741	10.0372	9.76805	9.75096	9.95531	9.65207	9.75558
ANAPC10	8.98076	5.84049	10.7259	8.93186	5.74713	0.00189239	4.60867	5.74713	2.8624	7.71365	10.8198	5.96217	1.44409	8.25019	9.27451	8.49768	8.29452	9.21106	8.08802	9.07512	7.05049	7.88038	10.2201	7.54732	9.59461	10.7433	9.13157	8.8355	8.66063	7.86507	7.73558	7.75944	7.7455	7.73356	7.81626	7.70117	7.8441	7.53838	7.81055	7.77938	8.05591	7.81991	7.5633	7.80011	7.59399	7.79514	7.61967	7.70272	7.63171
ANAPC11	7.93925	10.2671	9.83903	9.35789	9.83158	11.0346	10.9714	10.595	9.78392	9.70048	9.64531	8.76604	9.06129	10.6043	9.72444	9.67831	10.7879	10.7162	11.1849	10.4859	9.7129	9.74708	9.88814	9.93021	10.2256	9.83108	9.63492	10.0921	9.53989	9.61355	9.60421	9.33321	9.17247	9.34736	9.28874	9.1457	9.28857	9.18966	9.31404	9.21491	9.23506	9.52577	9.70267	9.45714	9.35133	9.34077	9.44356	9.45523	9.42528
ANAPC13	9.30422	10.2017	10.371	1.13593	9.58139	-0.231658	9.27811	10.9818	7.37681	9.47779	6.09366	8.40663	5.95638	9.04688	10.7414	9.12445	11.799	10.5248	10.3515	9.42462	10.3704	10.4673	9.31623	9.67627	10.2854	9.75921	10.2239	9.2785	8.11577	8.7106	8.72864	8.81938	8.79872	8.99646	8.80457	8.81611	8.80253	8.7976	8.14358	8.24237	8.25992	8.32156	8.15236	8.51556	8.18624	8.49567	8.20761	8.92051	8.87626
ANAPC15	7.29004	2.78377	5.66141	6.09408	8.85266	11.6771	12.8949	3.29201	9.92916	4.17764	7.42393	8.22414	6.71517	8.18387	4.86872	9.04871	0.737111	8.56492	2.78529	8.90296	9.20333	9.51473	7.6028	9.19224	9.57028	9.84252	8.9779	9.40578	8.29886	8.673	8.67765	8.41132	8.46239	8.51114	8.60322	8.5984	8.74402	8.6247	8.43599	8.40061	8.42736	8.34157	8.3673	8.69615	8.5741	8.72307	8.6347	8.57983	8.70869
ANAPC16	10.2151	8.41045	11.0034	9.23333	9.62503	10.0149	3.75721	7.4314	10.3509	9.42734	5.93525	6.00368	7.40519	8.78026	9.6389	10.1568	5.13821	8.24351	2.37563	10.6593	9.41137	9.43403	5.17958	9.50771	9.29019	6.49958	9.10844	8.73604	10.0595	8.89925	9.15576	8.78253	8.97081	8.99358	8.85187	9.1517	9.03481	9.03837	9.03492	8.92107	8.99694	9.7264	9.66161	9.51586	9.09695	9.24091	9.08422	9.20063	9.13708
ANAPC2	2.86547	2.86547	4.01631	6.55692	2.86547	2.82233	3.30724	2.86547	2.13962	2.13962	2.13962	2.13962	1.97651	2.13962	3.43725	3.25515	3.4035	3.4035	5.3603	4.64692	5.23173	3.43725	7.13754	3.43725	3.43725	3.43725	3.43725	4.88683	7.66612	4.40016	4.73393	3.96321	4.58678	4.34574	5.06437	4.35184	4.78321	4.78424	4.94458	4.42708	4.66052	3.66586	4.91436	4.51681	5.15417	4.88281	4.8599	4.76864	4.85274
ANAPC4	10.2041	12.4998	11.6656	6.36776	4.14298	0.555189	5.40506	9.67286	11.2432	11.1011	12.018	11.6035	6.32582	1.0048	7.21265	7.64895	10.8723	6.43922	7.34862	9.5547	9.88036	10.1172	9.73204	6.11898	3.42687	9.618	10.8463	9.01818	1.65476	8.68582	8.75094	8.73042	8.94383	8.7736	8.94094	8.82285	8.81816	8.63587	8.70595	8.90347	8.74895	8.06393	8.05855	8.35123	8.9759	9.01475	8.93675	8.94403	9.03364
ANAPC5	12.2551	11.0637	11.6691	12.7121	7.32889	6.29736	9.39962	8.0855	10.7606	11.8424	12.8297	11.8406	9.12899	10.9463	10.9235	10.0814	11.3258	10.7042	11.0986	7.8965	8.47353	9.15042	10.1308	8.31226	10.1126	9.88019	10.2531	6.92138	10.4801	11.1764	10.9893	11.1526	11.2252	11.1459	11.3858	11.3802	11.1516	11.3286	11.1157	10.9245	11.2105	11.1018	11.0023	10.9294	11.2476	11.4971	11.2555	11.3534	11.5004
ANAPC7	7.46428	7.82924	4.95707	10.6258	10.501	4.01213	13.3893	5.6288	3.96584	7.48223	11.9479	9.03846	9.23661	6.75916	9.5094	10.0469	9.32259	9.2196	9.15098	8.87526	9.38596	8.47114	10.1125	9.04733	4.182	9.98053	8.74023	10.2955	9.52169	9.14362	9.19963	8.84043	9.14943	9.36354	9.36672	9.21977	9.36638	9.08144	9.31287	9.31497	9.47939	9.55725	9.51552	9.69441	9.4916	9.54062	9.28586	9.20892	8.98034
ANG	-0.276867	-0.276867	-0.276867	-0.276867	-0.276867	-0.276867	0.00735373	-0.276867	-0.242928	-0.242928	-0.242928	-0.242928	-0.242928	-0.242928	-0.276867	-0.276867	-0.276867	-0.276867	-0.276867	-0.276867	-0.276867	-0.276867	-0.276867	-0.276867	-0.276867	-0.276867	-0.276867	-0.276867	-0.276867	0.957133	1.63478	0.448731	1.65652	1.58127	4.12822	0.71786	0.276867	1.43318	1.44752	0.689108	0.567154	5.25636	4.28444	3.91404	0.276867	3.03313	3.07577	1.53652	1.16297
ANGEL1	6.94437	4.62679	4.50382	6.85978	5.34727	1.16532	6.02925	5.55511	12.4017	5.9044	5.35669	6.12139	7.5291	4.1895	6.50267	5.36047	4.68809	2.29138	5.44356	6.81733	5.14343	7.46446	3.02886	6.37474	5.03295	4.62382	10.9695	3.38351	4.38046	7.01964	6.94728	7.28648	7.16827	6.93893	6.56973	7.54072	7.32184	7.04437	7.07019	6.93862	7.04003	7.50754	7.64022	7.78259	7.54903	7.5682	7.44342	7.66709	7.65887
ANGEL2	9.28255	7.57963	6.78384	9.521	13.0968	2.38865	6.32436	5.43849	6.06333	7.80229	6.01442	9.70105	7.59253	10.485	4.25307	4.89992	4.53233	10.4146	6.51035	5.7081	7.19265	8.29992	12.5378	10.9676	9.54602	6.69388	7.01988	8.48009	9.88327	8.17303	8.41982	8.29281	8.36868	8.37612	8.29826	8.2187	8.59936	8.40691	8.48815	8.54311	8.42573	8.87643	9.0288	8.98301	8.36362	8.51802	8.4755	8.52814	8.54951
ANGPT1	5.84303	11.2799	4.85844	5.85644	4.2959	0.937702	5.40728	4.85844	7.4214	3.85638	6.27376	11.9443	9.85505	6.47496	10.0813	6.47442	8.77786	2.65904	6.87177	8.5465	10.1647	5.89561	12.0219	7.37034	2.67853	5.94759	5.04363	5.21757	5.20142	5.99596	5.97914	6.16816	6.06881	5.8003	5.98305	6.4163	6.27289	6.31905	6.31853	6.32662	6.18283	5.70891	6.31023	5.50758	6.44442	6.23563	6.00942	6.58728	6.74448
ANGPT2	6.98644	5.82209	4.57463	6.33447	4.88649	0.0805296	8.09762	6.22827	7.01837	7.30287	6.62766	3.1417	7.59205	2.99382	4.23589	4.40772	5.77302	3.58908	7.36198	1.65126	4.642	6.06624	3.34804	7.57399	2.03254	8.53715	5.31814	6.64599	7.05611	2.96539	2.78321	2.56795	3.0486	2.7686	1.75693	2.5713	2.96743	3.05032	2.38098	2.67905	2.6342	6.01407	5.98437	2.63305	3.38706	2.74737	3.294	2.88274	3.1095
ANGPT4	3.01449	6.79074	6.79134	5.35305	4.77425	0.531813	2.28516	5.14638	4.30144	3.59027	7.71875	3.11888	5.91371	6.02198	4.83808	3.5602	3.09483	1.22699	2.6071	5.67232	5.8313	4.72704	3.36087	3.84458	3.36087	5.83541	5.44044	3.36087	3.63816	2.59796	2.19324	1.79478	3.80946	3.55854	3.84014	2.5028	2.69814	2.798	1.66821	1.76502	1.75549	0.770667	1.96788	1.89189	2.82818	2.32603	2.45133	4.70531	4.78603
ANGPTL1	0.160282	0.160282	0.160282	0.160282	0.160282	0.160282	0.342568	0.160282	7.13184	6.69367	2.43106	2.43106	1.58996	2.43106	0.198793	0.198793	0.186758	0.186758	0.186758	0.186758	0.198793	0.198793	0.198793	0.689801	0.198793	0.198793	0.198793	0.198793	0.198793	-0.160282	-0.160282	-0.160282	-0.160282	-0.160282	0.796676	-0.160282	-0.160282	-0.160282	-0.160282	-0.160282	-0.160282	-0.160282	0.51597	1.41157	-0.160282	-0.160282	-0.160282	-0.160282	-0.160282
ANGPTL2	1.43612	1.43612	1.43612	1.43612	1.43612	1.43612	1.70784	1.43612	1.83483	1.83483	1.83483	1.83483	3.35567	1.83483	1.43612	1.43612	1.43612	1.43612	1.43612	1.43612	1.43612	1.43612	1.43612	1.43612	1.43612	1.43612	1.43612	1.43612	1.43612	3.00895	3.02371	3.29675	3.94256	3.91123	4.21544	3.59988	3.84205	3.75859	-1.05793	-1.43612	-1.04763	6.29627	6.52923	6.25276	3.10781	-1.01291	-1.43612	3.88116	4.17574
ANGPTL3	0.0394058	0.0394058	0.0394058	0.0394058	0.0394058	0.0394058	0.163392	0.0394058	0.0394058	0.0394058	0.0394058	0.0394058	0.0394058	0.0394058	0.0394058	0.0394058	0.0394058	0.0394058	0.0394058	0.0394058	0.0394058	0.0394058	0.0394058	0.0394058	0.0394058	0.0394058	0.0394058	0.0394058	0.0394058	-0.0394058	-0.0394058	-0.0394058	-0.0394058	-0.0394058	-0.0394058	-0.0394058	-0.0394058	-0.0394058	-0.0394058	-0.0394058	-0.0394058	-0.0394058	-0.0394058	-0.0394058	-0.0394058	-0.0394058	-0.0394058	-0.0394058	-0.0394058
ANGPTL4	5.03597	1.41295	1.49183	4.12593	5.98128	-0.229716	0.948757	4.45596	3.64565	2.0138	1.64918	1.64918	5.00197	1.82893	2.03011	1.91864	1.6379	4.77017	1.6379	1.6379	3.96301	1.5075	2.23579	3.88584	2.18989	1.91864	3.21963	1.13705	3.86623	1.33999	0.544501	0.657094	2.35025	1.10166	1.77445	1.28501	1.29584	2.30598	2.10052	1.23193	2.79883	5.88828	5.94386	1.67092	1.63689	2.10983	1.49375	1.9989	0.795526
ANGPTL5	0.229002	0.229002	0.229002	0.229002	2.33834	-0.192865	-0.0700278	0.229002	-0.192865	-0.192865	-0.192865	-0.192865	-0.192865	-0.192865	7.46619	0.895188	0.555171	0.555171	0.555171	0.555171	0.895188	0.895188	0.895188	5.96118	0.954759	0.895188	0.895188	0.895188	0.895188	0.192865	0.192865	0.192865	0.192865	0.192865	0.192865	0.192865	0.192865	0.192865	0.192865	0.192865	0.192865	0.192865	0.192865	0.192865	0.192865	0.192865	0.192865	0.192865	0.192865
ANGPTL6	0.274892	0.274892	0.274892	0.274892	0.274892	0.274892	0.409164	0.274892	0.274892	0.274892	0.274892	0.274892	0.274892	0.274892	0.274892	0.274892	0.274892	0.274892	0.274892	0.274892	0.274892	0.274892	0.274892	0.274892	0.274892	0.274892	0.274892	0.274892	0.274892	0.0500142	0.583495	-0.274892	0.455424	1.01962	0.125091	0.977662	1.22995	0.829867	0.606619	0.750237	-0.0658265	1.92553	-0.274892	1.0734	1.24192	0.730183	0.456104	-0.274892	-0.274892
ANGPTL7	0.544325	0.544325	0.544325	0.544325	0.544325	0.544325	0.544325	0.544325	1.29306	5.94667	1.29306	1.29306	1.01294	1.29306	0.544325	0.544325	0.544325	0.544325	0.544325	0.544325	0.544325	0.544325	0.544325	0.544325	0.544325	0.544325	0.544325	0.544325	0.544325	0.706944	1.54747	1.28068	0.20958	2.20497	-0.157681	0.194645	0.832469	-0.193041	-0.544325	-0.544325	-0.544325	1.553	-0.544325	-0.544325	-0.544325	-0.544325	-0.544325	-0.135884	-0.544325
ANGPTL8	-0.041953	-0.041953	-0.041953	-0.041953	-0.041953	-0.041953	0.0718897	-0.041953	-0.041953	-0.041953	-0.041953	-0.041953	-0.041953	-0.041953	-0.041953	-0.041953	-0.041953	-0.041953	-0.041953	-0.041953	-0.041953	-0.041953	-0.041953	-0.041953	-0.041953	-0.041953	-0.041953	-0.041953	-0.041953	0.041953	0.041953	0.041953	0.041953	0.041953	0.041953	0.041953	0.041953	0.041953	0.041953	0.041953	0.041953	0.041953	0.041953	0.041953	0.041953	0.041953	0.041953	0.041953	0.041953
ANHX	0.22283	0.22283	0.22283	0.22283	0.22283	0.22283	0.22283	0.22283	0.22283	0.22283	0.22283	0.22283	0.22283	0.22283	0.22283	0.22283	0.22283	0.22283	0.22283	0.22283	0.22283	0.22283	0.22283	0.22283	0.22283	0.22283	0.22283	0.22283	0.22283	-0.0222878	-0.22283	0.84647	0.353377	0.642215	-0.22283	1.14424	0.733674	0.17017	1.64934	1.29269	1.32306	-0.22283	-0.22283	-0.22283	0.224767	2.04974	0.445909	0.307899	0.0194707
ANK1	7.34311	3.11561	6.13429	3.11561	3.11561	1.30406	2.48071	3.11561	2.1438	3.4191	2.1438	2.1438	3.29739	2.1438	3.88853	4.31269	3.68725	3.74492	3.90653	4.02229	10.4054	4.3272	6.27171	4.69104	3.88853	4.59951	2.99845	3.88853	3.02683	3.7361	3.10723	3.86667	3.51758	2.42102	3.53739	3.86311	3.44673	3.97719	3.9481	3.80925	4.46274	4.77614	4.74168	4.01796	3.18889	3.84836	3.96554	4.58033	4.47656
ANK2	12.7868	13.4711	11.7414	8.89083	5.13282	3.55383	5.60894	7.81814	4.00618	5.9431	4.9559	4.9559	12.9371	3.24033	2.69804	2.41685	2.40996	2.40996	2.40996	2.40996	2.41685	2.41685	2.41685	2.41685	2.41685	2.41685	2.41685	2.41685	2.41685	7.451	7.06421	7.69882	7.21892	7.00951	7.31538	7.41056	7.55828	7.45892	7.41005	7.10523	7.03346	7.55176	7.76317	7.51483	7.93019	7.95184	7.85864	7.60996	7.75049
ANK3	12.8569	10.6944	6.97342	7.00569	5.78767	5.47252	8.61432	7.9431	5.73619	5.79689	5.42791	6.03377	7.26464	5.65152	6.49809	5.7637	7.50763	5.62453	5.27198	6.38745	9.81552	5.86669	5.79655	5.8727	5.95485	6.43348	5.14878	4.80462	5.9943	8.65668	8.51783	8.64225	8.41666	8.50185	8.6223	8.78625	8.71772	8.6106	7.57114	7.53831	7.64474	9.20184	8.95115	8.56909	8.15885	8.18633	8.11982	8.11004	8.18228
ANKAR	0.889888	0.889888	0.889888	0.889888	0.889888	0.889888	1.67029	0.889888	2.51308	2.51308	2.51308	2.51308	2.40443	8.91546	3.52346	2.26906	1.83807	1.83807	1.83807	1.83807	1.13102	2.26906	6.22011	2.26906	2.26906	8.3717	2.26906	4.16674	2.26906	2.7374	3.38896	2.66944	2.2252	2.24129	4.06414	2.7802	2.97762	2.70851	2.82293	2.98253	3.29642	4.16757	3.30719	3.9294	2.78307	2.39499	2.44036	2.10159	1.28019
ANKDD1A	5.74317	1.39257	6.79525	8.0641	3.89845	-0.123147	2.78347	5.94782	5.64106	6.86292	7.1133	8.46993	7.05699	10.3379	3.99054	8.00471	2.79633	1.18367	8.2962	4.14	5.94541	8.15671	8.46224	1.79821	2.13069	3.99641	3.44797	2.9731	4.62426	3.60625	3.37637	3.41667	4.43456	2.99111	3.41432	3.59306	3.2813	3.36976	3.61769	3.80788	3.8769	5.6149	5.94897	4.38069	3.1338	3.19332	3.63054	3.14403	3.12419
ANKDD1B	8.35835	4.42154	11.9412	4.42154	4.42154	1.55742	2.39608	4.42154	3.00732	3.00732	3.00732	5.06809	2.4656	5.16812	1.55742	1.55742	1.55742	1.55742	1.55742	1.55742	1.55742	1.55742	1.55742	1.55742	1.55742	1.55742	1.55742	1.55742	1.55742	4.48562	3.94319	3.67228	3.57321	3.84876	4.27191	4.0425	3.60169	3.66295	4.37428	4.1083	4.32683	1.89073	1.54731	-1.02711	4.2742	4.49883	3.95675	3.28578	4.36675
ANKEF1	3.46588	3.32732	2.32746	6.54732	5.98669	5.4264	3.14948	3.32732	4.65713	4.53994	8.50021	4.28445	4.72979	3.09995	6.56215	4.66526	4.32113	4.32113	3.73377	8.8859	4.66526	6.60881	3.81129	7.14359	5.04221	5.42557	9.18778	2.29237	6.63575	5.12894	5.52751	5.12174	5.46405	5.43939	5.61628	5.3815	5.79767	5.59893	5.57758	5.63885	5.71214	7.23176	6.88225	6.95649	5.40564	5.67577	5.38145	5.42444	5.48458
ANKFN1	0.734188	0.734188	0.734188	2.89277	0.734188	0.302473	0.926975	0.734188	0.349269	0.349269	0.349269	0.349269	0.707363	0.349269	1.65185	1.65185	1.23017	1.23017	1.23017	1.23017	1.44597	1.65185	1.65185	8.6432	1.65185	8.3188	1.65185	1.35585	1.65185	1.30062	0.554498	2.96584	2.63987	1.84687	1.90287	1.15514	2.10552	0.69268	-0.0772453	-0.1041	0.533193	0.044197	0.0917626	0.479046	-0.302473	-0.106066	-0.0186694	0.476204	0.80736
ANKFY1	10.0698	13.5942	8.03049	8.03117	5.23824	1.47092	10.7015	6.84345	6.94565	7.07079	16.3687	6.41101	15.2062	12.3401	12.1095	9.70503	5.86207	11.7436	3.89873	9.09632	8.13159	7.45848	8.76729	11.1326	9.30676	11.7005	10.5244	11.3089	9.2767	8.45094	8.63649	8.19732	8.53161	8.42249	8.41624	8.59906	8.68692	8.42399	8.75102	8.63475	8.37982	8.70774	8.59689	8.50948	8.90096	8.91989	8.6517	8.79664	8.78087
ANKH	6.38744	1.86292	7.62834	7.69319	2.56488	1.45105	4.81429	9.11798	4.46458	5.72643	5.65484	11.2291	9.1429	7.04497	5.67749	3.12281	5.08425	2.64342	4.78478	9.49102	4.69916	5.11566	4.20844	8.45012	4.88673	7.45671	7.16336	2.42652	7.14481	5.80649	5.70551	5.72167	5.98347	5.93119	5.14607	6.16018	5.52222	6.32902	5.39377	5.32828	4.49566	6.73106	6.09534	5.25413	5.96912	5.44084	5.74519	5.76792	6.14101
ANKHD1	6.2998	11.5	8.04963	12.1243	5.10247	0.511235	7.21718	6.2998	8.80741	9.50382	12.8983	10.159	13.0908	6.60378	11.3317	9.95802	7.97413	5.25892	9.18091	9.86464	10.075	10.1211	8.42534	10.5499	10.9124	3.81738	10.0413	7.02082	9.31807	8.95878	9.14741	9.17974	9.49832	9.26591	9.44619	9.41851	9.34003	9.29945	9.28775	9.07644	9.21763	9.80534	9.88632	9.87754	9.41826	9.4186	9.31799	9.30956	9.43868
ANKHD1-EIF4EBP3	0.987203	0.987203	0.987203	0.987203	0.987203	0.838889	2.34771	1.72877	2.58578	2.58578	2.58578	10.9638	1.93276	2.58578	4.13772	4.13772	4.68756	4.68756	10.5968	11.3143	8.60604	9.57104	4.13772	4.35282	7.02875	6.08429	4.13772	4.13772	4.13772	5.65376	4.46979	5.24959	5.50127	4.42282	4.92155	5.45168	4.55046	5.03673	4.53848	5.0096	3.4109	5.68171	6.06217	4.04814	4.7038	4.35492	6.26938	5.66633	5.18075
ANKIB1	2.84593	9.88028	4.97257	10.1745	13.1701	10.4836	6.09682	4.83678	5.57171	10.2526	5.57171	2.17294	6.27475	6.47459	8.04078	10.0491	8.8748	7.54228	2.18788	8.70915	9.75567	8.77098	8.3383	10.5619	8.62513	8.42843	9.11765	9.67135	11.2843	8.28659	8.38632	8.23897	8.31703	8.27135	8.44508	8.6574	8.19273	8.61299	8.41343	8.30615	8.18593	8.76337	8.60116	8.64915	8.49413	8.4526	8.48212	8.27625	8.42073
ANKK1	2.67921	5.0891	2.67921	9.34374	2.67921	-0.0839399	1.17777	1.89425	1.02133	3.70687	6.26294	1.07973	1.87354	2.34264	2.55169	0.275052	0.162867	0.162867	0.162867	0.162867	0.275052	0.275052	0.275052	0.275052	0.275052	0.275052	2.21657	0.275052	0.275052	1.37367	2.72442	1.17502	1.08164	2.39026	0.343222	0.354874	1.03776	0.861303	0.507027	1.03202	0.479477	0.830981	0.696797	1.21505	0.919548	1.17559	1.28992	2.97147	1.97047
ANKLE1	8.03754	6.74995	7.96574	7.20747	7.00778	5.57099	4.006	1.39342	6.75053	7.65202	7.22591	6.29073	9.51596	6.75066	6.32714	6.46667	6.85524	4.70021	4.82203	6.21451	9.79012	8.66443	5.6714	7.89292	9.218	10.6177	6.60652	7.48198	7.25889	5.49416	5.37788	4.8371	5.23408	5.85078	5.39489	5.05245	5.47479	4.92472	5.2329	5.46638	5.12555	5.63791	6.13102	5.5688	5.4404	5.19183	5.16097	5.08941	4.84446
ANKLE2	8.21965	9.35944	11.959	11.4928	8.75707	3.07429	10.6862	12.7612	11.3733	8.49087	12.0205	10.2493	12.6886	8.54956	11.0411	9.7406	7.95964	8.1208	7.98432	8.81418	10.4003	8.97299	7.81523	9.78306	9.55741	8.32351	10.583	7.42338	10.0002	9.74079	9.79023	9.57304	9.62822	9.65008	9.9444	9.78946	9.63746	9.52793	9.48984	9.4163	9.43403	9.37928	9.39086	9.48838	9.62225	9.67238	9.58334	9.46601	9.55061
ANKMY1	4.92004	4.14435	5.20571	6.75323	4.42475	1.47915	3.58301	7.51307	5.44981	3.47125	6.79274	4.6427	8.15434	6.57043	9.46386	4.54232	4.1964	10.4171	4.1964	5.35807	3.81626	3.97505	4.24384	2.67526	3.97505	2.86727	3.45957	5.24822	2.50285	4.72726	4.75274	5.22523	4.98564	4.08657	4.62262	5.42267	4.75426	4.06261	4.47424	5.15739	5.18349	4.4574	5.73209	2.68077	2.79649	5.09418	4.79523	3.71608	4.02695
ANKMY2	0.861447	0.861447	0.861447	0.861447	0.861447	0.861447	3.55995	0.861447	3.49672	10.0371	3.49672	3.49672	2.53416	3.49672	10.6759	9.94713	10.3703	9.09015	5.63029	9.26447	10.2702	9.83663	13.4877	8.7314	8.64158	11.7581	10.3183	1.67564	8.96487	6.6379	7.4544	6.82921	6.8822	6.7679	6.97937	6.37921	5.15093	7.6116	5.31471	7.06858	6.40649	7.91544	8.05875	7.27116	7.2481	6.07951	6.37949	7.72552	7.16317
ANKRA2	5.59018	4.25716	7.99393	4.25716	4.25716	0.700122	3.12328	9.85847	3.83588	8.85272	3.83588	9.55512	2.68159	3.83588	6.72421	8.66979	9.38524	8.0112	6.28716	9.60197	4.80985	8.50346	10.4229	1.62654	7.94902	3.64271	5.99739	5.99739	9.67265	6.29956	6.6042	6.37689	6.41792	6.35846	6.48729	6.27053	5.54936	6.18489	6.32093	6.41369	6.37545	6.55576	6.8832	5.571	5.85969	5.91382	5.85137	6.0576	6.11139
ANKRD1	6.50136	3.90463	6.7874	5.49902	8.1686	9.24218	6.04204	6.62906	5.6203	3.61408	10.0196	7.72767	11.5406	3.80233	3.98414	3.44954	4.01517	2.82174	4.0978	3.67512	4.7017	4.74786	5.35676	2.46362	8.68047	3.98414	3.98414	6.39159	5.93685	4.23152	4.1818	4.07445	4.52501	4.03268	4.08315	2.45709	0.821704	1.52195	-0.225957	-0.189971	-0.351891	7.56172	7.43251	1.36386	-0.409142	-0.689366	0.79436	3.70795	3.99946
ANKRD10	13.9591	14.0226	11.17	13.0635	12.6068	1.703	13.4285	1.57653	11.7808	12.0862	7.06416	11.6731	13.4471	10.5539	11.0602	11.2554	10.0375	10.6079	8.51605	4.49058	11.1388	11.0627	11.1308	11.6108	9.48586	13.2124	11.2443	10.6217	12.4948	10.6856	10.0818	10.7293	10.2497	10.2967	10.2768	10.2312	9.80988	9.39597	9.8416	10.0044	10.4927	11.1076	11.4443	11.3332	10.686	10.5948	10.4449	10.1406	10.6746
ANKRD11	6.49539	10.4903	10.8026	11.4665	11.4812	3.29493	14.8971	0.715817	9.29764	10.4006	11.7659	10.8354	7.67784	9.98981	9.25426	9.1743	9.42335	10.5374	9.83239	9.67994	9.26898	9.91855	8.33888	8.32024	7.68711	6.13924	9.43287	9.03956	9.21824	10.0343	9.51572	9.57485	9.63049	9.76596	10.0087	9.80721	10.0023	10.1077	9.85739	9.6835	9.36012	9.35823	9.78088	9.83849	9.81567	9.79809	9.85385	9.54949	9.49537
ANKRD12	3.96412	3.12222	8.17721	5.0089	4.48418	1.29021	7.57731	8.42663	11.125	3.45264	8.32303	2.59501	3.32525	9.75347	7.48001	10.4279	1.98161	2.38388	3.26032	10.5652	8.6781	8.66921	4.4791	9.32074	10.1445	8.48935	8.96676	9.8261	7.33619	8.22699	8.3086	8.57229	8.81531	8.46862	8.48324	8.46378	8.66469	8.6847	9.12606	8.84695	9.01918	9.70331	10.2844	9.63575	9.41218	9.29928	9.47152	8.94483	8.59097
ANKRD13A	6.7794	12.1215	9.43836	7.27705	4.24912	5.13958	10.2569	9.91204	6.35897	10.1556	6.92995	8.89229	12.2027	7.66361	12.1711	6.90159	6.46088	3.77052	8.24235	6.24042	9.11362	5.66205	7.1442	9.62387	9.24071	6.84947	5.88003	4.36805	7.52005	8.38881	8.46586	8.40893	8.37023	8.41686	8.51914	8.56094	8.54585	8.41652	8.44904	8.46392	8.22529	7.71821	7.57996	7.25979	8.35295	8.34412	8.34095	8.42879	8.29676
ANKRD13B	3.08068	3.08068	3.08068	8.12349	6.85392	0.876674	2.67199	3.08068	5.75224	1.92238	1.92238	1.92238	2.21588	2.93065	1.69768	1.69768	2.03448	8.47174	2.03448	2.03448	6.94392	1.69768	1.69768	1.69768	1.69768	1.69768	1.69768	1.69768	1.69768	4.06625	4.35509	4.20384	4.42076	3.47231	4.40402	4.95356	3.59127	3.63653	3.90279	3.08644	3.8126	5.08352	5.30045	6.10525	3.62513	3.38791	3.33454	3.27999	3.69212
ANKRD13C	7.83732	11.7338	8.06176	9.25578	6.67994	9.99719	7.0139	10.1475	11.1062	9.98466	8.61863	8.31327	13.9884	7.66575	10.0007	7.96423	7.24019	9.68365	1.79527	11.4544	9.9672	6.59895	11.7184	9.87494	8.79692	7.795	10.2638	10.5552	3.74198	8.62485	8.51134	8.78722	8.63203	8.70123	8.73607	8.49557	8.49478	8.39289	8.49549	8.55805	8.24547	8.91157	8.62924	8.35597	8.33711	8.3497	8.29986	8.45341	8.34321
ANKRD13D	5.63376	5.83764	6.11627	5.65366	4.51933	1.29189	3.22446	6.94072	5.83863	5.62357	5.15216	4.84537	10.4759	8.94319	5.48574	5.45296	5.52428	7.35108	3.78253	7.48539	5.28672	4.07446	6.49311	4.54829	3.16674	5.05947	8.44745	5.76951	5.43752	6.39464	6.5529	6.30137	6.56863	6.67201	6.31323	6.5887	6.64322	6.42375	6.25441	6.20805	6.30169	6.06146	6.99809	5.70495	6.27523	6.36436	6.17122	6.41833	6.39762
ANKRD16	5.30801	2.05253	5.39286	6.25144	1.87537	0.0177521	3.52834	3.51741	8.98611	4.36325	10.9678	5.82998	7.30052	10.0911	3.92534	3.45765	5.6369	5.7889	3.20832	4.54188	4.54713	1.85447	2.75788	8.4933	4.45106	4.44836	5.42674	5.37047	4.31018	4.33684	4.02697	3.87104	4.39034	3.6853	4.55749	4.95663	4.76769	4.74803	5.06363	4.52512	4.96587	4.1944	4.52935	6.04114	5.37358	5.55822	5.30811	3.79207	3.78026
ANKRD17	13.3591	11.3101	13.8301	12.1912	10.6323	13.884	7.85294	4.01161	7.6712	10.304	12.3588	6.91417	12.3603	9.63497	10.6285	10.071	11.4107	12.025	13.0003	10.8127	9.54027	10.7623	8.85198	10.8203	12.1457	11.0687	11.6082	10.6738	9.63264	10.3318	10.2248	10.3305	10.0796	10.1406	10.0556	10.2137	10.2694	10.2492	10.1172	9.98001	9.9993	9.96045	9.99622	10.0743	10.0074	10.057	9.90734	10.2398	10.3702
ANKRD18A	1.12113	4.08495	7.79474	6.0699	1.0651	-0.0100627	4.04559	8.46889	2.47699	1.18121	4.02875	2.52818	3.77389	2.50064	1.11646	1.09337	1.06861	1.06861	1.06861	4.08669	2.98346	1.23137	1.09337	2.63112	1.09337	1.09337	1.09337	2.93477	1.39817	3.12812	3.29022	2.07501	3.56711	3.04674	3.31733	4.19642	4.02165	3.89881	4.29248	3.90877	3.87769	5.93835	5.43699	6.13951	4.49693	4.38589	4.71347	3.18467	3.06953
ANKRD18B	3.00775	2.67066	3.97272	3.25381	3.35065	0.806234	3.09938	3.99243	1.84218	1.84218	4.7311	1.84218	1.98452	1.84218	1.73022	2.34428	1.44147	1.44147	1.44147	1.44147	1.73022	1.14037	1.73022	3.0115	1.73022	1.73022	1.83765	3.27245	5.93594	3.17876	4.97658	4.68299	4.88102	3.07056	3.31724	2.7398	4.39686	5.01188	4.58159	4.52997	5.05446	6.19432	5.22424	5.89503	3.51946	4.89374	4.73278	3.60549	4.24507
ANKRD2	1.85208	1.85208	10.3694	1.85208	1.85208	-0.357559	0.362097	2.17332	9.38401	1.15717	1.15717	1.15717	0.590726	1.15717	0.156888	0.156888	0.670066	8.2689	0.670066	0.670066	0.156888	0.156888	0.156888	0.156888	0.156888	0.156888	0.156888	0.785399	0.156888	0.800936	2.02764	0.85057	0.896617	0.842371	0.357559	2.04447	0.763887	1.08567	2.26807	1.92207	2.423	1.83044	0.950419	0.357559	0.593037	1.19013	0.891567	0.357559	1.36929
ANKRD20A1	0.101125	2.43775	0.101125	0.101125	0.101125	-0.366201	0.625462	0.101125	-0.276364	-0.276364	-0.276364	-0.276364	0.411079	-0.276364	0.204141	0.204141	0.0259091	0.0259091	0.0259091	0.0259091	0.204141	0.204141	0.204141	0.204141	0.204141	4.98208	0.204141	2.12771	0.204141	0.366201	0.366201	0.366201	0.366201	0.366201	0.366201	0.997141	0.366201	0.366201	0.366201	0.366201	0.366201	2.10662	0.366201	0.366201	0.366201	0.366201	0.366201	2.01838	1.00941
ANKRD20A2	1.42558	1.42558	8.0559	1.12022	1.42558	-0.155654	0.782275	1.42558	0.142405	0.142405	0.142405	1.34409	0.754887	0.142405	-0.155654	-0.155654	-0.155654	-0.155654	-0.155654	-0.155654	-0.155654	-0.155654	-0.155654	-0.155654	-0.155654	-0.155654	-0.155654	-0.155654	-0.155654	0.155654	0.155654	0.155654	0.155654	0.155654	1.54402	0.155654	0.155654	0.155654	0.155654	0.155654	0.155654	0.155654	0.155654	0.155654	0.155654	0.155654	0.155654	0.155654	0.155654
ANKRD20A3	0.94329	2.30488	2.30488	3.94674	8.34217	2.41583	1.56645	2.30488	4.0019	2.4116	6.85408	0.987967	4.56195	1.55365	1.33531	0.857768	2.98837	7.70701	2.82289	2.98837	6.45395	6.45945	2.28666	2.63193	8.01296	3.10491	1.05956	3.92482	1.95809	1.89392	1.0243	2.54975	2.14998	2.96904	1.84226	-0.199031	2.53163	2.28135	2.01281	3.61744	3.53311	4.23547	2.4837	2.9664	2.91707	2.65046	2.72465	1.90383	1.858
ANKRD20A4	0.210575	0.210575	1.26339	0.210575	0.210575	1.30497e-05	0.0254644	0.210575	1.69467	0.234882	0.234882	0.234882	0.147011	0.234882	0.164217	0.164217	0.369471	3.28408	0.369471	0.369471	0.164217	0.164217	0.164217	0.164217	0.164217	0.164217	0.164217	0.164217	0.164217	1.21876	-1.30497e-05	-1.30497e-05	0.976812	-1.30497e-05	-1.30497e-05	-1.30497e-05	-1.30497e-05	-1.30497e-05	-1.30497e-05	-1.30497e-05	-1.30497e-05	0.811719	-1.30497e-05	0.878554	0.984187	0.566533	0.482442	-1.30497e-05	-1.30497e-05
ANKRD22	4.9568	2.2592	2.1731	3.57738	1.00973	3.35451	1.16045	1.7122	1.41983	1.11517	3.00581	1.52341	3.0028	1.24292	2.15399	1.53822	9.49142	1.95769	1.95769	1.77872	2.09908	1.53822	1.53822	1.53822	2.74145	2.05442	1.53822	0.954971	2.59524	1.8257	1.14481	1.55129	1.15911	0.360945	1.94384	1.23248	1.03206	1.31079	0.646341	0.862455	0.727076	-0.125993	-0.125993	0.881016	1.70782	1.00916	1.0177	0.392796	0.879219
ANKRD23	0.524017	0.524017	0.524017	0.524017	0.524017	0.22705	2.18631	2.00885	1.4146	0.489503	0.489503	0.489503	1.1768	0.489503	5.66545	6.31313	1.64924	1.64924	1.64924	1.64924	1.82426	2.2957	2.2957	4.8193	8.09754	2.2957	3.0865	2.2957	2.2957	2.65826	3.5256	2.79321	2.74026	2.86612	3.91816	3.3519	2.91354	3.25436	3.49427	3.36106	3.55677	2.93972	2.90004	2.32266	3.79389	3.74855	3.47945	2.51724	2.50114
ANKRD24	1.98837	1.98837	1.98837	1.98837	1.98837	1.98837	2.10248	1.98837	1.98837	1.98837	1.98837	1.98837	1.98837	1.98837	2.3772	2.3772	2.25569	2.25569	2.25569	2.25569	2.90411	2.3772	2.3772	2.3772	2.3772	2.3772	2.3772	6.41907	2.3772	2.24001	2.08453	2.82051	4.04625	2.79337	3.48837	4.62011	4.66304	4.56011	3.52364	4.543	4.37056	4.53826	5.67827	4.56078	4.75498	5.16709	4.89339	4.30135	4.56
ANKRD26	11.5409	12.8849	7.42606	5.62353	1.86257	0.61771	5.37242	12.0267	1.04209	5.02612	2.26758	4.02137	9.34149	3.04812	5.03532	5.03532	5.30817	9.49109	3.84387	9.68109	8.94071	8.59967	5.03532	5.03532	5.03532	9.43031	10.7062	9.09345	3.12859	6.30338	6.45549	7.0323	7.10515	6.84202	6.83078	7.10266	7.12748	7.28864	6.32231	6.36468	6.37297	7.26838	7.20668	6.40479	7.2661	7.47204	7.56904	6.9338	6.81313
ANKRD27	5.15578	4.42634	4.39792	7.6937	12.2043	1.98546	9.78941	5.15578	3.48318	4.26491	11.4303	4.26491	5.31467	2.47753	5.00986	8.99084	6.91964	3.86379	4.45958	4.45958	11.0375	9.62282	5.00986	5.00986	5.35308	5.00986	10.743	5.00986	8.67262	7.56539	7.40603	7.45349	7.47349	7.48347	7.3669	7.39106	7.59481	7.16231	7.42514	7.45854	7.41359	9.17478	9.10132	8.64154	7.99855	7.6525	7.60236	7.72198	7.61557
ANKRD28	4.19001	8.98627	10.1375	13.5928	11.2842	4.79462	6.77474	7.63799	5.32368	8.87468	9.79589	7.27249	8.70861	7.50878	11.3231	3.74815	6.40956	9.16629	8.33476	8.23094	9.33884	8.37704	4.72194	9.31595	6.8552	4.08382	6.6919	11.9917	11.6707	8.8676	8.68141	8.77491	8.82788	9.00561	9.09777	9.29722	9.20465	9.05103	9.34047	9.24025	9.01375	8.75988	8.71779	8.71298	9.39279	9.40432	9.33632	9.25072	9.27662
ANKRD29	2.51307	2.02315	2.02315	2.63279	1.21744	-0.00171021	1.07074	5.77904	2.36707	2.45492	4.29707	1.55094	3.86301	2.35943	2.31417	2.76953	3.18454	1.22365	3.48236	1.5051	1.97843	2.79886	1.29278	0.416096	1.29278	1.29278	1.29278	0.594998	1.48684	2.43176	2.39649	2.41237	2.59296	2.52281	2.50173	2.29164	3.80317	3.45552	3.1253	3.28149	3.70457	6.25766	6.21257	5.25752	2.01389	1.71679	1.76795	2.01623	1.59464
ANKRD30A	-0.00134618	-0.00134618	-0.00134618	-0.00134618	-0.00134618	-0.00134618	0.0354191	-0.00134618	0.00326591	0.00326591	0.00326591	0.00326591	0.00326591	0.00326591	0.4992	0.4992	0.342779	0.342779	0.342779	0.342779	0.4992	0.4992	0.4992	1.16279	0.4992	0.4992	0.4992	0.4992	5.71702	0.00134618	0.00134618	0.00134618	0.00134618	0.588687	0.596893	0.00134618	0.00134618	0.00134618	0.00134618	0.00134618	0.00134618	2.82155	1.59066	0.00134618	0.00134618	0.00134618	0.00134618	0.00134618	0.00134618
ANKRD30B	6.19299	4.94505	5.313	6.02104	4.03987	1.63295	3.83184	3.98839	4.68648	4.18561	6.82012	2.76312	7.81523	5.09548	6.00553	3.46817	2.92463	2.92463	2.92463	3.95796	4.98873	5.13237	6.29041	3.56344	3.65132	6.04967	4.18942	3.65132	5.97458	2.97419	3.33414	2.86594	3.72801	3.13621	3.30085	3.36194	2.81445	3.04271	2.93752	3.27112	3.17769	3.97172	3.22213	3.71096	3.66732	3.64032	3.50533	1.6268	3.07116
ANKRD30BL	6.15027	7.72433	7.34101	4.42192	6.85263	3.62778	5.05388	6.93396	5.98172	4.3342	8.56778	5.47891	5.87718	5.05098	6.62311	4.77622	4.79029	5.29227	4.79029	6.73712	6.47741	4.77622	4.77622	4.77622	4.77622	7.26887	4.77622	4.2703	6.00825	7.32749	7.53955	7.50071	7.10744	6.77757	6.78842	6.39043	6.43787	6.14848	5.30088	5.16388	5.27232	4.62265	5.00862	5.04476	5.27765	5.04095	5.26181	6.36385	6.3069
ANKRD31	0.762066	0.762066	0.762066	0.762066	0.762066	0.762066	0.827945	0.762066	0.762066	0.762066	0.762066	0.762066	0.762066	0.762066	0.762066	0.762066	0.762066	0.762066	0.762066	0.762066	0.762066	0.762066	0.762066	0.762066	0.762066	0.762066	0.762066	0.762066	0.762066	1.42878	-0.762066	0.90471	0.615225	0.59681	-0.762066	0.464346	-0.762066	0.0570401	0.736592	0.670614	1.28903	3.43939	3.40436	3.19129	0.617988	1.57106	1.1496	-0.308933	0.947431
ANKRD33	1.0927	1.0927	1.0927	1.0927	1.0927	1.0927	1.20663	1.0927	1.0927	1.0927	1.0927	1.0927	1.0927	1.0927	1.0927	1.0927	1.0927	1.0927	1.0927	1.0927	1.0927	1.0927	1.0927	1.0927	1.0927	1.0927	1.0927	1.0927	1.0927	0.274406	1.08535	0.421789	0.416875	1.04469	1.51684	0.898935	0.071627	1.03307	1.16013	0.375819	0.590935	1.26071	1.71128	0.652512	0.840802	1.44985	1.03817	-0.085048	-0.32208
ANKRD33B	0.427161	0.427161	0.427161	0.427161	0.427161	0.427161	3.8905	0.427161	1.22152	1.22152	1.22152	1.22152	1.92962	2.58873	3.75867	4.07632	3.26673	3.26673	3.26673	7.45644	3.75867	6.31856	5.99492	6.41544	2.18797	3.75867	3.75867	9.60479	9.3677	4.32276	4.48135	4.24476	5.18298	4.99012	4.80608	3.73342	4.11044	3.86044	4.12833	3.79839	4.07766	7.39411	7.80426	6.73499	4.9926	4.92081	5.39942	5.17618	5.10881
ANKRD34A	1.79141	1.79141	1.79141	1.79141	6.68073	0.813543	2.18188	1.79141	3.0106	1.97141	4.85338	1.97141	1.53868	1.97141	0.813543	0.813543	0.813543	0.813543	0.813543	0.813543	0.813543	0.813543	0.813543	0.813543	0.813543	0.813543	0.813543	0.813543	0.813543	3.23801	2.7111	4.83193	3.31257	3.52246	3.35145	2.80578	2.85879	2.87002	3.26073	3.9651	4.36656	2.62332	3.13391	0.2187	4.05634	3.45212	3.31881	1.33083	1.69516
ANKRD34B	-0.0235524	-0.0235524	-0.0235524	-0.0235524	-0.0235524	-0.0235524	0.0946258	-0.0235524	-0.0235524	-0.0235524	-0.0235524	-0.0235524	-0.0235524	-0.0235524	0.0769132	0.0769132	0.0455177	0.0455177	0.0455177	0.0455177	0.0769132	0.685934	0.0769132	0.0769132	0.0769132	0.0769132	0.0769132	0.648362	0.0769132	0.997535	0.676987	0.0235524	1.25732	1.70908	1.06114	0.375451	1.42378	0.333638	1.0359	0.599583	1.18342	3.88848	2.11642	4.2801	1.34465	0.541907	1.71656	1.94428	0.658528
ANKRD34C	0.329996	0.329996	0.329996	0.329996	0.329996	0.329996	0.352926	0.329996	0.329996	0.329996	0.329996	0.329996	0.329996	0.329996	0.623101	3.23055	0.531506	0.531506	0.531506	0.531506	0.623101	0.623101	0.623101	0.623101	0.623101	0.623101	0.623101	0.623101	1.45964	-0.329996	-0.329996	0.181962	-0.329996	0.459755	-0.329996	-0.329996	-0.329996	-0.329996	0.105439	-0.329996	0.399666	0.535188	-0.329996	0.905817	-0.329996	0.507093	0.359254	0.427088	0.195653
ANKRD35	-0.322725	-0.322725	-0.322725	-0.322725	-0.322725	-0.322725	0.447621	-0.322725	-0.322725	-0.322725	-0.322725	-0.322725	-0.322725	-0.322725	-0.322725	-0.322725	-0.322725	-0.322725	-0.322725	-0.322725	-0.322725	-0.322725	-0.322725	-0.322725	-0.322725	-0.322725	-0.322725	-0.322725	-0.322725	1.74755	0.901348	0.911921	0.822235	1.98023	1.23992	2.26374	1.81188	2.07136	2.58889	2.41139	2.71953	4.26917	4.44544	4.77331	2.06119	1.71888	1.35875	1.82251	1.72539
ANKRD36	7.65687	6.56388	4.99259	8.24159	11.0774	1.37245	3.02772	10.5646	5.87711	5.75702	6.81471	5.65859	9.59222	4.91911	11.0328	6.07621	7.89777	9.7639	4.02719	8.05558	8.66604	8.5846	6.07621	3.64093	8.51343	4.47381	5.50809	5.03491	4.89902	7.15384	7.01898	6.03713	7.26033	7.22309	7.32023	7.04309	7.18787	6.89817	6.65156	7.33895	7.08595	6.81033	7.41372	6.57443	7.43726	7.44931	7.21789	6.63448	6.08365
ANKRD36B	5.67806	4.96691	5.6139	13.3665	3.93029	1.822	5.86572	3.91964	4.06556	7.06202	4.57752	5.82434	9.02791	3.79151	5.168	4.10412	8.488	11.3996	4.04614	4.56565	6.71631	10.756	3.05683	3.59145	9.24392	11.7064	8.83898	3.91644	3.29912	6.88295	6.50058	7.68354	7.14672	6.67719	7.65336	7.6603	7.17739	7.26491	7.62981	6.91155	6.81946	7.2247	7.36456	7.69187	7.21674	7.78641	7.84143	6.64824	7.6655
ANKRD36C	3.74218	2.39292	5.81494	7.32497	9.22324	1.63616	4.70745	10.5702	3.89495	7.37443	3.89495	4.06102	11.1997	3.29916	3.72886	3.72886	3.94351	7.07133	3.94351	7.31929	5.34225	4.78407	3.72886	3.72886	7.05206	6.58837	5.5448	3.72886	3.72886	5.37503	5.73117	5.27806	5.76689	5.75215	5.54088	4.89301	4.49271	4.83212	5.26288	5.59422	5.33274	6.70873	6.85465	6.82426	6.81035	6.44262	6.63451	5.47609	5.32976
ANKRD37	0.529647	0.529647	0.529647	0.529647	0.529647	0.529647	2.49188	0.529647	0.85127	0.85127	0.85127	0.85127	1.46272	0.85127	6.35501	8.13021	2.663	2.663	2.663	2.663	3.63271	3.63271	8.51804	3.63271	3.63271	9.75138	12.5607	3.63271	3.63271	4.18634	4.12047	4.37873	4.18587	4.2866	3.49784	4.59128	4.73676	4.27108	3.25428	3.39645	3.34626	5.34101	5.34484	3.64014	3.26566	3.56114	3.4558	4.79464	4.45033
ANKRD39	2.60646	7.85716	10.0986	0.79796	3.68755	5.9817	3.76916	1.52026	2.74716	2.74716	8.68215	2.74716	-0.221311	8.07872	7.27411	9.27083	9.55998	5.27342	6.99505	9.72778	9.02606	6.65467	8.25642	8.72894	6.83967	7.77047	6.43295	8.664	7.41934	6.3838	6.56173	6.28764	6.71817	6.74639	6.74962	6.33956	6.6518	6.38859	6.81665	6.76005	6.52225	6.7381	6.71353	7.00615	6.30813	6.37077	6.50973	6.08114	6.57459
ANKRD40	11.8583	12.0752	11.6232	9.24005	11.7851	1.66056	12.2813	8.98142	12.2206	11.172	12.2974	11.9865	10.7135	11.7633	10.2773	11.8609	11.9976	11.7748	13.0155	10.3362	11.3054	9.85684	5.24553	10.8618	8.27513	6.4268	4.65456	11.0637	11.8772	8.70114	8.88209	8.76252	8.98701	8.99859	9.07582	9.07022	9.08392	9.22832	8.68424	8.82142	8.81534	8.80018	9.01669	9.16398	8.62607	8.64091	8.77447	9.12322	9.19299
ANKRD40CL	3.27747	4.45365	6.15062	4.75689	3.15609	-0.141828	8.17342	4.89022	5.49636	4.80726	2.54875	5.50487	6.64796	3.87127	5.02006	5.70182	4.52915	2.91515	1.87654	4.4939	4.62053	5.09276	4.32446	4.30928	3.7764	5.55684	3.05217	4.97196	5.76207	3.64596	3.3942	1.83771	4.00196	3.97888	3.55927	2.95439	3.30456	3.19494	3.56802	3.52849	3.70621	2.73864	3.50001	3.65113	2.40038	3.79556	3.54332	3.12049	3.3027
ANKRD42	7.3508	2.61156	1.95307	6.37205	3.21999	2.94804	4.38121	3.80541	2.04789	6.01824	4.17333	9.10416	7.11553	5.57495	6.41246	5.01937	10.0651	4.58656	4.58656	2.27347	5.07006	7.8292	3.45012	4.74444	7.87056	7.40885	5.0967	2.92554	3.35209	6.10388	5.60714	6.53998	6.19865	6.20598	5.74093	5.63473	6.18893	5.87889	6.38221	6.20377	6.23279	5.02204	5.6628	5.58752	6.24608	5.99675	5.88542	5.64702	5.88589
ANKRD44	4.42086	7.2454	7.20083	6.67393	5.65317	3.12926	8.51956	10.2068	6.44043	7.06003	7.96258	6.00035	8.44628	5.73764	6.01474	4.26415	2.65058	4.2621	5.64645	6.87124	5.421	6.87622	5.74929	4.97695	7.79232	5.19407	6.51705	4.34703	5.2064	6.18827	3.77085	4.96286	6.04389	4.03938	4.78548	5.87834	5.70382	5.84575	1.61403	3.82363	3.42661	4.93844	4.87182	4.56284	2.66159	3.76335	1.74127	5.3418	6.4854
ANKRD45	9.99489	7.90668	6.98051	9.91164	7.07883	0.699842	4.83603	4.4701	6.39271	6.23241	6.80328	2.49367	7.76946	4.97284	4.85067	4.59672	1.61982	4.25622	4.63947	6.55101	7.57349	4.24943	7.12367	4.26069	5.70816	4.09097	4.57361	4.94688	3.39429	6.03894	6.02352	6.25964	5.45439	5.20226	5.77127	4.6388	4.76276	4.47694	5.00606	5.05937	4.76425	3.76231	3.30099	3.54908	4.55309	4.46311	4.84134	5.27199	5.34107
ANKRD46	3.09236	3.09236	5.47501	5.68359	3.09236	1.17593	3.81458	3.86778	11.4091	10.7449	6.7083	10.6435	3.86791	7.49199	2.31513	2.31513	1.95913	1.95913	1.95913	1.95913	4.05317	2.31513	2.31513	2.63813	5.17721	2.66825	2.31513	2.20998	5.97281	6.30685	5.91503	6.02208	6.11732	6.24352	6.40388	6.4573	6.40349	6.48331	6.23497	6.61868	6.72956	7.16671	6.96079	7.02531	6.80958	6.77423	6.32725	6.23607	6.6262
ANKRD49	3.04783	8.49144	3.04783	8.46506	3.04783	0.332615	5.08744	3.04783	1.6919	9.40056	6.07508	9.77222	4.48439	8.04645	9.11073	0.780385	8.64783	8.85376	7.07461	6.87544	7.79426	9.05159	9.88627	9.5927	8.49477	11.1379	10.1091	1.75048	7.51579	6.89697	7.01261	7.19826	7.33171	7.05122	7.16107	6.9438	6.82612	7.06334	7.26048	7.29857	7.32867	7.51311	7.08504	7.51916	7.14041	7.26023	7.19995	7.39077	7.37235
ANKRD50	2.19643	2.19643	2.19643	2.19643	5.49662	6.14977	13.8007	2.19643	11.4565	4.88703	4.49657	4.88703	5.89091	8.00986	12.2572	3.47697	5.04157	8.18732	5.04157	5.04157	9.59026	7.86531	5.87904	9.73612	11.3173	5.87904	5.87904	11.6505	5.87904	7.12346	7.00787	7.19982	7.69581	7.52909	7.40749	6.62702	6.63056	6.62401	6.15331	6.09536	6.2467	8.12106	8.14467	8.10804	6.7821	6.74099	6.73841	7.14703	7.27094
ANKRD52	2.84062	2.84062	7.38366	2.84062	2.84062	1.93201	4.79193	2.84062	5.28727	9.7378	5.28727	5.80284	5.00017	5.09377	2.27873	2.27873	2.71212	8.86635	2.71212	2.71212	2.27873	2.27873	2.27873	2.27873	2.27873	2.27873	2.27873	2.27873	2.27873	5.98001	6.32393	6.16439	6.59991	6.21436	6.41625	5.7788	6.21818	6.1802	5.74459	5.89192	6.0649	5.63202	6.90081	6.34144	6.11771	6.47249	5.89238	6.2348	6.15788
ANKRD53	0.241798	0.241798	0.241798	0.241798	0.241798	0.241798	0.302826	0.241798	0.607784	0.607784	0.607784	0.607784	0.47143	0.607784	0.241798	0.241798	0.241798	0.241798	0.241798	0.241798	0.241798	0.241798	0.241798	0.241798	0.241798	0.241798	0.241798	0.241798	0.241798	1.21981	0.700716	0.449396	1.89298	-0.0162375	1.24578	1.02237	0.200317	-0.241798	0.935844	0.829106	1.25967	0.458755	3.12339	0.289616	1.31668	1.27596	0.823911	0.345089	1.95435
ANKRD54	9.69583	8.89118	10.7375	8.94827	2.17569	-0.161546	1.61934	5.25087	10.4717	9.49781	5.6601	6.77102	6.88526	8.35903	8.15709	8.54465	8.06025	8.4765	7.99245	3.66561	7.80571	1.56844	11.6389	8.31126	9.31238	3.10277	7.00774	6.55884	3.04352	7.37302	7.70269	7.39242	7.80643	7.46083	7.51282	6.94696	7.17058	7.43626	7.37215	7.18119	6.95262	7.06092	6.74593	6.75565	7.14864	7.3758	7.35369	7.3005	7.56542
ANKRD55	6.26713	8.27975	5.60329	6.02762	6.61361	9.97597	4.84144	8.79377	8.23378	7.40625	10.6771	8.32014	9.50436	3.93099	3.35151	4.27847	1.46321	1.46321	1.46321	1.46321	2.03258	1.85186	1.85186	1.85186	5.73655	4.7422	1.85186	1.85186	1.85186	5.62783	5.7186	5.5002	5.58048	5.38007	5.46929	4.92265	4.8168	4.99335	4.99752	4.47003	4.7484	1.4581	1.09604	1.224	3.56057	3.32237	3.31275	4.05908	4.03611
ANKRD6	4.67446	2.35308	2.35308	6.27937	2.35308	0.791168	3.94343	2.35308	2.93876	4.26151	2.93876	6.18683	9.19904	2.93876	9.44396	2.32594	9.35643	9.13445	10.382	7.49511	10.2231	10.5563	7.53107	8.9449	9.30507	11.74	8.86953	7.53107	10.167	4.53448	4.6988	3.9663	6.5024	6.19609	6.16185	3.88238	4.32815	4.26549	3.11038	2.71332	3.65999	6.32786	6.19884	6.21843	4.28474	4.13662	4.55434	5.43687	5.16898
ANKRD60	0.0224977	0.0224977	0.0224977	0.0224977	0.0224977	0.0224977	0.0224977	0.0224977	0.0224977	0.0224977	0.0224977	0.0224977	0.0224977	0.0224977	0.0224977	0.0224977	0.0224977	0.0224977	0.0224977	0.0224977	0.0224977	0.0224977	0.0224977	0.0224977	0.0224977	0.0224977	0.0224977	0.0224977	0.0224977	-0.0224977	-0.0224977	-0.0224977	0.459332	-0.0224977	-0.0224977	-0.0224977	-0.0224977	-0.0224977	-0.0224977	-0.0224977	-0.0224977	-0.0224977	-0.0224977	-0.0224977	-0.0224977	-0.0224977	-0.0224977	-0.0224977	-0.0224977
ANKRD61	1.17424	1.17424	1.17424	6.58557	1.17424	0.0919744	0.101861	1.17424	1.05326	7.02795	1.05326	1.05326	0.693618	1.05326	0.0919744	0.0919744	0.0919744	0.0919744	0.0919744	0.0919744	0.0919744	0.0919744	0.0919744	0.0919744	0.0919744	0.0919744	0.0919744	0.0919744	0.0919744	-0.0919744	-0.0919744	-0.0919744	0.355852	0.987313	0.39114	0.387475	0.347191	0.331876	-0.0919744	-0.0919744	0.208213	-0.0919744	1.66087	0.820868	-0.0919744	0.189906	-0.0919744	0.710133	0.83357
ANKRD62	3.26153	2.90131	3.14795	4.10965	2.55222	2.86953	6.71897	6.79244	4.75006	4.40931	1.07106	3.32812	5.90862	2.901	4.28013	2.48745	4.15116	3.41913	4.20083	4.46119	5.5886	3.87125	3.04751	3.35785	3.04751	3.48852	0.967874	3.14363	3.93149	2.40495	3.1713	2.91389	2.18114	2.70955	3.60129	2.56126	2.88317	2.78876	2.54821	1.78151	2.87571	1.55331	2.97828	3.27286	2.23713	2.33207	1.88137	1.42218	1.24466
ANKRD63	0.153859	0.153859	0.153859	0.153859	0.153859	0.153859	0.153859	0.153859	0.153859	0.153859	0.153859	0.153859	0.153859	0.153859	0.153859	0.153859	0.153859	0.153859	0.153859	0.153859	0.153859	0.153859	0.153859	0.153859	0.153859	0.153859	0.153859	0.153859	0.153859	0.268028	-0.153859	-0.153859	0.276188	-0.153859	-0.153859	-0.153859	-0.153859	-0.153859	-0.153859	-0.153859	0.239278	-0.153859	-0.153859	-0.153859	-0.153859	-0.153859	-0.153859	-0.153859	-0.153859
ANKRD65	-0.346088	-0.346088	-0.346088	-0.346088	-0.346088	3.97578	9.88521	-0.346088	-0.346088	-0.346088	-0.346088	-0.346088	0.790723	-0.346088	1.18101	1.96331	3.58691	2.35986	2.35986	10.0343	7.4597	1.96331	7.04026	1.96331	4.84845	1.96331	1.96331	1.96331	1.96331	1.7076	1.65084	1.40235	0.900818	2.1106	1.52363	1.19791	1.16903	1.81601	2.11379	2.53674	2.20185	3.04397	2.6954	2.7588	2.19536	1.63773	2.08897	1.55662	0.741685
ANKRD66	0.0337371	0.0337371	0.0337371	0.0337371	0.0337371	0.0337371	0.0337371	0.0337371	0.0337371	0.0337371	0.0337371	0.0337371	0.0337371	0.0337371	0.0337371	0.0337371	0.0337371	0.0337371	0.0337371	0.0337371	0.0337371	0.0337371	0.0337371	0.0337371	0.0337371	0.0337371	0.0337371	0.0337371	0.0337371	-0.0337371	-0.0337371	-0.0337371	-0.0337371	-0.0337371	-0.0337371	-0.0337371	-0.0337371	-0.0337371	-0.0337371	-0.0337371	-0.0337371	-0.0337371	-0.0337371	-0.0337371	-0.0337371	-0.0337371	-0.0337371	-0.0337371	-0.0337371
ANKRD7	2.63055	1.32176	5.09492	2.63055	4.63284	-0.122031	0.764085	4.97783	0.807789	0.807789	2.1367	0.807789	0.812824	2.9287	2.34635	1.36218	0.790754	1.29614	1.29614	4.05673	2.3801	1.36218	1.36218	2.79015	1.27435	7.50634	1.36218	1.36218	1.36218	1.6114	1.93026	0.122031	2.46151	1.05628	0.911678	1.53199	0.511883	0.572241	2.31105	1.2021	1.4462	4.29301	3.63861	1.2621	1.43606	1.85859	1.74563	1.73873	0.122031
ANKRD9	5.56602	4.08632	6.15875	6.27675	9.40298	1.57989	7.80818	7.23176	8.39691	4.73576	4.42253	3.4955	6.72539	8.92767	6.03363	6.32227	3.03676	9.9097	10.5762	5.75794	5.41395	4.94267	4.84152	4.17011	5.40644	3.29984	2.58177	2.78192	4.51744	6.33034	6.75617	6.67261	6.21151	6.07799	6.24624	6.24912	6.17307	6.22402	6.5094	6.3475	6.42521	6.57919	6.69537	5.81677	7.47733	7.35502	7.23929	6.7057	6.77419
ANKS1A	12.118	11.2889	4.44403	1.9486	6.91413	8.15295	4.96207	11.4295	3.71405	10.8501	8.07192	10.6423	11.8421	11.9404	7.14534	8.40862	7.22809	7.22809	1.48232	10.8528	9.11375	11.065	12.8608	12.1079	10.8785	9.18951	11.2835	11.7232	11.8807	7.65006	7.60214	7.22219	7.44607	7.32681	7.32936	7.08107	7.3142	7.24137	7.16184	7.05098	7.2307	7.5653	7.76434	7.90221	7.31885	7.00449	7.18933	7.35858	7.4449
ANKS1B	7.31648	5.37977	5.35282	3.98834	4.93333	5.36953	2.75586	7.87753	5.24917	5.16073	5.22761	3.96208	5.52154	4.20169	2.82174	6.12623	2.53306	2.40564	2.09796	2.8459	2.94193	4.37975	6.23409	6.64066	3.22958	5.02038	3.8537	3.42487	4.84462	5.7903	3.82187	6.0575	4.84957	5.24246	4.6595	5.54825	5.62452	4.6579	2.04633	3.29279	2.88155	6.74908	6.78447	5.65677	2.39038	1.21356	2.45845	5.25104	5.63336
ANKS3	10.734	4.64281	6.71383	6.71964	5.01992	0.470108	8.24324	6.97169	6.15974	8.3532	3.89411	4.36696	11.7039	5.53172	5.23576	5.17757	5.2776	1.00631	3.49974	6.2296	5.70628	6.25629	5.34303	5.3196	4.6369	5.49759	6.37702	4.88295	8.67249	6.32555	6.35962	6.0396	6.4544	6.39553	6.50719	6.33602	6.2274	6.06311	6.34866	6.45962	6.61938	6.40687	6.95216	6.62857	6.74495	6.71177	6.61341	5.83513	6.60564
ANKS4B	3.83528	5.25906	6.79796	6.49497	5.84851	0.0645735	3.00083	7.67246	6.2684	6.01492	6.21007	4.95047	8.13282	4.82241	5.08418	5.94092	5.71078	2.83166	5.23372	6.54012	6.65592	5.7371	4.71181	4.24453	1.79649	6.53907	4.01313	3.99743	5.86484	2.9215	3.36856	2.32898	2.99425	3.25947	2.96614	3.52188	3.17542	3.48883	3.17252	2.70116	3.42398	2.33747	3.37853	3.43535	3.39164	3.52721	2.67462	2.22112	2.94579
ANKS6	2.57256	1.71355	2.57256	2.57256	2.57256	0.824294	3.95661	10.4246	3.40464	6.30106	3.40464	3.40464	10.8903	3.40464	1.62575	1.62575	1.68887	1.6424	3.37865	1.6424	6.94205	1.62575	1.62575	1.62575	1.62575	1.62575	3.376	1.62575	1.62575	6.18436	6.08347	6.07318	6.24892	5.92693	6.17506	6.37128	6.08771	6.07028	5.81182	5.70886	6.02476	7.23472	7.46252	7.72075	5.7633	5.66111	5.83171	5.82292	5.90978
ANKUB1	2.32031	2.39648	5.20981	1.51892	2.39648	0.296392	2.1234	4.73707	3.84541	2.64908	4.60506	5.97113	7.33229	2.69795	0.989361	2.34493	1.70476	1.70476	1.70476	1.70476	2.36629	1.29716	5.3335	4.10461	2.34493	5.576	3.33328	3.48405	4.35065	2.42925	2.0448	2.83662	2.79873	2.14544	0.648537	1.34141	2.98039	0.595029	2.09521	1.63576	1.40242	2.84899	1.70634	1.90611	2.05787	1.36099	2.31961	1.25292	2.10739
ANKZF1	5.52943	3.91326	5.29205	10.8916	10.3269	13.5279	11.2101	6.40579	10.1726	5.49996	7.04754	12.0893	6.87675	9.9354	9.14528	8.62292	5.80679	8.89731	5.29498	4.93829	10.3455	8.92634	8.81157	9.21236	9.50405	5.19701	9.00223	8.75395	7.64296	8.14928	8.15323	8.02543	8.19545	8.1601	8.1398	8.47415	8.37487	8.27958	7.95927	8.24718	8.19394	9.30043	9.26805	8.5367	8.50137	8.39343	8.42653	8.08442	8.07728
ANLN	5.97791	2.22298	11.4386	7.57538	11.765	13.1791	10.7646	5.97791	10.0245	11.0973	3.56305	4.16596	13.601	9.93322	11.5113	9.6584	10.1825	10.9931	8.947	12.3695	11.185	11.1946	14.0757	12.1697	11.2039	12.3241	11.5249	11.0599	11.8966	10.5052	10.3895	10.608	10.5328	10.5239	10.695	10.531	10.4985	10.4144	10.0661	10.0787	9.85874	10.7932	10.6777	10.4235	10.0606	10.2351	10.0793	10.343	10.3219
ANO1	0.551805	0.551805	0.551805	0.551805	0.551805	0.551805	1.4109	0.551805	0.551805	0.551805	0.551805	0.551805	0.551805	0.551805	9.61883	3.63489	3.05152	3.05152	3.05152	5.417	7.8299	7.71247	3.63489	5.67998	3.63489	3.63489	4.31164	7.20557	3.63489	0.817091	1.48362	3.93632	1.02847	-0.00114123	2.10411	5.01134	2.68093	-0.551805	3.68892	1.81271	0.510512	2.92877	2.06989	5.60747	4.15435	4.13346	3.22627	3.29046	3.56053
ANO10	3.80717	5.08007	2.58815	5.27814	8.48399	0.770855	3.94343	9.55211	4.28873	6.1199	3.52294	5.87684	9.78942	9.35358	3.59185	7.39529	4.92837	4.06816	7.06908	4.59735	9.90393	6.10905	4.77382	2.29914	4.05509	4.77382	6.00759	8.28903	4.8722	7.49613	7.74581	7.41905	7.86851	7.88681	7.94547	7.22104	7.32845	7.57692	7.41669	7.1936	7.02613	8.07382	7.75456	7.98077	7.28131	7.33189	7.49159	7.48289	7.79216
ANO2	2.39345	2.39345	2.39345	2.39345	2.39345	2.39345	2.62582	2.39345	2.39345	2.39345	2.39345	2.39345	2.39345	2.39345	2.39345	2.39345	2.39345	2.39345	2.39345	2.39345	2.39345	2.39345	2.39345	2.39345	2.39345	2.39345	2.39345	2.39345	2.39345	4.0971	3.83551	3.76325	4.2834	3.94425	4.38251	5.4374	5.70882	5.18196	4.82995	4.51599	4.85022	2.17144	2.4845	2.53768	3.88315	3.92691	3.88757	4.00662	4.08191
ANO3	1.39912	1.39912	1.39912	1.39912	1.39912	1.39912	1.4641	1.39912	1.39912	1.39912	1.39912	1.39912	1.39912	1.39912	1.39912	1.39912	1.39912	1.39912	1.39912	1.39912	1.39912	1.39912	1.39912	1.39912	1.39912	1.39912	1.39912	1.39912	1.39912	2.66932	3.94603	4.04392	3.29614	3.49479	3.47234	3.56604	3.59334	3.78662	-1.39912	-1.39912	-1.39912	0.786129	0.312078	-1.39912	-1.39912	-1.39912	-1.39912	4.21084	4.20322
ANO4	0.950611	0.950611	0.950611	0.950611	0.950611	0.950611	1.92032	0.950611	1.5604	1.5604	1.5604	1.5604	2.16811	1.5604	0.950611	0.950611	0.950611	0.950611	0.950611	0.950611	0.950611	0.950611	0.950611	0.950611	0.950611	0.950611	0.950611	0.950611	0.950611	1.96922	-0.173652	0.365195	1.89105	1.16938	2.28251	3.20682	2.85535	3.23597	2.46618	2.83388	2.57415	5.67613	5.32616	3.8528	3.41455	3.1515	3.50752	1.43143	2.3429
ANO5	7.55295	15.0155	7.55295	10.9728	10.399	2.34575	2.7181	4.23884	2.55691	2.55691	3.86938	2.55691	2.47791	2.55691	2.42786	2.42786	2.49837	2.49837	2.49837	3.57667	2.62857	2.42786	2.42786	2.42786	2.42786	2.42786	2.42786	2.42786	2.42786	4.59627	3.88562	4.1046	4.73471	5.10127	4.95256	5.5698	5.28058	4.70558	5.49992	5.82155	5.45707	6.25796	6.25991	5.98774	3.74733	4.37539	3.86701	2.89144	2.86393
ANO6	8.3654	6.9039	5.63064	10.3033	3.70945	10.186	5.97065	12.4198	9.83668	11.7113	11.8344	8.23658	10.7949	6.45328	11.0089	8.27996	10.5706	8.51847	11.6647	6.71654	11.186	10.7392	12.772	11.1334	9.9535	6.97054	11.4092	4.74524	12.4668	8.83159	8.66602	8.82801	8.99162	8.94089	8.89479	8.34716	8.42361	8.29977	7.91662	7.84353	8.11091	9.23874	9.3414	9.07463	7.91003	8.01788	7.99415	8.15142	8.07276
ANO7	1.12543	3.73618	0.809964	0.809964	0.809964	-0.000457148	2.23345	0.809964	4.73354	2.41596	3.11024	1.79194	1.57141	0.75062	9.79335	2.06344	1.11403	5.86318	2.62589	1.62283	1.99724	2.84226	2.84226	1.57063	6.9221	3.16086	5.6914	1.97115	2.84226	2.6655	2.39013	2.77928	2.68767	2.4365	3.18324	2.16121	2.44764	3.02003	2.48607	2.69458	2.82875	3.90203	4.21418	3.63827	2.66469	1.93401	3.15146	2.77959	2.58069
ANO8	2.1763	2.1763	2.1763	4.59096	2.1763	1.69337	2.55451	2.1763	2.3956	3.16811	2.3956	2.3956	2.50248	4.37056	2.60537	3.69422	3.05387	7.50276	3.05387	3.05387	2.2401	3.01213	3.01213	4.42544	3.01213	3.52465	5.19407	3.01213	4.30865	3.64458	3.77052	3.79841	3.28363	3.55287	3.39022	3.75136	3.3913	3.49232	3.29978	3.13932	3.62793	4.02217	4.10499	3.55369	3.74825	3.24195	3.98537	4.30354	3.67274
ANO9	1.5179	1.5179	1.5179	1.5179	1.5179	1.5179	1.9065	1.5179	1.5179	1.5179	1.5179	1.5179	1.5179	1.5179	1.5179	1.5179	1.5179	1.5179	1.5179	1.5179	1.5179	1.5179	1.5179	1.5179	1.5179	1.5179	1.5179	1.5179	1.5179	0.931151	0.941445	1.08955	3.48564	2.04036	1.37251	0.840603	0.700282	2.04402	-0.0646619	1.66783	1.82883	4.62616	4.81404	4.89777	3.52954	2.72176	4.12699	3.41804	2.78195
ANOS1	1.72598	1.72598	1.72598	1.72598	1.72598	1.72598	2.02893	1.72598	1.72598	1.72598	1.72598	1.72598	1.72598	1.72598	2.2942	2.2942	2.11663	2.11663	2.11663	2.11663	2.2942	2.2942	2.2942	2.2942	2.2942	2.2942	9.53902	2.2942	2.2942	5.04185	3.7026	4.27246	4.8992	5.24428	4.45249	4.04326	3.51906	4.26048	2.57632	2.05877	3.44331	8.56866	8.81859	9.76673	2.86507	3.4995	3.15819	4.71915	4.88569
ANP32A	9.71342	11.7921	9.57263	8.81476	9.03552	10.7928	5.5152	10.1127	9.11024	11.0994	10.2132	10.5522	3.09685	9.98396	7.82469	8.07278	9.23129	6.75821	6.23261	7.82238	9.73341	9.88242	9.7149	8.40236	7.59085	5.74175	5.48276	11.2411	5.36669	8.65746	8.33328	8.64245	8.97121	8.91236	9.16478	9.11254	9.08454	9.02493	9.22184	9.12205	9.11186	10.6171	10.7773	10.9031	9.36174	9.34519	9.36601	9.2196	9.2668
ANP32B	10.0336	9.23801	7.67498	8.49169	9.90089	11.6575	6.47892	10.1313	10.5864	9.02563	10.5948	8.83679	10.7166	9.82673	8.95978	7.02616	8.04236	5.42081	8.93535	9.56076	8.63079	9.17908	9.27116	8.40236	8.96444	9.61628	8.23798	10.0103	8.95507	8.35532	8.39735	8.51081	8.86423	8.49066	8.58662	8.54834	8.61274	8.46453	8.91759	8.56079	8.59942	9.14239	9.70172	9.05542	9.25636	8.87453	9.4192	8.98653	8.9202
ANP32D	0.505183	0.505183	1.74274	0.505183	0.505183	0.8846	0.123834	1.14868	0.0409406	0.0409406	0.0409406	0.0409406	0.0409406	0.0409406	0.0349185	0.0349185	0.0349185	0.0349185	0.0349185	0.0349185	0.0349185	0.0349185	0.0349185	0.0349185	0.0349185	0.0349185	0.0349185	0.0349185	0.0349185	-0.0349185	-0.0349185	0.587996	-0.0349185	0.563117	-0.0349185	-0.0349185	-0.0349185	-0.0349185	0.267665	0.53021	-0.0349185	-0.0349185	0.692617	0.582058	-0.0349185	-0.0349185	-0.0349185	-0.0349185	-0.0349185
ANP32E	12.9338	11.8451	11.1877	11.6122	13.2082	12.7321	14.0574	11.2822	10.7961	13.1588	12.511	12.6007	12.6128	12.5208	12.2477	12.3222	12.3116	12.6296	11.9103	10.2541	11.5022	12.1157	11.9075	12.5744	12.1245	13.2448	12.0099	11.5277	12.5189	10.0336	10.4006	10.2882	10.5319	10.5144	10.7026	10.7077	10.6273	10.6624	10.9431	10.8583	10.7429	10.6493	10.7436	11.02	10.8968	10.8222	10.82	10.9487	10.9627
ANPEP	3.448	8.64977	1.80847	8.87613	3.448	-0.789263	12.1305	2.93216	12.1186	11.9894	9.69369	10.9684	14.0482	12.3063	7.55558	6.10206	7.25452	9.29319	7.99952	9.21799	7.81267	3.71365	10.9655	7.8431	6.53631	9.19339	6.53631	8.9071	6.14621	5.73869	5.7989	5.61414	5.22389	4.60474	5.89897	3.1994	4.24484	4.35348	3.23612	2.84481	3.60728	4.71662	2.84636	3.60834	6.79441	6.63741	6.58622	5.82078	5.82402
ANTXR1	2.51963	6.61722	2.51963	2.51963	2.51963	1.70011	2.02947	2.51963	2.97418	1.87668	1.87668	1.87668	1.81062	1.87668	2.87589	7.78587	2.34399	2.55876	2.55876	2.55876	2.87589	2.87589	2.87589	5.69477	2.87589	2.87589	3.06557	5.97862	2.87589	4.8509	4.66114	4.94786	5.75098	5.18262	4.78866	4.9248	4.86698	4.8152	3.44687	3.17669	4.37686	6.6003	7.12468	7.10843	3.65262	4.38742	3.22283	5.70751	5.63467
ANTXR2	4.64943	5.87071	4.88747	5.65432	4.41099	3.77543	4.93034	7.17063	3.39202	4.81237	1.93394	3.38184	6.97074	4.23047	4.01393	3.86163	3.30795	6.18977	3.71108	3.34523	1.66043	5.3453	3.12807	3.1075	2.51552	1.89295	3.36769	3.12807	3.92329	5.93818	6.07606	6.1972	5.71523	5.77352	5.29428	4.07483	4.22109	4.28224	4.96958	4.7924	5.03627	4.88613	5.52315	4.32027	3.44649	2.79343	3.08737	4.53719	4.64496
ANTXRL	0.171253	0.171253	1.04735	0.171253	0.171253	-0.00396666	0.0139603	0.171253	-0.00396666	-0.00396666	-0.00396666	-0.00396666	-0.00396666	-0.00396666	-0.00396666	-0.00396666	-0.00396666	-0.00396666	-0.00396666	-0.00396666	-0.00396666	-0.00396666	-0.00396666	-0.00396666	-0.00396666	-0.00396666	-0.00396666	-0.00396666	-0.00396666	0.00396666	0.00396666	0.00396666	0.00396666	0.183548	0.00396666	0.00396666	0.00396666	0.00396666	0.00396666	0.00396666	0.00396666	0.00396666	0.00396666	0.00396666	0.00396666	0.00396666	0.00396666	0.00396666	0.00396666
ANXA1	3.09337	3.09337	3.09337	3.09337	9.66875	1.77829	4.69196	3.09337	3.02437	3.02437	3.02437	9.85063	3.49433	3.02437	13.0713	6.17531	4.86191	4.86191	2.55492	4.86191	7.18585	10.0464	6.17531	12.4373	10.1081	6.17531	6.17531	9.11683	10.4073	7.69082	7.49071	7.54075	8.06259	8.08216	7.89468	6.44415	6.61395	6.89044	3.62809	2.80643	3.39337	9.64503	9.40532	5.10093	2.82934	2.64625	3.26921	7.29731	7.6034
ANXA10	-0.0126531	-0.0126531	-0.0126531	-0.0126531	-0.0126531	-0.0126531	-0.0126531	-0.0126531	-0.0126531	-0.0126531	-0.0126531	-0.0126531	-0.0126531	-0.0126531	-0.0126531	-0.0126531	-0.0126531	-0.0126531	-0.0126531	-0.0126531	-0.0126531	-0.0126531	-0.0126531	-0.0126531	-0.0126531	-0.0126531	-0.0126531	-0.0126531	-0.0126531	0.0126531	0.823215	0.0126531	0.0126531	0.0126531	0.757242	0.0126531	0.0126531	0.0126531	0.0126531	0.0126531	0.0126531	0.0126531	0.0126531	0.0126531	0.0126531	0.0126531	0.0126531	0.0126531	0.0126531
ANXA11	3.22045	6.69401	11.3108	10.0528	5.2199	10.5871	13.8302	10.7825	4.77815	7.24282	12.3488	8.15512	5.61288	4.07918	5.29342	6.27747	9.07942	10.4796	8.80429	5.13337	9.47197	9.24678	7.90944	6.7205	8.87268	6.67821	7.42283	7.58922	9.33335	9.19934	9.2246	9.40773	9.29937	9.27526	9.41498	9.44016	9.35883	9.19585	9.14773	9.24921	9.16169	8.80644	9.28575	8.75467	9.41927	9.17132	9.48328	9.0943	9.15894
ANXA13	6.14508	4.35251	3.70668	4.26094	4.30717	0.594666	2.916	6.78313	6.26849	3.23736	7.93018	3.41729	6.3139	2.67489	5.17098	5.49821	2.88325	2.88325	2.99015	1.67859	3.68757	2.97967	4.43412	4.93093	2.91682	3.9313	4.95444	2.75903	3.22121	2.76574	2.88808	3.31858	2.83866	3.04793	2.78359	2.60754	3.08809	3.5413	2.79497	3.2849	2.98518	3.77369	3.92807	4.41721	3.57651	3.71439	3.10631	2.70518	2.40165
ANXA2	13.8165	14.0861	13.0108	13.6092	12.6299	15.1973	15.1348	13.419	14.408	14.5431	15.2513	15.2738	12.7958	14.8422	14.4887	14.3338	14.0301	14.0821	14.8746	13.9502	14.1146	14.986	13.8323	14.6382	14.7223	15.268	14.8738	14.413	14.1944	13.284	13.3036	13.3001	13.3167	13.497	13.4037	12.9868	13.0085	13.0659	13.2338	13.3204	13.3232	13.2077	12.9703	11.3562	13.538	13.6649	13.2327	13.4651	13.5166
ANXA2R	0.608408	0.608408	0.608408	0.608408	0.608408	0.608408	0.631622	0.608408	0.608408	0.608408	0.608408	0.608408	0.608408	0.608408	0.608408	0.608408	0.608408	0.608408	0.608408	0.608408	0.608408	0.608408	0.608408	0.608408	0.608408	0.608408	0.608408	0.608408	0.608408	2.21685	1.11951	2.02355	1.36991	0.840364	1.89346	0.35535	0.811379	0.521452	1.03354	0.119813	1.04821	1.1751	1.13052	1.01325	0.350835	2.0953	0.640443	1.51501	2.15922
ANXA3	10.373	2.71919	10.0592	9.53555	12.0795	0.548051	7.27528	13.0192	12.5952	12.8691	12.9733	12.9322	7.25787	13.4251	10.7526	3.03239	8.78558	12.0124	12.1634	9.93721	9.37581	11.0374	11.1595	11.0051	11.9227	9.84589	12.0814	11.1913	10.4627	9.24161	9.30899	9.36699	9.46592	9.36902	9.23741	9.18583	9.05734	9.09728	8.52294	8.45792	8.31039	9.71754	9.51854	7.97884	9.15408	9.1984	9.26795	9.55006	9.45616
ANXA4	11.2816	4.88065	6.81741	6.4711	4.82255	0.653612	5.13872	6.45487	11.1824	10.3388	7.28982	11.0316	8.40913	10.9736	5.50374	4.4833	6.07601	3.21942	2.95703	5.62	5.67694	4.64815	5.60422	5.2661	2.98041	5.11808	4.54298	4.16511	5.26488	7.68322	7.61184	7.58071	7.58494	7.53263	7.69102	8.20563	8.00043	8.28988	8.13818	8.2147	8.17041	7.54975	7.33134	5.88589	7.04067	7.10594	7.27912	7.58683	7.46445
ANXA5	5.66134	10.1502	12.5263	12.6673	11.2872	2.12504	6.57524	11.5699	13.0921	12.6302	14.0501	13.27	4.02261	11.823	12.3987	11.4753	10.805	12.339	12.2027	11.3033	11.8425	11.2773	11.0518	12.6659	12.2524	12.653	12.6405	11.2165	11.6007	10.6839	10.6691	10.8344	11.019	10.8477	10.9325	11.3059	11.2655	11.3076	10.9055	10.8674	10.9144	12.093	11.9765	11.0493	11.1697	11.3452	11.2268	11.5611	11.4687
ANXA6	6.64644	11.4312	6.64644	3.75569	11.5172	6.26673	8.31938	10.2885	4.63226	4.63226	7.80208	12.1885	5.31807	4.63226	11.0588	8.49529	11.3146	11.4095	10.9255	8.18863	4.52336	9.93951	7.92293	4.58331	11.7329	7.92293	10.2627	10.3771	10.9551	9.1964	9.19732	9.1656	9.15619	9.26441	9.1311	9.62094	9.55357	9.47248	9.70346	9.62788	9.71411	9.30943	9.38528	8.19815	9.48627	9.44237	9.33321	8.95393	9.0052
ANXA7	12.3898	12.8888	11.1531	10.9113	10.3829	12.7403	13.2809	4.5359	11.5052	11.7243	8.7861	11.8606	11.532	10.6031	10.8859	10.6649	10.7488	11.3076	10.1583	9.28778	10.598	9.89252	10.1418	10.2351	10.355	0.236763	11.1108	7.73156	12.0508	9.82083	10.0294	9.5866	10.0513	10.1271	10.2475	10.1229	10.2743	10.1729	10.0062	9.8739	10.0593	9.77962	9.79196	9.70639	10.0958	10.0885	10.0839	10.0731	10.1172
ANXA8	1.69905	10.9856	4.95514	4.89683	10.6741	0.533521	4.23992	4.89683	1.97382	1.55704	1.55704	1.55704	2.14411	1.55704	10.1561	12.2488	11.2284	8.23578	6.38695	11.9837	10.2277	11.3097	11.166	11.0566	11	12.0429	9.08282	12.6128	12.3549	6.19221	5.58867	5.5957	7.21313	7.15484	7.00482	4.66806	4.89753	4.84155	2.12207	1.8331	1.40285	4.66772	4.3789	0.546413	3.57526	3.06713	3.65968	5.47797	6.29467
ANXA8L1	2.62559	10.7063	2.6358	2.62559	2.62559	0.602858	3.8406	2.62559	1.21287	1.6451	1.21287	1.21287	1.76172	1.21287	9.65568	10.1428	12.2572	4.72853	12.4145	12.94	9.76059	9.86944	11.0577	9.47765	7.11707	11.2928	5.60853	10.9607	10.6074	4.14506	5.38082	5.3548	6.10798	6.07047	6.12577	4.53931	4.30161	4.58673	-0.340098	0.56473	0.828823	1.95644	0.164508	0.359225	1.0688	1.53344	1.10731	5.19176	3.8924
ANXA9	-0.0209102	-0.0209102	-0.0209102	-0.0209102	-0.0209102	-0.0209102	0.813633	-0.0209102	-0.0209102	-0.0209102	-0.0209102	-0.0209102	-0.0209102	-0.0209102	1.25795	1.25795	0.858306	0.858306	0.858306	0.858306	0.350907	7.95339	1.25795	1.25795	1.25795	0.666944	8.52944	1.25795	1.25795	1.46255	1.7416	2.2628	2.7436	2.68532	2.87536	1.32759	0.99011	0.837398	1.31523	2.90118	1.58431	3.65552	5.1071	3.04461	2.15148	1.28214	2.01359	2.19335	1.4024
AOAH	2.55907	2.55907	4.52023	3.7923	2.55907	0.40702	2.01314	5.82085	2.30504	5.31585	5.86712	3.56644	6.14818	4.14343	2.22814	3.6478	2.55869	1.38908	2.84333	3.97507	2.11408	3.1359	3.08753	3.87215	1.80951	4.07379	2.7428	3.15054	4.26463	1.9802	-0.40702	-0.40702	1.89111	2.22373	2.85412	2.20077	1.32465	2.7203	2.22135	1.80526	2.22303	3.01753	1.66014	1.98358	2.56084	2.62538	2.72	2.04788	1.55614
AOC1	1.43124	1.59833	4.34215	1.59833	1.59833	3.76534	0.722684	5.6657	2.59768	3.82786	6.81309	1.07224	3.22313	2.04146	0.119527	0.119527	3.37703	0.201546	0.201546	0.201546	3.41539	0.845457	0.119527	1.26305	0.119527	0.119527	0.119527	0.119527	0.119527	1.17352	0.61636	0.61636	1.07663	0.61636	1.56133	0.61636	0.61636	0.867823	0.748319	0.757181	0.772509	1.3165	1.42531	1.16026	0.61636	0.755801	0.783772	0.61636	0.61636
AOC2	0.8571	0.8571	0.8571	0.8571	0.8571	0.8571	2.23339	0.8571	2.19399	2.19399	2.19399	2.19399	1.69591	2.19399	4.31141	4.31141	4.02208	8.20885	4.02208	3.61912	7.93925	2.48019	4.31141	10.1093	6.42302	9.25551	4.31141	2.22058	8.11544	3.78729	3.64972	3.51155	3.76222	3.75639	3.67247	3.5932	3.80589	3.69635	3.70317	3.426	3.6324	3.36181	3.72004	3.21829	4.12014	4.02029	4.05157	3.3471	3.30391
AOC3	0.597359	0.597359	0.597359	0.597359	0.597359	0.597359	2.92353	0.597359	1.2448	1.2448	1.2448	1.2448	1.99498	1.2448	7.03062	2.56309	2.68491	2.68491	2.68491	2.68491	3.6338	3.6338	9.84712	8.57687	5.38615	5.54913	3.6338	6.97954	3.6338	3.53467	3.89322	2.30116	2.64151	4.36439	3.41397	3.48959	2.28649	3.12072	3.47236	3.5878	3.25303	0.853602	2.55789	0.0168477	3.95487	3.64991	4.23316	3.82708	3.24103
AOX1	1.2004	1.2004	1.2004	1.2004	1.2004	1.2004	1.57175	1.2004	1.54573	1.54573	1.54573	1.54573	1.43454	1.54573	1.36156	1.36156	2.68787	1.42741	1.42741	1.42741	1.36156	1.36156	1.36156	1.36156	1.36156	1.36156	1.36156	2.3937	1.36156	3.68369	4.36098	3.26819	3.30162	3.19411	4.25416	4.00227	3.17326	3.55552	1.59179	1.6395	2.81633	5.27876	4.96581	4.80668	0.702002	2.82333	1.44495	3.75418	3.68028
AP1AR	6.82928	10.0759	8.5208	9.67151	10.9467	0.880398	4.2047	6.82928	3.02015	4.42521	4.42521	7.9865	3.11734	9.11278	3.85328	1.40852	3.79597	8.83196	3.79597	4.08679	6.39906	8.36669	3.85328	3.85328	8.55493	3.85328	3.85328	5.60168	8.1576	7.07049	7.07047	7.08415	7.28144	7.13579	7.03393	7.35012	7.02261	6.97051	7.05952	7.18123	7.08347	7.64026	7.04006	7.99905	7.22944	7.38107	7.03362	7.02105	7.17694
AP1B1	8.68749	10.2287	10.3512	10.2225	11.2276	9.31975	6.65585	7.21808	10.3919	5.73659	5.73659	5.73659	5.16047	8.70494	7.88888	5.11497	10.8069	9.34125	3.40023	13.1881	11.6689	9.79402	10.4305	11.3096	10.1918	3.85987	8.54131	6.73157	11.4715	9.28274	9.4141	9.39827	9.23079	9.1157	9.29193	9.37886	9.44406	9.36501	9.47397	9.37427	9.46937	8.78185	9.09734	8.87864	9.46563	9.31739	9.58229	9.29251	9.34974
AP1G1	5.18689	10.3568	14.2658	11.5657	9.02995	6.99801	7.80129	7.86474	9.63848	11.1353	8.82235	10.3752	9.78765	6.73751	10.7843	11.8893	11.0994	9.80262	13.8926	10.3044	10.1384	9.83437	9.05408	11.8376	10.9625	11.5391	8.66664	12.3535	11.3779	9.68511	9.77984	9.73316	9.69441	9.74986	9.87731	9.68717	9.90136	9.64303	9.8232	9.70885	9.72969	9.80774	9.80151	9.97074	9.72783	9.93889	9.79644	9.93211	9.98328
AP1G2	3.81042	10.6332	4.83984	11.659	1.57967	1.92469	6.72253	11.891	3.74011	10.0883	5.34889	7.56832	11.5321	9.08642	9.44933	8.22794	10.893	2.03683	10.7884	9.38295	9.24312	7.98953	10.7734	10.2828	9.40084	4.79593	9.23518	7.65163	2.57943	8.51146	8.45243	8.24724	8.38167	8.36353	8.41036	8.18174	7.98765	8.26095	8.10336	8.15435	8.31858	8.64814	8.80893	8.05616	8.57925	8.79766	8.58758	8.26192	8.13034
AP1M1	6.31666	6.38837	6.65736	5.89798	5.99914	7.61541	5.04451	7.42994	6.20243	5.91833	6.11418	4.78423	10.2798	5.20313	5.93006	5.3602	4.51303	3.60503	4.75608	5.25329	5.94534	8.70449	6.92926	10.1131	6.27287	5.81781	6.8477	5.09977	11.0849	8.54415	8.71119	8.50055	8.49461	8.69918	8.31843	8.31838	8.33256	8.58659	8.14902	8.60468	8.56384	9.5112	9.44578	9.26556	8.44758	8.33876	8.40003	8.62447	8.79071
AP1M2	7.71025	10.2898	5.43336	10.6287	3.76863	12.7964	13.2478	3.44444	9.79479	4.43439	10.8406	10.8201	7.24767	9.11343	6.27853	9.98278	9.91211	9.9338	10.48	8.58983	9.58471	10.092	10.6239	9.16741	9.25324	9.74197	9.19178	10.3798	8.47767	10.3668	10.4504	10.1581	10.2226	10.3436	10.2551	10.3813	10.3799	10.171	9.63445	9.62915	9.69583	9.97279	10.0177	9.91134	10.119	10.1612	10.0792	10.4276	10.3479
AP1S1	4.95806	4.95806	10.988	11.3161	4.95806	1.86107	7.44507	4.95806	6.03377	9.17734	6.03377	7.6484	5.2467	7.85374	9.50459	6.23922	8.62129	4.90901	6.25563	9.84205	11.2332	10.9398	11.598	10.9601	10.2439	7.97588	6.60261	8.25552	7.97588	10.2818	10.4281	10.3269	10.2641	10.4015	10.1331	9.83776	10.0574	9.91028	9.91261	9.7127	9.77473	8.26905	7.95896	8.08427	8.67899	9.07212	8.59593	8.96966	9.01925
AP1S2	4.20758	0.992185	9.03337	4.20758	3.25672	0.439728	3.80668	11.0838	8.30996	9.12508	9.76053	10.2911	8.85475	9.43782	2.50467	2.76443	2.03796	2.03796	2.03796	2.03796	2.76443	5.28833	10.095	8.73495	4.70208	2.76443	3.27805	2.76443	2.76443	7.32394	7.1759	7.61486	7.0468	7.18463	6.90545	6.10708	5.89334	6.59862	6.48893	6.51124	6.5021	10.8987	10.885	11.6095	6.21844	6.76207	6.16371	6.59549	7.02038
AP1S3	5.38152	5.06029	6.08225	6.16412	3.69024	0.326345	3.60766	7.53025	5.69479	6.64877	5.24775	6.39412	7.48028	5.55468	6.76031	4.66224	5.37183	1.97236	5.32145	6.67304	5.03087	5.08834	6.04235	5.05239	3.13154	6.27586	4.18671	3.21321	4.45238	4.86226	5.00012	4.75131	5.06204	5.26403	5.24387	5.54298	5.30697	5.43473	5.08728	5.64564	5.84185	6.55654	6.6948	6.2215	6.04117	5.63941	5.7046	5.4051	5.38846
AP2A1	5.65877	7.60942	12.2614	10.9028	11.0648	1.22298	10.2525	8.86484	7.87059	7.32024	9.69721	4.18324	9.16024	7.20654	9.41264	9.25261	7.92112	6.68346	8.43631	9.73005	9.2295	9.23543	10.1783	10.1077	8.90912	6.61466	8.3843	10.6481	7.78627	8.7463	8.83781	8.72511	8.70837	8.77568	8.54824	8.6902	8.66162	8.59215	8.51297	8.51194	8.51376	8.44101	8.75993	8.16111	8.85259	8.83847	9.09449	8.94885	8.87788
AP2A2	5.17106	9.32315	7.74042	8.90933	8.10615	9.78425	6.60802	12.3599	9.21032	8.44429	6.19774	6.92467	9.4019	8.61028	8.0255	9.78476	5.3475	7.98453	2.98421	8.20477	5.16839	7.15145	5.43794	11.533	7.1582	4.03646	5.80181	8.87027	7.85557	8.24279	8.54811	8.15971	8.3901	8.19825	8.48607	8.60317	8.2067	8.35689	8.09126	8.06326	8.38017	8.2654	8.31942	7.96997	8.32162	8.37976	8.39121	8.15066	8.17126
AP2B1	12.847	13.265	10.301	9.42299	12.6072	11.6123	15.3116	14.0388	9.69409	11.9019	12.5637	11.3689	6.14165	11.7464	9.34843	10.6142	6.76939	10.574	3.58582	11.683	7.96037	6.28326	12.1632	11.1456	11.4491	11.2962	11.7783	9.63848	12.7677	11.2351	11.6955	11.5254	11.5127	11.8494	11.4513	11.6664	11.66	11.8534	12.2122	11.8787	12.0296	10.9381	11.001	10.4467	12.0588	12.2714	12.2129	11.969	12.201
AP2M1	12.2327	12.5643	11.1752	12.4135	13.1119	14.4135	13.9541	12.5063	11.3909	12.1567	12.0302	12.5394	2.0348	11.6624	12.1169	10.7767	11.113	12.074	12.6087	13.0719	11.2267	11.3358	12.6215	12.0847	12.0382	11.9438	12.1861	11.2446	10.6824	12.0594	12.3043	12.2973	12.2277	12.2128	12.2935	12.1641	12.1875	12.1467	11.8143	11.8297	11.6991	12.3878	12.3757	12.27	12.0323	12.0225	12.0154	12.0842	12.3845
AP2S1	10.3394	9.61064	7.9604	9.39598	9.69527	11.6457	6.84329	8.19833	9.7711	9.50892	2.98941	9.37718	7.43258	8.92648	10.5324	9.82081	10.142	9.56325	9.82938	10.6021	10.7619	9.94992	11.2891	11.5415	10.9363	9.496	9.31501	11.3055	10.2003	9.93423	9.9483	9.80678	9.72679	9.93999	9.87242	9.64944	9.82615	9.87919	9.81908	10.0225	9.91362	9.28924	8.86648	9.80332	9.71594	9.61355	9.66319	9.94978	9.69851
AP3B1	9.89301	7.27685	10.7982	10.4183	12.1998	13.8699	7.16851	14.2348	12.4079	10.7316	7.27543	11.5387	10.2619	10.923	11.556	10.7267	11.3184	9.99947	10.6379	5.93784	9.65637	10.2455	10.0889	10.8467	10.3528	11.7308	7.04254	8.82847	11.6424	9.86622	9.88297	9.75951	9.91224	9.86927	10.0771	9.73184	9.64054	9.66598	9.55344	9.74443	9.54843	9.43834	9.35524	8.90054	9.46942	9.69007	9.39893	9.58382	9.76124
AP3B2	4.98312	8.46122	8.98462	8.07956	9.95689	0.340459	10.2191	9.00704	7.39755	7.90671	7.19163	6.45126	9.54849	5.70643	6.34687	6.87331	4.5118	4.00724	4.70918	6.24877	7.79157	8.97024	6.14061	8.35681	4.60532	4.28643	4.47028	5.54518	7.58233	3.78924	4.59261	3.72935	4.44193	3.69191	4.03381	4.59187	4.35014	4.63718	4.80272	4.62637	4.06054	5.76038	6.7981	6.15195	4.53689	4.43033	4.84267	4.32992	5.47421
AP3D1	9.43789	7.45113	9.42405	10.9358	4.50157	10.1759	8.76266	8.8547	9.80074	7.45623	11.5927	6.25923	9.25638	10.6155	8.50444	9.95447	9.46305	10.1769	3.35462	11.7275	10.4075	9.41739	2.0704	7.66468	7.59036	5.57972	9.45521	10.0468	9.70278	9.84858	10.0441	10.0193	10.0151	10.0624	9.91841	10.0904	9.82629	10.104	10.2957	10.1062	10.0638	10.1621	10.2549	10.2189	9.35339	9.33739	9.41937	9.28304	9.29314
AP3M1	3.36365	5.77724	1.86575	2.62067	12.7976	4.56417	7.9822	12.9725	5.191	3.44732	6.87477	3.44732	5.28846	1.90237	11.2801	10.8477	9.63801	11.5819	8.14916	11.2907	7.82228	9.83678	12.5763	10.6327	11.1219	2.04731	11.114	8.63501	11.1563	8.2537	8.22341	8.31128	8.54248	8.3134	8.39002	8.343	8.17182	8.30083	8.36608	8.35332	8.34689	8.79253	8.70406	8.40943	8.27	8.16484	8.20332	8.35176	8.4396
AP3M2	2.57318	5.57617	1.98766	2.57318	3.68582	1.39647	3.8309	2.57318	7.53612	10.664	4.57219	4.57219	3.38524	3.48045	9.68452	5.11542	4.11686	3.49071	4.11686	4.11686	5.16114	7.84057	5.11542	9.54647	9.28831	5.11542	9.37669	6.09754	3.87224	7.04983	7.12533	7.01676	7.62527	7.1822	7.35774	7.53588	7.3805	7.18261	7.33918	7.54058	7.42159	6.81114	6.55848	6.69404	6.98723	7.1322	7.68441	6.83009	6.86802
AP3S1	8.60628	10.1571	9.23102	7.73932	9.76277	10.1394	11.3114	10.1532	3.42982	7.73047	9.96567	8.45428	5.30823	8.54078	7.83635	8.99203	8.03462	8.8546	4.58569	10.6776	9.06458	6.58464	9.33459	7.73203	7.59485	4.90708	7.73837	9.2808	9.06876	8.43773	8.98711	8.57589	8.78469	8.79356	8.69272	8.41427	8.51186	8.35408	8.60202	8.70349	7.93108	8.87053	8.82576	8.75047	8.47205	8.80917	8.72959	8.64202	8.48026
AP3S2	3.88972	8.39925	5.87803	10.1826	6.46296	3.15	2.64564	6.56923	5.05781	8.61283	4.98012	4.10947	6.48633	3.7666	3.95174	6.70057	6.20357	1.72731	3.28081	4.5647	8.94394	7.919	3.99576	7.54862	2.43216	5.309	8.72995	7.88889	10.1666	6.81322	7.11671	6.99081	7.00526	7.20806	7.49818	7.50346	7.38478	7.57947	7.35302	7.1576	7.25332	8.66534	8.28762	8.49392	7.16383	7.44706	7.37491	7.53523	7.49679
AP4B1	5.0703	7.65985	7.03451	11.7223	3.315	1.8711	3.78738	5.5387	5.15502	6.27488	5.17759	5.17	7.30256	5.03631	4.31013	5.22147	4.11973	2.67173	4.81403	4.34858	6.4305	5.79107	5.51636	4.05884	7.90793	5.86389	6.3117	1.76827	5.46019	6.70754	6.30007	6.222	7.14596	6.92936	6.93782	6.59823	6.93408	6.8415	6.56736	6.66982	6.3157	6.65449	6.65386	6.90151	6.55453	6.49796	6.59743	6.05629	6.71804
AP4E1	4.89256	4.16941	7.97052	7.95437	5.51371	2.04359	8.15888	7.7175	6.10675	8.2664	12.529	12.1744	9.34374	6.86522	9.39409	11.0197	8.41491	7.91809	3.33873	6.04178	10.2045	8.70255	5.97656	11.791	7.17474	12.3878	10.0134	10.7998	10.2822	7.18888	7.48731	7.44731	7.69622	7.80909	7.51456	7.45608	7.46239	7.51654	7.14721	7.24078	7.10766	7.43345	7.57313	6.87571	7.45361	7.32375	7.43175	7.60638	7.74429
AP4M1	6.19331	8.69112	4.78121	9.33582	4.19306	-0.0270351	5.25145	6.32393	10.1494	4.7972	6.98208	3.92356	8.49927	9.42316	7.70527	8.41149	8.98207	7.57581	8.88303	4.58991	8.92228	7.58749	6.35862	9.17702	4.02064	5.75358	9.92083	3.77041	3.7349	6.77852	6.83823	6.46573	6.85584	7.17916	6.83828	7.36482	7.11128	7.00915	7.15705	7.24507	7.32476	7.35762	7.3591	6.82336	6.96562	7.18121	7.08234	7.00188	6.92165
AP4S1	6.28931	7.38195	8.52313	7.96658	6.78931	3.60783	7.93168	7.17635	6.71035	7.79796	8.73301	5.06674	10.3538	11.1435	6.6333	7.76684	6.07509	4.93793	6.45252	5.66393	6.90001	8.70048	7.50863	5.40554	6.11921	8.0021	6.8509	3.79178	9.88121	6.27396	6.49407	6.13597	6.32343	6.5712	6.60148	6.61747	6.08128	6.46457	6.85629	7.10472	6.8518	7.40955	7.1608	7.6059	7.03059	6.80222	6.93085	6.9006	6.80095
AP5B1	2.04343	2.9023	2.9023	5.08271	4.18149	3.43006	4.0397	4.97997	4.43198	6.86464	3.9356	5.15931	5.6886	9.46363	5.69325	10.6934	7.42755	9.62465	5.82324	7.41355	3.69209	5.45868	4.7627	3.45961	4.17216	5.04095	6.0106	5.41227	5.75411	4.984	5.33333	5.21425	5.03459	5.1457	5.36434	5.02801	5.0254	5.20404	4.91001	4.74747	5.17596	4.94025	5.30768	3.98351	4.90798	4.7809	4.7832	5.00041	5.19582
AP5M1	11.6572	7.41296	9.85756	9.71577	10.1442	2.74022	5.44402	2.33347	1.58564	9.08213	0.962777	4.99355	4.09889	9.43428	4.65661	9.31061	10.0223	8.82851	9.37493	6.42395	10.0379	8.49327	8.10707	11.5884	6.78321	7.35998	9.6049	8.10904	10.9371	9.053	9.09476	9.11537	9.07853	9.16599	9.31575	9.15239	9.14761	8.96108	8.84552	8.93226	8.90607	8.61535	8.56885	8.24458	9.10023	9.18892	9.06293	9.12537	9.09833
AP5S1	5.90626	4.25932	6.15019	5.17252	4.60656	9.93254	3.25623	5.68088	5.49145	7.74637	5.74909	4.63401	5.90755	11.9617	5.31662	6.01674	6.21147	3.94032	3.15829	4.92283	7.84923	8.94917	5.83821	7.49275	4.28514	5.19676	5.35236	3.95492	5.43207	6.61926	6.01257	6.294	6.01606	6.05252	5.57925	5.96853	5.73861	6.28716	6.35452	6.20614	5.38823	4.80054	5.92213	5.54259	6.02891	5.4638	6.11414	6.33492	5.92613
AP5Z1	3.95704	7.4836	3.2192	5.52442	1.57765	7.21657	4.26912	3.2192	3.3	3.3	5.19403	6.7315	3.74641	3.3	7.38	3.14966	4.58015	2.52039	10.819	5.46003	0.587322	3.72645	6.54428	5.96032	7.25156	0.763503	5.77515	4.2368	3.06019	6.27899	6.16548	6.03424	6.64265	6.41077	6.62538	6.59768	6.67144	6.18776	6.10825	6.29346	6.31842	6.2578	6.54045	5.42614	6.49453	6.31518	6.21929	6.52077	5.75782
APAF1	4.58028	3.49552	6.32387	7.82463	4.72881	2.348	5.30783	4.64516	4.7374	11.7526	6.9807	5.37267	9.0664	4.99192	7.04109	7.68257	3.23839	4.68224	9.97649	3.92972	6.07461	6.40588	8.34943	9.40998	5.69583	6.71437	6.33192	6.17813	10.8279	6.74511	6.80205	7.06682	6.68317	6.63664	6.8679	6.65652	6.87746	6.96725	6.6621	6.74069	6.37256	7.72344	7.78481	6.34082	6.51085	5.76788	6.25875	7.00182	6.91808
APBA1	3.46363	3.46363	6.43201	2.76531	5.10857	1.40411	2.67359	3.66763	2.83396	3.50802	3.0477	3.0477	6.45864	5.18367	6.19678	5.07145	3.48421	3.48421	3.88499	5.54377	2.66649	4.87283	3.49577	2.61728	4.55832	4.55736	2.53517	3.01189	2.56772	1.59552	3.25583	3.71521	3.57315	2.75763	3.3648	2.86723	1.35753	3.69636	2.38692	3.65687	2.74028	5.97127	4.40075	2.90029	2.22542	1.19117	2.26933	2.82958	1.34495
APBA2	7.33794	5.57358	3.92251	7.15009	5.21561	1.68326	3.9068	7.10702	3.9852	5.52479	4.57936	5.79716	9.69801	4.8355	5.72776	5.76454	3.98862	4.86435	3.98862	4.92149	6.31404	4.39145	4.30705	4.4995	4.30705	6.22648	6.01378	3.54809	4.32753	3.54296	5.24342	3.8455	7.1965	5.56849	4.54515	5.79624	7.13014	6.71792	4.60147	6.33191	5.83645	7.02923	7.48157	6.97073	5.56885	7.10255	5.41277	6.03252	7.22209
APBA3	7.90342	5.54342	7.46087	12.4958	5.63645	0.308822	8.45936	4.2436	9.10189	4.32773	5.55381	5.19217	7.31919	4.48308	4.40389	6.45964	4.16995	2.88802	4.72597	3.34989	5.14197	4.98971	5.20034	10.9885	2.47639	4.75697	7.27197	5.05515	6.14475	6.97751	6.96751	6.67206	6.69614	6.73888	6.50249	6.70314	6.73841	6.61406	6.73618	6.54597	6.81696	6.35549	6.68338	6.75389	6.90887	6.84756	6.59675	6.21289	5.89125
APBB1	3.47379	2.6543	11.9685	2.6543	2.6543	13.1427	1.83088	2.6543	1.19459	1.19459	7.62269	1.19459	0.805611	1.19459	8.92039	1.56016	1.82616	9.28274	1.82616	1.82616	1.56016	1.56016	1.56016	1.56016	1.56016	1.56016	1.56016	1.56016	4.81285	4.94276	4.81491	5.00528	5.8697	5.84212	5.62167	5.29669	6.2434	4.7826	4.86906	4.48085	4.72696	7.51343	7.1465	6.64787	4.84904	4.84195	5.04359	4.67629	4.79625
APBB1IP	0.562165	0.562165	0.562165	0.562165	0.562165	0.562165	1.09941	0.562165	0.610147	0.610147	0.610147	0.610147	0.592271	0.610147	0.562165	0.562165	0.562165	0.562165	0.562165	0.562165	0.562165	0.562165	0.562165	0.562165	0.562165	0.562165	0.562165	0.562165	0.562165	1.08201	1.61873	0.616652	1.74443	2.37638	1.75835	1.54592	1.24388	1.54502	-0.168344	0.44235	-0.562165	0.906273	1.29437	-0.562165	1.54751	0.00532392	0.295194	1.84994	2.85225
APBB2	4.78933	1.43089	6.46894	6.32764	3.29901	6.16643	1.58741	3.70967	5.3552	10.0643	12.1707	2.45287	8.18863	10.49	8.84479	10.215	1.03679	9.39481	11.3277	4.2929	9.29176	8.46087	6.7943	10.5977	3.73839	7.46879	9.46673	7.88683	8.88705	7.77434	7.65821	8.04385	8.13477	8.1068	8.23174	7.94777	7.73204	8.11353	7.42997	7.52119	7.5753	9.66927	9.47306	9.30512	7.40594	7.3477	7.32002	7.70878	7.34635
APBB3	1.31808	1.31808	1.31808	1.31808	2.91857	0.997985	2.2974	1.31808	0.997985	0.997985	0.997985	0.997985	0.997985	0.997985	1.72745	1.72745	5.91425	1.88358	1.88358	1.88358	6.6978	1.72745	1.72745	1.72745	1.72745	1.72745	1.72745	1.94839	1.72745	4.67764	4.57385	4.41506	4.20303	4.34898	4.25814	4.00966	4.55748	4.56479	4.42706	4.0433	4.47239	4.73426	5.12211	4.28788	4.27017	4.37384	4.53361	4.13386	4.37212
APC	7.90616	6.223	6.26242	7.94394	5.45226	1.16543	5.46661	5.50895	9.86363	7.81764	8.35822	6.05582	6.74609	12.5711	6.62773	8.50972	6.30541	5.1398	7.03424	8.05549	8.82273	4.59442	10.8113	5.75581	4.68633	7.547	8.54421	6.58749	5.4829	7.33539	7.48534	7.24902	7.71828	7.65062	7.57422	7.24291	7.36955	7.53745	7.20315	7.10437	7.12791	8.78853	8.57922	8.91839	7.35477	7.42887	7.26927	7.64707	7.7071
APC2	2.88097	2.88097	4.02097	4.82299	2.76386	1.0701	2.0336	3.53778	1.41991	1.41991	1.41991	1.41991	1.6923	2.48253	2.46436	2.46436	3.80677	2.24246	2.24246	2.24246	6.80259	2.46436	2.46436	2.97748	2.46436	2.46436	5.41736	6.37258	2.46436	2.29267	4.81743	3.79215	4.15454	2.23203	2.69847	1.96901	1.46432	1.62032	3.55607	4.31952	4.24856	0.314477	1.74487	0.516038	3.72049	3.02061	2.98645	0.301657	1.31404
APCDD1	4.81995	2.27004	3.65998	2.62142	4.0477	1.31119	5.59209	4.88274	3.87255	4.21331	4.96183	4.60068	6.41892	4.0568	3.24688	2.11152	3.47863	3.47863	7.47161	5.85995	5.06864	3.24688	3.24688	3.4324	3.24688	3.60473	5.79955	2.78541	5.62924	2.86273	2.62678	3.13876	3.65224	2.3163	3.71498	3.57518	4.60624	4.46706	4.50162	4.49645	4.56365	4.92168	5.23849	1.28365	3.74352	4.28885	3.60993	4.14313	2.58065
APCDD1L	0.151083	0.151083	0.151083	0.151083	0.151083	0.151083	0.206584	0.151083	0.151083	0.151083	0.151083	0.151083	0.151083	0.151083	0.151083	0.151083	0.151083	0.151083	0.151083	0.151083	0.151083	0.151083	0.151083	0.151083	0.151083	0.151083	0.151083	0.151083	0.151083	-0.151083	-0.151083	-0.151083	-0.151083	0.0514908	-0.151083	-0.151083	0.0479569	-0.151083	0.282785	-0.151083	0.0772251	2.75891	2.59865	2.29568	1.72128	-0.0378482	-0.151083	-0.151083	-0.151083
APCS	-0.0151915	-0.0151915	-0.0151915	-0.0151915	-0.0151915	-0.0151915	-0.0151915	-0.0151915	-0.0151915	-0.0151915	-0.0151915	-0.0151915	-0.0151915	-0.0151915	-0.0151915	-0.0151915	-0.0151915	-0.0151915	-0.0151915	-0.0151915	-0.0151915	-0.0151915	-0.0151915	-0.0151915	-0.0151915	-0.0151915	-0.0151915	-0.0151915	-0.0151915	0.0151915	0.0151915	0.0151915	0.0151915	0.0151915	0.0151915	0.0151915	0.0151915	0.0151915	0.0151915	0.0151915	0.0151915	0.0151915	0.0151915	0.0151915	0.0151915	0.0151915	0.0151915	0.0151915	0.0151915
APEH	1.42917	10.2867	10.4633	11.2517	1.35346	10.9536	6.30633	5.80872	7.91198	10.9859	2.95377	10.2716	8.37084	9.52948	10.033	8.81937	9.67362	7.66011	8.48777	9.83914	9.34725	8.45945	7.86523	7.15958	9.5808	3.24589	7.70688	9.42842	9.78165	9.60702	9.70768	9.55965	9.7179	9.83579	9.70466	10.0586	10.1141	10.0062	10.1716	10.0874	10.2394	10.5825	10.5379	10.5745	10.0567	10.1583	10.0428	9.86632	9.86002
APELA	3.22841	3.64236	5.92643	9.26396	5.64552	1.34539	5.40707	11.915	3.98625	5.92218	6.04381	10.6611	7.17573	5.57617	6.23596	3.65417	6.01704	1.64855	5.82677	7.69528	10.1437	9.57254	7.05372	4.64695	9.18452	4.64759	7.02294	10.7283	6.05582	8.85239	8.87809	8.84566	8.57575	8.74449	8.77015	8.00757	7.73761	7.90794	8.88915	8.90034	8.9076	7.45717	7.2798	8.25538	8.78182	9.05777	8.85437	7.47471	7.44652
APEX1	11.055	12.9321	11.97	12.1217	11.438	12.6984	9.34081	11.4523	9.53948	11.0434	10.9348	12.0976	7.21807	10.7217	10.8465	8.8881	10.2689	11.697	9.24439	11.2088	10.5488	9.9133	6.58155	10.7632	10.7538	9.33617	10.3399	10.0312	10.9772	11.3117	11.3263	11.1842	10.937	11.2982	11.3205	11.1991	11.2215	11.1216	11.6561	11.5684	11.5586	11.7261	11.7661	12.0133	11.6892	11.7857	11.7523	11.5152	11.5003
APEX2	1.70214	12.0242	2.29034	11.5394	3.64193	5.22764	3.6693	3.62121	8.52766	10.2083	7.20806	11.2317	6.26441	8.95315	2.35609	10.6622	11.1985	8.58918	10.2493	8.23427	10.1388	1.31197	11.0607	9.49074	2.86634	3.83125	8.22038	9.84829	9.81817	8.60696	8.21949	8.42024	8.19252	8.14535	8.14326	7.53249	7.60497	7.57372	7.43338	7.59659	7.64242	7.78405	7.44085	7.91536	7.91245	7.53283	7.55193	7.43938	8.07121
APH1A	6.0048	3.55414	12.0753	3.55414	3.55414	0.811194	5.58179	3.55414	7.04506	11.5273	11.0503	3.63163	5.38309	6.43643	8.14276	8.69254	9.0873	9.55713	7.59723	9.88301	9.55597	8.09742	11.4224	11.4164	3.85705	9.40146	9.26316	7.71658	5.27232	8.66876	8.46781	8.51205	8.42473	8.63091	8.65974	8.38272	8.45671	8.18292	8.34991	8.44387	8.44418	8.94863	8.58696	8.5444	8.36315	8.37029	8.44759	8.71318	8.62
APH1B	0.491901	1.57464	0.491901	0.491901	0.491901	0.275353	1.04116	0.491901	0.308542	0.308542	0.308542	0.308542	0.462327	0.308542	0.978979	8.35155	2.05353	0.898016	0.898016	0.898016	0.651501	0.978979	0.978979	0.978979	0.978979	0.978979	0.978979	0.978979	0.978979	3.53961	2.86365	1.36943	2.87489	2.52328	2.13445	2.26186	0.96908	0.898995	1.35443	2.29438	1.28382	7.5901	7.39272	7.23403	3.04056	2.49976	1.07445	2.9085	2.23822
API5	12.8103	10.2829	6.5416	1.79094	8.96873	8.41093	14.0435	6.87274	5.82883	12.2141	13.2092	12.0012	7.21374	7.42327	11.02	10.1889	11.213	11.2792	11.7753	12.588	10.4334	9.03103	12.2756	12.6921	11.3868	10.9724	12.959	11.9161	12.1536	10.3825	10.4422	10.6276	10.5151	10.7072	10.5995	10.4237	10.5065	10.543	10.4518	10.2441	10.3352	10.9356	10.8689	10.8829	10.3622	10.2855	10.1536	10.5445	10.6556
APIP	3.84076	1.78327	10.8082	11.5117	11.3133	12.3792	5.1428	11.1233	10.0974	9.89117	5.59622	9.5177	4.21874	9.72592	9.54727	10.4432	2.28135	6.92205	10.146	8.3034	10.461	10.8195	1.76245	8.09619	9.81739	8.89049	8.44343	3.02495	9.87036	8.23938	8.31293	8.17849	8.29056	8.23436	8.30581	8.66841	8.84309	8.68807	9.07075	8.92683	8.78036	9.08078	8.86394	8.72662	8.71012	8.7873	8.56816	8.85226	8.79197
APLF	5.08354	6.25627	2.25583	2.63446	2.63446	0.737041	2.74893	2.63446	6.87051	2.62536	3.72361	4.10094	10.1224	2.28717	3.29443	2.10267	3.65024	2.25018	2.25018	5.17448	5.75645	2.10267	2.10267	4.61436	2.10267	2.10267	2.10267	2.10267	3.00677	3.883	3.39569	4.05579	3.82224	3.21409	3.70009	3.32388	3.59507	3.48895	3.77213	3.84033	3.96889	5.96029	6.45822	5.7739	2.81402	3.20547	3.24009	3.48404	2.52362
APLN	0.836698	0.836698	0.836698	0.836698	0.836698	0.836698	0.836698	0.836698	0.836698	0.836698	0.836698	0.836698	0.836698	0.836698	0.836698	0.836698	0.836698	0.836698	0.836698	0.836698	0.836698	0.836698	0.836698	0.836698	0.836698	0.836698	0.836698	0.836698	0.836698	0.610411	0.272466	0.660305	1.95074	1.46474	1.21766	0.431033	-0.246123	0.714381	-0.538856	-0.836698	-0.836698	3.53703	3.78724	3.51556	-0.836698	-0.836698	-0.836698	1.25025	0.957125
APLNR	1.37123	1.37123	1.37123	1.37123	1.37123	1.37123	1.8494	1.37123	1.70439	1.70439	1.70439	3.77512	1.57975	1.70439	1.37123	1.37123	1.37123	1.37123	1.37123	1.37123	1.37123	1.37123	1.37123	1.37123	1.37123	1.37123	1.37123	1.37123	1.37123	2.96983	2.65266	3.2464	3.10445	1.98755	2.90228	3.24833	3.71761	3.61417	1.71511	1.54218	1.17418	3.67652	4.15171	0.0109324	1.09688	1.1399	1.85103	3.72785	3.86503
APLP1	3.66195	4.00238	3.91582	4.28937	11.0337	1.33573	3.4242	9.00411	4.484	2.78974	8.04777	3.31871	6.32651	5.15532	5.22861	2.05165	3.27258	4.10044	3.58232	6.21748	4.90632	4.12203	5.34909	4.31456	4.56391	3.47836	4.16642	4.75609	5.37562	6.519	6.85779	6.68158	6.36793	6.6431	6.44475	5.97007	6.17841	5.85203	5.66839	5.82537	5.84418	5.28834	5.73623	4.81089	5.63458	5.72614	5.9726	6.08713	6.04061
APLP2	12.26	12.0556	13.126	12.4557	10.0551	1.51389	14.8816	13.2213	13.5696	13.0353	13.8175	11.0491	13.1189	12.941	11.6434	11.8469	10.1898	10.9062	12.6904	11.4473	11.4822	11.4901	12.9484	10.6954	10.8622	11.9195	11.7542	12.2092	12.4359	12.3187	12.3054	12.4595	12.2923	12.1833	12.178	11.9869	11.98	12.0467	12.1769	12.0627	12.0786	12.4087	12.3639	11.8639	12.2449	12.1962	12.4463	12.4634	12.3044
APMAP	9.9935	9.27157	12.2527	2.04107	2.15329	-0.327674	11.6096	5.89741	4.50316	10.822	10.3187	4.50316	5.30309	4.50316	6.37821	9.36298	10.8918	6.2677	6.2677	9.90502	8.71776	8.59978	11.5688	7.64266	10.0361	10.6208	6.82785	7.76396	6.82785	8.64589	8.64465	8.67406	8.75632	8.55801	8.66863	8.21743	8.34773	8.35779	8.38934	8.41885	8.4022	9.47293	9.25439	9.23775	8.65858	8.54345	8.76477	8.50312	8.44078
APOA1	1.84229	-0.792719	4.44691	0.869078	7.23454	-2.22926	3.39565	1.89514	14.793	9.58846	11.747	12.1386	12.0925	13.9338	6.67501	3.42786	0.588308	0.588308	0.588308	-0.624468	5.23201	6.6849	1.68666	5.11352	5.58354	1.68666	1.68666	4.41895	1.68666	2.44665	4.78958	3.70171	2.44623	2.59081	3.87064	2.49007	2.82733	3.74075	2.49273	2.39551	2.98196	8.47865	8.63806	4.0463	3.36021	3.44174	3.41392	3.18525	2.22926
APOA2	-0.493058	5.64536	1.30997	-0.0103228	-0.0914649	9.44176	2.83155	0.864334	10.1689	7.00096	3.08313	9.33008	8.69003	6.74034	4.26235	8.68299	3.54174	3.54174	0.426741	8.66832	10.9476	2.72302	4.38502	5.91255	5.78271	4.86629	8.71227	6.11522	4.38502	2.33709	3.20588	4.33633	4.1517	4.10592	2.04668	1.53323	1.58373	2.29338	2.42662	1.55354	1.93186	7.55525	7.69995	1.71335	4.14097	2.90558	3.25638	2.12524	4.06932
APOA4	-0.352929	-0.352929	-0.352929	-0.352929	-0.352929	-0.352929	0.324008	-0.352929	10.3191	1.12616	1.12616	1.12616	0.572792	1.12616	-0.352929	-0.352929	-0.352929	-0.352929	-0.352929	-0.352929	-0.352929	-0.352929	-0.352929	-0.352929	-0.352929	-0.352929	-0.352929	-0.352929	-0.352929	0.352929	0.352929	0.352929	0.352929	0.352929	0.352929	0.352929	0.352929	0.352929	0.352929	0.352929	0.352929	1.31825	0.792127	0.352929	0.352929	0.352929	0.560804	0.352929	0.352929
APOA5	-0.278848	-0.278848	-0.278848	-0.278848	-0.278848	-0.278848	-0.0833094	-0.278848	-0.145428	-0.145428	-0.145428	-0.145428	-0.195135	-0.145428	-0.278848	-0.278848	-0.278848	-0.278848	-0.278848	-0.278848	-0.278848	-0.278848	-0.278848	-0.278848	-0.278848	-0.278848	-0.278848	-0.278848	-0.278848	0.278848	0.278848	0.278848	0.278848	0.278848	0.278848	0.278848	0.278848	0.278848	0.278848	0.278848	0.278848	0.278848	1.69855	0.699522	0.278848	0.278848	0.278848	0.278848	0.278848
APOB	2.60176	2.60176	2.60176	2.60176	2.60176	0.442271	1.27631	13.3992	1.77121	1.77121	1.77121	5.09949	4.98585	1.77121	3.05841	1.38485	2.63211	0.737915	1.28447	1.28447	1.38485	1.38485	1.38485	1.38485	1.38485	1.38485	4.23628	2.33626	3.38979	1.43764	1.91642	1.37092	0.960529	-0.0106952	0.00649535	0.814498	0.698868	1.55433	-0.0101725	0.105518	1.70876	4.32223	4.79391	4.77372	1.52872	0.74857	1.29236	0.14171	0.851193
APOBEC1	0.0803714	0.0803714	0.0803714	0.0803714	0.0803714	0.0803714	0.129011	0.0803714	0.0803714	0.0803714	0.0803714	0.0803714	0.0803714	0.0803714	0.0803714	0.0803714	0.0803714	0.0803714	0.0803714	0.0803714	0.0803714	0.0803714	0.0803714	0.0803714	0.0803714	0.0803714	0.0803714	0.0803714	0.0803714	-0.0803714	-0.0803714	-0.0803714	-0.0803714	0.655408	0.344248	0.400673	-0.0803714	0.334034	0.386283	0.170187	0.441418	-0.0803714	-0.0803714	-0.0803714	0.169873	0.19567	-0.0803714	-0.0803714	-0.0803714
APOBEC2	1.11346	1.11346	1.11346	1.11346	8.50115	-0.364081	0.237593	1.11346	-0.272418	-0.272418	-0.272418	-0.272418	-0.306568	-0.272418	2.03375	2.03375	1.28443	1.28443	1.28443	1.28443	2.03375	6.41615	2.03375	6.31637	7.99313	6.08719	3.14792	2.03375	0.824908	2.0742	1.14638	1.58635	3.21152	2.29252	2.68054	0.364081	0.364081	0.364081	0.364081	1.2479	0.364081	0.364081	0.364081	0.364081	0.777839	0.364081	0.364081	2.53071	1.4713
APOBEC3A	6.93872	4.30427	6.07842	5.53658	1.93507	-0.633632	4.3045	5.97046	2.86918	3.4773	6.43072	4.27505	3.56968	2.04745	2.89564	2.76867	4.36813	2.51724	5.21554	2.51724	4.31594	2.91701	3.4165	2.23387	2.7164	4.66653	3.62758	1.61442	3.81037	1.00401	1.67136	1.12065	2.98265	2.48451	1.38207	2.63707	2.2209	3.21157	2.95146	2.14911	2.7849	2.56861	1.5458	3.34682	2.90071	2.32444	2.76924	1.43023	2.42289
APOBEC3B	0.334928	0.334928	0.334928	0.334928	0.334928	0.334928	2.26303	0.334928	0.421583	0.421583	0.421583	0.421583	1.08468	0.421583	0.334928	0.334928	0.334928	0.334928	0.334928	0.334928	0.334928	0.334928	0.334928	0.334928	0.334928	0.334928	0.334928	0.334928	0.334928	1.99282	2.35017	2.33126	2.35005	2.84944	2.15157	3.04369	2.82515	2.22898	2.87907	3.49166	2.77738	4.6134	4.79417	4.38313	2.11617	1.08268	1.58237	1.64092	1.65491
APOBEC3C	10.9727	7.99707	9.70568	8.646	5.98536	2.46067	12.5579	5.04019	4.24064	9.18389	3.25668	2.45972	5.38043	4.07783	2.84467	3.07025	3.15548	3.15548	8.43441	4.88492	2.43487	2.77123	3.53939	4.07969	3.07025	5.36634	4.16662	2.43995	5.3273	6.51975	6.43634	6.33723	6.47156	6.52125	6.43685	6.28134	6.5059	6.06222	6.54994	6.75217	6.89169	5.88682	6.39194	6.59727	6.96621	7.0747	6.78697	6.55334	6.72187
APOBEC3D	11.6885	8.68115	10.9019	10.2188	9.94626	4.3666	11.7168	10.7783	6.56217	5.92021	6.95284	4.92174	7.47136	5.73402	4.78927	4.34323	4.48943	5.23898	5.59154	5.06962	6.20224	6.21237	5.09841	4.95652	4.26156	5.81387	5.50098	7.37645	6.18044	6.42188	5.93371	5.31246	5.9909	6.48585	5.95246	6.12561	5.96309	6.18239	6.97494	6.41871	6.46647	4.89006	4.96708	5.22948	5.88402	5.87656	6.04056	5.40016	4.21876
APOBEC3F	6.67657	3.0725	4.86027	5.11431	11.3147	3.17317	4.81621	4.61071	2.75353	3.29485	4.09749	5.25108	4.975	4.91291	4.11362	2.63198	2.51018	1.57696	4.11251	2.16432	4.0374	2.85557	2.63198	4.2862	2.63198	3.3381	2.17779	2.02611	3.84389	5.66098	5.28256	5.30585	5.87587	5.31479	5.68871	5.81422	5.9195	5.91661	6.01912	5.94631	6.31651	3.94118	3.98536	3.69923	5.05308	5.52514	5.49802	4.77878	5.30049
APOBEC3G	5.07018	5.44271	7.66936	7.08247	8.5157	7.11912	5.46996	9.62186	6.72676	7.0549	5.84827	3.16262	7.45683	5.93211	5.7781	4.52929	5.34644	5.44346	6.35614	7.4989	7.09201	4.35551	5.93947	5.03415	5.30525	5.18192	4.83585	5.64555	6.66459	6.09475	6.16717	6.37695	6.30593	6.28537	5.90079	6.5757	6.72201	6.68347	6.13792	6.34127	6.21919	3.81205	4.52849	2.65245	5.54756	5.53245	5.47417	5.93904	5.74725
APOBEC3H	2.80713	9.73011	2.80713	2.80713	2.80713	0.853618	0.908719	3.69822	0.853618	0.853618	0.853618	0.853618	0.853618	0.853618	0.853618	0.853618	0.853618	0.853618	0.853618	0.853618	0.853618	0.853618	0.853618	0.853618	0.853618	0.853618	0.853618	0.853618	0.853618	1.05958	2.08689	1.69391	1.94336	2.27933	1.44216	1.62709	0.530614	0.838244	1.50704	1.66789	1.97402	2.22891	0.401299	0.531752	0.492501	-0.0250564	0.335257	0.197836	0.0538464
APOBEC4	0.129061	0.129061	0.129061	0.129061	0.129061	0.129061	0.129061	0.129061	0.129061	0.129061	0.129061	0.129061	0.129061	0.129061	0.129061	0.129061	0.129061	0.129061	0.129061	0.129061	0.129061	0.129061	0.129061	0.129061	0.129061	0.129061	0.129061	0.129061	0.129061	-0.129061	0.382988	-0.129061	-0.129061	-0.129061	-0.129061	0.377869	-0.129061	-0.129061	-0.129061	-0.129061	-0.129061	-0.129061	-0.129061	-0.129061	-0.129061	-0.129061	-0.129061	-0.129061	-0.129061
APOBR	2.04925	1.66674	2.24009	2.57631	1.66674	0.30449	0.498896	2.52582	2.3267	3.51057	2.66748	4.24601	1.78376	6.60822	1.31838	3.85478	5.10694	1.73811	4.93015	1.73811	1.31838	1.31838	1.31838	1.31838	1.31838	1.31032	1.31838	3.20754	1.31838	1.92618	2.40525	1.48019	2.10747	2.07343	2.03523	-0.30449	1.03434	1.12748	1.06906	0.654692	0.835654	-0.30449	-0.30449	-0.0319948	0.192073	0.598651	0.532433	1.03779	0.518455
APOC1	8.33686	9.45811	8.7223	9.82586	8.25297	10.0832	12.1055	11.2613	10.5999	11.3235	12.7543	10.8015	12.1038	10.9087	5.54678	8.74511	6.57302	7.60571	8.33355	7.90046	7.63586	6.79751	6.70809	5.1711	7.07557	5.3571	4.67922	4.95156	6.28882	10.7985	10.8282	10.8086	10.4331	10.636	10.3818	10.8717	11.0759	11.0162	10.995	11.1084	11.0915	9.08694	9.36353	9.26166	10.7688	10.7813	10.6835	10.5739	10.4651
APOC2	4.05907	8.86342	7.56432	9.57095	4.05907	-0.548089	1.43194	4.05907	6.35665	0.709068	0.709068	0.709068	1.12757	0.384658	1.88121	-0.330328	-0.398378	-0.398378	-0.398378	-0.398378	-0.330328	-0.330328	-0.330328	0.0168298	-0.330328	-0.330328	-0.330328	-0.330328	-0.330328	3.10557	3.96497	2.67628	2.1767	0.704309	2.06384	0.994531	2.2009	2.13464	1.51829	2.212	0.98449	0.714693	0.548089	0.548089	1.53956	1.92381	0.548089	1.5734	0.890461
APOC3	-1.10667	-1.10667	-1.10667	-1.10667	-1.10667	-1.10667	0.579651	-1.10667	-0.6271	-0.0149619	-0.0149619	6.29078	-0.4234	-0.0149619	6.79604	7.20546	2.46024	2.46024	2.46024	8.79697	6.03736	5.65028	2.95615	4.27211	5.14846	6.19867	2.95615	2.95615	2.95615	1.23378	1.10667	1.10667	1.10667	1.10667	1.10667	1.10667	1.10667	1.10667	1.10667	1.10667	1.10667	1.10667	1.10667	1.10667	1.10667	1.10667	1.10667	1.10667	1.10667
APOC4	0.707716	0.707716	0.707716	0.707716	3.39376	-0.0993499	0.207106	1.24994	1.74541	7.50961	1.74541	3.04517	1.05536	1.88996	0.127945	0.127945	0.056915	0.056915	0.056915	0.056915	0.189025	0.127945	0.127945	0.127945	0.127945	1.45053	0.127945	0.127945	1.18769	0.725253	0.788961	2.04862	1.3323	1.7792	1.97682	1.25696	1.10226	1.13294	1.15595	1.73317	1.21737	0.496449	1.92641	0.0993499	0.302675	1.40679	1.95275	1.01022	0.484738
APOC4-APOC2	3.54748	11.142	10.3715	3.54748	3.54748	-0.0571563	0.703447	3.54748	8.83726	1.26496	1.26496	1.26496	1.44454	1.26496	-0.0571563	-0.0571563	-0.0571563	-0.0571563	-0.0571563	-0.0571563	-0.0571563	-0.0571563	-0.0571563	-0.0571563	-0.0571563	-0.0571563	-0.0571563	-0.0571563	-0.0571563	0.0571563	0.0571563	0.0571563	0.756098	0.0571563	0.0571563	0.0571563	0.0571563	0.0571563	0.0571563	0.568251	0.500021	0.0571563	0.0571563	0.0571563	0.0571563	0.0571563	0.400575	0.0571563	0.0571563
APOD	0.620476	0.620476	0.620476	2.74896	0.620476	-0.313259	3.02518	2.22693	1.26285	0.464591	4.43799	1.26285	5.07123	1.26285	0.662441	1.35064	0.830669	0.830669	0.830669	0.830669	9.05537	1.56711	2.65575	1.03822	2.87649	1.35064	0.738756	1.35064	1.77834	1.93451	2.35379	1.39242	2.31436	1.80911	1.21541	1.14413	1.95973	2.49067	1.3682	1.51701	2.55363	0.793551	1.63139	1.27445	2.28133	2.80733	2.09236	1.30538	2.44917
APOE	7.16923	6.59736	9.53699	10.0336	10.0052	8.04221	13.9761	12.4077	10.6691	5.41347	11.2191	6.62571	12.7766	11.2944	4.20825	8.15528	6.61915	2.30541	8.42505	6.50012	8.53342	3.4046	3.8347	4.12865	4.34628	2.70059	5.81567	3.7342	7.90961	10.0375	10.159	9.84302	9.87019	9.91096	9.92866	9.87119	9.99993	9.9745	10.191	10.1878	10.31	9.79223	9.77615	9.31838	10.1174	10.1417	9.94029	9.65864	9.68791
APOF	3.15521	3.15521	4.49293	4.59272	4.74429	0.0760867	3.30897	4.94916	1.53192	3.21022	1.54775	1.61023	4.01112	1.61023	2.17443	2.03218	2.00732	1.23737	2.20608	4.29096	3.21235	3.08622	2.03218	2.03218	2.03218	5.6699	2.33159	3.3295	2.46441	1.34249	1.51611	1.16148	1.8704	1.68827	1.47144	1.7654	0.648882	1.83781	1.58332	1.47919	2.17157	1.1222	1.20432	1.08637	1.71649	1.26026	1.74271	1.2919	1.97264
APOH	0.730148	0.29737	0.29737	0.29737	1.146	-0.0229824	0.678799	0.29737	0.205476	0.205476	0.205476	0.205476	0.467134	1.31336	2.13195	0.804157	0.275619	0.275619	0.275619	0.275619	1.47488	0.411347	0.411347	0.411347	0.411347	0.411347	0.411347	0.411347	1.46911	0.450996	0.0229824	1.63866	1.24828	0.452793	1.30914	0.869046	1.2305	1.41287	1.38656	0.280991	0.967024	0.872205	0.965343	1.52673	1.13973	1.23179	0.78421	0.996675	0.873767
APOL1	5.35352	4.83403	7.77667	6.23592	4.56531	0.96043	9.73968	5.47145	5.08908	4.23522	7.24594	4.27411	7.72579	5.66381	4.84486	6.45472	5.7262	5.32854	5.83204	4.48649	4.01539	2.83955	5.25698	5.21942	3.89606	8.06059	2.08229	4.09811	6.11584	3.24041	3.12444	2.8579	3.92165	3.80713	3.08008	2.65511	3.13082	2.22812	1.8489	3.23132	2.7519	1.79925	2.60952	2.47055	2.31168	2.55517	2.64958	3.20312	3.10681
APOL2	4.77617	10.8156	7.52929	4.95728	1.30749	2.64066	7.56385	5.0768	3.3005	1.33083	5.03604	2.51719	4.99062	3.19642	1.77181	4.55036	1.55353	8.54664	2.58766	2.58766	3.26444	3.09815	2.56196	3.22896	2.79082	2.56196	3.25675	1.96995	3.5476	1.80322	3.91778	3.39169	3.36067	3.22199	3.23963	2.1319	1.56632	1.31264	0.747233	1.35189	0.601337	5.90937	5.03673	6.73335	1.96192	2.06577	2.29347	2.91765	3.63308
APOL3	0.180259	0.180259	0.180259	0.180259	0.180259	0.180259	0.348149	0.180259	0.202199	0.202199	0.202199	0.202199	0.37009	0.202199	0.332574	0.332574	0.522968	0.522968	3.22656	0.522968	0.332574	0.332574	0.332574	0.332574	0.332574	0.332574	0.332574	0.332574	0.332574	-0.180259	-0.180259	-0.180259	-0.180259	0.577971	-0.180259	-0.180259	-0.180259	-0.180259	-0.180259	-0.180259	-0.180259	0.478985	3.10874	1.03279	-0.180259	0.165095	0.415296	-0.180259	-0.180259
APOL4	7.99526	5.77501	9.00868	8.82932	7.51502	0.24988	3.92783	6.66548	8.25659	7.04848	7.96567	7.81041	11.0395	8.27368	6.71257	3.55818	4.6989	2.19918	8.50071	7.00644	5.9866	7.04778	3.32839	4.67649	4.79429	7.52588	7.34739	4.79429	6.89349	4.76604	4.2492	4.62368	4.43427	4.45132	4.49351	4.66539	4.7491	4.54191	4.22893	4.3977	4.43785	4.5132	4.78517	5.17778	4.79261	4.50717	4.90037	4.68922	4.43854
APOL5	-0.0335395	-0.0335395	-0.0335395	-0.0335395	-0.0335395	-0.0335395	0.0115605	-0.0335395	-0.0335395	-0.0335395	-0.0335395	-0.0335395	-0.0335395	-0.0335395	-0.0335395	-0.0335395	-0.0335395	-0.0335395	-0.0335395	-0.0335395	-0.0335395	-0.0335395	-0.0335395	-0.0335395	-0.0335395	-0.0335395	-0.0335395	-0.0335395	-0.0335395	0.0335395	0.414176	0.0335395	0.0335395	0.0335395	0.0335395	0.0335395	0.0335395	0.0335395	0.0335395	0.0335395	0.0335395	0.0335395	0.0335395	0.0335395	0.0335395	0.0335395	0.0335395	0.0335395	0.0335395
APOL6	5.96221	7.78143	9.45914	8.54641	9.04407	2.8061	4.36798	8.46967	8.29498	7.70914	10.2426	8.68996	9.18506	7.11228	8.60783	8.03496	5.30672	7.23593	5.14111	7.31065	7.99144	7.26327	6.39794	7.72275	4.10501	8.27544	8.47711	6.29077	7.8965	5.3338	5.76371	5.45847	6.7076	6.65207	6.99932	5.45696	5.26266	5.27639	5.15788	4.89592	5.14618	4.62924	4.41458	4.94736	5.43714	5.73769	5.76538	5.59755	5.74302
APOLD1	2.7958	2.58827	2.68555	2.18251	2.18251	0.238465	6.88228	4.54851	5.30712	1.19504	2.61137	3.29198	6.95058	3.29987	0.908508	3.46205	1.59069	1.93008	1.6966	1.59069	3.4579	1.84741	2.26079	2.946	1.84741	4.53754	1.84741	2.05243	2.24	2.38443	2.20235	1.60104	2.18801	2.43473	2.12823	1.94691	1.99141	1.65528	2.16368	2.19112	1.66159	4.09129	4.44871	2.44241	1.79191	1.78117	2.29421	1.42127	2.36899
APOM	0.47999	0.47999	0.47999	7.3293	0.47999	-0.889871	-0.201851	0.47999	1.67507	1.67507	9.5946	1.67507	0.717192	1.67507	-0.889871	-0.889871	-0.889871	-0.889871	-0.889871	-0.889871	-0.889871	-0.889871	-0.889871	-0.889871	-0.889871	-0.889871	-0.889871	-0.889871	-0.889871	1.24695	1.23978	0.889871	1.50495	0.889871	1.89926	1.32629	1.97694	1.78017	1.12437	0.889871	1.65848	4.52179	3.70218	5.18412	2.07534	2.27235	1.19181	1.19094	2.49567
APOO	2.96606	5.22709	2.96606	2.96606	2.96606	0.500892	4.19206	10.5657	5.25507	6.90634	5.25507	7.93985	3.49468	7.38968	2.86091	2.86091	8.13706	7.63895	3.65792	5.36843	2.86091	6.54116	3.11685	2.21634	3.0454	2.86091	2.86091	3.27379	3.75836	8.54333	8.26182	8.49152	8.37223	8.34751	8.14869	7.7715	7.60458	7.6654	8.12978	7.95806	7.76416	7.97082	8.08135	8.11491	7.76223	8.07669	7.99534	8.08111	7.9926
APOOL	8.74265	7.25742	8.71291	8.06258	9.23997	9.24894	8.13056	12.6266	8.56172	6.39737	8.35354	10.7351	9.50476	9.24099	11.1777	10.5496	10.9522	9.41957	10.9512	11.2439	10.4624	8.54296	6.55423	9.22038	10.363	11.7948	9.81718	7.8588	11.2441	8.80229	8.80246	9.15564	9.09719	8.9009	8.931	8.33744	7.80417	7.81382	7.99539	7.9243	7.82198	8.19793	8.19406	8.00734	8.618	8.59511	8.59338	8.35131	8.57499
APOPT1	8.84808	3.63834	10.64	4.29651	8.80173	2.14919	8.43673	6.12842	4.64046	8.47217	6.19791	8.85161	7.92983	6.62777	8.35992	8.98502	10.1441	8.32456	7.83522	3.16719	6.87377	8.80456	3.42719	8.21526	6.10778	5.80425	8.13652	9.96011	6.89451	7.71705	7.88912	7.74421	7.99554	7.86168	7.93293	7.46458	7.64845	7.59441	7.44204	7.65402	7.58616	8.07976	7.83175	7.81715	7.93164	7.94478	7.89691	8.20066	8.10018
APP	8.8165	12.9523	12.5649	12.9589	7.72151	6.53708	7.34698	13.303	5.42551	8.64098	9.49647	8.01193	12.7959	6.6492	8.12147	9.95387	7.49574	4.83205	8.47832	8.01371	11.4366	9.07461	8.82326	7.59305	10.7492	7.47542	8.80977	5.50949	8.37421	9.1327	9.32061	9.12098	9.44047	9.18576	9.63396	9.66267	9.52175	9.47917	9.17327	9.23883	9.20904	10.9943	11.1034	10.7878	8.78721	8.93127	8.70648	8.93962	9.33127
APPBP2	11.2018	5.79849	9.04648	7.56428	6.7985	2.82622	9.51241	9.2229	7.1812	8.06717	7.32651	8.16105	10.7896	8.68342	6.50049	9.51448	5.46817	3.74297	4.50301	7.2817	7.27431	4.94798	11.9407	6.10948	3.01609	6.01979	5.60557	3.5821	6.41326	7.0411	6.65511	6.7177	6.77037	6.66752	6.99283	6.3377	6.57573	6.05956	6.02702	5.57761	5.94627	7.48961	7.122	7.26015	6.03659	5.88347	6.33079	7.04206	6.9381
APPL1	6.18025	5.39751	9.33616	7.41583	10.5514	4.17944	12.7996	6.14166	7.05183	6.5371	8.07757	9.89754	6.92801	6.71273	2.89126	8.06981	3.29494	9.38167	6.41261	10.0442	6.67761	8.90969	4.13505	8.79867	6.84693	4.27863	8.84943	3.91276	5.63518	8.68971	8.92971	8.72438	8.80793	8.63465	8.93732	9.10299	9.14113	9.10636	9.1134	9.11093	9.06038	9.06264	9.19642	9.26527	8.9767	9.11432	8.80714	8.98947	9.17535
APPL2	4.9852	4.9852	12.9722	4.9852	7.63058	5.76176	3.36266	5.36808	5.87046	7.46278	8.37331	5.87046	9.94231	10.8329	4.63163	8.29397	4.28629	4.28629	9.23276	4.28629	8.43474	5.75017	4.73767	5.05251	4.73767	10.6506	8.01899	4.73767	4.73767	5.60485	5.13484	5.31821	5.8109	5.58841	5.51286	5.95181	5.8395	5.48762	6.15214	6.07855	6.04548	6.61531	6.65386	7.04381	5.784	6.28007	6.06971	5.16907	5.84747
APRT	9.32239	9.87337	10.9954	9.94289	10.4799	9.9354	6.12915	10.1338	8.74606	8.88597	9.75613	9.89787	8.54415	10.5605	9.15913	9.88814	10.2122	9.59378	10.9809	9.62001	9.75551	10.1448	8.90099	9.58823	9.905	8.97349	10.002	10.815	9.35408	9.91035	9.82822	9.8154	9.79622	9.73183	9.79271	10.0448	9.98102	9.89975	10.1681	10.1053	10.1236	10.4674	10.4072	10.4892	9.92359	9.85391	9.9612	9.84536	9.73495
APTX	0.822755	10.8131	10.3241	6.00023	11.086	0.760121	12.6469	6.50013	3.93434	5.07038	1.303	9.19409	10.4688	3.73576	10.4075	10.6109	9.00706	9.80423	9.66029	9.79542	8.65038	10.0618	11.6335	10.3774	9.28593	10.1776	10.5523	10.8837	8.68072	8.625	8.78914	8.59513	8.7503	8.5579	8.80613	8.96092	8.89664	8.90017	9.14321	9.01816	8.9413	8.56043	8.65921	9.02232	9.01869	9.00946	8.68265	8.69056	8.60671
AQP1	2.4132	2.4132	2.4132	2.4132	2.4132	2.4132	2.43866	2.4132	2.4132	2.4132	2.4132	2.4132	2.4132	2.4132	2.4132	2.4132	2.4132	2.4132	2.4132	2.4132	2.4132	2.4132	2.4132	2.4132	2.4132	2.4132	2.4132	2.4132	2.4132	5.96099	5.84586	5.85515	6.51031	6.59196	6.43875	5.67547	5.68336	5.43731	-0.683622	-2.28201	-2.26997	1.80934	1.92969	-1.50477	-0.460648	-1.58124	-2.10819	3.392	3.73964
AQP10	0.135384	0.135384	0.135384	0.135384	0.135384	0.135384	0.31613	0.135384	0.135384	0.135384	0.135384	0.135384	0.135384	0.135384	0.135384	0.135384	0.135384	0.135384	0.135384	0.135384	0.135384	0.135384	0.135384	0.135384	0.135384	0.135384	0.135384	0.135384	0.135384	-0.135384	1.61956	0.681397	-0.135384	0.149228	-0.135384	-0.135384	0.367126	-0.135384	0.26846	0.0154682	-0.135384	-0.135384	0.540434	-0.135384	-0.135384	-0.135384	-0.135384	-0.135384	0.225527
AQP11	0.105928	0.105928	0.105928	0.105928	0.105928	0.105928	1.27927	0.105928	0.444619	0.444619	0.444619	0.444619	0.318434	0.444619	3.57362	3.57362	5.3458	7.17407	5.01939	8.48636	7.43977	7.67358	3.57362	6.96878	3.57362	3.57362	3.34979	5.17714	3.57362	3.56969	3.66524	3.5264	4.3041	3.38522	3.96198	2.73897	2.89603	3.31765	3.73757	3.55286	3.41475	2.8304	2.80191	2.93517	3.19786	3.08137	2.94454	3.4519	3.02001
AQP12A	-0.0706632	-0.0706632	-0.0706632	-0.0706632	-0.0706632	-0.0706632	-0.0492612	-0.0706632	-0.0706632	-0.0706632	-0.0706632	-0.0706632	-0.0706632	-0.0706632	-0.0706632	-0.0706632	-0.0706632	-0.0706632	-0.0706632	-0.0706632	-0.0706632	-0.0706632	-0.0706632	-0.0706632	-0.0706632	-0.0706632	-0.0706632	-0.0706632	-0.0706632	0.0706632	0.0706632	0.0706632	0.0706632	0.0706632	0.0706632	0.0706632	0.0706632	0.0706632	0.0706632	0.0706632	0.0706632	0.0706632	0.0706632	0.0706632	0.0706632	0.0706632	0.0706632	0.0706632	0.0706632
AQP12B	-0.0553439	-0.0553439	-0.0553439	-0.0553439	-0.0553439	-0.0553439	-0.0502051	-0.0553439	-0.0553439	-0.0553439	-0.0553439	-0.0553439	-0.0553439	-0.0553439	-0.0553439	-0.0553439	-0.0553439	-0.0553439	-0.0553439	-0.0553439	-0.0553439	-0.0553439	-0.0553439	-0.0553439	-0.0553439	-0.0553439	-0.0553439	-0.0553439	-0.0553439	0.0553439	0.0553439	0.0553439	0.0553439	0.0553439	0.0553439	0.0553439	0.0553439	0.0553439	0.0553439	0.0553439	0.0553439	0.0553439	0.0553439	0.0553439	0.0553439	0.0553439	0.0553439	0.0553439	0.0553439
AQP2	0.0852169	0.0852169	0.0852169	0.0852169	0.0852169	0.0852169	0.0852169	0.0852169	0.0852169	0.0852169	0.0852169	0.0852169	0.0852169	0.0852169	0.0852169	0.0852169	0.0852169	0.0852169	0.0852169	0.0852169	0.0852169	0.0852169	0.0852169	0.0852169	0.0852169	0.0852169	0.0852169	0.0852169	0.0852169	-0.0852169	1.12597	-0.0852169	-0.0852169	-0.0852169	-0.0852169	-0.0852169	-0.0852169	0.139398	-0.0852169	-0.0852169	-0.0852169	-0.0852169	-0.0852169	-0.0852169	-0.0852169	-0.0852169	0.0456782	1.0236	1.0608
AQP3	2.27044	2.27044	2.27044	10.767	2.27044	2.95388	14.9667	2.27044	2.53372	4.3267	8.84841	7.24407	5.90767	2.79126	5.20045	9.41147	11.3337	9.4209	10.0378	10.4921	8.62869	5.10937	11.2692	9.95885	6.28342	6.55085	6.55085	6.55085	4.11638	7.32259	7.54898	7.40268	7.02955	7.09587	6.96069	6.83421	7.20979	7.06182	6.2226	5.72692	6.37181	3.32407	3.28463	3.99371	6.53328	6.21036	6.49523	7.17428	7.43465
AQP4	0.269401	0.269401	0.269401	0.269401	0.269401	0.269401	0.467901	0.269401	0.269401	0.269401	0.269401	0.269401	0.269401	0.269401	0.269401	0.269401	0.269401	0.269401	0.269401	0.269401	0.269401	0.269401	0.269401	0.269401	0.269401	0.269401	0.269401	0.269401	0.269401	-0.269401	-0.269401	0.178088	0.464103	1.67025	1.2918	0.154661	-0.269401	0.101803	-0.0608591	0.125077	2.10906	4.28947	3.88815	3.03845	0.398621	-0.269401	-0.269401	-0.269401	-0.269401
AQP5	0.651644	0.651644	0.651644	0.651644	0.651644	0.651644	0.651644	0.651644	0.651644	0.651644	0.651644	0.651644	0.651644	0.651644	0.651644	0.651644	0.651644	0.651644	0.651644	0.651644	0.651644	0.651644	0.651644	0.651644	0.651644	0.651644	0.651644	0.651644	0.651644	0.0291389	0.796725	0.582887	0.671342	-0.13595	1.01233	1.88313	1.2555	1.48857	0.935001	0.778947	1.21651	2.30756	1.6284	1.95409	-0.338516	0.614101	0.783254	-0.348054	0.720934
AQP6	2.47941	3.31858	6.07664	5.13578	2.01167	-0.21809	1.97074	4.42609	3.61132	3.55815	1.43865	4.12867	4.12025	1.14391	3.36382	3.45743	2.10838	2.06726	4.7588	1.01794	3.4017	2.89046	2.75986	2.20015	2.41507	4.07009	2.20015	2.20015	3.30504	1.43124	1.65278	2.76026	1.77353	2.07642	2.28301	1.15687	2.01829	1.21093	1.82859	1.53051	1.86175	1.60523	2.23565	2.59055	1.6459	2.22715	2.72258	1.05085	0.528689
AQP7	1.62435	1.62435	1.62435	6.77701	1.62435	0.593819	0.737884	1.62435	0.804556	0.804556	0.804556	0.804556	0.726043	0.804556	0.929296	0.929296	1.16973	1.16973	1.16973	5.01332	0.929296	2.16823	0.929296	0.929296	0.929296	0.929296	0.929296	0.929296	0.929296	0.198155	1.36107	-0.511555	0.747998	0.118946	1.75097	1.4338	1.64984	1.91341	0.906723	1.45892	1.09288	2.03005	1.19171	0.594656	0.106293	-0.12809	0.399708	1.12446	0.788151
AQP8	-0.0432881	-0.0432881	-0.0432881	-0.0432881	-0.0432881	-0.0432881	0.013754	-0.0432881	-0.0432881	-0.0432881	-0.0432881	-0.0432881	-0.0432881	-0.0432881	-0.0432881	-0.0432881	-0.0432881	-0.0432881	-0.0432881	-0.0432881	-0.0432881	-0.0432881	-0.0432881	-0.0432881	-0.0432881	-0.0432881	-0.0432881	-0.0432881	-0.0432881	0.0432881	0.0432881	0.443536	0.0432881	0.372776	0.908655	0.0432881	0.605875	0.0432881	0.0432881	0.0432881	0.0432881	0.0432881	0.0432881	0.427048	0.0432881	0.0432881	0.0432881	0.421022	0.0432881
AQP9	-0.000422694	-0.000422694	-0.000422694	-0.000422694	-0.000422694	-0.000422694	-0.000422694	-0.000422694	-0.000422694	-0.000422694	-0.000422694	-0.000422694	-0.000422694	-0.000422694	-0.000422694	-0.000422694	-0.000422694	-0.000422694	-0.000422694	-0.000422694	-0.000422694	-0.000422694	-0.000422694	-0.000422694	-0.000422694	-0.000422694	-0.000422694	-0.000422694	-0.000422694	0.000422694	0.000422694	0.000422694	0.000422694	0.000422694	1.19255	0.000422694	0.000422694	0.000422694	0.000422694	0.000422694	0.000422694	0.000422694	0.000422694	0.513076	0.000422694	0.000422694	0.000422694	0.000422694	0.000422694
AQR	7.99162	9.8979	9.03374	11.4734	8.03823	2.93212	7.39764	4.15841	7.78889	11.7632	7.32954	5.08926	10.71	7.96431	7.23201	12.8294	8.30094	9.80807	7.11501	3.75165	9.1984	10.1917	13.6011	12.2859	8.82322	12.4737	11.3721	9.4064	11.778	9.83252	9.83379	9.78241	9.58891	9.81392	9.97823	9.98097	9.95264	10.0623	9.90889	9.78305	10.0679	9.64131	9.44081	10.3009	10.2302	10.265	10.0079	9.4797	9.66053
AR	7.90467	4.11726	2.32768	5.99482	3.5146	2.97072	1.89415	3.5146	1.68196	2.66955	1.6884	1.7923	4.7985	1.6884	3.46509	6.78951	6.03162	2.06095	0.970262	6.03854	0.964185	3.46373	2.72568	2.72568	2.72568	1.665	4.10313	2.59827	2.93226	3.29741	2.87977	3.94123	3.70782	3.1307	3.88399	3.39042	2.27138	3.26419	0.805686	0.599311	-0.273197	6.99424	7.12088	6.94112	0.0935488	0.955464	1.05713	3.71204	3.64112
ARAF	8.40237	4.39118	4.39118	7.41319	4.39118	11.6342	5.22967	10.0411	4.78942	10.3002	6.20026	6.20026	10.9802	9.94507	10.2671	3.14579	10.1184	8.92262	9.64684	4.68924	7.22403	9.16356	6.68307	6.68307	7.33339	9.42155	6.1587	7.11709	8.7873	8.49376	8.40271	8.34247	8.26701	8.3962	8.1221	7.39105	7.33162	7.23259	7.05898	7.0306	6.85316	7.36557	7.60941	7.4172	8.00315	8.20072	8.16214	8.00249	8.16622
ARAP1	12.4938	5.09398	4.81452	3.26533	6.12135	1.93446	6.55226	5.09398	14.2292	3.69221	7.90792	9.0311	12.2908	11.6846	8.61623	4.54868	4.24331	2.19511	8.22206	4.24331	4.54868	10.043	4.54868	10.3718	5.30676	4.54868	4.54868	6.77809	4.54868	8.23617	8.08837	8.11091	8.21999	8.05479	8.25864	8.70103	8.78211	8.87771	9.01373	8.81437	9.2029	7.73687	7.74586	7.66489	9.05882	8.9684	9.13189	8.14488	8.20187
ARAP2	6.00319	2.75881	2.25268	2.82205	2.25268	0.644022	1.82891	2.25268	4.76127	2.81407	6.28106	4.50162	4.6332	3.6315	2.29275	2.0118	1.79955	1.79955	3.39839	1.79955	2.0118	1.72657	2.0118	2.5485	2.0118	3.67845	4.35887	2.57097	4.24536	3.38279	2.00317	2.48394	2.05059	2.05566	1.79635	2.64441	2.10786	2.13706	0.456206	1.08817	1.10484	3.03488	4.23211	4.30459	2.43574	0.822449	1.18293	3.86277	2.64161
ARAP3	2.42625	9.11984	2.42625	2.42625	2.42625	1.08753	1.57962	2.42625	2.31651	1.25786	1.25786	1.25786	1.19413	1.25786	1.39499	1.39499	1.29891	1.29891	1.29891	1.29891	5.31506	1.39499	1.39499	1.39499	1.39499	1.39499	1.39499	1.39499	1.39499	3.18017	2.97985	3.84529	3.76382	3.40036	3.3664	3.48306	3.74494	3.64026	3.92739	3.46047	3.60879	5.88045	6.40538	6.41743	1.88538	2.04944	2.1617	1.828	2.21799
ARC	0.408457	0.408457	0.408457	0.408457	0.408457	0.408457	0.408457	0.408457	0.408457	0.408457	0.408457	0.408457	0.408457	0.408457	0.408457	0.408457	0.408457	0.408457	0.408457	0.408457	0.408457	0.408457	0.408457	0.408457	0.408457	0.408457	0.408457	0.408457	0.408457	3.44015	0.0549186	0.419463	3.37747	0.545079	0.801669	-0.222808	-0.408457	1.63701	0.407859	0.200329	0.655081	5.60192	5.82003	5.77274	1.50852	-0.145834	0.118341	0.342932	0.223867
ARCN1	11.5279	10.2746	8.6455	11.6055	9.40696	0.845848	7.21494	9.32355	11.4312	11.4763	12.1767	7.04737	7.6367	5.03697	11.8668	10.95	11.0266	8.92537	6.66951	7.09766	8.1123	9.90863	11.5136	9.2764	10.4775	6.83323	11.4946	9.45526	11.6267	10.1364	9.96347	10.3502	10.3644	10.1428	10.2122	10.1337	9.98087	9.99872	9.97566	9.985	9.86177	10.7943	10.7006	10.2085	9.78908	9.62801	9.91091	10.4214	10.2427
AREG	0.194772	0.194772	0.194772	0.194772	0.194772	0.194772	0.194772	0.194772	0.194772	0.194772	0.194772	0.194772	0.194772	0.194772	0.194772	0.194772	0.194772	0.194772	0.194772	0.194772	0.194772	0.194772	0.194772	0.194772	0.194772	0.194772	0.194772	0.194772	0.194772	-0.194772	-0.194772	-0.194772	-0.194772	-0.194772	-0.194772	-0.194772	-0.194772	-0.194772	0.450697	0.537282	0.212862	3.00889	1.08494	0.479034	-0.194772	0.239996	-0.194772	0.736063	-0.194772
AREL1	11.176	6.49255	6.42507	4.79194	2.82492	3.99212	8.16746	6.19358	4.78267	11.4202	11.4971	3.79899	8.22696	7.4822	8.77353	2.60665	7.8319	10.956	8.5355	11.5571	6.33576	8.9656	7.96374	9.57924	10.325	11.4962	6.76963	2.52513	7.16799	8.22083	8.36954	8.39055	8.33773	8.40399	8.28583	8.34825	8.31624	8.16614	8.19269	8.18983	8.05689	8.06689	8.22313	8.52394	8.94961	8.99387	8.89218	8.82232	8.78733
ARF1	8.67245	9.71907	1.37676	11.1236	11.8925	13.5126	13.4252	7.25333	11.8607	11.7075	9.7062	11.1796	10.5596	12.3619	12.8287	10.6401	12.0126	11.6984	12.2173	13.0714	12.0958	11.7517	11.5537	11.9569	11.4751	12.5645	13.0767	12.1593	11.8943	12.2713	12.1324	12.2321	12.1405	12.3089	12.0796	11.9328	11.949	11.8746	11.7622	11.6452	11.6429	11.6533	11.6014	11.2565	11.3875	11.4788	11.3082	12.0673	12.2371
ARF3	12.6635	11.9287	3.65396	12.8602	9.30155	13.9176	7.37508	12.5625	10.4448	8.26752	12.0755	10.8593	9.31105	7.27479	10.1729	10.5579	7.7524	10.8839	8.87981	10.8402	10.3689	6.69015	12.2964	10.4275	10.4411	8.19147	9.69504	10.3227	9.86883	10.6284	10.661	10.5789	10.5408	10.4546	10.5944	10.4596	10.5178	10.4348	10.6616	10.6662	10.6656	10.6962	10.7052	10.5525	10.6546	10.6672	10.7919	10.4888	10.5096
ARF4	9.23883	11.8621	10.2498	10.2188	11.2481	12.48	1.6169	11.2129	11.3475	11.852	10.6259	11.581	1.18561	10.6428	10.745	12.4981	11.5086	11.8409	10.7628	12.0214	10.9377	11.3215	11.6717	10.9864	10.6162	11.4954	11.4342	11.3491	11.3961	10.7818	10.9201	10.8166	10.8151	10.9771	10.8896	10.7331	10.6939	10.6789	10.7827	10.8057	10.8035	11.3715	11.3834	11.3555	10.564	10.6389	10.7113	10.8466	10.8106
ARF5	10.5936	6.79619	3.40259	8.80369	7.51167	9.82843	4.25764	10.8247	6.59145	9.91999	5.59336	1.03531	3.91016	9.22848	4.94921	4.53674	4.81862	7.58082	4.81862	11.2626	8.03243	9.00209	4.94921	1.59988	9.00959	7.14343	4.94921	9.1632	8.18022	9.20798	9.32953	9.29089	9.27452	9.26608	9.17643	8.73012	8.82406	8.87513	9.18777	9.24452	9.20225	9.67545	9.62528	9.49823	9.17378	9.15609	9.14574	9.37633	9.22552
ARF6	13.6003	12.6951	8.52249	12.9497	13.277	11.731	13.9637	12.6161	10.9821	9.85754	14.2734	13.2348	7.59648	11.2819	12.8319	10.5236	12.0436	12.2577	11.8783	10.8945	12.2895	12.0809	12.0434	12.7513	11.2947	13.6794	12.419	12.3383	13.6643	9.67763	9.94084	9.84784	9.93439	9.73092	9.67242	9.44657	9.59121	9.57712	9.48549	9.19189	9.41018	9.23594	9.54996	9.53199	9.07192	9.09318	9.07971	9.7627	9.83216
ARFGAP1	7.97479	6.41872	4.20733	11.6783	6.09805	0.84198	6.52231	7.71188	11.6257	2.52588	5.32043	4.54377	7.80521	7.73614	7.06442	8.71145	6.59701	7.52808	8.05702	10.9693	5.53923	10.9499	5.7136	6.69713	9.25227	1.8865	8.83598	2.68353	2.96425	8.29193	8.4733	8.04182	8.02055	8.21192	8.24143	8.09904	8.08081	8.15795	8.18022	7.97755	8.29645	7.78933	7.93852	7.85365	8.02067	8.18379	8.23589	8.14383	8.40447
ARFGAP2	9.84089	10.7436	12.8391	11.6694	11.6623	2.38029	5.35994	11.7532	11.3523	3.38641	6.77738	7.84496	8.11071	9.81161	10.9244	11.2104	10.3877	9.58133	12.3742	5.13718	9.46378	11.0116	12.9522	8.22358	6.97106	5.14257	10.1981	9.62326	9.04276	9.2597	9.40212	9.37559	9.30231	9.61247	9.24337	9.39085	9.30355	9.29554	9.75949	9.93889	9.88906	9.20032	9.10652	9.27043	9.80777	9.71461	9.47744	9.38843	9.27015
ARFGAP3	4.64023	10.2574	5.58475	5.58475	12.5781	0.763699	5.26157	4.5054	9.33834	6.01005	5.78928	5.78928	7.43626	8.06316	9.5833	4.9623	4.0009	4.0009	4.0009	5.25217	9.74393	8.44156	4.9623	9.50995	6.22217	5.79879	2.47884	8.97603	4.9623	7.55242	7.42252	7.55044	7.70084	7.69415	8.00942	7.35065	7.58816	7.50533	7.72007	7.90782	7.81208	8.16925	7.97377	7.13899	7.69744	7.60355	7.50441	7.45088	7.85005
ARFGEF1	13.2647	11.8732	12.0986	12.2839	13.5396	15.3104	12.5514	14.3122	7.69725	9.4469	12.9822	10.9732	10.3186	10.6837	8.57025	4.77472	6.33303	6.74326	1.63499	5.87362	11.0992	9.31278	13.175	4.55596	7.06793	9.884	7.65979	2.90465	10.1288	10.3454	10.2659	10.0741	10.1646	10.1759	10.4127	10.1369	10.0777	10.1225	10.2463	10.3475	10.2798	10.1359	9.91586	9.48233	10.4473	10.4341	10.3969	10.2686	10.3377
ARFGEF2	12.7333	12.8817	10.2441	10.4033	11.1525	8.28924	8.40371	12.0159	12.6599	9.62036	8.64675	7.22153	8.96724	12.4793	11.2087	9.45398	7.46401	9.91331	4.71242	8.68663	9.24423	9.0897	12.6904	5.27275	11.3038	8.00051	3.41425	7.57347	11.6528	10.1458	9.51907	9.35026	10.1453	10.0577	10.0426	9.64923	9.90759	9.30099	9.16107	9.62482	9.62658	8.68545	9.09794	8.98984	8.78234	9.76843	9.30609	9.31566	9.39053
ARFGEF3	6.27305	5.47354	4.77478	7.18724	6.6492	1.24075	3.60612	6.71624	5.48547	3.6619	3.96974	3.7981	7.82062	2.13121	6.02024	6.67047	5.96728	8.68184	4.06971	6.29774	4.3465	6.59704	5.49046	5.02458	5.48963	5.54577	5.01307	4.5045	7.84239	5.54311	5.57578	5.66872	5.77763	5.86097	6.00295	6.38186	6.42472	6.33373	6.41028	6.32458	6.45838	8.34176	8.6653	7.4797	5.48647	5.49436	5.53158	5.41327	5.47085
ARFIP1	11.6026	6.204	10.7606	4.93648	8.82297	7.40717	4.73774	6.204	3.59574	10.2469	7.57656	9.67485	4.59592	7.54725	9.41646	9.62822	7.52559	9.99292	9.88198	3.43994	8.28667	10.0091	10.8969	9.04133	9.43616	11.5149	8.95804	4.45731	5.16921	8.84192	8.7292	8.99761	8.98963	8.75303	8.87292	8.75662	8.64631	8.83243	8.63216	8.65628	8.72719	8.38301	8.15075	7.98516	8.6772	8.57081	8.82298	8.8184	8.95834
ARFIP2	10.1322	9.58708	7.34094	11.1597	7.47498	-0.013226	6.60401	3.53108	6.43359	4.19873	1.77231	5.66379	7.14828	7.34077	7.34314	3.17486	3.15166	3.29787	2.63349	9.2325	9.68942	8.86815	10.7588	8.47236	9.1669	9.40587	9.24207	9.10393	7.09732	8.784	8.92636	8.96422	8.92242	8.75279	8.88633	8.76792	8.74367	8.70894	8.65822	8.60608	8.75951	8.72866	8.39665	9.03643	8.78173	8.87781	8.78605	9.11354	9.22122
ARFRP1	2.91383	3.2911	2.91383	4.18388	4.00536	0.327947	4.51652	5.34673	4.51933	2.41415	3.24206	9.11329	0.817794	7.77607	1.98883	2.23582	1.43893	1.58504	6.89506	10.303	6.85533	3.10962	3.56921	2.95797	9.06213	2.37377	1.313	8.76814	0.752626	8.19206	7.1174	7.86571	8.22479	7.75203	7.87447	8.21453	8.94444	8.09308	7.74154	7.55931	7.48301	7.56668	7.34419	6.93524	7.91284	7.45885	7.45621	7.37605	7.03726
ARG1	-0.0995411	-0.0995411	-0.0995411	-0.0995411	-0.0995411	-0.0995411	0.328783	-0.0995411	-0.0995411	-0.0995411	-0.0995411	-0.0995411	-0.0995411	-0.0995411	-0.0995411	-0.0995411	-0.0995411	-0.0995411	-0.0995411	-0.0995411	-0.0995411	-0.0995411	-0.0995411	-0.0995411	-0.0995411	-0.0995411	-0.0995411	-0.0995411	-0.0995411	0.0995411	0.0995411	0.0995411	0.0995411	0.0995411	0.0995411	0.0995411	0.0995411	0.0995411	0.306351	0.328193	0.637669	1.71002	1.99981	0.0995411	0.0995411	0.0995411	0.0995411	0.0995411	0.0995411
ARG2	10.2652	0.684614	0.784142	2.37966	2.37966	-0.0631589	3.56468	2.67036	1.00376	0.917332	0.917332	0.917332	5.10759	0.917332	4.175	9.45456	7.52558	3.7182	3.45366	3.7182	4.175	8.63883	4.175	9.58835	9.40987	4.175	4.175	4.29541	8.87365	7.03156	7.02469	7.16421	6.98863	7.26283	7.47099	7.20036	7.18375	6.86454	7.13112	6.66485	7.3574	8.37224	8.59061	8.40277	7.15394	7.47933	7.02068	7.07216	6.98205
ARGFX	11.4348	12.1792	10.0702	10.7695	9.59769	1.10569	5.43473	11.263	1.04032	1.51691	1.04032	1.04032	3.13047	1.04032	0.713558	2.10725	0.534743	0.534743	0.534743	0.534743	0.682578	0.682578	0.682578	1.11199	0.682578	3.40995	0.682578	0.682578	0.682578	4.74911	4.96192	5.40124	4.99963	4.72833	4.59285	6.35233	6.39237	6.37022	6.0693	6.12785	6.07683	-0.209507	0.335999	-0.209507	4.65459	4.81024	4.5884	5.20421	4.8101
ARGLU1	9.75692	9.68603	11.5287	9.74402	10.0655	9.84626	7.47289	4.39299	7.72758	7.90398	13.7951	7.46855	13.2716	11.5821	9.36207	9.85828	11.3842	9.91446	6.11213	9.20279	10.0394	10.1875	8.5361	8.23778	10.2799	8.95769	6.75817	9.13273	8.68334	10.2725	10.2843	10.4147	10.2274	10.1502	10.2296	10.2057	10.0196	10.0588	9.87309	9.71809	9.89717	10.6806	10.6212	10.7371	10.2955	10.2484	10.3777	10.2713	10.3918
ARHGAP1	14.018	11.5313	12.7601	11.7643	11.7832	10.7355	6.58572	3.44416	9.98031	11.9715	10.3468	12.3833	8.98261	11.0731	9.44546	12.1722	10.0023	11.49	7.51016	10.1961	10.5014	8.13732	8.85676	10.006	10.6326	7.11848	6.61945	9.55935	10.2366	8.78079	9.17842	8.98754	8.92732	9.08283	9.11435	9.16247	9.09127	9.15423	9.12462	9.22643	9.35069	7.98697	8.5205	7.85359	9.20008	8.92964	9.23148	9.0202	9.02693
ARHGAP10	2.12495	2.12495	2.12495	8.66741	2.12495	0.816462	5.98481	2.12495	10.2797	10.284	6.02505	6.02505	11.5595	6.02505	8.0007	6.55002	6.58499	7.98067	10.0509	7.79969	8.96912	8.05461	9.42966	6.75502	9.52475	8.69509	6.55002	9.86407	6.55002	6.60487	6.05729	6.36431	6.78557	6.39727	7.08777	6.95485	6.89816	6.86368	6.92502	6.72571	7.00868	6.76931	6.74155	5.06123	6.70479	6.73608	7.15209	7.31847	7.2973
ARHGAP11A	6.87377	7.93573	12.2069	5.57676	9.42571	10.9898	4.63388	4.71059	12.5594	11.4643	7.51428	8.15163	8.41985	10.1077	5.19632	3.63008	5.66004	10.3122	10.8695	6.7051	11.2215	10.0551	13.2925	11.8563	10.5319	10.0518	9.46378	8.17409	12.3812	9.11859	9.33432	9.44542	9.51962	9.46093	9.47583	9.7332	9.83105	9.81666	9.67635	9.5983	9.54654	9.42668	9.57956	9.8199	9.67076	9.52081	9.76604	9.53725	9.66879
ARHGAP11B	3.30492	4.21716	9.81945	2.62176	3.30492	1.05705	4.46796	3.30492	1.58378	1.58378	1.58378	1.58378	2.49957	1.58378	3.0576	8.70366	2.71205	2.71205	2.71205	4.63616	3.0576	2.7535	3.0576	8.24765	3.0576	3.0576	3.0576	3.0576	9.57031	5.59161	5.40676	5.35235	5.43415	5.40737	5.41945	5.86562	5.99527	5.44521	5.37749	5.65512	5.49549	5.22113	5.66327	6.21423	5.58865	5.78545	5.17184	5.26105	5.55478
ARHGAP12	7.1266	10.5054	8.48406	10.7704	5.40457	0.80075	5.74574	11.8886	11.6795	11.622	8.15577	7.78976	4.04752	10.3662	5.65879	5.62387	4.94982	4.94982	11.158	4.94982	8.39498	2.81107	5.65879	6.63911	10.559	9.78481	9.51927	8.34912	5.20295	8.39301	8.49885	8.55	8.55024	8.55936	8.67391	8.8901	8.84128	8.76888	8.41927	8.26599	8.18129	8.83525	8.74746	8.76866	8.5279	8.49253	8.50625	8.63081	8.30538
ARHGAP15	4.21227	1.79996	6.99481	6.18543	4.31449	0.851108	2.75446	5.12785	7.65278	5.69242	11.7212	10.4475	6.04207	6.16949	6.25436	4.50036	6.04054	3.61957	3.61957	6.15315	5.73175	1.95132	5.00976	4.41435	3.68575	3.68575	5.61559	3.68575	5.0948	3.32146	3.00796	3.45352	2.77122	3.13047	3.0125	3.18049	3.18145	3.88416	3.1212	3.26025	3.19431	4.2935	4.43095	4.48067	3.52174	3.32718	3.16172	2.17913	3.02326
ARHGAP17	11.2159	11.1297	4.57338	4.75246	1.40725	0.763319	9.2072	2.43133	4.49917	3.05	2.24663	5.62872	9.15083	9.15761	3.10641	9.33506	10.3836	6.54207	3.56249	5.64624	6.93337	7.46814	10.1406	4.96255	2.54158	7.03591	2.45828	7.68782	3.4392	7.63163	7.38533	7.30519	7.82482	7.5886	7.5959	7.65929	7.77446	7.50904	7.44254	7.3866	7.51332	8.0148	8.40753	8.28509	8.02331	7.6984	7.95876	8.06951	7.95585
ARHGAP18	4.29249	11.7154	9.87907	4.29249	2.03102	0.709836	10.9015	4.29249	8.07533	2.37978	12.5297	6.87417	5.88864	4.13842	10.3359	8.06552	10.3888	10.599	6.53909	7.27903	10.7198	11.9879	7.37896	10.6304	8.34264	4.50872	7.37896	3.65532	12.3821	7.15592	7.02414	6.59507	6.82281	7.20191	7.63282	7.60948	7.97256	7.40586	7.68576	7.77417	7.38846	7.14009	5.9143	5.77877	7.85665	8.0407	7.60197	7.02536	7.88792
ARHGAP19	3.5879	3.53068	11.9254	3.5879	3.5879	1.51782	6.21157	3.5879	6.68496	12.0673	6.68496	6.6899	4.95604	8.8696	3.37278	4.9136	4.57034	9.25827	4.97307	5.0691	4.02265	9.14531	4.9136	4.8238	2.69743	6.65277	7.73469	4.9136	10.5235	8.09278	8.32855	8.00324	8.13933	7.85191	8.14862	8.09747	7.84447	8.17977	8.40997	8.44607	8.05103	8.34796	8.25205	8.16612	8.04039	8.27009	8.08944	7.92124	7.99522
ARHGAP19-SLIT1	0.505977	0.505977	0.505977	7.05773	-0.00837796	-1.00337	0.471797	0.505977	0.06991	0.06991	0.06991	1.42439	-0.313	0.06991	7.65621	0.119012	-0.231734	-0.231734	-0.231734	-0.231734	0.119012	5.76984	0.119012	0.119012	0.119012	0.119012	0.119012	0.119012	0.119012	1.60212	2.01017	1.29141	1.00337	1.00337	1.47481	2.87922	1.00337	1.47741	2.74649	1.00337	2.45489	1.00337	1.75775	3.52118	2.88906	2.53013	2.79688	1.00337	1.49616
ARHGAP20	0.682613	0.682613	1.88721	0.682613	0.682613	0.441694	0.529532	0.682613	0.441694	0.441694	0.441694	0.441694	0.441694	0.441694	0.441694	0.441694	0.441694	0.441694	0.441694	0.441694	0.441694	0.441694	0.441694	0.441694	0.441694	0.441694	0.441694	0.441694	0.441694	1.28489	1.0795	1.73282	0.146835	0.83837	0.651313	-0.441694	1.44002	1.08768	-0.441694	-0.441694	0.31697	1.66599	1.42332	1.48594	-0.0792486	-0.0565197	-0.0443192	1.54263	0.257301
ARHGAP21	5.2599	10.3435	7.10821	12.0185	8.45391	2.66877	11.8433	8.95768	12.9482	12.8047	9.03433	5.68931	7.29166	9.84863	8.61078	6.56583	7.90383	8.96745	11.0135	8.30845	10.815	10.1389	11.1024	8.8778	9.11598	12.5095	10.593	9.62853	10.4802	9.20687	9.05395	9.09818	9.28737	9.12903	9.35681	9.72682	9.58299	9.55133	8.43371	8.43487	8.06112	9.30251	9.20735	9.00357	9.79889	9.69869	9.69463	9.65957	9.49617
ARHGAP22	5.381	6.67591	7.06991	6.28891	5.8291	-0.000958694	3.97819	6.62862	4.77713	5.81786	7.0561	5.63186	7.64718	3.96756	4.79716	2.44756	1.16365	1.44243	4.97015	5.65885	4.6883	2.98994	5.13566	5.01991	4.01774	5.19208	5.45524	4.79012	6.36264	5.15196	5.51465	5.44709	5.04009	5.20808	5.47249	5.15241	5.02574	5.43917	4.41471	4.78337	4.83574	6.21798	6.35284	6.41341	5.01549	5.15363	4.87558	4.9446	5.53175
ARHGAP23	1.78468	1.78468	1.78468	1.78468	1.78468	1.78468	3.66281	1.78468	2.50984	2.50984	2.50984	2.50984	6.68468	2.50984	6.07932	6.07932	6.01701	10.115	9.83535	6.01701	7.51735	10.3746	4.44408	12.022	8.40707	6.07932	6.07932	9.88561	7.63145	5.32126	5.07182	4.38747	5.56731	5.24047	5.40559	6.49105	5.84839	6.0177	4.92647	4.76398	4.46749	6.97906	6.93337	8.22636	5.07459	5.08596	5.44504	5.73178	6.42768
ARHGAP24	0.488797	0.488797	0.488797	0.488797	0.488797	0.488797	1.70408	0.488797	0.794331	0.794331	0.794331	0.794331	0.6805	0.794331	10.5973	8.54474	4.00633	4.00633	4.00633	2.6839	9.51751	8.0429	5.35577	8.87204	4.36158	5.35577	9.03704	10.349	5.35577	2.75379	3.56305	2.83994	3.37934	3.31818	3.62215	2.35319	3.05971	1.89315	-0.206078	0.950888	1.17409	5.02205	3.89262	1.97564	3.18289	2.83451	3.26769	3.44188	4.04068
ARHGAP25	1.29713	1.00109	0.936118	4.53908	0.981549	0.162461	3.01363	1.29713	5.03523	1.92161	6.27622	3.5086	6.14418	3.59348	3.17553	1.70006	1.21956	1.21956	1.21956	1.21956	1.70006	1.95235	5.65544	2.0774	2.15167	1.70006	1.70006	3.56239	3.70446	3.39463	3.03811	3.55848	3.55089	2.74916	3.04105	3.15096	3.09648	3.68989	3.63051	3.60268	3.96713	3.64422	3.90511	3.58274	3.52458	2.48773	3.32457	2.27944	3.18297
ARHGAP26	8.33089	8.45244	9.05068	9.86152	7.86757	3.14695	9.36411	11.3481	7.95541	8.27717	9.85143	8.2352	10.5661	6.97292	7.55511	7.5401	8.10611	6.45363	7.74422	9.33151	7.46335	7.47518	8.40317	7.69099	5.42216	8.93676	8.306	6.26518	8.94638	6.84387	6.96172	6.69487	7.50481	7.39315	7.57836	7.4785	6.97148	7.54405	6.76013	7.25639	7.09973	9.13193	8.9223	8.82268	7.58167	7.33295	7.60506	6.67563	7.13959
ARHGAP27	6.30167	6.72497	4.01975	5.5368	6.92433	1.24387	8.26135	5.12523	5.13294	5.225	7.22525	4.35126	7.87627	4.84066	11.0414	5.38496	4.34822	10.2643	4.39885	5.59652	5.99282	6.34994	6.53236	5.38952	5.54302	5.67801	3.48433	5.672	5.28784	5.71969	5.57356	5.27782	5.76787	6.13462	5.16941	4.95943	4.90583	4.94866	5.61275	4.11107	3.75402	6.6952	5.39979	6.50313	5.30137	5.30295	6.05911	5.28349	6.18915
ARHGAP28	9.81219	6.43262	8.86279	10.0782	5.16064	10.8583	5.20842	9.32974	9.73486	6.77704	6.43115	7.39114	10.1076	8.7409	7.15735	5.47732	7.03411	6.37649	7.42629	7.32637	8.01936	7.99774	8.59826	6.17317	4.70464	11.411	6.15239	9.70047	9.91688	5.93055	6.29979	6.4344	7.01994	6.95726	6.97289	6.06816	6.39089	6.11347	5.49041	5.16038	4.86528	8.55681	8.60871	7.45046	5.12874	5.09595	5.49257	6.15863	5.81044
ARHGAP29	4.07317	8.5793	8.45189	5.42463	6.95879	4.59657	5.93092	4.54295	10.1887	9.93684	10.0192	9.81931	12.1244	9.5492	8.37545	2.251	8.68866	5.8565	5.32681	8.47724	9.38136	5.37991	6.49286	5.72394	4.10033	5.99334	9.67108	11.1344	7.0671	6.41036	6.44406	6.6227	7.14009	6.9092	6.7735	6.51997	6.37541	6.60154	6.04428	5.98881	6.24985	6.61579	6.91028	5.51896	6.34192	6.10477	6.50959	6.67493	6.47567
ARHGAP30	0.195174	0.195174	0.195174	0.195174	0.195174	0.195174	1.69751	0.195174	0.321644	0.321644	0.321644	0.321644	1.28941	0.321644	2.01582	2.01582	1.44687	1.44687	1.44687	1.44687	6.84708	2.01582	8.96631	2.01582	3.30691	2.01582	2.01582	6.69431	2.01582	1.48715	3.23797	0.30343	1.57067	0.523596	0.708878	0.683756	1.38492	2.88537	1.08419	1.59681	0.295582	-0.0410039	0.118007	1.84981	-0.195174	0.143215	0.141232	0.450196	0.711185
ARHGAP31	3.62886	3.62886	6.34251	3.62886	3.62886	2.79849	4.39891	4.23669	7.82886	7.32101	5.95138	5.10053	8.91679	7.39427	4.18068	4.18068	3.88303	4.51727	3.88303	3.88303	6.24488	4.18068	5.79871	4.04645	5.61623	6.02154	4.18068	5.64087	4.04426	5.8921	5.61027	6.20841	5.94377	5.61516	6.54416	6.12994	6.05302	5.87672	6.01255	6.24114	6.4084	3.85354	4.52249	3.69898	5.36733	4.92081	4.80648	5.40725	5.32564
ARHGAP32	5.4768	11.7121	10.0946	2.32773	2.00089	1.43217	4.68082	5.50738	6.14009	3.94572	3.94572	3.94572	5.96212	10.2347	12.6115	11.6688	6.72699	10.1782	10.8458	6.72699	9.59911	9.90064	7.07012	10.758	7.07012	7.07012	9.17967	10.5871	2.18959	6.80063	6.65358	6.07042	6.51163	7.05334	6.82227	6.23326	6.56956	6.64612	7.36942	7.42802	6.97433	7.74462	8.10534	7.5412	7.27689	7.67594	7.55995	7.25889	6.70147
ARHGAP33	4.39065	4.39065	9.63048	4.96295	8.41935	1.11037	2.94388	4.39065	1.11037	1.11037	1.11037	1.11037	1.11037	1.11037	1.11037	1.11037	1.11037	1.11037	1.11037	1.11037	1.11037	1.11037	1.11037	1.11037	1.11037	1.11037	1.11037	1.11037	1.11037	2.63588	2.10539	1.13286	2.25925	3.11632	5.52523	5.46725	6.53907	6.21323	2.7014	2.49007	2.80143	5.46716	2.1146	5.7836	5.69454	6.39192	4.3659	1.1255	5.51968
ARHGAP35	2.29758	3.19437	3.19437	4.21266	9.18746	2.39567	3.94424	3.19437	9.21654	3.23133	6.75089	12.4285	3.49261	6.51406	4.55828	3.79967	3.12494	3.09355	3.12494	3.12494	3.79967	4.68406	11.9556	5.7088	3.79967	2.31503	2.3644	8.05203	4.62738	5.89311	6.4087	6.173	5.89644	6.61657	6.13901	6.24614	5.74768	6.29045	6.60414	6.64959	6.23757	8.14883	8.43571	8.06978	6.80188	6.8996	7.13455	6.72094	6.77108
ARHGAP36	0.406491	0.406491	0.406491	0.406491	0.406491	0.406491	0.406491	0.406491	0.406491	0.406491	0.406491	0.406491	0.406491	0.406491	0.482681	0.482681	0.577917	0.577917	1.93028	0.577917	0.482681	0.482681	0.482681	0.482681	0.482681	0.482681	0.482681	0.482681	0.482681	1.11774	-0.406491	-0.406491	-0.0214825	-0.406491	-0.406491	1.30483	-0.406491	-0.406491	-0.19808	-0.190603	-0.165042	3.66658	2.05778	1.19185	0.290813	0.602352	0.61024	0.241387	0.333244
ARHGAP39	3.6423	3.6423	3.6423	8.12985	8.85026	4.84581	2.38237	3.6423	2.48877	2.48877	2.48877	2.48877	2.02902	10.0849	2.07089	1.60593	1.48484	1.48484	1.48484	1.48484	1.60593	5.69424	1.60593	1.60593	1.60593	1.60593	1.60593	1.60593	1.60593	4.59734	4.80775	3.62685	4.48939	3.97827	4.67784	3.77978	4.96477	3.92939	4.00179	5.06699	4.55639	3.38064	4.7966	4.52811	5.35643	5.4626	5.60826	4.89381	4.94532
ARHGAP4	1.45836	1.45836	1.45836	1.45836	1.45836	1.45836	1.60745	1.45836	1.5976	2.463	1.5976	1.5976	1.54551	1.5976	1.45836	1.45836	1.45836	1.45836	1.45836	1.45836	1.45836	1.45836	1.45836	1.45836	1.45836	1.45836	1.45836	1.45836	1.45836	2.6427	2.04621	3.04574	3.37219	1.66713	3.76505	3.88136	3.46834	3.99936	4.19378	3.66744	3.8997	6.09177	6.53454	5.73787	4.30331	3.52879	4.12959	2.13024	1.40105
ARHGAP40	0.529335	0.529335	0.529335	0.529335	0.529335	0.529335	0.778535	0.529335	0.529335	0.529335	0.529335	0.529335	0.529335	0.529335	0.529335	0.529335	0.529335	0.529335	0.529335	0.529335	0.529335	0.529335	0.529335	0.529335	0.529335	0.529335	0.529335	0.529335	0.529335	-0.169227	0.182958	-0.529335	0.95784	0.396363	1.75604	1.9688	-0.000290092	0.123661	0.188873	-0.184151	0.0745595	6.4374	6.73575	-0.529335	0.128293	0.170003	0.314741	-0.125955	0.471334
ARHGAP42	11.1599	9.39084	6.38254	10.4488	11.746	12.2002	7.23885	14.7837	7.23428	10.9385	11.8811	7.48429	12.3619	8.03568	8.34275	4.24911	5.87874	10.2627	11.4893	5.22241	4.24911	7.93504	4.24911	4.24911	5.17613	4.24911	4.24911	4.24911	3.95298	8.95381	8.78761	9.08585	8.89514	8.79392	8.76067	8.77523	8.72527	8.61319	8.68809	8.72077	8.53969	8.39278	8.31442	6.92498	8.68431	8.6042	8.69492	8.86775	8.94289
ARHGAP44	3.62535	2.35975	8.95907	11.5048	4.00031	3.78053	4.30633	7.76451	2.6373	3.25772	3.30004	8.39008	6.94369	4.76367	3.20523	8.6763	4.85446	1.84286	4.85446	9.37469	10.0913	4.58862	6.42741	5.59272	3.59414	4.87253	5.51078	8.95588	4.12954	5.93526	6.02999	5.344	4.91104	5.90491	5.76836	6.57107	6.42413	6.02904	6.13917	6.33935	6.34513	6.23312	7.02635	6.83903	6.68863	6.66889	6.35128	5.80928	6.51141
[truncated: 18,824 more rows]
[truncated: 165 more columns]
