# Supplementary material for: IGF1-mediated human embryonic stem cell self-renewal recapitulates the embryonic niche
Source: Nat Commun. 2020 Feb 7;11:764. doi: 10.1038/s41467-020-14629-x (PMC7005693; doi:10.1038/s41467-020-14629-x)
Supplement: Supplementary file 12 — Source Data [file 41467_2020_14629_MOESM12_ESM.xlsx]

## Sheet: Figure 2d
	1ATRX no XIST	2ATRX no XIST	1ATRX 1XIST	2ATRX 2XIST	Total number of cells counted
mTeSR1	43	8	0	0	51
AI	47	3	0	0	50
XXY	0	2	48	1	51

## Sheet: Figure 3c
VCD (x10^4 viable cells/cm2)
days	mTeSR untreated	mTeSR untreated	mTeSR + DMSO	mTeSR + DMSO	mTeSR + OSI	mTeSR + OSI	mTeSR + Everolimus	mTeSR + Everolimus	mTeSR + PD17	mTeSR + PD17	mTeSR + PD03	mTeSR + PD03
	replicate 1	replicate 2	replicate 1	replicate 2	replicate 1	replicate 2	replicate 1	replicate 2	replicate 1	replicate 2	replicate 1	replicate 2
d 0	2	2	2	2	2	2	2	2	2	2	2	2
d 1	6.91	6.58	7.01	7.71	4.89	3.67	5.98	5.77	8.37	7.99	5.94	6.66
d 2	17.91	17.23	19.78	19.03	7.08	5.66	7.45	6.79	20.91	19.24	15.97	15.48
d 3	34.25	33.06	27.94	32.23	10.63	8.48	17.59	14.86	38.38	31.46	17.3	14.64
	t2iL+Go untreated	t2iL+Go untreated	t2iL+Go + DMSO	t2iL+Go + DMSO	t2iL+Go + OSI	t2iL+Go + OSI	t2iL+Go + Everolimus	t2iL+Go + Everolimus	t2iL+Go + PD17	t2iL+Go + PD17	N/A PD03 already added to the medium
	replicate 1	replicate 2	replicate 1	replicate 2	replicate 1	replicate 2	replicate 1	replicate 2	replicate 1	replicate 2
d 0	2	2	2	2	2	2	2	2	2	2
d 1	2.55	2.59	2.61	1.92	3.37	2.03	2.83	2.25	3.22	1.1
d 2	3.52	4.87	2.49	4.84	4.84	3.85	4.49	5.07	4.32	4.22
d 3	8.77	11.54	11.5	13.86	9.36	7.16	12.11	7.79	9.4	12.56
	AI untreated	AI untreated	AI + DMSO	AI + DMSO	AI + OSI	AI + OSI	AI + Everolimus	AI + Everolimus	AI + PD17	AI + PD17	AI + PD03	AI + PD03
	replicate 1	replicate 2	replicate 1	replicate 2	replicate 1	replicate 2	replicate 1	replicate 2	replicate 1	replicate 2	replicate 1	replicate 2
d 0	2	2	2	2	2	2	2	2	2	2	2	2
d 1	2	2	1.97	1.9	1.3	1.13	1.44	1.01	2.71	1.93	1.72	1.81
d 2	6	5.5	4.93	4.72	1.75	1.77	1.54	1.16	8.25	5.58	2.48	1.75
d 3	17.5	12	12.32	11.2	2.57	2.13	1.93	1.44	14.83	16.74	3.36	4.09

## Sheet: Figure 4e
Total number of DAPI+ cells per embryo
	Control	269	146	156	136	113
	IGF 17 nM D2-6.5	129	127	70	170
ICM % as a proportion of DAPI+ cells per embryo
	Control	7.43	2.74	11.54	2.94	15.92
	IGF 17 nM D2-6.5	21.7054	14.1732	28.5714	8.82
NANOG % as a proportion of DAPI+ cells
	Control	3.35	1.37	8.97	1.47	7.96
	IGF 17 nM D2-6.5	14.7287	7.87402	15.7143	6.47
SOX17 % as a proportion of DAPI+ cells
	Control	4.09	1.37	2.56	1.47	7.96
	IGF 17 nM D2-6.5	6.97674	6.29921	12.8571	2.35

## Sheet: Figure 4h
Total number of DAPI+ cells per embryo
	Control	251	193	174	173	240	62	153	201	204	276
	FGF2 100ng	206	145	224	203	157	188	162	163	162
ICM % as a proportion of DAPI+ cells per embryo
	Control	5.98	8.81	8.62	7.51	7.92	11.29	10.46	5.47	8.33	6.16
	FGF2 100ng	3.8835	3.44828	5.8	8.87	12.1	14.89	6.79	5.52	3.7
NANOG % as a proportion of DAPI+ cells
	Control	3.58	3.11	1.72	4.62	3.75	4.84	7.19	2.99	5.88	4.34
	FGF2 100ng	1.45631	1.37931	4.02	5.91	7.01	11.17	3.7	2.45	1.23
SOX17 % as a proportion of DAPI+ cells
	Control	2.39	5.7	6.9	2.89	4.17	6.45	3.27	2.49	2.45	1.81
	FGF2 100ng	2.43	2.07	1.79	2.96	5.1	3.72	3.09	3.07	2.47

## Sheet: Supplementary Figure 5h
VCD (x10^4 viable cells/cm2)
days	mTeSR H1	mTeSR H1	mTeSR H9	mTeSR H9	KSR H9	KSR H9	KSR H1	KSR H1	AI CH2	AI CH2	AI H9	AI H9	AI H1	AI H1	AI Shef6	AI Shef6	AI Shef6
	replicate 1	replicate 2	replicate 1	replicate 2	replicate 1	replicate 2	replicate 1	replicate 2	replicate 1	replicate 2	replicate 1	replicate 2	replicate 1	replicate 2	replicate 1	replicate 2	replicate 3
d 0	2	2	2	2	2	2	2	2	2	2	2	2	2	2	2	2	2
d 1	0.44	0.42	1.51	2.23	3.16	4.99	3.16	2.26	1.73	1.7	2.1	1.63	2.46	2.25	1.68	1.74	1.88
d 2	1.94	1.46	6.51	5.46	4.76	5.3	1.82	3.33	6.42	3.51	4.5	7.53	5.55	5.16	3.6	3	3.7
d 3	6.24	7.12	15.9	15.8	5.88	16.93	6.75	4.17	6.55	5.95	17.98	17.28	11.7	11.86	1.03	1.1	9.76
d 4	16.39	17.38	38.51	40.54	23.78	28.93	8.59	3.92	11.36	9.84	33.65	32.2	19.75	18.35	3.33	3.7	4.3

## Sheet: Supplementary Figure 7a
		d 0	d 0	d 0		d 8	d 8	d 8		d 15	d 15	d 15
		AI H1 P66 d8	AI CH2 P40 d8	AI H1 P70 d8		AI H1 P66 d8	AI CH2 P40 d8	AI H1 P70 d8		AI H1 P66 d8	AI CH2 P40 d8	AI H1 P70 d8
NANOG		1	1	1		0.0211842	0.0128633	0.0161985		0.0043138	0.0182563	0.0114042
SOX2		1	1	1		0.00291035	1.02813	0.380081		0.00013186	0.00328803	0.0327701
POU5F1 (OCT4)		1	1	1		0.00817655	0.0427074	0.0229074		0.00119918	0.00807436	0.019517
GATA4		1	1	1		20.2511	1.6584	5.49567		7.83085	72.3516	1.87037
ISL1		1	1	1		44.1387	375.622	33.7917		5.24594	38.4573	6.20346
TBX5		1	1	1		759.401	13.2754	37.3859		397.89	622.151	4.95939
MLC2A		1	1	1		836.426	26.3795	13.9085		423.825	150.583	4.4261
MEF2C		1	1	1		229.925	138.069	103.773		165.353	59.2496	80.6477
TNNT2		1	1	1		484.712	9.73729	39.4883		185.312	146.775	33.2237
Data normalized to Day 0
